# Supplementary material for: Profiling variable-number tandem repeat variation across populations using repeat-pangenome graphs
Source: Nat Commun. 2021 Jul 12;12:4250. doi: 10.1038/s41467-021-24378-0 (PMC8275641; doi:10.1038/s41467-021-24378-0)
Supplement: Supplementary file 4 — Supplementary Data 1 [file 41467_2021_24378_MOESM4_ESM.xlsx]

## Sheet: supp data 1
1. Sequencing and assembly of reference genomes
Genome	Contintental population	PacBio read type	Coverage			Phased SNVs	Phase block N50 (Mb)	Assembly N50 (Mb)	Assembly size (Gb)	Fraction of VNTR annotated	Ancestry	Fraction of kmers pruned (%)
			PacBio	Illumina	Phase-Data
AK1	EAS	CLR	54	82.9002	N/A	N/A	N/A	0.88	4.81	0.840056	Korean	3.86223
HG00268	EUR	CLR	67	33.264	PB	2.13	6.86	3.51	5.61	0.966717	Finnish	2.27759
HG00512	EAS	CCS	28	28.6939	StS/10X	1.88	14.5	8.83	5.97	0.994972	Han Chinese	1.21389
HG00513	EAS	CCS	30	44.3064	StS/10X	1.88	14.5	1.57	6.03	0.992716	Han Chinese	0.841363
HG00514	EAS	CLR	31	79.0434	StS/10X	1.87	14.5	1.32	5.53	0.947582	Han Chinese	5.51714
HG00731	AMR	CCS	31	46.1503	StS/10X	2.09	18.8	2.18	5.94	0.994876	Puerto Rican	0.728929
HG00732	AMR	CCS	16	26.4045	StS/10X	2.11	13.8	1.3	5.87	0.992036	Puerto Rican	1.09088
HG00733	AMR	CLR	46	79.3425	StS/10X	2.06	13.8	6.88	5.62	0.99152	Puerto Rican	2.64974
HG01352	AMR	CLR	68	40.7698	PB	2.45	0.94	5.97	5.64	0.992063	Colombian	2.06096
HG02059	EAS	CLR	76	75.8809	PB	0.387	0.544	19.5	5.65	0.99205	Vietnamese	0.946735
HG02106	AMR	CLR	57	50.7262	PB	3.41	17.6	0.88	4.63	0.640306	Peruvian	6.6823
HG02818	AFR	CLR	56	72.8095	PB	4.26	6.75	0.66	5.16	0.802479	Gambian	5.33133
HG04217	SAS	CLR	60	65.8745	PB	2.74	0	0.86	3.73	0.269088	Telugu	7.29756
NA12878	EUR	CLR	54	33.8888	PB	0.312	0	4.67	5.59	0.970835	CentralEuropean	3.70762
NA19238	AFR	CCS	23	44.7917	StS/10X	3.43	14.4	2.64	5.72	0.990922	Yoruban	0.77782
NA19239	AFR	CCS	35	44.7876	StS/10X	3.32	13.4	4.87	5.79	0.994034	Yoruban	0.792907
NA19240	AFR	CLR	49	79.7735	StS/10X	2.7	14.5	3.4	5.61	0.989101	Yoruban	5.21121
NA19434	AFR	CLR	62	34.5774	PB	3.75	1.9	11	5.6	0.979615	Luhya	3.16102
NA24385	EUR	CLR	54	22.1296	10X	3.41	17.6	1.32	5.75	0.980512	Ashkenazim	1.00003
