# Supplementary material for: Profiling variable-number tandem repeat variation across populations using repeat-pangenome graphs
Source: Nat Commun. 2021 Jul 12;12:4250. doi: 10.1038/s41467-021-24378-0 (PMC8275641; doi:10.1038/s41467-021-24378-0)
Supplement: Supplementary file 6 — Supplementary Data 3 [file 41467_2021_24378_MOESM6_ESM.xlsx]

## Sheet: Supp data 2
2. Functional and disease relevance of unstable loci
VNTR chr	VNTR start	VNTR end	#individual	gene chr	gene start	gene end	gene name	function	disease	#GWAS hits (gene)	#GWAS hits (VNTR)	OREGANNO TF
chr1	110576578	110576779	6	chr1	110519837	110631474	KCNA2	member of the potassium channel, voltage-gated, shaker-related subfamily	Dominant KCNA2 mutation causes episodic ataxia and pharmacoresponsive epilepsy.	1	0	EGR1
chr1	175101674	175102215	9	chr1	175067833	175148075	TNN	Degradation of the extracellular matrix and Focal Adhesion	Expressed in most mammary tumors, may facilitate tumorigenesis by supporting the migratory behavior of breast cancer cells (PubMed:17909022)	2	0
chr10	14978557	14978813	3	chr10	14959388	14988050	MEIG1	spermiogenesis		0	0
chr10	46329638	46329873	3	chr10	46286345	46330207	ANTXRL	toxin transport		1	0	EGR1
chr11	7491542	7491763	4	chr11	7485388	7511377	OLFML1	extracellular glycoprotein	mutation of OLFML1 leads to impaired osteoblast differentiation and abnormal development of bone tissue	0	0
chr13	21377190	21377695	3	chr13	21372573	21459370	ZDHHC20	palmitoyltransferase activity		1	0
chr16	58331717	58331823	5	chr16	58295080	58406147	GINS3	subunit of the GINS heterotetrameric complex	non-small-cell lung cancer	1	0
chr16	75542748	75542933	2	chr16	75536741	75556268	TMEM231	component of the B9 complex	Joubert syndrome	1	0
chr18	79200702	79200779	3	chr18	79069285	79378287	ATP9B	nucleotide binding and cation-transporting ATPase activity	Cholestasis, Benign Recurrent Intrahepatic, 1 and Robinow Syndrome, Autosomal Dominant 2	2	0	EGR1
chr2	9406006	9406568	2	chr2	9403475	9423547	ITGB1BP1	cell adhesion		0	0
chr3	13856813	13857013	3	chr3	13816258	13880071	WNT7A	This gene is a member of the WNT gene family	Fuhrmann and Al-Awadi/Raas-Rothschild/Schinzel phocomelia syndromes	9	0
chr3	119072998	119073308	2	chr3	118900557	119146068	IGSF11	immunoglobulin (Ig) superfamily member		11	0	FOS
chr3	155813249	155813626	2	chr3	155763043	155854442	AC104472.3			9	0
chr4	3468108	3468338	3	chr4	3463306	3501473	DOK7	aneural activation of muscle-specific receptor kinase, which is required for postsynaptic differentiation	congenital myasthenic syndrome type 1B	15	0	EGR1
chr5	415290	415731	3	chr5	321759	435110	AHRR	mediates dioxin toxicity, and is involved in regulation of cell growth and differentiation		7	0	FOXP1
chr5	128539721	128540114	2	chr5	128538013	129033642	SLC27A6	fatty acid transport protein family (FATP).	postprandial TAG, blood pressure and left ventricular hypertrophy	23	2
chr6	34035495	34035570	2	chr6	34018643	34155622	GRM4	glutamate metabotropic receptor 4	neurogenesis, major depressive disorder	7	0
chr6	168560492	168562524	2	chr6	168441151	168673445	SMOC2	The gene product is a matricellular protein which promotes matrix assembly and can stimulate endothelial cell proliferation and migration, as well as angiogenic activity. Associated	papillary thyroid carcinoma and its prognostic significance.	9	0	TRIM28
chr9	136802771	136803494	3	chr9	136796338	136807741	CCDC183	his gene encodes a member of the Ras superfamily of small GTPases. The encoded protein binds to both GTP and GDP and may play a role in cell growth and survival.	Overexpression of this gene may play a role in breast cancer tumorigenesis	0	0
