# Supplementary material for: Profiling variable-number tandem repeat variation across populations using repeat-pangenome graphs
Source: Nat Commun. 2021 Jul 12;12:4250. doi: 10.1038/s41467-021-24378-0 (PMC8275641; doi:10.1038/s41467-021-24378-0)
Supplement: Supplementary file 7 — Supplementary Data 4 [file 41467_2021_24378_MOESM7_ESM.xlsx]

## Sheet: Sheet1
	tissue	gene_id	gene_name	chr	start	end	num_var	TR_chr	TR_start	TR_end	TR_locus	eTR	lead_TR	lead_p_nominal	p_nominal	slope	slope_se	qval
0	Muscle_Skeletal	ENSG00000260075.1	NSFP1	chr17	46372855	46487141	1	chr17	46573583	46574143	11546	TRUE	TRUE	1.1929e-63	1.1929e-63	0.58281	0.031071	2.1821e-59
1	Whole_Blood	ENSG00000090857.13	PDPR	chr16	70113626	70162537	2	chr16	70153772	70154026	10627	TRUE	TRUE	1.3834e-60	1.3834e-60	0.5843	0.031929	4.8477e-56
2	Skin_Sun_Exposed_Lower_leg	ENSG00000090857.13	PDPR	chr16	70113626	70162537	2	chr16	70153772	70154026	10627	TRUE	TRUE	1.5962e-55	1.5962e-55	0.58809	0.033554	6.9577e-51
3	Adipose_Subcutaneous	ENSG00000090857.13	PDPR	chr16	70113626	70162537	2	chr16	70153772	70154026	10627	TRUE	TRUE	4.3191e-55	4.3191e-55	0.59447	0.03395	1.8356e-50
4	Thyroid	ENSG00000090857.13	PDPR	chr16	70113626	70162537	2	chr16	70153772	70154026	10627	TRUE	TRUE	2.442e-54	2.442e-54	0.59451	0.034193	1.0935e-49
5	Skin_Sun_Exposed_Lower_leg	ENSG00000260075.1	NSFP1	chr17	46372855	46487141	1	chr17	46573583	46574143	11546	TRUE	TRUE	1.1967e-52	1.1967e-52	0.57517	0.033938	1.304e-48
6	Whole_Blood	ENSG00000260075.1	NSFP1	chr17	46372855	46487141	1	chr17	46573583	46574143	11546	TRUE	TRUE	6.6945e-52	6.6945e-52	0.54726	0.03293	5.8647e-48
7	Adipose_Subcutaneous	ENSG00000260075.1	NSFP1	chr17	46372855	46487141	1	chr17	46573583	46574143	11546	TRUE	TRUE	4.755e-51	4.755e-51	0.5759	0.034516	5.0522e-47
8	Muscle_Skeletal	ENSG00000090857.13	PDPR	chr16	70113626	70162537	2	chr16	70153772	70154026	10627	TRUE	TRUE	2.9266e-51	2.9266e-51	0.53143	0.03239	5.3536e-47
9	Thyroid	ENSG00000260075.1	NSFP1	chr17	46372855	46487141	1	chr17	46573583	46574143	11546	TRUE	TRUE	1.0418e-50	1.0418e-50	0.57764	0.034712	1.1662e-46
10	Artery_Tibial	ENSG00000090857.13	PDPR	chr16	70113626	70162537	2	chr16	70153772	70154026	10627	TRUE	TRUE	3.0113e-51	3.0113e-51	0.57435	0.034378	1.2115e-46
11	Testis	ENSG00000196115.13	ADAM5	chr8	39314591	39417378	5	chr8	39503689	39503863	28940	TRUE	TRUE	1.8788e-51	1.8788e-51	0.7201	0.039282	2.8032e-46
12	Lung	ENSG00000090857.13	PDPR	chr16	70113626	70162537	2	chr16	70153772	70154026	10627	TRUE	TRUE	1.2841e-50	1.2841e-50	0.60198	0.035782	5.7601e-46
13	Muscle_Skeletal	ENSG00000164308.16	ERAP2	chr5	96875939	96919716	3	chr5	96896863	96896963	23540	TRUE	TRUE	1.1604e-49	1.1604e-49	-0.5241	0.032564	2.1227e-45
14	Testis	ENSG00000197475.11	ADAM3A	chr8	39451045	39522852	6	chr8	39503689	39503863	28940	TRUE	TRUE	1.0739e-49	1.0739e-49	0.71129	0.039794	9.614e-45
15	Nerve_Tibial	ENSG00000090857.13	PDPR	chr16	70113626	70162537	2	chr16	70153772	70154026	10627	TRUE	TRUE	1.0497e-46	1.0497e-46	0.57525	0.036115	4.6756e-42
16	Esophagus_Muscularis	ENSG00000090857.13	PDPR	chr16	70113626	70162537	2	chr16	70153772	70154026	10627	TRUE	TRUE	1.8263e-46	1.8263e-46	0.60658	0.037603	7.5338e-42
17	Adipose_Subcutaneous	ENSG00000164308.16	ERAP2	chr5	96875939	96919716	3	chr5	96896863	96896963	23540	TRUE	TRUE	4.2623e-46	4.2623e-46	-0.55139	0.035222	9.0574e-42
18	Esophagus_Mucosa	ENSG00000090857.13	PDPR	chr16	70113626	70162537	2	chr16	70153772	70154026	10627	TRUE	TRUE	8.0334e-46	8.0334e-46	0.58769	0.037045	3.3152e-41
19	Adipose_Visceral_Omentum	ENSG00000090857.13	PDPR	chr16	70113626	70162537	2	chr16	70153772	70154026	10627	TRUE	TRUE	2.1538e-45	2.1538e-45	0.59867	0.037717	9.1655e-41
20	Cells_Cultured_fibroblasts	ENSG00000090857.13	PDPR	chr16	70113626	70162537	2	chr16	70153772	70154026	10627	TRUE	TRUE	3.7345e-45	3.7345e-45	0.59164	0.037508	1.4271e-40
21	Artery_Tibial	ENSG00000260075.1	NSFP1	chr17	46372855	46487141	1	chr17	46573583	46574143	11546	TRUE	TRUE	5.9562e-44	5.9562e-44	0.53771	0.035408	5.9907e-40
22	Whole_Blood	ENSG00000164308.16	ERAP2	chr5	96875939	96919716	3	chr5	96896863	96896963	23540	TRUE	TRUE	1.1922e-43	1.1922e-43	-0.50717	0.033909	2.0888e-39
23	Lung	ENSG00000260075.1	NSFP1	chr17	46372855	46487141	1	chr17	46573583	46574143	11546	TRUE	TRUE	1.3879e-42	1.3879e-42	0.55982	0.037131	1.5564e-38
24	Thyroid	ENSG00000164308.16	ERAP2	chr5	96875939	96919716	3	chr5	96896863	96896963	23540	TRUE	TRUE	1.3661e-42	1.3661e-42	-0.53596	0.035901	3.0585e-38
25	Skin_Not_Sun_Exposed_Suprapubic	ENSG00000090857.13	PDPR	chr16	70113626	70162537	2	chr16	70153772	70154026	10627	TRUE	TRUE	2.1538e-42	2.1538e-42	0.55782	0.037117	9.4184e-38
26	Whole_Blood	ENSG00000281990.1	IGHV1-69-2	chr14	106737110	106737547	4	chr14	106705656	106706543	9146	TRUE	TRUE	3.0827e-41	3.0827e-41	0.49437	0.0342	5.4013e-37
27	Skin_Sun_Exposed_Lower_leg	ENSG00000164308.16	ERAP2	chr5	96875939	96919716	3	chr5	96896863	96896963	23540	TRUE	TRUE	3.1576e-41	3.1576e-41	-0.51738	0.035503	6.8817e-37
28	Skin_Not_Sun_Exposed_Suprapubic	ENSG00000260075.1	NSFP1	chr17	46372855	46487141	1	chr17	46573583	46574143	11546	TRUE	TRUE	8.2161e-41	8.2161e-41	0.54873	0.037387	8.9822e-37
29	Testis	ENSG00000254067.2	RP11-122L4.2	chr8	39522976	39580134	5	chr8	39503689	39503863	28940	TRUE	TRUE	5.9303e-41	5.9303e-41	-0.66193	0.042436	2.9494e-36
30	Artery_Tibial	ENSG00000164308.16	ERAP2	chr5	96875939	96919716	3	chr5	96896863	96896963	23540	TRUE	TRUE	1.4886e-40	1.4886e-40	-0.51897	0.035898	2.9944e-36
31	Esophagus_Muscularis	ENSG00000260075.1	NSFP1	chr17	46372855	46487141	1	chr17	46573583	46574143	11546	TRUE	TRUE	3.0551e-40	3.0551e-40	0.5712	0.038823	3.1507e-36
32	Nerve_Tibial	ENSG00000260075.1	NSFP1	chr17	46372855	46487141	1	chr17	46573583	46574143	11546	TRUE	TRUE	2.3023e-39	2.3023e-39	0.53436	0.037319	2.5636e-35
33	Whole_Blood	ENSG00000211974.3	IGHV2-70D	chr14	106723574	106724093	3	chr14	106705656	106706543	9146	TRUE	TRUE	5.5646e-39	5.5646e-39	0.48188	0.034475	5.8499e-35
34	Esophagus_Mucosa	ENSG00000164308.16	ERAP2	chr5	96875939	96919716	3	chr5	96896863	96896963	23540	TRUE	TRUE	8.4777e-39	8.4777e-39	-0.54741	0.038317	2.6239e-34
35	Lung	ENSG00000164308.16	ERAP2	chr5	96875939	96919716	3	chr5	96896863	96896963	23540	TRUE	TRUE	2.6606e-38	2.6606e-38	-0.5346	0.03787	5.9672e-34
36	Adipose_Visceral_Omentum	ENSG00000260075.1	NSFP1	chr17	46372855	46487141	1	chr17	46573583	46574143	11546	TRUE	TRUE	3.049e-37	3.049e-37	0.55043	0.039313	3.2436e-33
37	Cells_Cultured_fibroblasts	ENSG00000164308.16	ERAP2	chr5	96875939	96919716	3	chr5	96896863	96896963	23540	TRUE	TRUE	3.3305e-36	3.3305e-36	-0.53822	0.039211	9.5454e-32
38	Nerve_Tibial	ENSG00000164308.16	ERAP2	chr5	96875939	96919716	3	chr5	96896863	96896963	23540	TRUE	TRUE	1.2794e-35	1.2794e-35	-0.51112	0.037948	2.8493e-31
39	Colon_Transverse	ENSG00000090857.13	PDPR	chr16	70113626	70162537	2	chr16	70153772	70154026	10627	TRUE	TRUE	8.9378e-36	8.9378e-36	0.59715	0.042633	3.8953e-31
40	Breast_Mammary_Tissue	ENSG00000090857.13	PDPR	chr16	70113626	70162537	2	chr16	70153772	70154026	10627	TRUE	TRUE	1.1394e-35	1.1394e-35	0.57905	0.041769	5.0596e-31
41	Esophagus_Mucosa	ENSG00000260075.1	NSFP1	chr17	46372855	46487141	1	chr17	46573583	46574143	11546	TRUE	TRUE	8.8815e-35	8.8815e-35	0.52162	0.039064	6.1087e-31
42	Muscle_Skeletal	ENSG00000214401.4	KANSL1-AS1	chr17	46193576	46196723	1	chr17	46265245	46265480	11545	TRUE	TRUE	1.6963e-34	1.6963e-34	0.44395	0.034261	7.7577e-31
43	Artery_Aorta	ENSG00000090857.13	PDPR	chr16	70113626	70162537	2	chr16	70153772	70154026	10627	TRUE	TRUE	1.0051e-34	1.0051e-34	0.57741	0.042274	4.1471e-30
44	Thyroid	ENSG00000132432.13	SEC61G	chr7	54752250	54759974	4	chr7	54749369	54749463	27100	TRUE	TRUE	1.8538e-33	1.8538e-33	0.48087	0.037285	4.1504e-29
45	Artery_Aorta	ENSG00000260075.1	NSFP1	chr17	46372855	46487141	1	chr17	46573583	46574143	11546	TRUE	TRUE	1.8936e-32	1.8936e-32	0.56082	0.042869	1.9534e-28
46	Adipose_Visceral_Omentum	ENSG00000164308.16	ERAP2	chr5	96875939	96919716	3	chr5	96896863	96896963	23540	TRUE	TRUE	1.0048e-32	1.0048e-32	-0.51985	0.040225	2.1378e-28
47	Colon_Transverse	ENSG00000260075.1	NSFP1	chr17	46372855	46487141	1	chr17	46573583	46574143	11546	TRUE	TRUE	9.0978e-32	9.0978e-32	0.56775	0.043752	9.9126e-28
48	Cells_Cultured_fibroblasts	ENSG00000260075.1	NSFP1	chr17	46372855	46487141	1	chr17	46573583	46574143	11546	TRUE	TRUE	2.1441e-31	2.1441e-31	0.50498	0.040157	1.3655e-27
49	Thyroid	ENSG00000214401.4	KANSL1-AS1	chr17	46193576	46196723	1	chr17	46265245	46265480	11545	TRUE	TRUE	6.0206e-31	6.0206e-31	0.46377	0.037675	2.6959e-27
50	Whole_Blood	ENSG00000214401.4	KANSL1-AS1	chr17	46193576	46196723	1	chr17	46265245	46265480	11545	TRUE	TRUE	2.0197e-30	2.0197e-30	0.42917	0.035537	5.8978e-27
51	Esophagus_Muscularis	ENSG00000164308.16	ERAP2	chr5	96875939	96919716	3	chr5	96896863	96896963	23540	TRUE	TRUE	3.5165e-31	3.5165e-31	-0.5106	0.040668	7.2532e-27
52	Testis	ENSG00000238083.7	LRRC37A2	chr17	46511511	46553449	1	chr17	46573583	46574143	11546	TRUE	TRUE	1.0571e-30	1.0571e-30	0.58894	0.045754	7.8864e-27
53	Esophagus_Gastroesophageal_Junction	ENSG00000260075.1	NSFP1	chr17	46372855	46487141	1	chr17	46573583	46574143	11546	TRUE	TRUE	4.8909e-31	4.8909e-31	0.58714	0.045394	1.0206e-26
54	Breast_Mammary_Tissue	ENSG00000260075.1	NSFP1	chr17	46372855	46487141	1	chr17	46573583	46574143	11546	TRUE	TRUE	5.4513e-30	5.4513e-30	0.53697	0.043219	6.052e-26
55	Testis	ENSG00000260075.1	NSFP1	chr17	46372855	46487141	1	chr17	46573583	46574143	11546	TRUE	TRUE	1.6379e-29	1.6379e-29	0.57909	0.046155	9.7751e-26
56	Skin_Not_Sun_Exposed_Suprapubic	ENSG00000164308.16	ERAP2	chr5	96875939	96919716	3	chr5	96896863	96896963	23540	TRUE	TRUE	7.8693e-30	7.8693e-30	-0.4766	0.039316	1.7206e-25
57	Testis	ENSG00000254646.1	OR8B10P	chr11	124516311	124517242	4	chr11	124443011	124443077	5244	TRUE	TRUE	8.7835e-30	8.7835e-30	0.58136	0.046064	1.7474e-25
58	Artery_Tibial	ENSG00000214401.4	KANSL1-AS1	chr17	46193576	46196723	1	chr17	46265245	46265480	11545	TRUE	TRUE	8.6113e-29	8.6113e-29	0.44331	0.037644	4.3306e-25
59	Muscle_Skeletal	ENSG00000221947.7	XKR9	chr8	70669365	70790371	3	chr8	70711584	70711994	29227	TRUE	TRUE	4.4181e-29	4.4181e-29	-0.40924	0.034888	4.8492e-25
60	Adipose_Subcutaneous	ENSG00000120071.13	KANSL1	chr17	46029916	46225389	1	chr17	46265245	46265480	11545	TRUE	TRUE	9.4996e-29	9.4996e-29	0.44511	0.037807	5.0467e-25
61	Testis	ENSG00000090857.13	PDPR	chr16	70113626	70162537	2	chr16	70153772	70154026	10627	TRUE	TRUE	8.1762e-29	8.1762e-29	0.57315	0.046392	6.971e-25
62	Artery_Aorta	ENSG00000164308.16	ERAP2	chr5	96875939	96919716	3	chr5	96896863	96896963	23540	TRUE	TRUE	4.1363e-29	4.1363e-29	-0.53465	0.043756	8.5337e-25
63	Muscle_Skeletal	ENSG00000238083.7	LRRC37A2	chr17	46511511	46553449	1	chr17	46573583	46574143	11546	TRUE	TRUE	4.5489e-28	4.5489e-28	0.40227	0.035006	1.3869e-24
64	Nerve_Tibial	ENSG00000214401.4	KANSL1-AS1	chr17	46193576	46196723	1	chr17	46265245	46265480	11545	TRUE	TRUE	3.1785e-28	3.1785e-28	0.45919	0.039221	1.7696e-24
65	Heart_Atrial_Appendage	ENSG00000260075.1	NSFP1	chr17	46372855	46487141	1	chr17	46573583	46574143	11546	TRUE	TRUE	2.1763e-28	2.1763e-28	0.53981	0.044677	4.3597e-24
66	Artery_Tibial	ENSG00000120071.13	KANSL1	chr17	46029916	46225389	1	chr17	46265245	46265480	11545	TRUE	TRUE	1.6415e-27	1.6415e-27	0.43381	0.037839	6.6039e-24
67	Heart_Atrial_Appendage	ENSG00000090857.13	PDPR	chr16	70113626	70162537	2	chr16	70153772	70154026	10627	TRUE	TRUE	4.2529e-28	4.2529e-28	0.53734	0.044761	8.5198e-24
68	Nerve_Tibial	ENSG00000156219.16	ART3	chr4	76011184	76112802	6	chr4	76027456	76027965	21291	TRUE	TRUE	3.5413e-28	3.5413e-28	0.45883	0.039229	9.4637e-24
69	Nerve_Tibial	ENSG00000120071.13	KANSL1	chr17	46029916	46225389	1	chr17	46265245	46265480	11545	TRUE	TRUE	3.5967e-27	3.5967e-27	0.45101	0.039406	1.335e-23
70	Artery_Tibial	ENSG00000221947.7	XKR9	chr8	70669365	70790371	3	chr8	70711584	70711994	29227	TRUE	TRUE	2.1536e-27	2.1536e-27	-0.43291	0.037857	2.1661e-23
71	Skin_Sun_Exposed_Lower_leg	ENSG00000221947.7	XKR9	chr8	70669365	70790371	3	chr8	70711584	70711994	29227	TRUE	TRUE	1.6565e-27	1.6565e-27	-0.42903	0.037475	2.7077e-23
72	Muscle_Skeletal	ENSG00000188690.12	UROS	chr10	125784980	125823248	1	chr10	125824765	125825183	3735	TRUE	TRUE	1.7012e-26	1.7012e-26	-0.39111	0.03519	4.4457e-23
73	Colon_Sigmoid	ENSG00000260075.1	NSFP1	chr17	46372855	46487141	1	chr17	46573583	46574143	11546	TRUE	TRUE	2.1243e-27	2.1243e-27	0.56752	0.047301	4.4858e-23
74	Breast_Mammary_Tissue	ENSG00000164308.16	ERAP2	chr5	96875939	96919716	3	chr5	96896863	96896963	23540	TRUE	TRUE	2.3285e-27	2.3285e-27	-0.51527	0.043907	5.1701e-23
75	Stomach	ENSG00000090857.13	PDPR	chr16	70113626	70162537	2	chr16	70153772	70154026	10627	TRUE	TRUE	1.3809e-27	1.3809e-27	0.5602	0.046673	5.7772e-23
76	Skin_Sun_Exposed_Lower_leg	ENSG00000214401.4	KANSL1-AS1	chr17	46193576	46196723	1	chr17	46265245	46265480	11545	TRUE	TRUE	1.3309e-26	1.3309e-26	0.42219	0.037608	5.8013e-23
77	Cells_Cultured_fibroblasts	ENSG00000221947.7	XKR9	chr8	70669365	70790371	3	chr8	70711584	70711994	29227	TRUE	TRUE	4.1418e-27	4.1418e-27	-0.47192	0.041018	5.9353e-23
78	Pancreas	ENSG00000090857.13	PDPR	chr16	70113626	70162537	2	chr16	70153772	70154026	10627	TRUE	TRUE	2.6629e-27	2.6629e-27	0.57526	0.047868	1.0424e-22
79	Stomach	ENSG00000260075.1	NSFP1	chr17	46372855	46487141	1	chr17	46573583	46574143	11546	TRUE	TRUE	1.5154e-26	1.5154e-26	0.5508	0.047027	1.5851e-22
80	Heart_Left_Ventricle	ENSG00000090857.13	PDPR	chr16	70113626	70162537	2	chr16	70153772	70154026	10627	TRUE	TRUE	5.2115e-27	5.2115e-27	0.51752	0.044364	1.9285e-22
81	Lung	ENSG00000281990.1	IGHV1-69-2	chr14	106737110	106737547	4	chr14	106705656	106706543	9146	TRUE	TRUE	1.8227e-26	1.8227e-26	0.45135	0.039987	4.0879e-22
82	Esophagus_Gastroesophageal_Junction	ENSG00000090857.13	PDPR	chr16	70113626	70162537	2	chr16	70153772	70154026	10627	TRUE	TRUE	1.9716e-26	1.9716e-26	0.54758	0.046923	4.1143e-22
83	Lung	ENSG00000221947.7	XKR9	chr8	70669365	70790371	3	chr8	70711584	70711994	29227	TRUE	TRUE	3.7131e-26	3.7131e-26	-0.44884	0.040044	4.9966e-22
84	Colon_Sigmoid	ENSG00000090857.13	PDPR	chr16	70113626	70162537	2	chr16	70153772	70154026	10627	TRUE	TRUE	2.9423e-26	2.9423e-26	0.55705	0.04771	6.2129e-22
85	Esophagus_Mucosa	ENSG00000214401.4	KANSL1-AS1	chr17	46193576	46196723	1	chr17	46265245	46265480	11545	TRUE	TRUE	1.4119e-25	1.4119e-25	0.45269	0.040827	7.2831e-22
86	Cells_Cultured_fibroblasts	ENSG00000196151.10	WDSUB1	chr2	159235793	159286799	1	chr2	159237781	159237871	15423	TRUE	TRUE	1.9433e-25	1.9433e-25	0.45799	0.041358	7.4263e-22
87	Whole_Blood	ENSG00000262539.1	RP11-259G18.3	chr17	46259551	46260606	1	chr17	46265245	46265480	11545	TRUE	TRUE	5.3126e-25	5.3126e-25	0.39025	0.036225	1.3297e-21
88	Cells_Cultured_fibroblasts	ENSG00000138744.14	NAAA	chr4	75913657	75940949	4	chr4	76027456	76027965	21291	TRUE	TRUE	1.5535e-25	1.5535e-25	0.45881	0.041338	1.9788e-21
89	Lung	ENSG00000211974.3	IGHV2-70D	chr14	106723574	106724093	3	chr14	106705656	106706543	9146	TRUE	TRUE	4.3178e-25	4.3178e-25	0.44002	0.04024	4.842e-21
90	Muscle_Skeletal	ENSG00000120071.13	KANSL1	chr17	46029916	46225389	1	chr17	46265245	46265480	11545	TRUE	TRUE	2.5086e-24	2.5086e-24	0.37498	0.035446	5.7363e-21
91	Adipose_Subcutaneous	ENSG00000214401.4	KANSL1-AS1	chr17	46193576	46196723	1	chr17	46265245	46265480	11545	TRUE	TRUE	1.6675e-24	1.6675e-24	0.41221	0.038466	7.0868e-21
92	Esophagus_Muscularis	ENSG00000237560.5	LINC01497	chr17	69961707	69983538	3	chr17	69961542	69961942	11797	TRUE	TRUE	4.6704e-25	4.6704e-25	0.46143	0.041962	7.2248e-21
93	Thyroid	ENSG00000262539.1	RP11-259G18.3	chr17	46259551	46260606	1	chr17	46265245	46265480	11545	TRUE	TRUE	3.1883e-24	3.1883e-24	0.41258	0.038736	1.1897e-20
94	Skin_Not_Sun_Exposed_Suprapubic	ENSG00000214401.4	KANSL1-AS1	chr17	46193576	46196723	1	chr17	46265245	46265480	11545	TRUE	TRUE	2.6933e-24	2.6933e-24	0.43248	0.040323	1.4722e-20
95	Esophagus_Mucosa	ENSG00000221947.7	XKR9	chr8	70669365	70790371	3	chr8	70711584	70711994	29227	TRUE	TRUE	1.342e-24	1.342e-24	-0.44435	0.041018	1.6614e-20
96	Pancreas	ENSG00000156219.16	ART3	chr4	76011184	76112802	6	chr4	76027456	76027965	21291	TRUE	TRUE	3.9584e-25	3.9584e-25	0.55478	0.048689	2.3243e-20
97	Cells_Cultured_fibroblasts	ENSG00000188690.12	UROS	chr10	125784980	125823248	1	chr10	125824765	125825183	3735	TRUE	TRUE	4.8041e-23	4.8041e-23	-0.43685	0.04185	1.3113e-19
98	Skin_Sun_Exposed_Lower_leg	ENSG00000120071.13	KANSL1	chr17	46029916	46225389	1	chr17	46265245	46265480	11545	TRUE	TRUE	5.3426e-23	5.3426e-23	0.39323	0.038145	1.9406e-19
99	Thyroid	ENSG00000221947.7	XKR9	chr8	70669365	70790371	3	chr8	70711584	70711994	29227	TRUE	TRUE	2.2626e-23	2.2626e-23	-0.40543	0.038873	2.171e-19
100	Whole_Blood	ENSG00000165424.6	ZCCHC24	chr10	79382325	79445627	2	chr10	79428393	79428492	3286	TRUE	TRUE	5.1308e-23	5.1308e-23	0.37459	0.03648	2.2474e-19
101	Skin_Sun_Exposed_Lower_leg	ENSG00000138744.14	NAAA	chr4	75913657	75940949	4	chr4	76027456	76027965	21291	TRUE	TRUE	1.9705e-23	1.9705e-23	0.39687	0.03808	2.454e-19
102	Artery_Aorta	ENSG00000183098.10	GPC6	chr13	93227318	94407401	17	chr13	93765231	93765308	7772	TRUE	TRUE	3.4475e-24	3.4475e-24	0.49138	0.045096	3.0228e-19
103	Adrenal_Gland	ENSG00000260075.1	NSFP1	chr17	46372855	46487141	1	chr17	46573583	46574143	11546	TRUE	TRUE	1.549e-23	1.549e-23	0.60265	0.053559	3.189e-19
104	Nerve_Tibial	ENSG00000221947.7	XKR9	chr8	70669365	70790371	3	chr8	70711584	70711994	29227	TRUE	TRUE	9.9681e-23	9.9681e-23	-0.41385	0.040193	9.5139e-19
105	Adrenal_Gland	ENSG00000090857.13	PDPR	chr16	70113626	70162537	2	chr16	70153772	70154026	10627	TRUE	TRUE	6.1585e-23	6.1585e-23	0.59606	0.05389	1.2678e-18
106	Colon_Transverse	ENSG00000164308.16	ERAP2	chr5	96875939	96919716	3	chr5	96896863	96896963	23540	TRUE	TRUE	7.9775e-23	7.9775e-23	-0.48925	0.046354	1.7384e-18
107	Whole_Blood	ENSG00000120071.13	KANSL1	chr17	46029916	46225389	1	chr17	46265245	46265480	11545	TRUE	TRUE	1.0423e-21	1.0423e-21	0.36379	0.036649	2.0291e-18
108	Skin_Not_Sun_Exposed_Suprapubic	ENSG00000138744.14	NAAA	chr4	75913657	75940949	4	chr4	76027456	76027965	21291	TRUE	TRUE	1.2233e-22	1.2233e-22	0.4179	0.040629	2.1398e-18
109	Esophagus_Mucosa	ENSG00000211974.3	IGHV2-70D	chr14	106723574	106724093	3	chr14	106705656	106706543	9146	TRUE	TRUE	2.5838e-22	2.5838e-22	0.42392	0.041469	2.6657e-18
110	Prostate	ENSG00000090857.13	PDPR	chr16	70113626	70162537	2	chr16	70153772	70154026	10627	TRUE	TRUE	6.476e-23	6.476e-23	0.60795	0.05466	2.956e-18
111	Cells_Cultured_fibroblasts	ENSG00000214401.4	KANSL1-AS1	chr17	46193576	46196723	1	chr17	46265245	46265480	11545	TRUE	TRUE	1.8432e-21	1.8432e-21	0.42199	0.042179	4.4023e-18
112	Lung	ENSG00000146700.8	SSC4D	chr7	76389334	76409695	3	chr7	76388823	76388890	27296	TRUE	TRUE	7.3254e-22	7.3254e-22	0.41157	0.04084	7.0412e-18
113	Lung	ENSG00000214401.4	KANSL1-AS1	chr17	46193576	46196723	1	chr17	46265245	46265480	11545	TRUE	TRUE	2.8142e-21	2.8142e-21	0.40611	0.040949	7.8896e-18
114	Adipose_Visceral_Omentum	ENSG00000214401.4	KANSL1-AS1	chr17	46193576	46196723	1	chr17	46265245	46265480	11545	TRUE	TRUE	1.8568e-21	1.8568e-21	0.42659	0.042589	9.8767e-18
115	Whole_Blood	ENSG00000138744.14	NAAA	chr4	75913657	75940949	4	chr4	76027456	76027965	21291	TRUE	TRUE	1.4854e-21	1.4854e-21	0.36249	0.036669	1.041e-17
116	Artery_Tibial	ENSG00000138744.14	NAAA	chr4	75913657	75940949	4	chr4	76027456	76027965	21291	TRUE	TRUE	9.1269e-22	9.1269e-22	0.38697	0.038724	1.0491e-17
117	Adipose_Visceral_Omentum	ENSG00000221947.7	XKR9	chr8	70669365	70790371	3	chr8	70711584	70711994	29227	TRUE	TRUE	8.588e-22	8.588e-22	-0.42982	0.042517	1.0964e-17
118	Muscle_Skeletal	ENSG00000138744.14	NAAA	chr4	75913657	75940949	4	chr4	76027456	76027965	21291	TRUE	TRUE	1.5062e-21	1.5062e-21	0.3529	0.035776	1.2246e-17
119	Whole_Blood	ENSG00000262500.1	MAPK8IP1P1	chr17	46243606	46245044	1	chr17	46265245	46265480	11545	TRUE	TRUE	1.529e-20	1.529e-20	0.3538	0.0368	2.4354e-17
120	Skin_Not_Sun_Exposed_Suprapubic	ENSG00000221947.7	XKR9	chr8	70669365	70790371	3	chr8	70711584	70711994	29227	TRUE	TRUE	2.5725e-21	2.5725e-21	-0.40574	0.040875	2.8123e-17
121	Artery_Tibial	ENSG00000183098.10	GPC6	chr13	93227318	94407401	17	chr13	93765231	93765308	7772	TRUE	TRUE	1.2717e-21	1.2717e-21	0.38569	0.038747	5.4359e-17
122	Adipose_Subcutaneous	ENSG00000146700.8	SSC4D	chr7	76389334	76409695	3	chr7	76388823	76388890	27296	TRUE	TRUE	6.0061e-21	6.0061e-21	0.38152	0.039027	6.3815e-17
123	Whole_Blood	ENSG00000108599.14	AKAP10	chr17	19904302	19978343	3	chr17	19966646	19966722	11360	TRUE	TRUE	1.7325e-20	1.7325e-20	0.35332	0.036807	7.5889e-17
124	Esophagus_Mucosa	ENSG00000120071.13	KANSL1	chr17	46029916	46225389	1	chr17	46265245	46265480	11545	TRUE	TRUE	2.9108e-20	2.9108e-20	0.4043	0.041878	8.5803e-17
125	Heart_Left_Ventricle	ENSG00000260075.1	NSFP1	chr17	46372855	46487141	1	chr17	46573583	46574143	11546	TRUE	TRUE	9.5539e-21	9.5539e-21	0.45751	0.046103	8.8383e-17
126	Spleen	ENSG00000164308.16	ERAP2	chr5	96875939	96919716	3	chr5	96896863	96896963	23540	TRUE	TRUE	1.6461e-21	1.6461e-21	-0.584	0.054979	1.0772e-16
127	Thyroid	ENSG00000171798.17	KNDC1	chr10	133160447	133226412	27	chr10	133163865	133164143	3991	TRUE	TRUE	1.4924e-21	1.4924e-21	0.38954	0.039165	1.1277e-16
128	Artery_Tibial	ENSG00000224897.6	POT1-AS1	chr7	124929984	125179315	6	chr7	124961617	124961778	27756	TRUE	TRUE	1.297e-20	1.297e-20	-0.3766	0.038904	1.7393e-16
129	Adipose_Subcutaneous	ENSG00000138744.14	NAAA	chr4	75913657	75940949	4	chr4	76027456	76027965	21291	TRUE	TRUE	1.4952e-20	1.4952e-20	0.37789	0.039089	1.8155e-16
130	Liver	ENSG00000260075.1	NSFP1	chr17	46372855	46487141	1	chr17	46573583	46574143	11546	TRUE	TRUE	1.0214e-20	1.0214e-20	0.59363	0.056762	1.9644e-16
131	Heart_Atrial_Appendage	ENSG00000188690.12	UROS	chr10	125784980	125823248	1	chr10	125824765	125825183	3735	TRUE	TRUE	3.3301e-20	3.3301e-20	-0.4612	0.047093	2.2237e-16
132	Pancreas	ENSG00000260075.1	NSFP1	chr17	46372855	46487141	1	chr17	46573583	46574143	11546	TRUE	TRUE	3.5324e-20	3.5324e-20	0.50206	0.050611	2.3047e-16
133	Esophagus_Muscularis	ENSG00000221947.7	XKR9	chr8	70669365	70790371	3	chr8	70711584	70711994	29227	TRUE	TRUE	2.5224e-20	2.5224e-20	-0.41708	0.042988	3.1216e-16
134	Esophagus_Muscularis	ENSG00000214401.4	KANSL1-AS1	chr17	46193576	46196723	1	chr17	46265245	46265480	11545	TRUE	TRUE	1.5304e-19	1.5304e-19	0.40907	0.04316	5.2609e-16
135	Spleen	ENSG00000090857.13	PDPR	chr16	70113626	70162537	2	chr16	70153772	70154026	10627	TRUE	TRUE	2.4479e-20	2.4479e-20	0.56981	0.055658	5.3399e-16
136	Adipose_Subcutaneous	ENSG00000221947.7	XKR9	chr8	70669365	70790371	3	chr8	70711584	70711994	29227	TRUE	TRUE	1.3308e-19	1.3308e-19	-0.36901	0.03924	1.0605e-15
137	Whole_Blood	ENSG00000241945.7	PWP2	chr21	44107290	44131181	5	chr21	44163310	44163456	17635	TRUE	TRUE	1.6636e-19	1.6636e-19	0.34461	0.036935	1.1211e-15
138	Skin_Not_Sun_Exposed_Suprapubic	ENSG00000120071.13	KANSL1	chr17	46029916	46225389	1	chr17	46265245	46265480	11545	TRUE	TRUE	3.9869e-19	3.9869e-19	0.38442	0.041285	1.2454e-15
139	Spleen	ENSG00000260075.1	NSFP1	chr17	46372855	46487141	1	chr17	46573583	46574143	11546	TRUE	TRUE	2.3817e-19	2.3817e-19	0.55729	0.056236	1.7318e-15
140	Skin_Not_Sun_Exposed_Suprapubic	ENSG00000270127.2	RP11-526I2.5	chr15	100547765	100550153	7	chr15	100554291	100558659	9916	TRUE	TRUE	1.0462e-19	1.0462e-19	0.39023	0.041176	2.0016e-15
141	Thyroid	ENSG00000262500.1	MAPK8IP1P1	chr17	46243606	46245044	1	chr17	46265245	46265480	11545	TRUE	TRUE	1.0768e-18	1.0768e-18	0.36266	0.039629	2.6787e-15
142	Lung	ENSG00000120071.13	KANSL1	chr17	46029916	46225389	1	chr17	46265245	46265480	11545	TRUE	TRUE	1.1953e-18	1.1953e-18	0.38027	0.041445	2.9787e-15
143	Stomach	ENSG00000164308.16	ERAP2	chr5	96875939	96919716	3	chr5	96896863	96896963	23540	TRUE	TRUE	1.5336e-19	1.5336e-19	-0.47846	0.049476	3.2081e-15
144	Heart_Left_Ventricle	ENSG00000164308.16	ERAP2	chr5	96875939	96919716	3	chr5	96896863	96896963	23540	TRUE	TRUE	2.2475e-19	2.2475e-19	-0.44262	0.046492	4.1583e-15
145	Nerve_Tibial	ENSG00000171903.16	CYP4F11	chr19	15912367	15934867	10	chr19	15882462	15882698	13407	TRUE	TRUE	1.9792e-19	1.9792e-19	0.38291	0.040786	5.5095e-15
146	Liver	ENSG00000090857.13	PDPR	chr16	70113626	70162537	2	chr16	70153772	70154026	10627	TRUE	TRUE	3.531e-19	3.531e-19	0.57391	0.057762	6.7908e-15
147	Heart_Atrial_Appendage	ENSG00000164308.16	ERAP2	chr5	96875939	96919716	3	chr5	96896863	96896963	23540	TRUE	TRUE	4.6403e-19	4.6403e-19	-0.4484	0.04744	6.9719e-15
148	Muscle_Skeletal	ENSG00000262539.1	RP11-259G18.3	chr17	46259551	46260606	1	chr17	46265245	46265480	11545	TRUE	TRUE	4.9732e-18	4.9732e-18	0.32215	0.036198	9.0975e-15
149	Artery_Tibial	ENSG00000262539.1	RP11-259G18.3	chr17	46259551	46260606	1	chr17	46265245	46265480	11545	TRUE	TRUE	4.6941e-18	4.6941e-18	0.35215	0.039306	9.4427e-15
150	Skin_Sun_Exposed_Lower_leg	ENSG00000124116.18	WFDC3	chr20	45747944	45791932	5	chr20	45738844	45739247	16797	TRUE	TRUE	8.4599e-19	8.4599e-19	0.35541	0.038778	1.1523e-14
151	Adipose_Subcutaneous	ENSG00000262539.1	RP11-259G18.3	chr17	46259551	46260606	1	chr17	46265245	46265480	11545	TRUE	TRUE	5.1434e-18	5.1434e-18	0.35351	0.039494	1.2144e-14
152	Nerve_Tibial	ENSG00000089876.11	DHX32	chr10	125836554	125896436	1	chr10	125824765	125825183	3735	TRUE	TRUE	6.5627e-18	6.5627e-18	-0.36746	0.041062	1.6239e-14
153	Nerve_Tibial	ENSG00000138744.14	NAAA	chr4	75913657	75940949	4	chr4	76027456	76027965	21291	TRUE	TRUE	1.851e-18	1.851e-18	0.37314	0.040962	1.6489e-14
154	Heart_Left_Ventricle	ENSG00000188690.12	UROS	chr10	125784980	125823248	1	chr10	125824765	125825183	3735	TRUE	TRUE	3.6753e-18	3.6753e-18	-0.42881	0.046839	1.7e-14
155	Artery_Tibial	ENSG00000188690.12	UROS	chr10	125784980	125823248	1	chr10	125824765	125825183	3735	TRUE	TRUE	9.5606e-18	9.5606e-18	-0.34905	0.039355	1.7484e-14
156	Cells_Cultured_fibroblasts	ENSG00000120071.13	KANSL1	chr17	46029916	46225389	1	chr17	46265245	46265480	11545	TRUE	TRUE	8.8507e-18	8.8507e-18	0.38431	0.042951	1.879e-14
157	Whole_Blood	ENSG00000089876.11	DHX32	chr10	125836554	125896436	1	chr10	125824765	125825183	3735	TRUE	TRUE	1.807e-17	1.807e-17	-0.32561	0.0372	2.2615e-14
158	Skin_Sun_Exposed_Lower_leg	ENSG00000228696.8	ARL17B	chr17	46274784	46361797	1	chr17	46265245	46265480	11545	TRUE	TRUE	1.917e-17	1.917e-17	0.34204	0.038985	4.6421e-14
159	Heart_Atrial_Appendage	ENSG00000221947.7	XKR9	chr8	70669365	70790371	3	chr8	70711584	70711994	29227	TRUE	TRUE	4.3972e-18	4.3972e-18	-0.43702	0.047738	5.0178e-14
160	Heart_Atrial_Appendage	ENSG00000183098.10	GPC6	chr13	93227318	94407401	17	chr13	93765231	93765308	7772	TRUE	TRUE	8.8404e-19	8.8404e-19	0.44518	0.047525	5.0178e-14
161	Testis	ENSG00000166509.10	CLEC3A	chr16	78022515	78066761	3	chr16	78034350	78034599	10695	TRUE	TRUE	7.3172e-18	7.3172e-18	-0.46019	0.050263	8.1882e-14
162	Artery_Coronary	ENSG00000090857.13	PDPR	chr16	70113626	70162537	2	chr16	70153772	70154026	10627	TRUE	TRUE	2.0525e-18	2.0525e-18	0.5636	0.058265	8.6788e-14
163	Muscle_Skeletal	ENSG00000241945.7	PWP2	chr21	44107290	44131181	5	chr21	44163310	44163456	17635	TRUE	TRUE	1.1987e-17	1.1987e-17	0.31859	0.036244	9.9668e-14
164	Prostate	ENSG00000260075.1	NSFP1	chr17	46372855	46487141	1	chr17	46573583	46574143	11546	TRUE	TRUE	9.9286e-18	9.9286e-18	0.54295	0.057812	1.133e-13
165	Brain_Caudate_basal_ganglia	ENSG00000090857.13	PDPR	chr16	70113626	70162537	2	chr16	70153772	70154026	10627	TRUE	TRUE	2.8409e-18	2.8409e-18	0.5823	0.059933	1.2141e-13
166	Colon_Transverse	ENSG00000120071.13	KANSL1	chr17	46029916	46225389	1	chr17	46265245	46265480	11545	TRUE	TRUE	2.8285e-17	2.8285e-17	0.42781	0.04804	1.2327e-13
167	Colon_Transverse	ENSG00000214401.4	KANSL1-AS1	chr17	46193576	46196723	1	chr17	46265245	46265480	11545	TRUE	TRUE	2.7201e-17	2.7201e-17	0.42802	0.048035	1.2327e-13
168	Skin_Sun_Exposed_Lower_leg	ENSG00000250334.5	LINC00989	chr4	79492416	79576460	3	chr4	79558543	79558722	21326	TRUE	TRUE	1.945e-17	1.945e-17	0.34198	0.038986	1.2717e-13
169	Adipose_Subcutaneous	ENSG00000167914.11	GSDMA	chr17	39953263	39977766	4	chr17	39956231	39956296	11478	TRUE	TRUE	1.7248e-17	1.7248e-17	-0.34818	0.039578	1.4661e-13
170	Testis	ENSG00000260857.2	RP11-80F22.15	chr16	35505093	35506462	1	chr16	35446933	35447316	10388	TRUE	TRUE	4.5094e-17	4.5094e-17	0.45015	0.050553	1.4952e-13
171	Whole_Blood	ENSG00000132740.8	IGHMBP2	chr11	68903842	68940599	5	chr11	68929805	68929955	4684	TRUE	TRUE	2.718e-17	2.718e-17	0.32389	0.037224	1.545e-13
172	Whole_Blood	ENSG00000270127.2	RP11-526I2.5	chr15	100547765	100550153	7	chr15	100554291	100558659	9916	TRUE	TRUE	2.0155e-17	2.0155e-17	0.32515	0.037207	1.545e-13
173	Breast_Mammary_Tissue	ENSG00000214401.4	KANSL1-AS1	chr17	46193576	46196723	1	chr17	46265245	46265480	11545	TRUE	TRUE	3.143e-17	3.143e-17	0.41324	0.046653	1.7447e-13
174	Colon_Sigmoid	ENSG00000214401.4	KANSL1-AS1	chr17	46193576	46196723	1	chr17	46265245	46265480	11545	TRUE	TRUE	2.8024e-17	2.8024e-17	0.45874	0.051047	1.9725e-13
175	Cells_Cultured_fibroblasts	ENSG00000124532.14	MRS2	chr6	24402908	24426194	8	chr6	24421469	24421559	24811	TRUE	TRUE	1.2907e-17	1.2907e-17	0.38252	0.042986	1.973e-13
176	Colon_Transverse	ENSG00000211974.3	IGHV2-70D	chr14	106723574	106724093	3	chr14	106705656	106706543	9146	TRUE	TRUE	2.5834e-17	2.5834e-17	0.4283	0.048028	2.8147e-13
177	Adrenal_Gland	ENSG00000164308.16	ERAP2	chr5	96875939	96919716	3	chr5	96896863	96896963	23540	TRUE	TRUE	1.8589e-17	1.8589e-17	-0.52767	0.057011	3.827e-13
178	Testis	ENSG00000214401.4	KANSL1-AS1	chr17	46193576	46196723	1	chr17	46265245	46265480	11545	TRUE	TRUE	1.4936e-16	1.4936e-16	0.44336	0.050745	4.4571e-13
179	Esophagus_Gastroesophageal_Junction	ENSG00000164308.16	ERAP2	chr5	96875939	96919716	3	chr5	96896863	96896963	23540	TRUE	TRUE	2.3428e-17	2.3428e-17	-0.44997	0.050079	4.8889e-13
180	Cells_Cultured_fibroblasts	ENSG00000238083.7	LRRC37A2	chr17	46511511	46553449	1	chr17	46573583	46574143	11546	TRUE	TRUE	2.882e-16	2.882e-16	0.3673	0.043272	5.0061e-13
181	Artery_Aorta	ENSG00000224897.6	POT1-AS1	chr7	124929984	125179315	6	chr7	124961617	124961778	27756	TRUE	TRUE	2.4034e-17	2.4034e-17	-0.41865	0.047022	5.9502e-13
182	Pancreas	ENSG00000164308.16	ERAP2	chr5	96875939	96919716	3	chr5	96896863	96896963	23540	TRUE	TRUE	4.6354e-17	4.6354e-17	-0.46345	0.051857	6.8047e-13
183	Thyroid	ENSG00000270696.1	RP11-342K6.1	chr2	75660462	75662208	4	chr2	75712061	75712382	14699	TRUE	TRUE	7.9413e-17	7.9413e-17	-0.34363	0.039935	7.1119e-13
184	Muscle_Skeletal	ENSG00000160221.16	C21orf33	chr21	44133605	44145723	5	chr21	44163310	44163456	17635	TRUE	TRUE	1.0183e-16	1.0183e-16	0.30973	0.036356	7.7617e-13
185	Skin_Not_Sun_Exposed_Suprapubic	ENSG00000188690.12	UROS	chr10	125784980	125823248	1	chr10	125824765	125825183	3735	TRUE	TRUE	4.7728e-16	4.7728e-16	-0.35154	0.041867	1.0436e-12
186	Skin_Not_Sun_Exposed_Suprapubic	ENSG00000259205.2	PRKXP1	chr15	100553529	100558954	8	chr15	100554291	100558659	9916	TRUE	TRUE	5.5702e-17	5.5702e-17	0.36191	0.04169	1.0436e-12
187	Lung	ENSG00000182667.14	NTM	chr11	131370478	132336822	20	chr11	131342135	131342608	5341	TRUE	TRUE	2.3931e-17	2.3931e-17	-0.36657	0.041692	1.0734e-12
188	Pituitary	ENSG00000260075.1	NSFP1	chr17	46372855	46487141	1	chr17	46573583	46574143	11546	TRUE	TRUE	6.5311e-17	6.5311e-17	0.515	0.056894	1.0925e-12
189	Pituitary	ENSG00000164308.16	ERAP2	chr5	96875939	96919716	3	chr5	96896863	96896963	23540	TRUE	TRUE	3.1522e-17	3.1522e-17	-0.51949	0.056713	1.0925e-12
190	Adipose_Subcutaneous	ENSG00000124406.16	ATP8A1	chr4	42408373	42657105	5	chr4	42652819	42653116	20972	TRUE	TRUE	1.3146e-16	1.3146e-16	0.33901	0.03972	1.2698e-12
191	Esophagus_Muscularis	ENSG00000188690.12	UROS	chr10	125784980	125823248	1	chr10	125824765	125825183	3735	TRUE	TRUE	4.4372e-16	4.4372e-16	-0.37077	0.043927	1.3074e-12
192	Testis	ENSG00000261540.1	RP11-281J9.2	chr16	78014683	78059454	4	chr16	78034350	78034599	10695	TRUE	TRUE	1.2374e-16	1.2374e-16	-0.44444	0.050715	1.3428e-12
193	Skin_Sun_Exposed_Lower_leg	ENSG00000262539.1	RP11-259G18.3	chr17	46259551	46260606	1	chr17	46265245	46265480	11545	TRUE	TRUE	6.9521e-16	6.9521e-16	0.32582	0.039223	1.3774e-12
194	Pituitary	ENSG00000090857.13	PDPR	chr16	70113626	70162537	2	chr16	70153772	70154026	10627	TRUE	TRUE	9.4113e-17	9.4113e-17	0.51272	0.056984	1.4497e-12
195	Esophagus_Mucosa	ENSG00000281990.1	IGHV1-69-2	chr14	106737110	106737547	4	chr14	106705656	106706543	9146	TRUE	TRUE	1.6284e-16	1.6284e-16	0.3647	0.042633	1.4933e-12
196	Esophagus_Mucosa	ENSG00000262539.1	RP11-259G18.3	chr17	46259551	46260606	1	chr17	46265245	46265480	11545	TRUE	TRUE	5.9498e-16	5.9498e-16	0.35825	0.042748	1.4933e-12
197	Nerve_Tibial	ENSG00000241945.7	PWP2	chr21	44107290	44131181	5	chr21	44163310	44163456	17635	TRUE	TRUE	1.5293e-16	1.5293e-16	0.35282	0.041312	1.5481e-12
198	Colon_Sigmoid	ENSG00000262539.1	RP11-259G18.3	chr17	46259551	46260606	1	chr17	46265245	46265480	11545	TRUE	TRUE	3.2319e-16	3.2319e-16	0.4447	0.051455	1.7061e-12
199	Whole_Blood	ENSG00000211973.2	IGHV1-69	chr14	106714684	106715181	3	chr14	106705656	106706543	9146	TRUE	TRUE	6.3595e-16	6.3595e-16	0.31023	0.037403	1.9663e-12
200	Skin_Not_Sun_Exposed_Suprapubic	ENSG00000228696.8	ARL17B	chr17	46274784	46361797	1	chr17	46265245	46265480	11545	TRUE	TRUE	1.0254e-15	1.0254e-15	0.34775	0.04193	2.0381e-12
201	Testis	ENSG00000164308.16	ERAP2	chr5	96875939	96919716	3	chr5	96896863	96896963	23540	TRUE	TRUE	3.4795e-16	3.4795e-16	-0.43847	0.050881	2.5958e-12
202	Prostate	ENSG00000164308.16	ERAP2	chr5	96875939	96919716	3	chr5	96896863	96896963	23540	TRUE	TRUE	1.3303e-16	1.3303e-16	-0.52672	0.058519	3.0362e-12
203	Esophagus_Mucosa	ENSG00000091073.19	DTX2	chr7	76461676	76505994	2	chr7	76388823	76388890	27296	TRUE	TRUE	1.0713e-15	1.0713e-15	0.35528	0.0428	4.4211e-12
204	Thyroid	ENSG00000241945.7	PWP2	chr21	44107290	44131181	5	chr21	44163310	44163456	17635	TRUE	TRUE	4.6031e-16	4.6031e-16	0.33546	0.04006	4.6845e-12
205	Lung	ENSG00000262539.1	RP11-259G18.3	chr17	46259551	46260606	1	chr17	46265245	46265480	11545	TRUE	TRUE	2.3644e-15	2.3644e-15	0.3442	0.042073	4.8208e-12
206	Minor_Salivary_Gland	ENSG00000260075.1	NSFP1	chr17	46372855	46487141	1	chr17	46573583	46574143	11546	TRUE	TRUE	2.476e-16	2.476e-16	0.61992	0.066555	5.4307e-12
207	Liver	ENSG00000164308.16	ERAP2	chr5	96875939	96919716	3	chr5	96896863	96896963	23540	TRUE	TRUE	2.8607e-16	2.8607e-16	-0.53262	0.059697	5.5017e-12
208	Testis	ENSG00000188690.12	UROS	chr10	125784980	125823248	1	chr10	125824765	125825183	3735	TRUE	TRUE	2.423e-15	2.423e-15	-0.42694	0.051195	5.5619e-12
209	Skin_Not_Sun_Exposed_Suprapubic	ENSG00000262539.1	RP11-259G18.3	chr17	46259551	46260606	1	chr17	46265245	46265480	11545	TRUE	TRUE	3.7935e-15	3.7935e-15	0.34115	0.042038	6.9121e-12
210	Nerve_Tibial	ENSG00000262539.1	RP11-259G18.3	chr17	46259551	46260606	1	chr17	46265245	46265480	11545	TRUE	TRUE	3.7465e-15	3.7465e-15	0.33712	0.041567	6.953e-12
211	Adipose_Visceral_Omentum	ENSG00000270127.2	RP11-526I2.5	chr15	100547765	100550153	7	chr15	100554291	100558659	9916	TRUE	TRUE	2.817e-16	2.817e-16	0.37155	0.043717	6.9926e-12
212	Muscle_Skeletal	ENSG00000124532.14	MRS2	chr6	24402908	24426194	8	chr6	24421469	24421559	24811	TRUE	TRUE	7.2526e-16	7.2526e-16	0.30133	0.036459	8.1645e-12
213	Esophagus_Gastroesophageal_Junction	ENSG00000237560.5	LINC01497	chr17	69961707	69983538	3	chr17	69961542	69961942	11797	TRUE	TRUE	6.2785e-16	6.2785e-16	0.43129	0.050593	9.8265e-12
214	Skin_Sun_Exposed_Lower_leg	ENSG00000241945.7	PWP2	chr21	44107290	44131181	5	chr21	44163310	44163456	17635	TRUE	TRUE	1.083e-15	1.083e-15	0.32374	0.039253	9.8343e-12
215	Thyroid	ENSG00000130023.15	ERMARD	chr6	169751622	169781584	9	chr6	169765857	169766056	26315	TRUE	TRUE	6.068e-16	6.068e-16	-0.33415	0.04008	1.0189e-11
216	Nerve_Tibial	ENSG00000267056.2	AC005336.4	chr19	15910582	15911824	8	chr19	15882462	15882698	13407	TRUE	TRUE	7.5469e-16	7.5469e-16	0.34509	0.041439	1.0343e-11
217	Testis	ENSG00000235126.1	AC128709.3	chr3	197445061	197458323	10	chr3	197454933	197455208	20341	TRUE	TRUE	6.9044e-16	6.9044e-16	0.43445	0.050992	1.4717e-11
218	Muscle_Skeletal	ENSG00000196151.10	WDSUB1	chr2	159235793	159286799	1	chr2	159237781	159237871	15423	TRUE	TRUE	1.1718e-14	1.1718e-14	0.28893	0.036605	1.5311e-11
219	Spleen	ENSG00000281990.1	IGHV1-69-2	chr14	106737110	106737547	4	chr14	106705656	106706543	9146	TRUE	TRUE	9.8219e-16	9.8219e-16	0.50645	0.0584	2.1426e-11
220	Artery_Tibial	ENSG00000241945.7	PWP2	chr21	44107290	44131181	5	chr21	44163310	44163456	17635	TRUE	TRUE	2.6929e-15	2.6929e-15	0.32315	0.039743	2.2571e-11
221	Pituitary	ENSG00000120071.13	KANSL1	chr17	46029916	46225389	1	chr17	46265245	46265480	11545	TRUE	TRUE	4.5429e-15	4.5429e-15	0.48744	0.057953	2.6242e-11
222	Pancreas	ENSG00000169248.12	CXCL11	chr4	76033682	76041415	5	chr4	76027456	76027965	21291	TRUE	TRUE	1.4102e-15	1.4102e-15	-0.44321	0.052459	2.7601e-11
223	Stomach	ENSG00000214401.4	KANSL1-AS1	chr17	46193576	46196723	1	chr17	46265245	46265480	11545	TRUE	TRUE	6.0043e-15	6.0043e-15	0.41957	0.051144	3.1401e-11
224	Cells_Cultured_fibroblasts	ENSG00000262539.1	RP11-259G18.3	chr17	46259551	46260606	1	chr17	46265245	46265480	11545	TRUE	TRUE	2.0291e-14	2.0291e-14	0.34505	0.043667	3.2309e-11
225	Whole_Blood	ENSG00000146700.8	SSC4D	chr7	76389334	76409695	3	chr7	76388823	76388890	27296	TRUE	TRUE	1.161e-14	1.161e-14	0.29698	0.037569	3.3904e-11
226	Pancreas	ENSG00000221947.7	XKR9	chr8	70669365	70790371	3	chr8	70711584	70711994	29227	TRUE	TRUE	3.9906e-15	3.9906e-15	-0.43677	0.052643	3.9054e-11
227	Lung	ENSG00000231698.2	AP002856.5	chr11	131253422	131350917	5	chr11	131342135	131342608	5341	TRUE	TRUE	4.1984e-15	4.1984e-15	-0.34127	0.042121	3.9234e-11
228	Brain_Frontal_Cortex_BA9	ENSG00000090857.13	PDPR	chr16	70113626	70162537	2	chr16	70153772	70154026	10627	TRUE	TRUE	9.2921e-16	9.2921e-16	0.56697	0.063743	3.9716e-11
229	Testis	ENSG00000196151.10	WDSUB1	chr2	159235793	159286799	1	chr2	159237781	159237871	15423	TRUE	TRUE	2.003e-14	2.003e-14	0.41388	0.051537	3.9847e-11
230	Esophagus_Mucosa	ENSG00000241945.7	PWP2	chr21	44107290	44131181	5	chr21	44163310	44163456	17635	TRUE	TRUE	4.511e-15	4.511e-15	0.34787	0.042927	4.2309e-11
231	Whole_Blood	ENSG00000165280.15	VCP	chr9	35056064	35073249	2	chr9	35018978	35019042	30425	TRUE	TRUE	2.3795e-14	2.3795e-14	0.2936	0.03761	4.3886e-11
232	Muscle_Skeletal	ENSG00000101457.12	DNTTIP1	chr20	45791937	45811427	5	chr20	45738844	45739247	16797	TRUE	TRUE	7.6155e-15	7.6155e-15	0.29089	0.036582	4.6437e-11
233	Thyroid	ENSG00000171903.16	CYP4F11	chr19	15912367	15934867	10	chr19	15882462	15882698	13407	TRUE	TRUE	2.7904e-15	2.7904e-15	0.32682	0.040189	4.8057e-11
234	Whole_Blood	ENSG00000160221.16	C21orf33	chr21	44133605	44145723	5	chr21	44163310	44163456	17635	TRUE	TRUE	1.3424e-14	1.3424e-14	0.2963	0.037578	5.8801e-11
235	Testis	ENSG00000196932.11	TMEM26	chr10	61406643	61453450	5	chr10	61458184	61458257	3141	TRUE	TRUE	7.2318e-15	7.2318e-15	-0.42025	0.051372	6.7438e-11
236	Thyroid	ENSG00000164465.18	DCBLD1	chr6	117453817	117569858	4	chr6	117477464	117477576	25617	TRUE	TRUE	1.056e-14	1.056e-14	0.32026	0.040285	6.755e-11
237	Nerve_Tibial	ENSG00000124116.18	WFDC3	chr20	45747944	45791932	5	chr20	45738844	45739247	16797	TRUE	TRUE	9.6945e-15	9.6945e-15	0.33227	0.041643	7.7106e-11
238	Thyroid	ENSG00000130024.14	PHF10	chr6	169705133	169724055	8	chr6	169765857	169766056	26315	TRUE	TRUE	6.5279e-15	6.5279e-15	-0.32265	0.04025	7.7948e-11
239	Thyroid	ENSG00000280161.1	CTC-205M6.1	chr5	180810506	180811384	9	chr5	180797794	180797854	24405	TRUE	TRUE	6.2293e-15	6.2293e-15	-0.32288	0.040247	7.845e-11
240	Brain_Cerebellum	ENSG00000090857.13	PDPR	chr16	70113626	70162537	2	chr16	70153772	70154026	10627	TRUE	TRUE	1.9406e-15	1.9406e-15	0.52191	0.060468	8.537e-11
241	Skin_Not_Sun_Exposed_Suprapubic	ENSG00000262500.1	MAPK8IP1P1	chr17	46243606	46245044	1	chr17	46265245	46265480	11545	TRUE	TRUE	5.2268e-14	5.2268e-14	0.32742	0.042256	8.791e-11
242	Adipose_Visceral_Omentum	ENSG00000262539.1	RP11-259G18.3	chr17	46259551	46260606	1	chr17	46265245	46265480	11545	TRUE	TRUE	2.9223e-14	2.9223e-14	0.34696	0.044163	8.8825e-11
243	Lung	ENSG00000241945.7	PWP2	chr21	44107290	44131181	5	chr21	44163310	44163456	17635	TRUE	TRUE	1.033e-14	1.033e-14	0.33662	0.042196	8.9109e-11
244	Skin_Sun_Exposed_Lower_leg	ENSG00000270127.2	RP11-526I2.5	chr15	100547765	100550153	7	chr15	100554291	100558659	9916	TRUE	TRUE	8.0714e-15	8.0714e-15	0.31415	0.039387	9.472e-11
245	Testis	ENSG00000154447.14	SH3RF1	chr4	169094256	169271105	7	chr4	169178280	169178366	22136	TRUE	TRUE	7.7459e-15	7.7459e-15	-0.41982	0.051383	9.5178e-11
246	Brain_Cortex	ENSG00000090857.13	PDPR	chr16	70113626	70162537	2	chr16	70153772	70154026	10627	TRUE	TRUE	2.2471e-15	2.2471e-15	0.52427	0.060825	9.6626e-11
247	Artery_Aorta	ENSG00000214401.4	KANSL1-AS1	chr17	46193576	46196723	1	chr17	46265245	46265480	11545	TRUE	TRUE	2.9439e-14	2.9439e-14	0.37903	0.047915	9.923e-11
248	Artery_Aorta	ENSG00000221947.7	XKR9	chr8	70669365	70790371	3	chr8	70711584	70711994	29227	TRUE	TRUE	1.1223e-14	1.1223e-14	-0.38472	0.047793	9.923e-11
249	Cells_Cultured_fibroblasts	ENSG00000270696.1	RP11-342K6.1	chr2	75660462	75662208	4	chr2	75712061	75712382	14699	TRUE	TRUE	2.2917e-14	2.2917e-14	-0.34439	0.043678	1.3473e-10
250	Esophagus_Muscularis	ENSG00000120071.13	KANSL1	chr17	46029916	46225389	1	chr17	46265245	46265480	11545	TRUE	TRUE	5.9409e-14	5.9409e-14	0.34445	0.044404	1.5317e-10
251	Artery_Tibial	ENSG00000032742.17	IFT88	chr13	20567069	20691437	4	chr13	20550539	20550640	7061	TRUE	TRUE	2.5186e-14	2.5186e-14	-0.31215	0.039898	1.5589e-10
252	Thyroid	ENSG00000124116.18	WFDC3	chr20	45747944	45791932	5	chr20	45738844	45739247	16797	TRUE	TRUE	2.4148e-14	2.4148e-14	0.3161	0.040344	1.5901e-10
253	Artery_Tibial	ENSG00000258429.1	PDF	chr16	69328621	69330595	4	chr16	69325358	69325494	10622	TRUE	TRUE	2.8498e-14	2.8498e-14	0.31153	0.039906	1.6379e-10
254	Heart_Atrial_Appendage	ENSG00000138744.14	NAAA	chr4	75913657	75940949	4	chr4	76027456	76027965	21291	TRUE	TRUE	1.4718e-14	1.4718e-14	0.39197	0.048827	1.6849e-10
255	Pancreas	ENSG00000259370.2	RP11-1069G10.1	chr15	62827675	62884034	2	chr15	62893477	62893539	9513	TRUE	TRUE	3.047e-14	3.047e-14	0.42378	0.053006	1.704e-10
256	Skin_Sun_Exposed_Lower_leg	ENSG00000262500.1	MAPK8IP1P1	chr17	46243606	46245044	1	chr17	46265245	46265480	11545	TRUE	TRUE	1.2243e-13	1.2243e-13	0.30058	0.039569	1.9059e-10
257	Whole_Blood	ENSG00000197142.10	ACSL5	chr10	112374018	112428380	6	chr10	112440034	112440213	3585	TRUE	TRUE	3.8342e-14	3.8342e-14	0.29133	0.037638	1.9194e-10
258	Brain_Cortex	ENSG00000120071.13	KANSL1	chr17	46029916	46225389	1	chr17	46265245	46265480	11545	TRUE	TRUE	1.8896e-14	1.8896e-14	0.50906	0.061481	2.0314e-10
259	Esophagus_Gastroesophageal_Junction	ENSG00000214401.4	KANSL1-AS1	chr17	46193576	46196723	1	chr17	46265245	46265480	11545	TRUE	TRUE	4.9858e-14	4.9858e-14	0.40452	0.051284	2.0809e-10
260	Artery_Tibial	ENSG00000171903.16	CYP4F11	chr19	15912367	15934867	10	chr19	15882462	15882698	13407	TRUE	TRUE	1.5662e-14	1.5662e-14	0.31453	0.039865	2.1003e-10
261	Lung	ENSG00000262500.1	MAPK8IP1P1	chr17	46243606	46245044	1	chr17	46265245	46265480	11545	TRUE	TRUE	1.3228e-13	1.3228e-13	0.323	0.042409	2.1191e-10
262	Nerve_Tibial	ENSG00000138750.14	NUP54	chr4	76114659	76148515	5	chr4	76150152	76150366	21295	TRUE	TRUE	2.9387e-14	2.9387e-14	-0.32651	0.041731	2.1815e-10
263	Esophagus_Mucosa	ENSG00000138744.14	NAAA	chr4	75913657	75940949	4	chr4	76027456	76027965	21291	TRUE	TRUE	3.2827e-14	3.2827e-14	0.33731	0.043103	2.2578e-10
264	Colon_Sigmoid	ENSG00000120071.13	KANSL1	chr17	46029916	46225389	1	chr17	46265245	46265480	11545	TRUE	TRUE	6.6143e-14	6.6143e-14	0.41169	0.052354	2.7933e-10
265	Lung	ENSG00000138750.14	NUP54	chr4	76114659	76148515	5	chr4	76150152	76150366	21295	TRUE	TRUE	4.0873e-14	4.0873e-14	-0.32936	0.042311	3.0557e-10
266	Artery_Tibial	ENSG00000160221.16	C21orf33	chr21	44133605	44145723	5	chr21	44163310	44163456	17635	TRUE	TRUE	5.1013e-14	5.1013e-14	0.30859	0.039946	3.2068e-10
267	Thyroid	ENSG00000270127.2	RP11-526I2.5	chr15	100547765	100550153	7	chr15	100554291	100558659	9916	TRUE	TRUE	3.9823e-14	3.9823e-14	0.31355	0.04038	3.2849e-10
268	Thyroid	ENSG00000132740.8	IGHMBP2	chr11	68903842	68940599	5	chr11	68929805	68929955	4684	TRUE	TRUE	5.526e-14	5.526e-14	0.31187	0.040403	3.2849e-10
269	Pituitary	ENSG00000214401.4	KANSL1-AS1	chr17	46193576	46196723	1	chr17	46265245	46265480	11545	TRUE	TRUE	7.6826e-14	7.6826e-14	0.46759	0.058669	3.5503e-10
270	Heart_Atrial_Appendage	ENSG00000214401.4	KANSL1-AS1	chr17	46193576	46196723	1	chr17	46265245	46265480	11545	TRUE	TRUE	1.4258e-13	1.4258e-13	0.37804	0.049136	3.5703e-10
271	Thyroid	ENSG00000120071.13	KANSL1	chr17	46029916	46225389	1	chr17	46265245	46265480	11545	TRUE	TRUE	3.1959e-13	3.1959e-13	0.30267	0.04053	3.5776e-10
272	Brain_Hippocampus	ENSG00000090857.13	PDPR	chr16	70113626	70162537	2	chr16	70153772	70154026	10627	TRUE	TRUE	8.6014e-15	8.6014e-15	0.56356	0.065719	3.6355e-10
273	Thyroid	ENSG00000160221.16	C21orf33	chr21	44133605	44145723	5	chr21	44163310	44163456	17635	TRUE	TRUE	6.8418e-14	6.8418e-14	0.31076	0.040419	3.6472e-10
274	Esophagus_Mucosa	ENSG00000262500.1	MAPK8IP1P1	chr17	46243606	46245044	1	chr17	46265245	46265480	11545	TRUE	TRUE	2.426e-13	2.426e-13	0.32625	0.043282	3.8507e-10
275	Brain_Cortex	ENSG00000260075.1	NSFP1	chr17	46372855	46487141	1	chr17	46573583	46574143	11546	TRUE	TRUE	5.4306e-14	5.4306e-14	0.50123	0.061808	3.8919e-10
276	Adipose_Visceral_Omentum	ENSG00000167914.11	GSDMA	chr17	39953263	39977766	4	chr17	39956231	39956296	11478	TRUE	TRUE	4.2285e-14	4.2285e-14	-0.34491	0.044199	4.4985e-10
277	Testis	ENSG00000228696.8	ARL17B	chr17	46274784	46361797	1	chr17	46265245	46265480	11545	TRUE	TRUE	2.776e-13	2.776e-13	0.39677	0.051967	4.6021e-10
278	Artery_Tibial	ENSG00000115364.13	MRPL19	chr2	75646783	75690851	5	chr2	75712061	75712382	14699	TRUE	TRUE	8.1593e-14	8.1593e-14	0.30619	0.039979	4.8274e-10
279	Whole_Blood	ENSG00000091073.19	DTX2	chr7	76461676	76505994	2	chr7	76388823	76388890	27296	TRUE	TRUE	3.0559e-13	3.0559e-13	0.2812	0.037757	4.8674e-10
280	Artery_Tibial	ENSG00000124116.18	WFDC3	chr20	45747944	45791932	5	chr20	45738844	45739247	16797	TRUE	TRUE	9.2933e-14	9.2933e-14	0.30552	0.039988	5.1929e-10
281	Pancreas	ENSG00000138750.14	NUP54	chr4	76114659	76148515	5	chr4	76150152	76150366	21295	TRUE	TRUE	4.4066e-14	4.4066e-14	-0.42136	0.053072	5.3906e-10
282	Artery_Aorta	ENSG00000138744.14	NAAA	chr4	75913657	75940949	4	chr4	76027456	76027965	21291	TRUE	TRUE	5.722e-14	5.722e-14	0.37503	0.047999	5.9025e-10
283	Skin_Sun_Exposed_Lower_leg	ENSG00000088970.15	KIZ	chr20	21125983	21246622	2	chr20	21209592	21209836	16579	TRUE	TRUE	2.0706e-13	2.0706e-13	0.29787	0.039604	6.0168e-10
284	Cells_Cultured_fibroblasts	ENSG00000258429.1	PDF	chr16	69328621	69330595	4	chr16	69325358	69325494	10622	TRUE	TRUE	1.1295e-13	1.1295e-13	0.33555	0.043827	6.166e-10
285	Brain_Nucleus_accumbens_basal_ganglia	ENSG00000090857.13	PDPR	chr16	70113626	70162537	2	chr16	70153772	70154026	10627	TRUE	TRUE	1.5263e-14	1.5263e-14	0.51401	0.061745	6.5668e-10
286	Skin_Not_Sun_Exposed_Suprapubic	ENSG00000250334.5	LINC00989	chr4	79492416	79576460	3	chr4	79558543	79558722	21326	TRUE	TRUE	1.4675e-13	1.4675e-13	0.32182	0.042342	6.8759e-10
287	Cells_Cultured_fibroblasts	ENSG00000241945.7	PWP2	chr21	44107290	44131181	5	chr21	44163310	44163456	17635	TRUE	TRUE	1.1507e-13	1.1507e-13	0.33544	0.043829	7.3288e-10
288	Small_Intestine_Terminal_Ileum	ENSG00000260075.1	NSFP1	chr17	46372855	46487141	1	chr17	46573583	46574143	11546	TRUE	TRUE	3.303e-14	3.303e-14	0.54191	0.06523	7.4127e-10
289	Brain_Anterior_cingulate_cortex_BA24	ENSG00000090857.13	PDPR	chr16	70113626	70162537	2	chr16	70153772	70154026	10627	TRUE	TRUE	1.7939e-14	1.7939e-14	0.58963	0.068754	7.5665e-10
290	Skin_Not_Sun_Exposed_Suprapubic	ENSG00000141564.13	RPTOR	chr17	80544819	80966238	30	chr17	80743669	80745021	12018	TRUE	TRUE	1.779e-14	1.779e-14	0.33314	0.042167	7.7795e-10
291	Colon_Transverse	ENSG00000281990.1	IGHV1-69-2	chr14	106737110	106737547	4	chr14	106705656	106706543	9146	TRUE	TRUE	6.5665e-14	6.5665e-14	0.38337	0.049089	8.1766e-10
292	Artery_Tibial	ENSG00000167914.11	GSDMA	chr17	39953263	39977766	4	chr17	39956231	39956296	11478	TRUE	TRUE	1.9752e-13	1.9752e-13	-0.30161	0.04004	8.3647e-10
293	Esophagus_Muscularis	ENSG00000138744.14	NAAA	chr4	75913657	75940949	4	chr4	76027456	76027965	21291	TRUE	TRUE	9.2026e-14	9.2026e-14	0.34197	0.044447	8.4361e-10
294	Brain_Cerebellar_Hemisphere	ENSG00000247228.2	RP11-296I10.3	chr16	70156340	70173321	1	chr16	70153772	70154026	10627	TRUE	TRUE	3.9324e-14	3.9324e-14	0.54056	0.065298	8.5431e-10
295	Testis	ENSG00000032742.17	IFT88	chr13	20567069	20691437	4	chr13	20550539	20550640	7061	TRUE	TRUE	1.379e-13	1.379e-13	-0.40142	0.051852	8.6634e-10
296	Brain_Nucleus_accumbens_basal_ganglia	ENSG00000164308.16	ERAP2	chr5	96875939	96919716	3	chr5	96896863	96896963	23540	TRUE	TRUE	2.8527e-14	2.8527e-14	-0.5094	0.061942	9.2051e-10
297	Spleen	ENSG00000211974.3	IGHV2-70D	chr14	106723574	106724093	3	chr14	106705656	106706543	9146	TRUE	TRUE	7.1602e-14	7.1602e-14	0.47652	0.059545	9.3715e-10
298	Lung	ENSG00000089876.11	DHX32	chr10	125836554	125896436	1	chr10	125824765	125825183	3735	TRUE	TRUE	7.1004e-13	7.1004e-13	-0.31364	0.04255	9.953e-10
299	Esophagus_Muscularis	ENSG00000241945.7	PWP2	chr21	44107290	44131181	5	chr21	44163310	44163456	17635	TRUE	TRUE	9.6584e-14	9.6584e-14	0.3417	0.044452	9.9607e-10
300	Skin_Not_Sun_Exposed_Suprapubic	ENSG00000171903.16	CYP4F11	chr19	15912367	15934867	10	chr19	15882462	15882698	13407	TRUE	TRUE	7.9407e-14	7.9407e-14	0.32517	0.042291	1.0336e-09
301	Skin_Not_Sun_Exposed_Suprapubic	ENSG00000241945.7	PWP2	chr21	44107290	44131181	5	chr21	44163310	44163456	17635	TRUE	TRUE	1.6072e-13	1.6072e-13	0.32132	0.04235	1.0336e-09
302	Brain_Hypothalamus	ENSG00000090857.13	PDPR	chr16	70113626	70162537	2	chr16	70153772	70154026	10627	TRUE	TRUE	2.3927e-14	2.3927e-14	0.54856	0.065489	1.039e-09
303	Brain_Cerebellum	ENSG00000120071.13	KANSL1	chr17	46029916	46225389	1	chr17	46265245	46265480	11545	TRUE	TRUE	9.9895e-14	9.9895e-14	0.49336	0.06166	1.0986e-09
304	Small_Intestine_Terminal_Ileum	ENSG00000164308.16	ERAP2	chr5	96875939	96919716	3	chr5	96896863	96896963	23540	TRUE	TRUE	3.2814e-14	3.2814e-14	-0.54196	0.065228	1.1046e-09
305	Skin_Sun_Exposed_Lower_leg	ENSG00000132740.8	IGHMBP2	chr11	68903842	68940599	5	chr11	68929805	68929955	4684	TRUE	TRUE	1.6342e-13	1.6342e-13	0.29909	0.039588	1.113e-09
306	Adipose_Subcutaneous	ENSG00000188690.12	UROS	chr10	125784980	125823248	1	chr10	125824765	125825183	3735	TRUE	TRUE	6.3072e-13	6.3072e-13	-0.29697	0.040315	1.1169e-09
307	Artery_Aorta	ENSG00000115364.13	MRPL19	chr2	75646783	75690851	5	chr2	75712061	75712382	14699	TRUE	TRUE	1.0084e-13	1.0084e-13	0.37159	0.048071	1.1558e-09
308	Nerve_Tibial	ENSG00000146700.8	SSC4D	chr7	76389334	76409695	3	chr7	76388823	76388890	27296	TRUE	TRUE	2.8964e-13	2.8964e-13	0.31422	0.041915	1.2094e-09
309	Artery_Tibial	ENSG00000196151.10	WDSUB1	chr2	159235793	159286799	1	chr2	159237781	159237871	15423	TRUE	TRUE	1.2562e-12	1.2562e-12	0.29175	0.040169	1.2634e-09
310	Brain_Cerebellum	ENSG00000260075.1	NSFP1	chr17	46372855	46487141	1	chr17	46573583	46574143	11546	TRUE	TRUE	1.7451e-13	1.7451e-13	0.48909	0.061831	1.2795e-09
311	Adipose_Subcutaneous	ENSG00000270127.2	RP11-526I2.5	chr15	100547765	100550153	7	chr15	100554291	100558659	9916	TRUE	TRUE	1.147e-13	1.147e-13	0.30598	0.040195	1.3125e-09
312	Whole_Blood	ENSG00000088970.15	KIZ	chr20	21125983	21246622	2	chr20	21209592	21209836	16579	TRUE	TRUE	8.62e-13	8.62e-13	0.27597	0.037817	1.3133e-09
313	Thyroid	ENSG00000138750.14	NUP54	chr4	76114659	76148515	5	chr4	76150152	76150366	21295	TRUE	TRUE	2.7553e-13	2.7553e-13	-0.30346	0.040519	1.402e-09
314	Thyroid	ENSG00000259205.2	PRKXP1	chr15	100553529	100558954	8	chr15	100554291	100558659	9916	TRUE	TRUE	1.8431e-13	1.8431e-13	0.30559	0.04049	1.4353e-09
315	Adipose_Subcutaneous	ENSG00000115364.13	MRPL19	chr2	75646783	75690851	5	chr2	75712061	75712382	14699	TRUE	TRUE	1.9245e-13	1.9245e-13	0.30328	0.040232	1.4605e-09
316	Brain_Caudate_basal_ganglia	ENSG00000164308.16	ERAP2	chr5	96875939	96919716	3	chr5	96896863	96896963	23540	TRUE	TRUE	4.5901e-14	4.5901e-14	-0.51632	0.063134	1.4712e-09
317	Adipose_Subcutaneous	ENSG00000241945.7	PWP2	chr21	44107290	44131181	5	chr21	44163310	44163456	17635	TRUE	TRUE	2.1226e-13	2.1226e-13	0.30276	0.040238	1.5035e-09
318	Skin_Sun_Exposed_Lower_leg	ENSG00000112584.13	FAM120B	chr6	170290703	170407065	28	chr6	170398296	170400316	26372	TRUE	TRUE	4.4467e-14	4.4467e-14	0.30572	0.039501	1.5152e-09
319	Skin_Sun_Exposed_Lower_leg	ENSG00000160221.16	C21orf33	chr21	44133605	44145723	5	chr21	44163310	44163456	17635	TRUE	TRUE	2.5029e-13	2.5029e-13	0.29689	0.039616	1.5152e-09
320	Whole_Blood	ENSG00000168903.8	BTNL3	chr5	180988845	181006727	4	chr5	180916931	180917557	24408	TRUE	TRUE	5.2096e-13	5.2096e-13	0.27852	0.037788	1.5213e-09
321	Adipose_Visceral_Omentum	ENSG00000138744.14	NAAA	chr4	75913657	75940949	4	chr4	76027456	76027965	21291	TRUE	TRUE	1.6532e-13	1.6532e-13	0.3372	0.04433	1.5633e-09
322	Thyroid	ENSG00000197345.12	MRPL21	chr11	68891276	68903835	5	chr11	68929805	68929955	4684	TRUE	TRUE	3.3969e-13	3.3969e-13	-0.30234	0.040534	1.5844e-09
323	Adipose_Visceral_Omentum	ENSG00000241945.7	PWP2	chr21	44107290	44131181	5	chr21	44163310	44163456	17635	TRUE	TRUE	1.6202e-13	1.6202e-13	0.33732	0.044328	1.7236e-09
324	Artery_Tibial	ENSG00000140521.12	POLG	chr15	89316305	89334861	2	chr15	89325036	89325280	9789	TRUE	TRUE	9.178e-13	9.178e-13	-0.29345	0.040147	1.7583e-09
325	Whole_Blood	ENSG00000223648.4	IGHV3-64	chr14	106657725	106658258	1	chr14	106705656	106706543	9146	TRUE	TRUE	2.9543e-12	2.9543e-12	-0.26962	0.037887	2.0705e-09
326	Brain_Cerebellum	ENSG00000214401.4	KANSL1-AS1	chr17	46193576	46196723	1	chr17	46265245	46265480	11545	TRUE	TRUE	4.0473e-13	4.0473e-13	0.48255	0.062089	2.2256e-09
327	Brain_Nucleus_accumbens_basal_ganglia	ENSG00000131591.17	C1orf159	chr1	1081818	1116361	5	chr1	1098986	1099902	16	TRUE	TRUE	6.2947e-14	6.2947e-14	-0.50346	0.062193	2.2569e-09
328	Cells_Cultured_fibroblasts	ENSG00000089876.11	DHX32	chr10	125836554	125896436	1	chr10	125824765	125825183	3735	TRUE	TRUE	1.9074e-12	1.9074e-12	-0.31915	0.044091	2.2778e-09
329	Nerve_Tibial	ENSG00000188269.8	OR7A5	chr19	14792534	14835376	6	chr19	14833887	14833993	13381	TRUE	TRUE	3.1929e-13	3.1929e-13	0.31368	0.041923	2.5096e-09
330	Adipose_Visceral_Omentum	ENSG00000120071.13	KANSL1	chr17	46029916	46225389	1	chr17	46265245	46265480	11545	TRUE	TRUE	1.3263e-12	1.3263e-12	0.325	0.044532	2.5655e-09
331	Muscle_Skeletal	ENSG00000115364.13	MRPL19	chr2	75646783	75690851	5	chr2	75712061	75712382	14699	TRUE	TRUE	4.8243e-13	4.8243e-13	0.27135	0.036801	2.7391e-09
332	Muscle_Skeletal	ENSG00000182362.13	YBEY	chr21	46286337	46297751	12	chr21	46381955	46384987	17762	TRUE	TRUE	2.1212e-13	2.1212e-13	-0.27534	0.036758	2.7391e-09
333	Cells_Cultured_fibroblasts	ENSG00000197345.12	MRPL21	chr11	68891276	68903835	5	chr11	68929805	68929955	4684	TRUE	TRUE	5.0361e-13	5.0361e-13	-0.327	0.043967	2.8301e-09
334	Skin_Sun_Exposed_Lower_leg	ENSG00000171903.16	CYP4F11	chr19	15912367	15934867	10	chr19	15882462	15882698	13407	TRUE	TRUE	2.4927e-13	2.4927e-13	0.29691	0.039616	2.8592e-09
335	Whole_Blood	ENSG00000144815.15	NXPE3	chr3	101779202	101827392	4	chr3	101680712	101680782	19365	TRUE	TRUE	1.1035e-12	1.1035e-12	-0.27471	0.037831	2.9744e-09
336	Artery_Coronary	ENSG00000260075.1	NSFP1	chr17	46372855	46487141	1	chr17	46573583	46574143	11546	TRUE	TRUE	3.221e-13	3.221e-13	0.48222	0.061792	3.4049e-09
337	Esophagus_Mucosa	ENSG00000160221.16	C21orf33	chr21	44133605	44145723	5	chr21	44163310	44163456	17635	TRUE	TRUE	4.7244e-13	4.7244e-13	0.32246	0.043341	3.4816e-09
338	Skin_Sun_Exposed_Lower_leg	ENSG00000197345.12	MRPL21	chr11	68891276	68903835	5	chr11	68929805	68929955	4684	TRUE	TRUE	6.5877e-13	6.5877e-13	-0.29181	0.039681	3.5893e-09
339	Adipose_Visceral_Omentum	ENSG00000124406.16	ATP8A1	chr4	42408373	42657105	5	chr4	42652819	42653116	20972	TRUE	TRUE	4.284e-13	4.284e-13	0.33169	0.044422	3.798e-09
340	Artery_Tibial	ENSG00000197345.12	MRPL21	chr11	68891276	68903835	5	chr11	68929805	68929955	4684	TRUE	TRUE	8.5041e-13	8.5041e-13	-0.29386	0.040142	3.8879e-09
341	Brain_Nucleus_accumbens_basal_ganglia	ENSG00000260075.1	NSFP1	chr17	46372855	46487141	1	chr17	46573583	46574143	11546	TRUE	TRUE	7.2404e-13	7.2404e-13	0.48439	0.062973	3.8939e-09
342	Adipose_Visceral_Omentum	ENSG00000115364.13	MRPL19	chr2	75646783	75690851	5	chr2	75712061	75712382	14699	TRUE	TRUE	5.1652e-13	5.1652e-13	0.33059	0.044441	4.2269e-09
343	Skin_Not_Sun_Exposed_Suprapubic	ENSG00000176681.14	LRRC37A	chr17	46292733	46337794	1	chr17	46265245	46265480	11545	TRUE	TRUE	3.8465e-12	3.8465e-12	0.3033	0.042615	4.6725e-09
344	Thyroid	ENSG00000131591.17	C1orf159	chr1	1081818	1116361	5	chr1	1098986	1099902	16	TRUE	TRUE	1.1067e-12	1.1067e-12	-0.29595	0.040619	4.9555e-09
345	Small_Intestine_Terminal_Ileum	ENSG00000211974.3	IGHV2-70D	chr14	106723574	106724093	3	chr14	106705656	106706543	9146	TRUE	TRUE	2.2111e-13	2.2111e-13	0.52682	0.065971	4.9623e-09
346	Colon_Sigmoid	ENSG00000221947.7	XKR9	chr8	70669365	70790371	3	chr8	70711584	70711994	29227	TRUE	TRUE	4.809e-13	4.809e-13	-0.39839	0.052693	5.0773e-09
347	Colon_Sigmoid	ENSG00000262500.1	MAPK8IP1P1	chr17	46243606	46245044	1	chr17	46265245	46265480	11545	TRUE	TRUE	1.6949e-12	1.6949e-12	0.38963	0.052908	5.1128e-09
348	Colon_Transverse	ENSG00000221947.7	XKR9	chr8	70669365	70790371	3	chr8	70711584	70711994	29227	TRUE	TRUE	7.6519e-13	7.6519e-13	-0.36776	0.049425	6.2528e-09
349	Esophagus_Gastroesophageal_Junction	ENSG00000221947.7	XKR9	chr8	70669365	70790371	3	chr8	70711584	70711994	29227	TRUE	TRUE	6.0909e-13	6.0909e-13	-0.38805	0.051683	6.3552e-09
350	Brain_Cerebellar_Hemisphere	ENSG00000090857.13	PDPR	chr16	70113626	70162537	2	chr16	70153772	70154026	10627	TRUE	TRUE	2.9278e-13	2.9278e-13	0.52453	0.066081	6.3606e-09
351	Thyroid	ENSG00000253194.1	RP11-351A11.1	chr6	118934785	119031541	4	chr6	118940824	118941153	25629	TRUE	TRUE	2.0769e-12	2.0769e-12	0.29248	0.040665	7.1538e-09
352	Nerve_Tibial	ENSG00000117335.19	CD46	chr1	207752057	207795513	1	chr1	207846719	207846902	1713	TRUE	TRUE	6.0248e-12	6.0248e-12	0.29698	0.042159	7.4541e-09
353	Thyroid	ENSG00000167914.11	GSDMA	chr17	39953263	39977766	4	chr17	39956231	39956296	11478	TRUE	TRUE	2.2489e-12	2.2489e-12	-0.29204	0.04067	7.4593e-09
354	Thyroid	ENSG00000267056.2	AC005336.4	chr19	15910582	15911824	8	chr19	15882462	15882698	13407	TRUE	TRUE	1.2497e-12	1.2497e-12	0.29529	0.040628	7.9941e-09
355	Brain_Cerebellum	ENSG00000164308.16	ERAP2	chr5	96875939	96919716	3	chr5	96896863	96896963	23540	TRUE	TRUE	6.2435e-13	6.2435e-13	-0.47912	0.062222	8.24e-09
356	Lung	ENSG00000132740.8	IGHMBP2	chr11	68903842	68940599	5	chr11	68929805	68929955	4684	TRUE	TRUE	1.3144e-12	1.3144e-12	0.31012	0.042602	8.6703e-09
357	Artery_Aorta	ENSG00000120071.13	KANSL1	chr17	46029916	46225389	1	chr17	46265245	46265480	11545	TRUE	TRUE	4.2518e-12	4.2518e-12	0.34772	0.048547	8.7719e-09
358	Whole_Blood	ENSG00000197345.12	MRPL21	chr11	68891276	68903835	5	chr11	68929805	68929955	4684	TRUE	TRUE	2.7435e-12	2.7435e-12	-0.27001	0.037883	8.9015e-09
359	Muscle_Skeletal	ENSG00000171903.16	CYP4F11	chr19	15912367	15934867	10	chr19	15882462	15882698	13407	TRUE	TRUE	8.7696e-13	8.7696e-13	0.2684	0.036833	8.9124e-09
360	Breast_Mammary_Tissue	ENSG00000138744.14	NAAA	chr4	75913657	75940949	4	chr4	76027456	76027965	21291	TRUE	TRUE	5.1752e-13	5.1752e-13	0.35784	0.047839	9.1929e-09
361	Colon_Sigmoid	ENSG00000164308.16	ERAP2	chr5	96875939	96919716	3	chr5	96896863	96896963	23540	TRUE	TRUE	1.2208e-12	1.2208e-12	-0.39194	0.052852	9.6671e-09
362	Testis	ENSG00000234707.2	RP11-745C15.2	chr7	54759425	54804928	5	chr7	54749369	54749463	27100	TRUE	TRUE	1.3802e-12	1.3802e-12	0.38584	0.05223	1.0296e-08
363	Esophagus_Mucosa	ENSG00000188690.12	UROS	chr10	125784980	125823248	1	chr10	125824765	125825183	3735	TRUE	TRUE	7.6848e-12	7.6848e-12	-0.30599	0.043591	1.0571e-08
364	Lung	ENSG00000211973.2	IGHV1-69	chr14	106714684	106715181	3	chr14	106705656	106706543	9146	TRUE	TRUE	2.8944e-12	2.8944e-12	0.30554	0.042668	1.0819e-08
365	Skin_Not_Sun_Exposed_Suprapubic	ENSG00000088970.15	KIZ	chr20	21125983	21246622	2	chr20	21209592	21209836	16579	TRUE	TRUE	4.7803e-12	4.7803e-12	0.30202	0.042633	1.1002e-08
366	Skin_Sun_Exposed_Lower_leg	ENSG00000141564.13	RPTOR	chr17	80544819	80966238	30	chr17	80743669	80745021	12018	TRUE	TRUE	3.5694e-13	3.5694e-13	0.29504	0.03964	1.1062e-08
367	Skin_Sun_Exposed_Lower_leg	ENSG00000261575.2	RP11-259G18.1	chr17	46267037	46268694	1	chr17	46265245	46265480	11545	TRUE	TRUE	1.1167e-11	1.1167e-11	0.27634	0.039872	1.1062e-08
368	Artery_Tibial	ENSG00000177963.14	RIC8A	chr11	207511	215113	4	chr11	223785	224074	4014	TRUE	TRUE	3.3172e-12	3.3172e-12	0.28642	0.040237	1.1121e-08
369	Artery_Tibial	ENSG00000220804.8	LINC01881	chr2	242088633	242160153	10	chr2	242070864	242071052	16363	TRUE	TRUE	1.3099e-12	1.3099e-12	0.29152	0.040172	1.1121e-08
370	Spleen	ENSG00000146700.8	SSC4D	chr7	76389334	76409695	3	chr7	76388823	76388890	27296	TRUE	TRUE	1.0681e-12	1.0681e-12	0.45604	0.060276	1.165e-08
371	Artery_Tibial	ENSG00000185829.17	ARL17A	chr17	46516702	46579682	1	chr17	46573583	46574143	11546	TRUE	TRUE	1.6827e-11	1.6827e-11	0.27725	0.04035	1.3539e-08
372	Skin_Sun_Exposed_Lower_leg	ENSG00000280119.1	AC093642.1	chr2	242001209	242006013	10	chr2	241996511	241996668	16359	TRUE	TRUE	1.5046e-12	1.5046e-12	0.28739	0.039737	1.4257e-08
373	Skin_Not_Sun_Exposed_Suprapubic	ENSG00000124116.18	WFDC3	chr20	45747944	45791932	5	chr20	45738844	45739247	16797	TRUE	TRUE	2.7229e-12	2.7229e-12	0.30532	0.042586	1.4884e-08
374	Brain_Cortex	ENSG00000131591.17	C1orf159	chr1	1081818	1116361	5	chr1	1098986	1099902	16	TRUE	TRUE	5.5509e-13	5.5509e-13	-0.48326	0.062534	1.4918e-08
375	Nerve_Tibial	ENSG00000270127.2	RP11-526I2.5	chr15	100547765	100550153	7	chr15	100554291	100558659	9916	TRUE	TRUE	1.8212e-12	1.8212e-12	0.30391	0.042063	1.4943e-08
376	Thyroid	ENSG00000006611.15	USH1C	chr11	17493895	17544416	2	chr11	17552527	17552615	4259	TRUE	TRUE	1.0571e-11	1.0571e-11	-0.28329	0.040782	1.6322e-08
377	Brain_Cerebellum	ENSG00000247228.2	RP11-296I10.3	chr16	70156340	70173321	1	chr16	70153772	70154026	10627	TRUE	TRUE	4.5406e-12	4.5406e-12	0.46292	0.062835	1.6646e-08
378	Esophagus_Muscularis	ENSG00000113441.15	LNPEP	chr5	96935810	97037515	6	chr5	96896863	96896963	23540	TRUE	TRUE	1.4998e-12	1.4998e-12	-0.32563	0.04472	1.6874e-08
379	Muscle_Skeletal	ENSG00000232112.3	TMA7	chr3	48443848	48444208	1	chr3	48397081	48397381	18883	TRUE	TRUE	1.7682e-11	1.7682e-11	-0.253	0.036992	1.7024e-08
380	Brain_Cortex	ENSG00000188690.12	UROS	chr10	125784980	125823248	1	chr10	125824765	125825183	3735	TRUE	TRUE	4.2501e-12	4.2501e-12	-0.4666	0.063176	1.8276e-08
381	Breast_Mammary_Tissue	ENSG00000120071.13	KANSL1	chr17	46029916	46225389	1	chr17	46265245	46265480	11545	TRUE	TRUE	5.1092e-12	5.1092e-12	0.34306	0.048122	1.8907e-08
382	Brain_Spinal_cord_cervical_c-1	ENSG00000090857.13	PDPR	chr16	70113626	70162537	2	chr16	70153772	70154026	10627	TRUE	TRUE	4.6185e-13	4.6185e-13	0.59759	0.073501	1.9722e-08
383	Cells_Cultured_fibroblasts	ENSG00000197381.15	ADARB1	chr21	45074569	45226560	20	chr21	45055041	45055120	17690	TRUE	TRUE	9.3297e-13	9.3297e-13	0.32339	0.044024	1.9807e-08
384	Thyroid	ENSG00000125166.12	GOT2	chr16	58707131	58734357	4	chr16	58710650	58710829	10520	TRUE	TRUE	7.2501e-12	7.2501e-12	0.28545	0.040755	2.1643e-08
385	Muscle_Skeletal	ENSG00000281896.1	RP11-274B21.13	chr7	128617865	128625905	6	chr7	128603408	128603583	27802	TRUE	TRUE	4.0008e-12	4.0008e-12	0.26074	0.036913	2.1956e-08
386	Cells_Cultured_fibroblasts	ENSG00000132740.8	IGHMBP2	chr11	68903842	68940599	5	chr11	68929805	68929955	4684	TRUE	TRUE	4.6862e-12	4.6862e-12	0.31372	0.044176	2.3563e-08
387	Skin_Not_Sun_Exposed_Suprapubic	ENSG00000259422.1	RP11-593F23.1	chr15	76174891	76181486	2	chr15	76198864	76198930	9650	TRUE	TRUE	1.1729e-11	1.1729e-11	-0.29666	0.042708	2.4425e-08
388	Brain_Putamen_basal_ganglia	ENSG00000090857.13	PDPR	chr16	70113626	70162537	2	chr16	70153772	70154026	10627	TRUE	TRUE	6.0401e-13	6.0401e-13	0.52395	0.06692	2.4894e-08
389	Heart_Atrial_Appendage	ENSG00000270127.2	RP11-526I2.5	chr15	100547765	100550153	7	chr15	100554291	100558659	9916	TRUE	TRUE	1.6173e-12	1.6173e-12	0.36236	0.049467	2.5199e-08
390	Lung	ENSG00000270127.2	RP11-526I2.5	chr15	100547765	100550153	7	chr15	100554291	100558659	9916	TRUE	TRUE	3.2804e-12	3.2804e-12	0.30481	0.042679	2.7106e-08
391	Lung	ENSG00000138744.14	NAAA	chr4	75913657	75940949	4	chr4	76027456	76027965	21291	TRUE	TRUE	6.7045e-12	6.7045e-12	0.30058	0.042739	3.0074e-08
392	Brain_Caudate_basal_ganglia	ENSG00000188690.12	UROS	chr10	125784980	125823248	1	chr10	125824765	125825183	3735	TRUE	TRUE	4.306e-12	4.306e-12	-0.47966	0.064687	3.0671e-08
393	Heart_Atrial_Appendage	ENSG00000125633.10	CCDC93	chr2	117915478	118014133	7	chr2	118042420	118042496	15032	TRUE	TRUE	2.1875e-12	2.1875e-12	0.36035	0.049509	3.0676e-08
394	Adipose_Visceral_Omentum	ENSG00000259205.2	PRKXP1	chr15	100553529	100558954	8	chr15	100554291	100558659	9916	TRUE	TRUE	2.5281e-12	2.5281e-12	0.32111	0.044595	3.0737e-08
395	Nerve_Tibial	ENSG00000160221.16	C21orf33	chr21	44133605	44145723	5	chr21	44163310	44163456	17635	TRUE	TRUE	5.5486e-12	5.5486e-12	0.29747	0.042152	3.0892e-08
396	Nerve_Tibial	ENSG00000184465.15	WDR27	chr6	169457212	169702048	18	chr6	169765857	169766056	26315	TRUE	TRUE	1.6704e-12	1.6704e-12	0.30441	0.042056	3.1886e-08
397	Esophagus_Mucosa	ENSG00000132740.8	IGHMBP2	chr11	68903842	68940599	5	chr11	68929805	68929955	4684	TRUE	TRUE	5.0315e-12	5.0315e-12	0.30856	0.043553	3.2444e-08
398	Esophagus_Muscularis	ENSG00000262539.1	RP11-259G18.3	chr17	46259551	46260606	1	chr17	46265245	46265480	11545	TRUE	TRUE	1.9994e-11	1.9994e-11	0.30954	0.044975	3.4366e-08
399	Adipose_Subcutaneous	ENSG00000220804.8	LINC01881	chr2	242088633	242160153	10	chr2	241996511	241996668	16359	TRUE	TRUE	2.6913e-12	2.6913e-12	0.28905	0.040418	3.5743e-08
400	Thyroid	ENSG00000168807.16	SNTB2	chr16	69187129	69309052	3	chr16	69325358	69325494	10622	TRUE	TRUE	1.6623e-11	1.6623e-11	0.28067	0.040815	3.6016e-08
401	Spleen	ENSG00000112679.14	DUSP22	chr6	291630	351355	10	chr6	277653	277783	24422	TRUE	TRUE	1.177e-12	1.177e-12	0.45528	0.060302	3.6678e-08
402	Lung	ENSG00000160221.16	C21orf33	chr21	44133605	44145723	5	chr21	44163310	44163456	17635	TRUE	TRUE	7.2353e-12	7.2353e-12	0.30013	0.042745	3.8637e-08
403	Brain_Anterior_cingulate_cortex_BA24	ENSG00000164308.16	ERAP2	chr5	96875939	96919716	3	chr5	96896863	96896963	23540	TRUE	TRUE	1.2623e-12	1.2623e-12	-0.55388	0.070876	3.9932e-08
404	Liver	ENSG00000221947.7	XKR9	chr8	70669365	70790371	3	chr8	70711584	70711994	29227	TRUE	TRUE	2.954e-12	2.954e-12	-0.46444	0.062466	4.2609e-08
405	Cells_Cultured_fibroblasts	ENSG00000243679.1	RP11-274B21.3	chr7	128654020	128654722	4	chr7	128603408	128603583	27802	TRUE	TRUE	1.1263e-11	1.1263e-11	0.30831	0.044258	4.3039e-08
406	Brain_Cortex	ENSG00000221947.7	XKR9	chr8	70669365	70790371	3	chr8	70711584	70711994	29227	TRUE	TRUE	4.0143e-12	4.0143e-12	-0.46708	0.063158	4.3154e-08
407	Esophagus_Gastroesophageal_Junction	ENSG00000138744.14	NAAA	chr4	75913657	75940949	4	chr4	76027456	76027965	21291	TRUE	TRUE	3.6978e-12	3.6978e-12	0.37558	0.051972	4.4095e-08
408	Nerve_Tibial	ENSG00000088298.12	EDEM2	chr20	35115357	35147364	3	chr20	35041057	35041153	16697	TRUE	TRUE	1.4685e-11	1.4685e-11	-0.2917	0.042231	4.4596e-08
409	Lung	ENSG00000164465.18	DCBLD1	chr6	117453817	117569858	4	chr6	117477464	117477576	25617	TRUE	TRUE	1.0962e-11	1.0962e-11	0.29764	0.04278	4.4699e-08
410	Esophagus_Muscularis	ENSG00000115364.13	MRPL19	chr2	75646783	75690851	5	chr2	75712061	75712382	14699	TRUE	TRUE	6.6061e-12	6.6061e-12	0.31654	0.044866	5.011e-08
411	Esophagus_Muscularis	ENSG00000270127.2	RP11-526I2.5	chr15	100547765	100550153	7	chr15	100554291	100558659	9916	TRUE	TRUE	4.8926e-12	4.8926e-12	0.3184	0.044837	5.011e-08
412	Esophagus_Muscularis	ENSG00000250091.2	DNAH10OS	chr12	123926424	123934984	7	chr12	123945972	123946023	6710	TRUE	TRUE	5.2059e-12	5.2059e-12	-0.31802	0.044843	5.011e-08
413	Brain_Cerebellum	ENSG00000099954.18	CECR2	chr22	17359949	17558149	5	chr22	17409281	17409480	17774	TRUE	TRUE	3.2896e-12	3.2896e-12	-0.46561	0.062735	5.1684e-08
414	Ovary	ENSG00000164308.16	ERAP2	chr5	96875939	96919716	3	chr5	96896863	96896963	23540	TRUE	TRUE	8.2135e-13	8.2135e-13	-0.52834	0.06776	5.3699e-08
415	Adipose_Visceral_Omentum	ENSG00000184465.15	WDR27	chr6	169457212	169702048	18	chr6	169765857	169766056	26315	TRUE	TRUE	2.113e-12	2.113e-12	0.32219	0.044577	5.395e-08
416	Heart_Atrial_Appendage	ENSG00000120071.13	KANSL1	chr17	46029916	46225389	1	chr17	46265245	46265480	11545	TRUE	TRUE	2.9668e-11	2.9668e-11	0.34237	0.049867	5.4031e-08
417	Cells_Cultured_fibroblasts	ENSG00000032742.17	IFT88	chr13	20567069	20691437	4	chr13	20550539	20550640	7061	TRUE	TRUE	1.5263e-11	1.5263e-11	-0.30641	0.044286	5.5547e-08
418	Esophagus_Mucosa	ENSG00000197345.12	MRPL21	chr11	68891276	68903835	5	chr11	68929805	68929955	4684	TRUE	TRUE	9.1708e-12	9.1708e-12	-0.30491	0.043606	5.5656e-08
419	Artery_Aorta	ENSG00000188690.12	UROS	chr10	125784980	125823248	1	chr10	125824765	125825183	3735	TRUE	TRUE	3.0061e-11	3.0061e-11	-0.3344	0.048797	5.6382e-08
420	Brain_Caudate_basal_ganglia	ENSG00000221947.7	XKR9	chr8	70669365	70790371	3	chr8	70711584	70711994	29227	TRUE	TRUE	3.5296e-12	3.5296e-12	-0.48136	0.064618	5.6566e-08
421	Muscle_Skeletal	ENSG00000280828.1	RP11-274B21.1	chr7	128533652	128615970	6	chr7	128603408	128603583	27802	TRUE	TRUE	1.1465e-11	1.1465e-11	0.25528	0.036969	5.9923e-08
422	Adipose_Subcutaneous	ENSG00000248508.6	SRP14-AS1	chr15	40039311	40067290	4	chr15	40037521	40037702	9309	TRUE	TRUE	1.2079e-11	1.2079e-11	-0.28058	0.040524	6.0396e-08
423	Whole_Blood	ENSG00000230715.3	RP11-274B21.4	chr7	128652841	128653243	4	chr7	128603408	128603583	27802	TRUE	TRUE	2.4302e-11	2.4302e-11	0.25835	0.038009	6.0828e-08
424	Brain_Caudate_basal_ganglia	ENSG00000131591.17	C1orf159	chr1	1081818	1116361	5	chr1	1098986	1099902	16	TRUE	TRUE	2.9192e-12	2.9192e-12	-0.48297	0.064553	6.2378e-08
425	Adipose_Subcutaneous	ENSG00000160221.16	C21orf33	chr21	44133605	44145723	5	chr21	44163310	44163456	17635	TRUE	TRUE	1.0616e-11	1.0616e-11	0.28132	0.040515	6.2664e-08
426	Adipose_Subcutaneous	ENSG00000259205.2	PRKXP1	chr15	100553529	100558954	8	chr15	100554291	100558659	9916	TRUE	TRUE	7.1225e-12	7.1225e-12	0.28359	0.040487	6.3728e-08
427	Muscle_Skeletal	ENSG00000270127.2	RP11-526I2.5	chr15	100547765	100550153	7	chr15	100554291	100558659	9916	TRUE	TRUE	1.1214e-11	1.1214e-11	0.2554	0.036968	6.527e-08
428	Esophagus_Muscularis	ENSG00000171903.16	CYP4F11	chr19	15912367	15934867	10	chr19	15882462	15882698	13407	TRUE	TRUE	5.1341e-12	5.1341e-12	0.3181	0.044841	6.6184e-08
429	Artery_Tibial	ENSG00000249437.7	NAIP	chr5	70968483	71025114	1	chr5	70915315	70915585	23320	TRUE	TRUE	8.5544e-11	8.5544e-11	0.2677	0.040463	6.6185e-08
430	Pancreas	ENSG00000138744.14	NAAA	chr4	75913657	75940949	4	chr4	76027456	76027965	21291	TRUE	TRUE	7.7041e-12	7.7041e-12	0.38527	0.054003	6.7019e-08
431	Nerve_Tibial	ENSG00000270696.1	RP11-342K6.1	chr2	75660462	75662208	4	chr2	75712061	75712382	14699	TRUE	TRUE	1.7636e-11	1.7636e-11	-0.2906	0.042246	6.8304e-08
432	Small_Intestine_Terminal_Ileum	ENSG00000090857.13	PDPR	chr16	70113626	70162537	2	chr16	70153772	70154026	10627	TRUE	TRUE	6.1539e-12	6.1539e-12	0.49848	0.067285	6.9053e-08
433	Esophagus_Muscularis	ENSG00000124406.16	ATP8A1	chr4	42408373	42657105	5	chr4	42652819	42653116	20972	TRUE	TRUE	1.1628e-11	1.1628e-11	0.31299	0.044922	7.0543e-08
434	Pancreas	ENSG00000184465.15	WDR27	chr6	169457212	169702048	18	chr6	169765857	169766056	26315	TRUE	TRUE	2.0216e-12	2.0216e-12	0.39505	0.05376	7.1223e-08
435	Cells_Cultured_fibroblasts	ENSG00000178209.14	PLEC	chr8	143915147	143976734	8	chr8	143931258	143931483	30057	TRUE	TRUE	1.0371e-11	1.0371e-11	0.30882	0.04425	7.2058e-08
436	Cells_Cultured_fibroblasts	ENSG00000124116.18	WFDC3	chr20	45747944	45791932	5	chr20	45738844	45739247	16797	TRUE	TRUE	1.7612e-11	1.7612e-11	0.30551	0.0443	7.3154e-08
437	Cells_Cultured_fibroblasts	ENSG00000160221.16	C21orf33	chr21	44133605	44145723	5	chr21	44163310	44163456	17635	TRUE	TRUE	1.8766e-11	1.8766e-11	0.30511	0.044306	7.4702e-08
438	Brain_Cerebellar_Hemisphere	ENSG00000120071.13	KANSL1	chr17	46029916	46225389	1	chr17	46265245	46265480	11545	TRUE	TRUE	1.037e-11	1.037e-11	0.49378	0.067493	7.5094e-08
439	Adipose_Subcutaneous	ENSG00000140319.10	SRP14	chr15	40035739	40039188	4	chr15	40037521	40037702	9309	TRUE	TRUE	1.7892e-11	1.7892e-11	0.27831	0.040552	7.604e-08
440	Adipose_Subcutaneous	ENSG00000204650.14	LINC02210	chr17	45620328	45655156	2	chr17	45753347	45753522	11540	TRUE	TRUE	3.92e-11	3.92e-11	-0.27373	0.040608	7.9334e-08
441	Artery_Tibial	ENSG00000270127.2	RP11-526I2.5	chr15	100547765	100550153	7	chr15	100554291	100558659	9916	TRUE	TRUE	1.5731e-11	1.5731e-11	0.27763	0.040345	8.2042e-08
442	Whole_Blood	ENSG00000280411.1	IGHV1-69D	chr14	106762092	106762588	5	chr14	106705656	106706543	9146	TRUE	TRUE	2.8017e-11	2.8017e-11	0.25757	0.038017	8.4635e-08
443	Muscle_Skeletal	ENSG00000131067.16	GGT7	chr20	34844720	34872860	6	chr20	34889289	34889543	16695	TRUE	TRUE	1.8814e-11	1.8814e-11	-0.25267	0.036995	8.9781e-08
444	Thyroid	ENSG00000100068.11	LRP5L	chr22	25351421	25405377	4	chr22	25348997	25349159	17845	TRUE	TRUE	3.2476e-11	3.2476e-11	0.27674	0.040864	9.0889e-08
445	Breast_Mammary_Tissue	ENSG00000221947.7	XKR9	chr8	70669365	70790371	3	chr8	70711584	70711994	29227	TRUE	TRUE	9.7702e-12	9.7702e-12	-0.33873	0.048203	9.2974e-08
446	Breast_Mammary_Tissue	ENSG00000089876.11	DHX32	chr10	125836554	125896436	1	chr10	125824765	125825183	3735	TRUE	TRUE	3.3549e-11	3.3549e-11	-0.33031	0.048356	9.3116e-08
447	Nerve_Tibial	ENSG00000259205.2	PRKXP1	chr15	100553529	100558954	8	chr15	100554291	100558659	9916	TRUE	TRUE	1.2975e-11	1.2975e-11	0.29244	0.042221	9.6315e-08
448	Thyroid	ENSG00000089876.11	DHX32	chr10	125836554	125896436	1	chr10	125824765	125825183	3735	TRUE	TRUE	1.4274e-10	1.4274e-10	-0.26783	0.040971	9.684e-08
449	Muscle_Skeletal	ENSG00000229413.2	RP11-274B21.12	chr7	128653690	128653968	4	chr7	128603408	128603583	27802	TRUE	TRUE	3.2034e-11	3.2034e-11	0.24983	0.037024	9.7666e-08
450	Muscle_Skeletal	ENSG00000111850.10	SMIM8	chr6	87322675	87399741	3	chr6	87408454	87408610	25339	TRUE	TRUE	4.4915e-11	4.4915e-11	-0.248	0.037041	9.8596e-08
451	Brain_Putamen_basal_ganglia	ENSG00000124116.18	WFDC3	chr20	45747944	45791932	5	chr20	45738844	45739247	16797	TRUE	TRUE	1.954e-12	1.954e-12	0.51391	0.067399	1.0066e-07
452	Esophagus_Muscularis	ENSG00000182931.9	WFDC10B	chr20	45684653	45705019	4	chr20	45738844	45739247	16797	TRUE	TRUE	2.2456e-11	2.2456e-11	-0.30879	0.044987	1.0293e-07
453	Skin_Not_Sun_Exposed_Suprapubic	ENSG00000204176.13	SYT15	chr10	46578217	46594173	1	chr10	46608408	46608545	2985	TRUE	TRUE	1.0727e-10	1.0727e-10	0.28296	0.042894	1.0661e-07
454	Brain_Hypothalamus	ENSG00000164308.16	ERAP2	chr5	96875939	96919716	3	chr5	96896863	96896963	23540	TRUE	TRUE	4.9375e-12	4.9375e-12	-0.5044	0.067632	1.072e-07
455	Brain_Hypothalamus	ENSG00000260075.1	NSFP1	chr17	46372855	46487141	1	chr17	46573583	46574143	11546	TRUE	TRUE	1.0925e-11	1.0925e-11	0.49723	0.067957	1.072e-07
456	Testis	ENSG00000262539.1	RP11-259G18.3	chr17	46259551	46260606	1	chr17	46265245	46265480	11545	TRUE	TRUE	8.068e-11	8.068e-11	0.35611	0.052903	1.1465e-07
457	Brain_Caudate_basal_ganglia	ENSG00000260075.1	NSFP1	chr17	46372855	46487141	1	chr17	46573583	46574143	11546	TRUE	TRUE	3.3512e-11	3.3512e-11	0.46154	0.065399	1.1935e-07
458	Ovary	ENSG00000090857.13	PDPR	chr16	70113626	70162537	2	chr16	70153772	70154026	10627	TRUE	TRUE	5.5692e-12	5.5692e-12	0.51151	0.068578	1.2137e-07
459	Testis	ENSG00000269154.1	BNIP3P13	chr19	20062755	20063320	4	chr19	20066412	20066475	13464	TRUE	TRUE	2.2399e-11	2.2399e-11	0.3658	0.05269	1.2153e-07
460	Skin_Sun_Exposed_Lower_leg	ENSG00000204176.13	SYT15	chr10	46578217	46594173	1	chr10	46608408	46608545	2985	TRUE	TRUE	1.3445e-10	1.3445e-10	0.26188	0.040039	1.2209e-07
461	Esophagus_Muscularis	ENSG00000279930.1	LA16c-312E8.4	chr16	1437154	1439315	7	chr16	1372790	1374217	10015	TRUE	TRUE	1.6734e-11	1.6734e-11	0.31067	0.044958	1.2717e-07
462	Adipose_Subcutaneous	ENSG00000164465.18	DCBLD1	chr6	117453817	117569858	4	chr6	117477464	117477576	25617	TRUE	TRUE	3.2926e-11	3.2926e-11	0.27475	0.040595	1.2722e-07
463	Muscle_Skeletal	ENSG00000213689.11	TREX1	chr3	48465811	48467645	2	chr3	48397081	48397381	18883	TRUE	TRUE	9.4056e-11	9.4056e-11	0.24396	0.037081	1.3235e-07
464	Testis	ENSG00000229912.1	AC128709.4	chr3	197450327	197456654	10	chr3	197454933	197455208	20341	TRUE	TRUE	1.026e-11	1.026e-11	0.37156	0.052561	1.3311e-07
465	Heart_Left_Ventricle	ENSG00000115364.13	MRPL19	chr2	75646783	75690851	5	chr2	75712061	75712382	14699	TRUE	TRUE	7.4936e-12	7.4936e-12	0.34436	0.048676	1.3865e-07
466	Adrenal_Gland	ENSG00000221947.7	XKR9	chr8	70669365	70790371	3	chr8	70711584	70711994	29227	TRUE	TRUE	9.1341e-12	9.1341e-12	-0.43517	0.060427	1.4103e-07
467	Testis	ENSG00000197345.12	MRPL21	chr11	68891276	68903835	5	chr11	68929805	68929955	4684	TRUE	TRUE	2.3322e-11	2.3322e-11	-0.3655	0.052697	1.4499e-07
468	Cells_EBV-transformed_lymphocytes	ENSG00000260075.1	NSFP1	chr17	46372855	46487141	1	chr17	46573583	46574143	11546	TRUE	TRUE	7.534e-12	7.534e-12	0.53104	0.071108	1.4718e-07
469	Esophagus_Muscularis	ENSG00000124532.14	MRS2	chr6	24402908	24426194	8	chr6	24421469	24421559	24811	TRUE	TRUE	1.8134e-11	1.8134e-11	0.31016	0.044966	1.4962e-07
470	Cells_Cultured_fibroblasts	ENSG00000165280.15	VCP	chr9	35056064	35073249	2	chr9	35018978	35019042	30425	TRUE	TRUE	1.001e-10	1.001e-10	0.29433	0.044463	1.53e-07
471	Adipose_Subcutaneous	ENSG00000228696.8	ARL17B	chr17	46274784	46361797	1	chr17	46265245	46265480	11545	TRUE	TRUE	1.7187e-10	1.7187e-10	0.26485	0.040712	1.5879e-07
472	Esophagus_Gastroesophageal_Junction	ENSG00000188690.12	UROS	chr10	125784980	125823248	1	chr10	125824765	125825183	3735	TRUE	TRUE	6.1192e-11	6.1192e-11	-0.35505	0.052424	1.5962e-07
473	Skin_Sun_Exposed_Lower_leg	ENSG00000259205.2	PRKXP1	chr15	100553529	100558954	8	chr15	100554291	100558659	9916	TRUE	TRUE	2.3273e-11	2.3273e-11	0.27216	0.039921	1.6231e-07
474	Whole_Blood	ENSG00000101457.12	DNTTIP1	chr20	45791937	45811427	5	chr20	45738844	45739247	16797	TRUE	TRUE	5.688e-11	5.688e-11	0.25364	0.038058	1.661e-07
475	Colon_Sigmoid	ENSG00000171903.16	CYP4F11	chr19	15912367	15934867	10	chr19	15882462	15882698	13407	TRUE	TRUE	7.4199e-12	7.4199e-12	0.37902	0.053162	1.7409e-07
476	Artery_Tibial	ENSG00000138750.14	NUP54	chr4	76114659	76148515	5	chr4	76150152	76150366	21295	TRUE	TRUE	5.0101e-11	5.0101e-11	-0.27088	0.040426	1.7997e-07
477	Artery_Coronary	ENSG00000164308.16	ERAP2	chr5	96875939	96919716	3	chr5	96896863	96896963	23540	TRUE	TRUE	9.1493e-12	9.1493e-12	-0.45496	0.062812	1.9343e-07
478	Thyroid	ENSG00000197124.11	ZNF682	chr19	19997058	20039506	5	chr19	20066412	20066475	13464	TRUE	TRUE	6.5264e-11	6.5264e-11	-0.27258	0.040914	2.1488e-07
479	Whole_Blood	ENSG00000184986.10	TMEM121	chr14	105526603	105530202	6	chr14	105520681	105521451	9145	TRUE	TRUE	6.5661e-11	6.5661e-11	-0.25284	0.038066	2.2267e-07
480	Skin_Sun_Exposed_Lower_leg	ENSG00000273760.1	CH17-360D5.3	chr10	47970043	47973496	1	chr10	47899419	47899664	2990	TRUE	TRUE	2.7079e-10	2.7079e-10	0.25765	0.040086	2.2699e-07
481	Muscle_Skeletal	ENSG00000237560.5	LINC01497	chr17	69961707	69983538	3	chr17	69961542	69961942	11797	TRUE	TRUE	1.1261e-10	1.1261e-10	0.24297	0.03709	2.2889e-07
482	Thyroid	ENSG00000101457.12	DNTTIP1	chr20	45791937	45811427	5	chr20	45738844	45739247	16797	TRUE	TRUE	7.3919e-11	7.3919e-11	0.27183	0.040923	2.3643e-07
483	Brain_Cortex	ENSG00000214401.4	KANSL1-AS1	chr17	46193576	46196723	1	chr17	46265245	46265480	11545	TRUE	TRUE	7.9432e-11	7.9432e-11	0.44095	0.064109	2.4397e-07
484	Esophagus_Gastroesophageal_Junction	ENSG00000120071.13	KANSL1	chr17	46029916	46225389	1	chr17	46265245	46265480	11545	TRUE	TRUE	1.0718e-10	1.0718e-10	0.35077	0.052514	2.4852e-07
485	Nerve_Tibial	ENSG00000197345.12	MRPL21	chr11	68891276	68903835	5	chr11	68929805	68929955	4684	TRUE	TRUE	5.8504e-11	5.8504e-11	-0.28328	0.042343	2.6058e-07
486	Esophagus_Mucosa	ENSG00000112293.14	GPLD1	chr6	24428177	24489622	8	chr6	24421469	24421559	24811	TRUE	TRUE	2.8506e-11	2.8506e-11	0.29788	0.043708	2.6142e-07
487	Testis	ENSG00000262445.3	CTD-2545H1.2	chr17	1995614	2003671	5	chr17	2013539	2013870	11143	TRUE	TRUE	4.3832e-11	4.3832e-11	0.36076	0.052801	2.616e-07
488	Stomach	ENSG00000243955.5	GSTA1	chr6	52791664	52803910	2	chr6	52871429	52871494	25059	TRUE	TRUE	3.1322e-11	3.1322e-11	-0.36168	0.052529	2.6209e-07
489	Nerve_Tibial	ENSG00000176681.14	LRRC37A	chr17	46292733	46337794	1	chr17	46265245	46265480	11545	TRUE	TRUE	3.0646e-10	3.0646e-10	0.2728	0.042477	2.625e-07
490	Small_Intestine_Terminal_Ileum	ENSG00000281990.1	IGHV1-69-2	chr14	106737110	106737547	4	chr14	106705656	106706543	9146	TRUE	TRUE	1.4678e-11	1.4678e-11	0.49062	0.067632	2.6353e-07
491	Esophagus_Muscularis	ENSG00000167914.11	GSDMA	chr17	39953263	39977766	4	chr17	39956231	39956296	11478	TRUE	TRUE	6.8535e-11	6.8535e-11	-0.30152	0.045097	2.6926e-07
492	Cells_Cultured_fibroblasts	ENSG00000145990.10	GFOD1	chr6	13357830	13487662	4	chr6	13542016	13542384	24692	TRUE	TRUE	9.5551e-11	9.5551e-11	-0.29464	0.044459	2.8088e-07
493	Thyroid	ENSG00000054523.17	KIF1B	chr1	10210805	10381603	7	chr1	10274672	10274845	249	TRUE	TRUE	6.5921e-11	6.5921e-11	-0.27252	0.040915	2.8698e-07
494	Pancreas	ENSG00000144815.15	NXPE3	chr3	101779202	101827392	4	chr3	101680712	101680782	19365	TRUE	TRUE	4.0614e-11	4.0614e-11	-0.37266	0.054305	2.8907e-07
495	Whole_Blood	ENSG00000188372.14	ZP3	chr7	76424907	76442071	2	chr7	76388823	76388890	27296	TRUE	TRUE	2.6679e-10	2.6679e-10	0.24484	0.038147	2.9215e-07
496	Breast_Mammary_Tissue	ENSG00000270127.2	RP11-526I2.5	chr15	100547765	100550153	7	chr15	100554291	100558659	9916	TRUE	TRUE	1.7403e-11	1.7403e-11	0.33482	0.048275	3.0055e-07
497	Nerve_Tibial	ENSG00000197969.11	VPS13A	chr9	77177353	77421541	4	chr9	77427598	77427668	30526	TRUE	TRUE	9.6414e-11	9.6414e-11	-0.28016	0.042383	3.0673e-07
498	Nerve_Tibial	ENSG00000262500.1	MAPK8IP1P1	chr17	46243606	46245044	1	chr17	46265245	46265480	11545	TRUE	TRUE	3.8272e-10	3.8272e-10	0.27136	0.042494	3.0673e-07
499	Skin_Not_Sun_Exposed_Suprapubic	ENSG00000132740.8	IGHMBP2	chr11	68903842	68940599	5	chr11	68929805	68929955	4684	TRUE	TRUE	6.5842e-11	6.5842e-11	0.28604	0.042853	3.1296e-07
500	Esophagus_Muscularis	ENSG00000140521.12	POLG	chr15	89316305	89334861	2	chr15	89325036	89325280	9789	TRUE	TRUE	1.6879e-10	1.6879e-10	-0.2955	0.045186	3.165e-07
501	Whole_Blood	ENSG00000211972.2	IGHV3-66	chr14	106675017	106675544	1	chr14	106705656	106706543	9146	TRUE	TRUE	6.2607e-10	6.2607e-10	-0.23983	0.038196	3.2263e-07
502	Whole_Blood	ENSG00000039650.11	PNKP	chr19	49859882	49867909	3	chr19	49867631	49867701	13855	TRUE	TRUE	2.0648e-10	2.0648e-10	0.24632	0.038132	3.2263e-07
503	Testis	ENSG00000120071.13	KANSL1	chr17	46029916	46225389	1	chr17	46265245	46265480	11545	TRUE	TRUE	2.8578e-10	2.8578e-10	0.3462	0.053113	3.28e-07
504	Skin_Sun_Exposed_Lower_leg	ENSG00000176681.14	LRRC37A	chr17	46292733	46337794	1	chr17	46265245	46265480	11545	TRUE	TRUE	4.1713e-10	4.1713e-10	0.255	0.040115	3.367e-07
505	Esophagus_Muscularis	ENSG00000160221.16	C21orf33	chr21	44133605	44145723	5	chr21	44163310	44163456	17635	TRUE	TRUE	8.1425e-11	8.1425e-11	0.30038	0.045114	3.651e-07
506	Esophagus_Muscularis	ENSG00000177963.14	RIC8A	chr11	207511	215113	4	chr11	220680	221140	4013	TRUE	TRUE	1.0878e-10	1.0878e-10	0.29846	0.045143	3.7394e-07
507	Cells_Cultured_fibroblasts	ENSG00000163393.12	SLC22A15	chr1	115976498	116070054	5	chr1	115923634	115923710	1171	TRUE	TRUE	1.0654e-10	1.0654e-10	0.29392	0.044469	3.7696e-07
508	Nerve_Tibial	ENSG00000249437.7	NAIP	chr5	70968483	71025114	1	chr5	70915315	70915585	23320	TRUE	TRUE	5.0128e-10	5.0128e-10	0.26959	0.042516	3.8495e-07
509	Esophagus_Muscularis	ENSG00000142082.14	SIRT3	chr11	215458	236431	4	chr11	220680	221140	4013	TRUE	TRUE	1.1803e-10	1.1803e-10	0.29791	0.045151	3.8952e-07
510	Adipose_Visceral_Omentum	ENSG00000196151.10	WDSUB1	chr2	159235793	159286799	1	chr2	159237781	159237871	15423	TRUE	TRUE	3.052e-10	3.052e-10	0.29023	0.045061	4.0586e-07
511	Stomach	ENSG00000211974.3	IGHV2-70D	chr14	106723574	106724093	3	chr14	106705656	106706543	9146	TRUE	TRUE	3.8876e-11	3.8876e-11	0.36006	0.052565	4.0662e-07
512	Esophagus_Mucosa	ENSG00000273270.1	RP11-212P7.2	chr7	128524016	128531069	4	chr7	128603408	128603583	27802	TRUE	TRUE	9.4018e-11	9.4018e-11	-0.29027	0.043815	4.0841e-07
513	Brain_Anterior_cingulate_cortex_BA24	ENSG00000131591.17	C1orf159	chr1	1081818	1116361	5	chr1	1098986	1099902	16	TRUE	TRUE	1.1893e-11	1.1893e-11	-0.53315	0.072018	4.1803e-07
514	Pancreas	ENSG00000259727.1	RP11-1069G10.2	chr15	62895812	62899543	2	chr15	62893477	62893539	9513	TRUE	TRUE	1.3007e-10	1.3007e-10	0.36349	0.054518	4.2431e-07
515	Brain_Frontal_Cortex_BA9	ENSG00000196151.10	WDSUB1	chr2	159235793	159286799	1	chr2	159237781	159237871	15423	TRUE	TRUE	6.4163e-11	6.4163e-11	0.47555	0.068072	4.5708e-07
516	Brain_Frontal_Cortex_BA9	ENSG00000164308.16	ERAP2	chr5	96875939	96919716	3	chr5	96896863	96896963	23540	TRUE	TRUE	1.4944e-11	1.4944e-11	-0.48917	0.067492	4.5708e-07
517	Cells_Cultured_fibroblasts	ENSG00000138750.14	NUP54	chr4	76114659	76148515	5	chr4	76150152	76150366	21295	TRUE	TRUE	1.3762e-10	1.3762e-10	-0.29223	0.044493	4.6957e-07
518	Testis	ENSG00000261575.2	RP11-259G18.1	chr17	46267037	46268694	1	chr17	46265245	46265480	11545	TRUE	TRUE	4.3039e-10	4.3039e-10	0.34292	0.053181	4.7568e-07
519	Brain_Caudate_basal_ganglia	ENSG00000120071.13	KANSL1	chr17	46029916	46225389	1	chr17	46265245	46265480	11545	TRUE	TRUE	1.58e-10	1.58e-10	0.44711	0.065942	4.8232e-07
520	Cells_Cultured_fibroblasts	ENSG00000249437.7	NAIP	chr5	70968483	71025114	1	chr5	70915315	70915585	23320	TRUE	TRUE	7.3713e-10	7.3713e-10	0.28086	0.044652	4.8567e-07
521	Nerve_Tibial	ENSG00000132740.8	IGHMBP2	chr11	68903842	68940599	5	chr11	68929805	68929955	4684	TRUE	TRUE	1.3167e-10	1.3167e-10	0.2782	0.042408	4.887e-07
522	Muscle_Skeletal	ENSG00000159733.13	ZFYVE28	chr4	2269582	2418663	7	chr4	2396034	2396789	20458	TRUE	TRUE	1.0715e-10	1.0715e-10	0.24324	0.037088	4.9001e-07
523	Nerve_Tibial	ENSG00000032742.17	IFT88	chr13	20567069	20691437	4	chr13	20550539	20550640	7061	TRUE	TRUE	1.822e-10	1.822e-10	-0.27613	0.042434	5.0719e-07
524	Nerve_Tibial	ENSG00000167914.11	GSDMA	chr17	39953263	39977766	4	chr17	39956231	39956296	11478	TRUE	TRUE	1.7837e-10	1.7837e-10	-0.27627	0.042433	5.0719e-07
525	Testis	ENSG00000141506.13	PIK3R5	chr17	8878911	8965712	6	chr17	8905209	8905297	11263	TRUE	TRUE	8.0017e-11	8.0017e-11	-0.35617	0.052901	5.1167e-07
526	Whole_Blood	ENSG00000117868.15	ESYT2	chr7	158730995	158830253	22	chr7	158745138	158745341	28309	TRUE	TRUE	4.7201e-11	4.7201e-11	0.25469	0.038047	5.1983e-07
527	Brain_Hippocampus	ENSG00000164308.16	ERAP2	chr5	96875939	96919716	3	chr5	96896863	96896963	23540	TRUE	TRUE	1.6421e-11	1.6421e-11	-0.50021	0.068888	5.2054e-07
528	Skin_Sun_Exposed_Lower_leg	ENSG00000249437.7	NAIP	chr5	70968483	71025114	1	chr5	70915315	70915585	23320	TRUE	TRUE	6.7299e-10	6.7299e-10	0.25203	0.040148	5.2382e-07
529	Testis	ENSG00000280161.1	CTC-205M6.1	chr5	180810506	180811384	9	chr5	180797794	180797854	24405	TRUE	TRUE	5.6663e-11	5.6663e-11	-0.35881	0.052844	5.2476e-07
530	Breast_Mammary_Tissue	ENSG00000211974.3	IGHV2-70D	chr14	106723574	106724093	3	chr14	106705656	106706543	9146	TRUE	TRUE	8.8226e-11	8.8226e-11	0.32352	0.048476	5.6526e-07
531	Breast_Mammary_Tissue	ENSG00000241945.7	PWP2	chr21	44107290	44131181	5	chr21	44163310	44163456	17635	TRUE	TRUE	5.6007e-11	5.6007e-11	0.32673	0.04842	5.6526e-07
532	Testis	ENSG00000182931.9	WFDC10B	chr20	45684653	45705019	4	chr20	45738844	45739247	16797	TRUE	TRUE	1.4454e-10	1.4454e-10	-0.35158	0.052999	5.751e-07
533	Brain_Cerebellar_Hemisphere	ENSG00000164308.16	ERAP2	chr5	96875939	96919716	3	chr5	96896863	96896963	23540	TRUE	TRUE	4.451e-11	4.451e-11	-0.48029	0.068077	5.8018e-07
534	Brain_Cerebellar_Hemisphere	ENSG00000272983.1	RP11-508N22.12	chr10	38137337	38144399	2	chr10	38112736	38112809	2934	TRUE	TRUE	5.8951e-11	5.8951e-11	-0.47762	0.06819	5.8018e-07
535	Heart_Atrial_Appendage	ENSG00000124532.14	MRS2	chr6	24402908	24426194	8	chr6	24421469	24421559	24811	TRUE	TRUE	4.463e-11	4.463e-11	0.33945	0.049923	5.9605e-07
536	Cells_Cultured_fibroblasts	ENSG00000185127.6	C6orf120	chr6	169702190	169704856	7	chr6	169765857	169766056	26315	TRUE	TRUE	1.3453e-10	1.3453e-10	-0.29238	0.044491	5.9976e-07
537	Artery_Tibial	ENSG00000113441.15	LNPEP	chr5	96935810	97037515	6	chr5	96896863	96896963	23540	TRUE	TRUE	1.4798e-10	1.4798e-10	-0.2644	0.040502	6.159e-07
538	Heart_Left_Ventricle	ENSG00000184465.15	WDR27	chr6	169457212	169702048	18	chr6	169765857	169766056	26315	TRUE	TRUE	1.1179e-11	1.1179e-11	0.34165	0.048728	6.2048e-07
539	Brain_Cerebellum	ENSG00000261575.2	RP11-259G18.1	chr17	46267037	46268694	1	chr17	46265245	46265480	11545	TRUE	TRUE	2.3005e-10	2.3005e-10	0.42813	0.064063	6.3253e-07
540	Muscle_Skeletal	ENSG00000171421.12	MRPL36	chr5	1798386	1801366	10	chr5	1807109	1807199	22589	TRUE	TRUE	1.0237e-10	1.0237e-10	0.24349	0.037085	6.4573e-07
541	Skin_Sun_Exposed_Lower_leg	ENSG00000204650.14	LINC02210	chr17	45620328	45655156	2	chr17	45753347	45753522	11540	TRUE	TRUE	4.3821e-10	4.3821e-10	-0.2547	0.040119	6.5865e-07
542	Artery_Tibial	ENSG00000117335.19	CD46	chr1	207752057	207795513	1	chr1	207846719	207846902	1713	TRUE	TRUE	1.0463e-09	1.0463e-09	0.25222	0.040638	7.0159e-07
543	Whole_Blood	ENSG00000163393.12	SLC22A15	chr1	115976498	116070054	5	chr1	115923634	115923710	1171	TRUE	TRUE	2.957e-10	2.957e-10	0.24424	0.038153	7.1958e-07
544	Testis	ENSG00000261711.6	FRG2DP	chr16	35477414	35480481	1	chr16	35446933	35447316	10388	TRUE	TRUE	7.8108e-10	7.8108e-10	0.33807	0.05328	7.5187e-07
545	Thyroid	ENSG00000168903.8	BTNL3	chr5	180988845	181006727	4	chr5	180916931	180917557	24408	TRUE	TRUE	3.3667e-10	3.3667e-10	0.26251	0.041033	8.1489e-07
546	Heart_Atrial_Appendage	ENSG00000142082.14	SIRT3	chr11	215458	236431	4	chr11	220680	221140	4013	TRUE	TRUE	1.332e-10	1.332e-10	0.33147	0.050074	8.2107e-07
547	Colon_Transverse	ENSG00000243955.5	GSTA1	chr6	52791664	52803910	2	chr6	52871429	52871494	25059	TRUE	TRUE	1.7068e-10	1.7068e-10	-0.33007	0.050171	8.2649e-07
548	Nerve_Tibial	ENSG00000168993.14	CPLX1	chr4	784957	826198	24	chr4	789886	790121	20386	TRUE	TRUE	5.2716e-11	5.2716e-11	0.28392	0.042334	8.5381e-07
549	Esophagus_Muscularis	ENSG00000138750.14	NUP54	chr4	76114659	76148515	5	chr4	76150152	76150366	21295	TRUE	TRUE	2.2511e-10	2.2511e-10	-0.29355	0.045215	8.5982e-07
550	Esophagus_Muscularis	ENSG00000197345.12	MRPL21	chr11	68891276	68903835	5	chr11	68929805	68929955	4684	TRUE	TRUE	2.1785e-10	2.1785e-10	-0.29377	0.045211	8.5982e-07
551	Muscle_Skeletal	ENSG00000248508.6	SRP14-AS1	chr15	40039311	40067290	4	chr15	40037521	40037702	9309	TRUE	TRUE	3.6592e-10	3.6592e-10	-0.23634	0.037153	8.925e-07
552	Testis	ENSG00000249437.7	NAIP	chr5	70968483	71025114	1	chr5	70915315	70915585	23320	TRUE	TRUE	9.8044e-10	9.8044e-10	0.3362	0.053318	9.1429e-07
553	Cells_Cultured_fibroblasts	ENSG00000281896.1	RP11-274B21.13	chr7	128617865	128625905	6	chr7	128603408	128603583	27802	TRUE	TRUE	2.6711e-10	2.6711e-10	0.2878	0.044556	9.3495e-07
554	Cells_Cultured_fibroblasts	ENSG00000127022.14	CANX	chr5	179698406	179730925	3	chr5	179737780	179737861	24369	TRUE	TRUE	5.3826e-10	5.3826e-10	0.28303	0.044622	9.3495e-07
555	Cells_Cultured_fibroblasts	ENSG00000115364.13	MRPL19	chr2	75646783	75690851	5	chr2	75712061	75712382	14699	TRUE	TRUE	3.1506e-10	3.1506e-10	0.28668	0.044571	9.3495e-07
556	Cells_Cultured_fibroblasts	ENSG00000230715.3	RP11-274B21.4	chr7	128652841	128653243	4	chr7	128603408	128603583	27802	TRUE	TRUE	4.2291e-10	4.2291e-10	0.28468	0.044599	9.5065e-07
557	Skin_Not_Sun_Exposed_Suprapubic	ENSG00000140521.12	POLG	chr15	89316305	89334861	2	chr15	89325036	89325280	9789	TRUE	TRUE	5.324e-10	5.324e-10	-0.27255	0.043028	9.7007e-07
558	Testis	ENSG00000124116.18	WFDC3	chr20	45747944	45791932	5	chr20	45738844	45739247	16797	TRUE	TRUE	2.2067e-10	2.2067e-10	0.34825	0.05307	9.9774e-07
559	Muscle_Skeletal	ENSG00000220804.8	LINC01881	chr2	242088633	242160153	10	chr2	241994877	241995081	16358	TRUE	TRUE	1.752e-10	1.752e-10	0.24051	0.037114	1.0338e-06
560	Esophagus_Muscularis	ENSG00000220804.8	LINC01881	chr2	242088633	242160153	10	chr2	241994877	241995081	16358	TRUE	TRUE	1.4157e-10	1.4157e-10	0.29669	0.045169	1.0428e-06
561	Esophagus_Mucosa	ENSG00000270696.1	RP11-342K6.1	chr2	75660462	75662208	4	chr2	75712061	75712382	14699	TRUE	TRUE	2.5546e-10	2.5546e-10	-0.28372	0.043905	1.0542e-06
562	Nerve_Tibial	ENSG00000127530.2	OR7C1	chr19	14799146	14800211	6	chr19	14833887	14833993	13381	TRUE	TRUE	2.7157e-10	2.7157e-10	0.27358	0.042467	1.0673e-06
563	Lung	ENSG00000248508.6	SRP14-AS1	chr15	40039311	40067290	4	chr15	40037521	40037702	9309	TRUE	TRUE	2.7569e-10	2.7569e-10	-0.27741	0.043052	1.0753e-06
564	Colon_Sigmoid	ENSG00000167914.11	GSDMA	chr17	39953263	39977766	4	chr17	39956231	39956296	11478	TRUE	TRUE	1.2981e-10	1.2981e-10	-0.35728	0.053657	1.0965e-06
565	Thyroid	ENSG00000279930.1	LA16c-312E8.4	chr16	1437154	1439315	7	chr16	1372790	1374217	10015	TRUE	TRUE	2.7485e-10	2.7485e-10	0.26378	0.041018	1.1336e-06
566	Whole_Blood	ENSG00000250334.5	LINC00989	chr4	79492416	79576460	3	chr4	79558543	79558722	21326	TRUE	TRUE	8.1917e-10	8.1917e-10	0.23823	0.038212	1.1637e-06
567	Brain_Spinal_cord_cervical_c-1	ENSG00000164308.16	ERAP2	chr5	96875939	96919716	3	chr5	96896863	96896963	23540	TRUE	TRUE	3.6779e-11	3.6779e-11	-0.55573	0.076211	1.1779e-06
568	Lung	ENSG00000228696.8	ARL17B	chr17	46274784	46361797	1	chr17	46265245	46265480	11545	TRUE	TRUE	1.2935e-09	1.2935e-09	0.2671	0.043183	1.2088e-06
569	Nerve_Tibial	ENSG00000243679.1	RP11-274B21.3	chr7	128654020	128654722	4	chr7	128603408	128603583	27802	TRUE	TRUE	4.9978e-10	4.9978e-10	0.26961	0.042516	1.2367e-06
570	Nerve_Tibial	ENSG00000128487.16	SPECC1	chr17	20009344	20319026	6	chr17	19966646	19966722	11360	TRUE	TRUE	3.3306e-10	3.3306e-10	0.27226	0.042483	1.2367e-06
571	Testis	ENSG00000256721.1	CACNA1C-IT3	chr12	2269776	2288937	6	chr12	2255791	2256090	0	TRUE	TRUE	2.3487e-10	2.3487e-10	-0.34776	0.05308	1.2369e-06
572	Thyroid	ENSG00000132604.10	TERF2	chr16	69355561	69408571	4	chr16	69325358	69325494	10622	TRUE	TRUE	5.5064e-10	5.5064e-10	0.25941	0.041069	1.2644e-06
573	Colon_Sigmoid	ENSG00000138744.14	NAAA	chr4	75913657	75940949	4	chr4	76027456	76027965	21291	TRUE	TRUE	1.6746e-10	1.6746e-10	0.35526	0.053701	1.2859e-06
574	Colon_Transverse	ENSG00000270127.2	RP11-526I2.5	chr15	100547765	100550153	7	chr15	100554291	100558659	9916	TRUE	TRUE	8.568e-11	8.568e-11	0.33516	0.050075	1.3069e-06
575	Skin_Sun_Exposed_Lower_leg	ENSG00000100068.11	LRP5L	chr22	25351421	25405377	4	chr22	25348997	25349159	17845	TRUE	TRUE	4.616e-10	4.616e-10	0.25438	0.040122	1.3413e-06
576	Adrenal_Gland	ENSG00000138744.14	NAAA	chr4	75913657	75940949	4	chr4	76027456	76027965	21291	TRUE	TRUE	8.3573e-11	8.3573e-11	0.41637	0.061021	1.3764e-06
577	Muscle_Skeletal	ENSG00000230715.3	RP11-274B21.4	chr7	128652841	128653243	4	chr7	128603408	128603583	27802	TRUE	TRUE	6.0485e-10	6.0485e-10	0.23346	0.037179	1.3831e-06
578	Testis	ENSG00000262500.1	MAPK8IP1P1	chr17	46243606	46245044	1	chr17	46265245	46265480	11545	TRUE	TRUE	1.6227e-09	1.6227e-09	0.33201	0.053403	1.3836e-06
579	Nerve_Tibial	ENSG00000115364.13	MRPL19	chr2	75646783	75690851	5	chr2	75712061	75712382	14699	TRUE	TRUE	4.6958e-10	4.6958e-10	0.27002	0.042511	1.4132e-06
580	Adipose_Subcutaneous	ENSG00000197345.12	MRPL21	chr11	68891276	68903835	5	chr11	68929805	68929955	4684	TRUE	TRUE	3.2066e-10	3.2066e-10	-0.261	0.040757	1.4196e-06
581	Esophagus_Mucosa	ENSG00000243955.5	GSTA1	chr6	52791664	52803910	2	chr6	52871429	52871494	25059	TRUE	TRUE	7.3648e-10	7.3648e-10	-0.27658	0.044001	1.4473e-06
582	Adipose_Visceral_Omentum	ENSG00000160221.16	C21orf33	chr21	44133605	44145723	5	chr21	44163310	44163456	17635	TRUE	TRUE	2.433e-10	2.433e-10	0.29177	0.045039	1.5225e-06
583	Brain_Nucleus_accumbens_basal_ganglia	ENSG00000188690.12	UROS	chr10	125784980	125823248	1	chr10	125824765	125825183	3735	TRUE	TRUE	3.5734e-10	3.5734e-10	-0.42988	0.064991	1.5374e-06
584	Esophagus_Gastroesophageal_Junction	ENSG00000171903.16	CYP4F11	chr19	15912367	15934867	10	chr19	15882462	15882698	13407	TRUE	TRUE	7.6395e-11	7.6395e-11	0.35336	0.052459	1.5942e-06
585	Thyroid	ENSG00000251819.1	RNU6-322P	chr15	100551820	100551922	7	chr15	100554291	100558659	9916	TRUE	TRUE	4.2429e-10	4.2429e-10	0.26106	0.04105	1.6624e-06
586	Thyroid	ENSG00000204175.5	GPRIN2	chr10	46549044	46555530	1	chr10	46608408	46608545	2985	TRUE	TRUE	3.1994e-09	3.1994e-09	0.24796	0.041196	1.7471e-06
587	Pancreas	ENSG00000214401.4	KANSL1-AS1	chr17	46193576	46196723	1	chr17	46265245	46265480	11545	TRUE	TRUE	1.175e-09	1.175e-09	0.3453	0.054921	1.7691e-06
588	Lung	ENSG00000185619.18	PCGF3	chr4	705748	770640	20	chr4	789886	790121	20386	TRUE	TRUE	1.0113e-10	1.0113e-10	0.28388	0.042968	1.8145e-06
589	Ovary	ENSG00000260075.1	NSFP1	chr17	46372855	46487141	1	chr17	46573583	46574143	11546	TRUE	TRUE	2.5509e-10	2.5509e-10	0.47485	0.070237	1.8531e-06
590	Artery_Aorta	ENSG00000132740.8	IGHMBP2	chr11	68903842	68940599	5	chr11	68929805	68929955	4684	TRUE	TRUE	2.1931e-10	2.1931e-10	0.32017	0.049052	1.8853e-06
591	Muscle_Skeletal	ENSG00000243679.1	RP11-274B21.3	chr7	128654020	128654722	4	chr7	128603408	128603583	27802	TRUE	TRUE	8.6372e-10	8.6372e-10	0.23139	0.037198	1.9151e-06
592	Spleen	ENSG00000214401.4	KANSL1-AS1	chr17	46193576	46196723	1	chr17	46265245	46265480	11545	TRUE	TRUE	7.2949e-10	7.2949e-10	0.40008	0.062072	1.9891e-06
593	Skin_Sun_Exposed_Lower_leg	ENSG00000100983.9	GSS	chr20	34928430	34955817	3	chr20	34889289	34889543	16695	TRUE	TRUE	9.5205e-10	9.5205e-10	-0.24986	0.040171	2.008e-06
594	Artery_Tibial	ENSG00000101457.12	DNTTIP1	chr20	45791937	45811427	5	chr20	45738844	45739247	16797	TRUE	TRUE	6.2345e-10	6.2345e-10	0.25551	0.040602	2.0228e-06
595	Adipose_Visceral_Omentum	ENSG00000237560.5	LINC01497	chr17	69961707	69983538	3	chr17	69961542	69961942	11797	TRUE	TRUE	6.1471e-10	6.1471e-10	0.28539	0.04513	2.1799e-06
596	Nerve_Tibial	ENSG00000131069.19	ACSS2	chr20	34872146	34927962	6	chr20	34889289	34889543	16695	TRUE	TRUE	6.245e-10	6.245e-10	-0.26815	0.042534	2.1959e-06
597	Lung	ENSG00000280828.1	RP11-274B21.1	chr7	128533652	128615970	6	chr7	128603408	128603583	27802	TRUE	TRUE	4.2519e-10	4.2519e-10	0.27456	0.043089	2.2006e-06
598	Artery_Coronary	ENSG00000183098.10	GPC6	chr13	93227318	94407401	17	chr13	93765231	93765308	7772	TRUE	TRUE	3.0132e-11	3.0132e-11	0.44464	0.063178	2.2033e-06
599	Artery_Coronary	ENSG00000214401.4	KANSL1-AS1	chr17	46193576	46196723	1	chr17	46265245	46265480	11545	TRUE	TRUE	5.2106e-10	5.2106e-10	0.41845	0.064062	2.2033e-06
600	Lung	ENSG00000140319.10	SRP14	chr15	40035739	40039188	4	chr15	40037521	40037702	9309	TRUE	TRUE	6.6748e-10	6.6748e-10	0.27157	0.043127	2.2178e-06
601	Cells_EBV-transformed_lymphocytes	ENSG00000090857.13	PDPR	chr16	70113626	70162537	2	chr16	70153772	70154026	10627	TRUE	TRUE	1.1754e-10	1.1754e-10	0.50418	0.072471	2.2964e-06
602	Skin_Not_Sun_Exposed_Suprapubic	ENSG00000182362.13	YBEY	chr21	46286337	46297751	12	chr21	46381955	46384987	17762	TRUE	TRUE	2.2831e-10	2.2831e-10	-0.2781	0.042957	2.3961e-06
603	Nerve_Tibial	ENSG00000185829.17	ARL17A	chr17	46516702	46579682	1	chr17	46573583	46574143	11546	TRUE	TRUE	4.2504e-09	4.2504e-09	0.25517	0.04269	2.4271e-06
604	Esophagus_Gastroesophageal_Junction	ENSG00000270127.2	RP11-526I2.5	chr15	100547765	100550153	7	chr15	100554291	100558659	9916	TRUE	TRUE	1.8842e-10	1.8842e-10	0.34639	0.052605	2.5021e-06
605	Brain_Substantia_nigra	ENSG00000090857.13	PDPR	chr16	70113626	70162537	2	chr16	70153772	70154026	10627	TRUE	TRUE	6.1347e-11	6.1347e-11	0.5818	0.079754	2.5551e-06
606	Testis	ENSG00000246366.6	LACTB2-AS1	chr8	70608577	70663279	3	chr8	70711584	70711994	29227	TRUE	TRUE	1.059e-09	1.059e-09	0.33556	0.053331	2.5622e-06
607	Testis	ENSG00000241945.7	PWP2	chr21	44107290	44131181	5	chr21	44163310	44163456	17635	TRUE	TRUE	6.2554e-10	6.2554e-10	0.33989	0.053243	2.5622e-06
608	Adipose_Subcutaneous	ENSG00000032742.17	IFT88	chr13	20567069	20691437	4	chr13	20550539	20550640	7061	TRUE	TRUE	7.5519e-10	7.5519e-10	-0.25561	0.040817	2.5677e-06
609	Muscle_Skeletal	ENSG00000165055.15	METTL2B	chr7	128476729	128506602	5	chr7	128603408	128603583	27802	TRUE	TRUE	9.6378e-10	9.6378e-10	0.23075	0.037204	2.5927e-06
610	Small_Intestine_Terminal_Ileum	ENSG00000214401.4	KANSL1-AS1	chr17	46193576	46196723	1	chr17	46265245	46265480	11545	TRUE	TRUE	7.0106e-10	7.0106e-10	0.45302	0.069194	2.6222e-06
611	Whole_Blood	ENSG00000259205.2	PRKXP1	chr15	100553529	100558954	8	chr15	100554291	100558659	9916	TRUE	TRUE	7.122e-10	7.122e-10	0.23906	0.038204	2.6271e-06
612	Nerve_Tibial	ENSG00000185924.6	RTN4RL1	chr17	1934677	2025345	8	chr17	2013539	2013870	11143	TRUE	TRUE	5.9311e-10	5.9311e-10	-0.26849	0.04253	2.6417e-06
613	Lung	ENSG00000100058.12	CRYBB2P1	chr22	25448105	25520854	4	chr22	25377972	25378308	17846	TRUE	TRUE	8.2954e-10	8.2954e-10	0.27011	0.043145	2.6578e-06
614	Thyroid	ENSG00000259865.1	RP11-488L18.10	chr1	247187281	247188526	8	chr1	247199607	247199773	2185	TRUE	TRUE	6.3769e-10	6.3769e-10	0.25847	0.041079	2.6646e-06
615	Thyroid	ENSG00000168993.14	CPLX1	chr4	784957	826198	24	chr4	789886	790121	20386	TRUE	TRUE	2.1324e-10	2.1324e-10	0.26536	0.041	2.6646e-06
616	Whole_Blood	ENSG00000248508.6	SRP14-AS1	chr15	40039311	40067290	4	chr15	40037521	40037702	9309	TRUE	TRUE	1.5581e-09	1.5581e-09	-0.23435	0.038249	2.7999e-06
617	Skin_Not_Sun_Exposed_Suprapubic	ENSG00000197345.12	MRPL21	chr11	68891276	68903835	5	chr11	68929805	68929955	4684	TRUE	TRUE	6.8025e-10	6.8025e-10	-0.27092	0.043049	2.8603e-06
618	Whole_Blood	ENSG00000073605.18	GSDMB	chr17	39904595	39918650	4	chr17	39956231	39956296	11478	TRUE	TRUE	1.6381e-09	1.6381e-09	0.23404	0.038252	2.8701e-06
619	Lung	ENSG00000171903.16	CYP4F11	chr19	15912367	15934867	10	chr19	15882462	15882698	13407	TRUE	TRUE	3.9147e-10	3.9147e-10	0.27511	0.043082	3.0275e-06
620	Lung	ENSG00000124116.18	WFDC3	chr20	45747944	45791932	5	chr20	45738844	45739247	16797	TRUE	TRUE	8.158e-10	8.158e-10	0.27022	0.043144	3.0495e-06
621	Lung	ENSG00000259205.2	PRKXP1	chr15	100553529	100558954	8	chr15	100554291	100558659	9916	TRUE	TRUE	5.3115e-10	5.3115e-10	0.27309	0.043108	3.0742e-06
622	Breast_Mammary_Tissue	ENSG00000167914.11	GSDMA	chr17	39953263	39977766	4	chr17	39956231	39956296	11478	TRUE	TRUE	4.6192e-10	4.6192e-10	-0.31148	0.048683	3.1558e-06
623	Breast_Mammary_Tissue	ENSG00000262539.1	RP11-259G18.3	chr17	46259551	46260606	1	chr17	46265245	46265480	11545	TRUE	TRUE	1.8262e-09	1.8262e-09	0.30105	0.048855	3.1558e-06
624	Stomach	ENSG00000281990.1	IGHV1-69-2	chr14	106737110	106737547	4	chr14	106705656	106706543	9146	TRUE	TRUE	2.8572e-10	2.8572e-10	0.34465	0.052892	3.1851e-06
625	Stomach	ENSG00000262539.1	RP11-259G18.3	chr17	46259551	46260606	1	chr17	46265245	46265480	11545	TRUE	TRUE	1.2181e-09	1.2181e-09	0.3329	0.05313	3.1851e-06
626	Cells_Cultured_fibroblasts	ENSG00000184465.15	WDR27	chr6	169457212	169702048	18	chr6	169765857	169766056	26315	TRUE	TRUE	3.288e-10	3.288e-10	0.28639	0.044575	3.2309e-06
627	Brain_Hypothalamus	ENSG00000124116.18	WFDC3	chr20	45747944	45791932	5	chr20	45738844	45739247	16797	TRUE	TRUE	1.2172e-10	1.2172e-10	0.47441	0.068951	3.3036e-06
628	Skin_Not_Sun_Exposed_Suprapubic	ENSG00000261575.2	RP11-259G18.1	chr17	46267037	46268694	1	chr17	46265245	46265480	11545	TRUE	TRUE	4.1746e-09	4.1746e-09	0.25848	0.043202	3.3806e-06
629	Colon_Sigmoid	ENSG00000140521.12	POLG	chr15	89316305	89334861	2	chr15	89325036	89325280	9789	TRUE	TRUE	9.7105e-10	9.7105e-10	-0.34095	0.054006	3.4175e-06
630	Thyroid	ENSG00000271344.1	RP11-274B21.9	chr7	128690451	128691717	3	chr7	128603408	128603583	27802	TRUE	TRUE	2.2473e-09	2.2473e-09	0.2503	0.041171	3.4305e-06
631	Colon_Transverse	ENSG00000259205.2	PRKXP1	chr15	100553529	100558954	8	chr15	100554291	100558659	9916	TRUE	TRUE	2.2474e-10	2.2474e-10	0.32801	0.050209	3.5617e-06
632	Esophagus_Mucosa	ENSG00000188191.14	PRKAR1B	chr7	549197	727650	29	chr7	802891	803183	26435	TRUE	TRUE	1.3681e-10	1.3681e-10	0.28783	0.043849	3.7212e-06
633	Adipose_Subcutaneous	ENSG00000237560.5	LINC01497	chr17	69961707	69983538	3	chr17	69961542	69961942	11797	TRUE	TRUE	1.5305e-09	1.5305e-09	0.25107	0.040868	3.7526e-06
634	Thyroid	ENSG00000220804.8	LINC01881	chr2	242088633	242160153	10	chr2	241996511	241996668	16359	TRUE	TRUE	7.5783e-10	7.5783e-10	0.25737	0.041092	3.7705e-06
635	Artery_Aorta	ENSG00000124116.18	WFDC3	chr20	45747944	45791932	5	chr20	45738844	45739247	16797	TRUE	TRUE	4.9902e-10	4.9902e-10	0.31406	0.049158	3.9598e-06
636	Muscle_Skeletal	ENSG00000147592.8	LACTB2	chr8	70635318	70669174	3	chr8	70711584	70711994	29227	TRUE	TRUE	2.5529e-09	2.5529e-09	-0.22497	0.037256	4.0029e-06
637	Whole_Blood	ENSG00000205309.13	NT5M	chr17	17303335	17347663	4	chr17	17252331	17252468	11343	TRUE	TRUE	2.3483e-09	2.3483e-09	0.23183	0.038273	4.0142e-06
638	Skin_Not_Sun_Exposed_Suprapubic	ENSG00000160221.16	C21orf33	chr21	44133605	44145723	5	chr21	44163310	44163456	17635	TRUE	TRUE	1.0317e-09	1.0317e-09	0.26812	0.043084	4.0281e-06
639	Thyroid	ENSG00000103042.8	SLC38A7	chr16	58665109	58685104	6	chr16	58710650	58710829	10520	TRUE	TRUE	1.3897e-09	1.3897e-09	0.25345	0.041136	4.0585e-06
640	Adipose_Visceral_Omentum	ENSG00000211974.3	IGHV2-70D	chr14	106723574	106724093	3	chr14	106705656	106706543	9146	TRUE	TRUE	1.2101e-09	1.2101e-09	0.28063	0.045196	4.0655e-06
641	Brain_Nucleus_accumbens_basal_ganglia	ENSG00000221947.7	XKR9	chr8	70669365	70790371	3	chr8	70711584	70711994	29227	TRUE	TRUE	4.4554e-10	4.4554e-10	-0.42775	0.065064	4.1076e-06
642	Brain_Nucleus_accumbens_basal_ganglia	ENSG00000214401.4	KANSL1-AS1	chr17	46193576	46196723	1	chr17	46265245	46265480	11545	TRUE	TRUE	1.1634e-09	1.1634e-09	0.41831	0.065381	4.1076e-06
643	Heart_Left_Ventricle	ENSG00000183098.10	GPC6	chr13	93227318	94407401	17	chr13	93765231	93765308	7772	TRUE	TRUE	9.337e-11	9.337e-11	0.32679	0.049001	4.1954e-06
644	Lung	ENSG00000243679.1	RP11-274B21.3	chr7	128654020	128654722	4	chr7	128603408	128603583	27802	TRUE	TRUE	1.5165e-09	1.5165e-09	0.26601	0.043196	4.2516e-06
645	Liver	ENSG00000281990.1	IGHV1-69-2	chr14	106737110	106737547	4	chr14	106705656	106706543	9146	TRUE	TRUE	2.7826e-10	2.7826e-10	0.42441	0.063867	4.2811e-06
646	Esophagus_Mucosa	ENSG00000238083.7	LRRC37A2	chr17	46511511	46553449	1	chr17	46573583	46574143	11546	TRUE	TRUE	4.8585e-09	4.8585e-09	0.26334	0.044171	4.3587e-06
647	Whole_Blood	ENSG00000100068.11	LRP5L	chr22	25351421	25405377	4	chr22	25348997	25349159	17845	TRUE	TRUE	2.6383e-09	2.6383e-09	0.23112	0.038279	4.4024e-06
648	Nerve_Tibial	ENSG00000163393.12	SLC22A15	chr1	115976498	116070054	5	chr1	115923634	115923710	1171	TRUE	TRUE	1.6704e-09	1.6704e-09	0.26158	0.042614	4.5366e-06
649	Nerve_Tibial	ENSG00000188690.12	UROS	chr10	125784980	125823248	1	chr10	125824765	125825183	3735	TRUE	TRUE	8.5741e-09	8.5741e-09	-0.25023	0.042746	4.5463e-06
650	Skin_Sun_Exposed_Lower_leg	ENSG00000259422.1	RP11-593F23.1	chr15	76174891	76181486	2	chr15	76198864	76198930	9650	TRUE	TRUE	3.4104e-09	3.4104e-09	-0.24167	0.040257	4.6453e-06
651	Adipose_Visceral_Omentum	ENSG00000249378.5	LINC01060	chr4	188400736	188681051	19	chr4	188444850	188449186	22418	TRUE	TRUE	2.317e-10	2.317e-10	0.29211	0.045034	4.6834e-06
652	Adipose_Subcutaneous	ENSG00000124116.18	WFDC3	chr20	45747944	45791932	5	chr20	45738844	45739247	16797	TRUE	TRUE	1.1911e-09	1.1911e-09	0.25269	0.04085	4.6872e-06
653	Adipose_Subcutaneous	ENSG00000132740.8	IGHMBP2	chr11	68903842	68940599	5	chr11	68929805	68929955	4684	TRUE	TRUE	1.2453e-09	1.2453e-09	0.25241	0.040853	4.7255e-06
654	Brain_Putamen_basal_ganglia	ENSG00000131591.17	C1orf159	chr1	1081818	1116361	5	chr1	1098986	1099902	16	TRUE	TRUE	1.4609e-10	1.4609e-10	-0.4739	0.069185	5.0176e-06
655	Whole_Blood	ENSG00000164465.18	DCBLD1	chr6	117453817	117569858	4	chr6	117477464	117477576	25617	TRUE	TRUE	3.1282e-09	3.1282e-09	-0.23006	0.038289	5.0985e-06
656	Testis	ENSG00000214581.6	ZNF971P	chr16	35446898	35449411	1	chr16	35446933	35447316	10388	TRUE	TRUE	6.5098e-09	6.5098e-09	0.32011	0.053635	5.112e-06
657	Esophagus_Mucosa	ENSG00000270127.2	RP11-526I2.5	chr15	100547765	100550153	7	chr15	100554291	100558659	9916	TRUE	TRUE	9.0328e-10	9.0328e-10	0.27518	0.044019	5.2187e-06
658	Esophagus_Mucosa	ENSG00000259205.2	PRKXP1	chr15	100553529	100558954	8	chr15	100554291	100558659	9916	TRUE	TRUE	7.7478e-10	7.7478e-10	0.27624	0.044005	5.2187e-06
659	Adipose_Visceral_Omentum	ENSG00000119242.8	CCDC92	chr12	123918660	123972831	9	chr12	123945972	123946023	6710	TRUE	TRUE	5.8084e-10	5.8084e-10	-0.28579	0.045124	5.2965e-06
660	Esophagus_Mucosa	ENSG00000115364.13	MRPL19	chr2	75646783	75690851	5	chr2	75712061	75712382	14699	TRUE	TRUE	1.3456e-09	1.3456e-09	0.27243	0.044055	5.3394e-06
661	Vagina	ENSG00000260075.1	NSFP1	chr17	46372855	46487141	1	chr17	46573583	46574143	11546	TRUE	TRUE	2.4883e-10	2.4883e-10	0.51232	0.074748	5.5242e-06
662	Stomach	ENSG00000270127.2	RP11-526I2.5	chr15	100547765	100550153	7	chr15	100554291	100558659	9916	TRUE	TRUE	3.4181e-10	3.4181e-10	0.34322	0.052921	5.5614e-06
663	Heart_Left_Ventricle	ENSG00000120071.13	KANSL1	chr17	46029916	46225389	1	chr17	46265245	46265480	11545	TRUE	TRUE	2.4274e-09	2.4274e-09	0.30227	0.049422	5.6139e-06
664	Cells_Cultured_fibroblasts	ENSG00000235374.2	SSR4P1	chr21	45070952	45074165	15	chr21	45055041	45055120	17690	TRUE	TRUE	7.0742e-10	7.0742e-10	0.28114	0.044648	5.632e-06
665	Nerve_Tibial	ENSG00000228696.8	ARL17B	chr17	46274784	46361797	1	chr17	46265245	46265480	11545	TRUE	TRUE	1.1333e-08	1.1333e-08	0.24824	0.042769	5.8694e-06
666	Testis	ENSG00000259841.6	LINC01566	chr16	35363412	35390584	1	chr16	35446933	35447316	10388	TRUE	TRUE	7.725e-09	7.725e-09	0.31861	0.053664	5.8876e-06
667	Testis	ENSG00000245768.6	RP11-410D17.2	chr16	58733912	59108974	7	chr16	58710650	58710829	10520	TRUE	TRUE	1.1274e-09	1.1274e-09	-0.33504	0.053342	5.8876e-06
668	Adipose_Visceral_Omentum	ENSG00000259422.1	RP11-593F23.1	chr15	76174891	76181486	2	chr15	76198864	76198930	9650	TRUE	TRUE	3.053e-09	3.053e-09	-0.27397	0.045287	5.9054e-06
669	Adipose_Subcutaneous	ENSG00000171903.16	CYP4F11	chr19	15912367	15934867	10	chr19	15882462	15882698	13407	TRUE	TRUE	8.0704e-10	8.0704e-10	0.25519	0.040822	5.9137e-06
670	Adipose_Visceral_Omentum	ENSG00000124116.18	WFDC3	chr20	45747944	45791932	5	chr20	45738844	45739247	16797	TRUE	TRUE	1.3195e-09	1.3195e-09	0.28001	0.045204	6.1031e-06
671	Artery_Aorta	ENSG00000262539.1	RP11-259G18.3	chr17	46259551	46260606	1	chr17	46265245	46265480	11545	TRUE	TRUE	4.2557e-09	4.2557e-09	0.29743	0.049435	6.2714e-06
672	Esophagus_Muscularis	ENSG00000259205.2	PRKXP1	chr15	100553529	100558954	8	chr15	100620511	100620643	9918	TRUE	TRUE	1.138e-09	1.138e-09	0.28227	0.045375	6.276e-06
673	Esophagus_Muscularis	ENSG00000124116.18	WFDC3	chr20	45747944	45791932	5	chr20	45738844	45739247	16797	TRUE	TRUE	1.8257e-09	1.8257e-09	0.27888	0.045422	6.276e-06
674	Brain_Caudate_basal_ganglia	ENSG00000214401.4	KANSL1-AS1	chr17	46193576	46196723	1	chr17	46265245	46265480	11545	TRUE	TRUE	2.3865e-09	2.3865e-09	0.42008	0.066901	6.3744e-06
675	Nerve_Tibial	ENSG00000261575.2	RP11-259G18.1	chr17	46267037	46268694	1	chr17	46265245	46265480	11545	TRUE	TRUE	1.3246e-08	1.3246e-08	0.24712	0.042782	6.7043e-06
676	Breast_Mammary_Tissue	ENSG00000160221.16	C21orf33	chr21	44133605	44145723	5	chr21	44163310	44163456	17635	TRUE	TRUE	8.4875e-10	8.4875e-10	0.30692	0.048759	6.7306e-06
677	Adipose_Visceral_Omentum	ENSG00000262500.1	MAPK8IP1P1	chr17	46243606	46245044	1	chr17	46265245	46265480	11545	TRUE	TRUE	7.7214e-09	7.7214e-09	0.2671	0.045377	6.8453e-06
678	Thyroid	ENSG00000185127.6	C6orf120	chr6	169702190	169704856	7	chr6	169765857	169766056	26315	TRUE	TRUE	2.0541e-09	2.0541e-09	-0.25089	0.041164	6.8496e-06
679	Adipose_Subcutaneous	ENSG00000196151.10	WDSUB1	chr2	159235793	159286799	1	chr2	159237781	159237871	15423	TRUE	TRUE	9.6931e-09	9.6931e-09	0.23877	0.040999	6.8659e-06
680	Testis	ENSG00000277526.4	RP11-378A12.1	chr8	2589985	2623382	6	chr8	2623347	2623433	28478	TRUE	TRUE	1.6505e-09	1.6505e-09	0.33186	0.053405	7.2079e-06
681	Pituitary	ENSG00000124116.18	WFDC3	chr20	45747944	45791932	5	chr20	45738844	45739247	16797	TRUE	TRUE	3.9203e-10	3.9203e-10	0.39842	0.060877	7.5486e-06
682	Nerve_Tibial	ENSG00000280119.1	AC093642.1	chr2	242001209	242006013	10	chr2	241994877	241995081	16358	TRUE	TRUE	1.5392e-09	1.5392e-09	0.26213	0.042607	7.6174e-06
683	Adipose_Visceral_Omentum	ENSG00000223813.2	AC007255.8	chr7	29514329	29563670	2	chr7	29635999	29636374	26811	TRUE	TRUE	4.6885e-09	4.6885e-09	-0.27082	0.045329	7.9806e-06
684	Heart_Atrial_Appendage	ENSG00000171903.16	CYP4F11	chr19	15912367	15934867	10	chr19	15882462	15882698	13407	TRUE	TRUE	5.6488e-10	5.6488e-10	0.32056	0.050274	8.083e-06
685	Lung	ENSG00000115364.13	MRPL19	chr2	75646783	75690851	5	chr2	75712061	75712382	14699	TRUE	TRUE	2.4068e-09	2.4068e-09	0.26283	0.043236	8.1787e-06
686	Testis	ENSG00000168634.4	WFDC13	chr20	45702016	45708817	4	chr20	45738844	45739247	16797	TRUE	TRUE	2.9338e-09	2.9338e-09	-0.327	0.053502	8.3378e-06
687	Muscle_Skeletal	ENSG00000185619.18	PCGF3	chr4	705748	770640	20	chr4	789886	790121	20386	TRUE	TRUE	8.2664e-10	8.2664e-10	0.23164	0.037196	8.4009e-06
688	Esophagus_Mucosa	ENSG00000259422.1	RP11-593F23.1	chr15	76174891	76181486	2	chr15	76198864	76198930	9650	TRUE	TRUE	5.5991e-09	5.5991e-09	-0.26231	0.044184	8.5579e-06
689	Heart_Atrial_Appendage	ENSG00000262539.1	RP11-259G18.3	chr17	46259551	46260606	1	chr17	46265245	46265480	11545	TRUE	TRUE	6.5011e-09	6.5011e-09	0.30105	0.050612	8.6824e-06
690	Skin_Sun_Exposed_Lower_leg	ENSG00000188191.14	PRKAR1B	chr7	549197	727650	29	chr7	802891	803183	26435	TRUE	TRUE	4.536e-10	4.536e-10	0.25448	0.040121	8.6875e-06
691	Muscle_Skeletal	ENSG00000204650.14	LINC02210	chr17	45620328	45655156	2	chr17	45753347	45753522	11540	TRUE	TRUE	8.9102e-09	8.9102e-09	-0.21731	0.037322	8.8105e-06
692	Whole_Blood	ENSG00000100058.12	CRYBB2P1	chr22	25448105	25520854	4	chr22	25377972	25378308	17846	TRUE	TRUE	5.5631e-09	5.5631e-09	0.22646	0.038322	8.8611e-06
693	Cells_Cultured_fibroblasts	ENSG00000106524.8	ANKMY2	chr7	16599776	16645817	2	chr7	16627731	16628018	26694	TRUE	TRUE	8.6048e-09	8.6048e-09	-0.26321	0.044884	8.8871e-06
694	Heart_Atrial_Appendage	ENSG00000115364.13	MRPL19	chr2	75646783	75690851	5	chr2	75712061	75712382	14699	TRUE	TRUE	1.4242e-09	1.4242e-09	0.31334	0.050402	8.916e-06
695	Adipose_Visceral_Omentum	ENSG00000132740.8	IGHMBP2	chr11	68903842	68940599	5	chr11	68929805	68929955	4684	TRUE	TRUE	2.1804e-09	2.1804e-09	0.27641	0.045254	8.9215e-06
696	Colon_Sigmoid	ENSG00000241945.7	PWP2	chr21	44107290	44131181	5	chr21	44163310	44163456	17635	TRUE	TRUE	1.2215e-09	1.2215e-09	0.33902	0.054046	9.2117e-06
697	Colon_Sigmoid	ENSG00000156219.16	ART3	chr4	76011184	76112802	6	chr4	76027456	76027965	21291	TRUE	TRUE	9.8386e-10	9.8386e-10	0.34084	0.054009	9.2117e-06
698	Whole_Blood	ENSG00000113303.11	BTNL8	chr5	180899077	180950906	5	chr5	180916931	180917557	24408	TRUE	TRUE	4.7427e-09	4.7427e-09	-0.22746	0.038313	9.233e-06
699	Heart_Left_Ventricle	ENSG00000214401.4	KANSL1-AS1	chr17	46193576	46196723	1	chr17	46265245	46265480	11545	TRUE	TRUE	5.0036e-09	5.0036e-09	0.29651	0.049516	9.2576e-06
700	Heart_Left_Ventricle	ENSG00000119242.8	CCDC92	chr12	123918660	123972831	9	chr12	123945972	123946023	6710	TRUE	TRUE	5.1705e-10	5.1705e-10	-0.31419	0.049222	9.2576e-06
701	Artery_Aorta	ENSG00000270127.2	RP11-526I2.5	chr15	100547765	100550153	7	chr15	100554291	100558659	9916	TRUE	TRUE	9.8364e-10	9.8364e-10	0.3089	0.049246	9.4703e-06
702	Pituitary	ENSG00000156219.16	ART3	chr4	76011184	76112802	6	chr4	76027456	76027965	21291	TRUE	TRUE	4.8822e-10	4.8822e-10	-0.39642	0.060935	9.6693e-06
703	Liver	ENSG00000259422.1	RP11-593F23.1	chr15	76174891	76181486	2	chr15	76198864	76198930	9650	TRUE	TRUE	1.5996e-09	1.5996e-09	-0.40749	0.064413	1.0254e-05
704	Esophagus_Mucosa	ENSG00000112294.12	ALDH5A1	chr6	24494852	24537207	7	chr6	24421469	24421559	24811	TRUE	TRUE	2.0337e-09	2.0337e-09	0.26954	0.044092	1.0491e-05
705	Thyroid	ENSG00000182362.13	YBEY	chr21	46286337	46297751	12	chr21	46381955	46384987	17762	TRUE	TRUE	1.9112e-09	1.9112e-09	-0.25137	0.041159	1.0594e-05
706	Thyroid	ENSG00000138744.14	NAAA	chr4	75913657	75940949	4	chr4	76027456	76027965	21291	TRUE	TRUE	5.7962e-09	5.7962e-09	0.24396	0.041239	1.0594e-05
707	Colon_Sigmoid	ENSG00000280161.1	CTC-205M6.1	chr5	180810506	180811384	9	chr5	180797794	180797854	24405	TRUE	TRUE	8.3929e-10	8.3929e-10	-0.34216	0.053981	1.0634e-05
708	Colon_Transverse	ENSG00000262500.1	MAPK8IP1P1	chr17	46243606	46245044	1	chr17	46265245	46265480	11545	TRUE	TRUE	5.9401e-09	5.9401e-09	0.3022	0.050664	1.0787e-05
709	Cells_Cultured_fibroblasts	ENSG00000273270.1	RP11-212P7.2	chr7	128524016	128531069	4	chr7	128603408	128603583	27802	TRUE	TRUE	5.3675e-09	5.3675e-09	-0.2667	0.044839	1.0795e-05
710	Adipose_Subcutaneous	ENSG00000100058.12	CRYBB2P1	chr22	25448105	25520854	4	chr22	25436519	25436763	17847	TRUE	TRUE	4.0595e-09	4.0595e-09	0.24465	0.040937	1.0915e-05
711	Adipose_Subcutaneous	ENSG00000270696.1	RP11-342K6.1	chr2	75660462	75662208	4	chr2	75712061	75712382	14699	TRUE	TRUE	4.1092e-09	4.1092e-09	-0.24457	0.040938	1.0915e-05
712	Colon_Transverse	ENSG00000241945.7	PWP2	chr21	44107290	44131181	5	chr21	44163310	44163456	17635	TRUE	TRUE	1.3527e-09	1.3527e-09	0.31417	0.050458	1.1338e-05
713	Artery_Tibial	ENSG00000166509.10	CLEC3A	chr16	78022515	78066761	3	chr16	78034350	78034599	10695	TRUE	TRUE	6.09e-09	6.09e-09	0.24068	0.040762	1.1464e-05
714	Artery_Tibial	ENSG00000250334.5	LINC00989	chr4	79492416	79576460	3	chr4	79558543	79558722	21326	TRUE	TRUE	6.269e-09	6.269e-09	0.24049	0.040764	1.1464e-05
715	Liver	ENSG00000211974.3	IGHV2-70D	chr14	106723574	106724093	3	chr14	106705656	106706543	9146	TRUE	TRUE	1.4046e-09	1.4046e-09	0.40878	0.064372	1.1577e-05
716	Adipose_Subcutaneous	ENSG00000280828.1	RP11-274B21.1	chr7	128533652	128615970	6	chr7	128603408	128603583	27802	TRUE	TRUE	3.0275e-09	3.0275e-09	0.2466	0.040916	1.1697e-05
717	Adipose_Visceral_Omentum	ENSG00000250334.5	LINC00989	chr4	79492416	79576460	3	chr4	79558543	79558722	21326	TRUE	TRUE	5.0737e-09	5.0737e-09	0.27023	0.045336	1.1995e-05
718	Skin_Sun_Exposed_Lower_leg	ENSG00000115364.13	MRPL19	chr2	75646783	75690851	5	chr2	75712061	75712382	14699	TRUE	TRUE	3.7904e-09	3.7904e-09	0.24098	0.040264	1.2148e-05
719	Esophagus_Muscularis	ENSG00000237440.8	ZNF737	chr19	20535825	20565809	4	chr19	20520390	20520523	13471	TRUE	TRUE	4.7609e-09	4.7609e-09	0.27187	0.045517	1.2671e-05
720	Esophagus_Gastroesophageal_Junction	ENSG00000230715.3	RP11-274B21.4	chr7	128652841	128653243	4	chr7	128603408	128603583	27802	TRUE	TRUE	1.9746e-09	1.9746e-09	0.3274	0.052987	1.2678e-05
721	Esophagus_Gastroesophageal_Junction	ENSG00000262539.1	RP11-259G18.3	chr17	46259551	46260606	1	chr17	46265245	46265480	11545	TRUE	TRUE	7.609e-09	7.609e-09	0.31587	0.053206	1.2678e-05
722	Artery_Tibial	ENSG00000259205.2	PRKXP1	chr15	100553529	100558954	8	chr15	100554291	100558659	9916	TRUE	TRUE	2.7406e-09	2.7406e-09	0.24599	0.040706	1.2972e-05
723	Stomach	ENSG00000140319.10	SRP14	chr15	40035739	40039188	4	chr15	40037521	40037702	9309	TRUE	TRUE	1.5646e-09	1.5646e-09	0.33082	0.053171	1.3092e-05
724	Liver	ENSG00000188690.12	UROS	chr10	125784980	125823248	1	chr10	125824765	125825183	3735	TRUE	TRUE	5.4577e-09	5.4577e-09	-0.39503	0.064798	1.312e-05
725	Cells_Cultured_fibroblasts	ENSG00000188191.14	PRKAR1B	chr7	549197	727650	29	chr7	802891	803183	26435	TRUE	TRUE	9.2608e-10	9.2608e-10	0.27927	0.044673	1.3158e-05
726	Thyroid	ENSG00000163848.19	ZNF148	chr3	125225561	125375354	1	chr3	125343424	125343579	19564	TRUE	TRUE	2.9574e-08	2.9574e-08	-0.23262	0.041358	1.3243e-05
727	Adipose_Subcutaneous	ENSG00000204176.13	SYT15	chr10	46578217	46594173	1	chr10	46608408	46608545	2985	TRUE	TRUE	2.1449e-08	2.1449e-08	0.23326	0.041055	1.3406e-05
728	Lung	ENSG00000167914.11	GSDMA	chr17	39953263	39977766	4	chr17	39956231	39956296	11478	TRUE	TRUE	5.1796e-09	5.1796e-09	-0.25746	0.0433	1.3667e-05
729	Heart_Atrial_Appendage	ENSG00000132740.8	IGHMBP2	chr11	68903842	68940599	5	chr11	68929805	68929955	4684	TRUE	TRUE	2.3218e-09	2.3218e-09	0.30944	0.050469	1.368e-05
730	Colon_Transverse	ENSG00000188690.12	UROS	chr10	125784980	125823248	1	chr10	125824765	125825183	3735	TRUE	TRUE	8.9869e-09	8.9869e-09	-0.29875	0.050722	1.3988e-05
731	Nerve_Tibial	ENSG00000280828.1	RP11-274B21.1	chr7	128533652	128615970	6	chr7	128603408	128603583	27802	TRUE	TRUE	4.9083e-09	4.9083e-09	0.25417	0.042701	1.4175e-05
732	Nerve_Tibial	ENSG00000165280.15	VCP	chr9	35056064	35073249	2	chr9	35018978	35019042	30425	TRUE	TRUE	1.4957e-08	1.4957e-08	0.24625	0.042792	1.4175e-05
733	Liver	ENSG00000214401.4	KANSL1-AS1	chr17	46193576	46196723	1	chr17	46265245	46265480	11545	TRUE	TRUE	6.8034e-09	6.8034e-09	0.39274	0.064867	1.4538e-05
734	Thyroid	ENSG00000237560.5	LINC01497	chr17	69961707	69983538	3	chr17	69961542	69961942	11797	TRUE	TRUE	1.1092e-08	1.1092e-08	0.23951	0.041287	1.4608e-05
735	Skin_Sun_Exposed_Lower_leg	ENSG00000187775.16	DNAH17	chr17	78423697	78577394	7	chr17	78550342	78550414	11952	TRUE	TRUE	3.4712e-09	3.4712e-09	0.24155	0.040258	1.513e-05
736	Brain_Frontal_Cortex_BA9	ENSG00000260075.1	NSFP1	chr17	46372855	46487141	1	chr17	46573583	46574143	11546	TRUE	TRUE	3.0401e-09	3.0401e-09	0.43629	0.069629	1.6242e-05
737	Adipose_Subcutaneous	ENSG00000238286.1	SLC35E1P1	chr13	20607268	20608131	2	chr13	20550539	20550640	7061	TRUE	TRUE	1.3393e-08	1.3393e-08	-0.23654	0.041022	1.6263e-05
738	Esophagus_Mucosa	ENSG00000211973.2	IGHV1-69	chr14	106714684	106715181	3	chr14	106705656	106706543	9146	TRUE	TRUE	7.7726e-09	7.7726e-09	0.25992	0.044213	1.6591e-05
739	Breast_Mammary_Tissue	ENSG00000259205.2	PRKXP1	chr15	100553529	100558954	8	chr15	100554291	100558659	9916	TRUE	TRUE	1.4101e-09	1.4101e-09	0.30305	0.048822	1.6698e-05
740	Nerve_Tibial	ENSG00000140521.12	POLG	chr15	89316305	89334861	2	chr15	89325036	89325280	9789	TRUE	TRUE	1.82e-08	1.82e-08	-0.24482	0.042807	1.6889e-05
741	Nerve_Tibial	ENSG00000230715.3	RP11-274B21.4	chr7	128652841	128653243	4	chr7	128603408	128603583	27802	TRUE	TRUE	9.3802e-09	9.3802e-09	0.2496	0.042754	1.7053e-05
742	Skin_Sun_Exposed_Lower_leg	ENSG00000140521.12	POLG	chr15	89316305	89334861	2	chr15	89325036	89325280	9789	TRUE	TRUE	1.4208e-08	1.4208e-08	-0.23215	0.040354	1.7203e-05
743	Adipose_Subcutaneous	ENSG00000185619.18	PCGF3	chr4	705748	770640	20	chr4	789886	790121	20386	TRUE	TRUE	1.4644e-09	1.4644e-09	0.25136	0.040865	1.7288e-05
744	Artery_Tibial	ENSG00000238286.1	SLC35E1P1	chr13	20607268	20608131	2	chr13	20550539	20550640	7061	TRUE	TRUE	1.5313e-08	1.5313e-08	-0.2344	0.040826	1.7602e-05
745	Thyroid	ENSG00000258429.1	PDF	chr16	69328621	69330595	4	chr16	69325358	69325494	10622	TRUE	TRUE	1.0234e-08	1.0234e-08	0.24007	0.041281	1.7625e-05
746	Nerve_Tibial	ENSG00000229413.2	RP11-274B21.12	chr7	128653690	128653968	4	chr7	128603408	128603583	27802	TRUE	TRUE	9.9863e-09	9.9863e-09	0.24915	0.042759	1.7792e-05
747	Brain_Cortex	ENSG00000164308.16	ERAP2	chr5	96875939	96919716	3	chr5	96896863	96896963	23540	TRUE	TRUE	2.2068e-09	2.2068e-09	-0.40896	0.065182	1.7792e-05
748	Testis	ENSG00000188162.10	OTOG	chr11	17547373	17647150	3	chr11	17552527	17552615	4259	TRUE	TRUE	8.6281e-09	8.6281e-09	0.31763	0.053682	1.7963e-05
749	Lung	ENSG00000281896.1	RP11-274B21.13	chr7	128617865	128625905	6	chr7	128603408	128603583	27802	TRUE	TRUE	4.7947e-09	4.7947e-09	0.25801	0.043294	1.8073e-05
750	Lung	ENSG00000178209.14	PLEC	chr8	143915147	143976734	8	chr8	143931258	143931483	30057	TRUE	TRUE	3.6263e-09	3.6263e-09	0.25997	0.04327	1.8073e-05
751	Cells_Cultured_fibroblasts	ENSG00000276248.1	RP11-230F18.5	chr13	113527260	113530621	18	chr13	113514426	113514749	8162	TRUE	TRUE	2.1208e-09	2.1208e-09	0.27342	0.044751	1.8235e-05
752	Thyroid	ENSG00000204650.14	LINC02210	chr17	45620328	45655156	2	chr17	45753347	45753522	11540	TRUE	TRUE	2.1628e-08	2.1628e-08	-0.23484	0.041335	1.8273e-05
753	Esophagus_Muscularis	ENSG00000100058.12	CRYBB2P1	chr22	25448105	25520854	4	chr22	25377972	25378308	17846	TRUE	TRUE	7.3728e-09	7.3728e-09	0.2686	0.04556	1.8433e-05
754	Esophagus_Muscularis	ENSG00000248508.6	SRP14-AS1	chr15	40039311	40067290	4	chr15	40037521	40037702	9309	TRUE	TRUE	7.2832e-09	7.2832e-09	-0.26869	0.045559	1.8433e-05
755	Brain_Anterior_cingulate_cortex_BA24	ENSG00000214401.4	KANSL1-AS1	chr17	46193576	46196723	1	chr17	46265245	46265480	11545	TRUE	TRUE	3.5482e-09	3.5482e-09	0.47319	0.074992	1.8707e-05
756	Skin_Sun_Exposed_Lower_leg	ENSG00000182362.13	YBEY	chr21	46286337	46297751	12	chr21	46381955	46384987	17762	TRUE	TRUE	2.7241e-09	2.7241e-09	-0.24313	0.040242	1.9255e-05
757	Adipose_Subcutaneous	ENSG00000243679.1	RP11-274B21.3	chr7	128654020	128654722	4	chr7	128603408	128603583	27802	TRUE	TRUE	8.6438e-09	8.6438e-09	0.23955	0.040991	1.9857e-05
758	Stomach	ENSG00000259205.2	PRKXP1	chr15	100553529	100558954	8	chr15	100554291	100558659	9916	TRUE	TRUE	1.3202e-09	1.3202e-09	0.33223	0.053143	2.0085e-05
759	Cells_Cultured_fibroblasts	ENSG00000077380.15	DYNC1I2	chr2	171687409	171748420	2	chr2	171808198	171808435	15532	TRUE	TRUE	2.1573e-08	2.1573e-08	0.25626	0.044971	2.0107e-05
760	Nerve_Tibial	ENSG00000223813.2	AC007255.8	chr7	29514329	29563670	2	chr7	29635999	29636374	26811	TRUE	TRUE	2.3138e-08	2.3138e-08	-0.24307	0.042827	2.0207e-05
761	Nerve_Tibial	ENSG00000250971.1	RP11-696F12.1	chr4	187060099	187060930	8	chr4	186959308	186973476	22385	TRUE	TRUE	5.9309e-09	5.9309e-09	-0.25284	0.042717	2.032e-05
762	Nerve_Tibial	ENSG00000144815.15	NXPE3	chr3	101779202	101827392	4	chr3	101680712	101680782	19365	TRUE	TRUE	1.2121e-08	1.2121e-08	-0.24776	0.042774	2.0373e-05
763	Artery_Aorta	ENSG00000166509.10	CLEC3A	chr16	78022515	78066761	3	chr16	78034350	78034599	10695	TRUE	TRUE	5.338e-09	5.338e-09	0.29561	0.049464	2.0649e-05
764	Testis	ENSG00000171772.15	SYCE1	chr10	133553901	133569835	4	chr10	133523671	133523958	4010	TRUE	TRUE	7.6492e-09	7.6492e-09	0.31869	0.053662	2.0751e-05
765	Cells_Cultured_fibroblasts	ENSG00000229413.2	RP11-274B21.12	chr7	128653690	128653968	4	chr7	128603408	128603583	27802	TRUE	TRUE	1.1425e-08	1.1425e-08	0.26109	0.044911	2.0791e-05
766	Brain_Amygdala	ENSG00000164308.16	ERAP2	chr5	96875939	96919716	3	chr5	96896863	96896963	23540	TRUE	TRUE	6.0916e-10	6.0916e-10	-0.51453	0.076695	2.097e-05
767	Brain_Amygdala	ENSG00000090857.13	PDPR	chr16	70113626	70162537	2	chr16	70153772	70154026	10627	TRUE	TRUE	1.0064e-09	1.0064e-09	0.50886	0.076997	2.097e-05
768	Whole_Blood	ENSG00000178209.14	PLEC	chr8	143915147	143976734	8	chr8	143931258	143931483	30057	TRUE	TRUE	6.8908e-09	6.8908e-09	0.2251	0.038335	2.0997e-05
769	Colon_Transverse	ENSG00000262539.1	RP11-259G18.3	chr17	46259551	46260606	1	chr17	46265245	46265480	11545	TRUE	TRUE	1.4782e-08	1.4782e-08	0.29455	0.050792	2.1475e-05
770	Artery_Tibial	ENSG00000259865.1	RP11-488L18.10	chr1	247187281	247188526	8	chr1	247199607	247199773	2185	TRUE	TRUE	4.9744e-09	4.9744e-09	0.24204	0.040747	2.2237e-05
771	Adipose_Subcutaneous	ENSG00000229413.2	RP11-274B21.12	chr7	128653690	128653968	4	chr7	128603408	128603583	27802	TRUE	TRUE	1.0035e-08	1.0035e-08	0.23853	0.041001	2.2446e-05
772	Esophagus_Muscularis	ENSG00000231205.11	ZNF826P	chr19	20340269	20424969	3	chr19	20431641	20431858	13470	TRUE	TRUE	1.2397e-08	1.2397e-08	-0.26466	0.045612	2.2561e-05
773	Pituitary	ENSG00000262539.1	RP11-259G18.3	chr17	46259551	46260606	1	chr17	46265245	46265480	11545	TRUE	TRUE	7.868e-09	7.868e-09	0.36979	0.061667	2.2725e-05
774	Skin_Not_Sun_Exposed_Suprapubic	ENSG00000100983.9	GSS	chr20	34928430	34955817	3	chr20	34889289	34889543	16695	TRUE	TRUE	1.0265e-08	1.0265e-08	-0.25207	0.043277	2.3218e-05
775	Thyroid	ENSG00000178209.14	PLEC	chr8	143915147	143976734	8	chr8	143931258	143931483	30057	TRUE	TRUE	7.1359e-09	7.1359e-09	0.24254	0.041255	2.3669e-05
776	Nerve_Tibial	ENSG00000078814.15	MYH7B	chr20	34975403	35002403	5	chr20	35041057	35041153	16697	TRUE	TRUE	1.1574e-08	1.1574e-08	0.24809	0.042771	2.3866e-05
777	Nerve_Tibial	ENSG00000178209.14	PLEC	chr8	143915147	143976734	8	chr8	143931258	143931483	30057	TRUE	TRUE	7.4637e-09	7.4637e-09	0.25122	0.042735	2.4177e-05
778	Brain_Cerebellar_Hemisphere	ENSG00000260075.1	NSFP1	chr17	46372855	46487141	1	chr17	46573583	46574143	11546	TRUE	TRUE	6.7151e-09	6.7151e-09	0.42873	0.07012	2.4314e-05
779	Esophagus_Muscularis	ENSG00000204650.14	LINC02210	chr17	45620328	45655156	2	chr17	45753347	45753522	11540	TRUE	TRUE	2.0682e-08	2.0682e-08	-0.26071	0.045663	2.4377e-05
780	Brain_Cerebellum	ENSG00000131591.17	C1orf159	chr1	1081818	1116361	5	chr1	1098986	1099902	16	TRUE	TRUE	2.007e-09	2.007e-09	-0.40709	0.064748	2.4525e-05
781	Esophagus_Muscularis	ENSG00000131591.17	C1orf159	chr1	1081818	1116361	5	chr1	1098986	1099902	16	TRUE	TRUE	8.6375e-09	8.6375e-09	-0.2674	0.045576	2.4744e-05
782	Adipose_Subcutaneous	ENSG00000230715.3	RP11-274B21.4	chr7	128652841	128653243	4	chr7	128603408	128603583	27802	TRUE	TRUE	1.1548e-08	1.1548e-08	0.23757	0.041011	2.5168e-05
783	Nerve_Tibial	ENSG00000220804.8	LINC01881	chr2	242088633	242160153	10	chr2	242061287	242061438	16362	TRUE	TRUE	6.506e-09	6.506e-09	0.25219	0.042724	2.5873e-05
784	Adipose_Subcutaneous	ENSG00000250334.5	LINC00989	chr4	79492416	79576460	3	chr4	79558543	79558722	21326	TRUE	TRUE	1.653e-08	1.653e-08	0.23508	0.041037	2.6344e-05
785	Breast_Mammary_Tissue	ENSG00000262500.1	MAPK8IP1P1	chr17	46243606	46245044	1	chr17	46265245	46265480	11545	TRUE	TRUE	1.915e-08	1.915e-08	0.28221	0.049149	2.6575e-05
786	Skin_Sun_Exposed_Lower_leg	ENSG00000274627.1	RP11-104N10.2	chr16	89516797	89522217	14	chr16	89429084	89430599	10994	TRUE	TRUE	3.3645e-09	3.3645e-09	-0.24176	0.040256	2.7015e-05
787	Thyroid	ENSG00000205085.10	FAM71F2	chr7	128672266	128683319	4	chr7	128603408	128603583	27802	TRUE	TRUE	1.6631e-08	1.6631e-08	0.23669	0.041316	2.7081e-05
788	Esophagus_Muscularis	ENSG00000276248.1	RP11-230F18.5	chr13	113527260	113530621	18	chr13	113514426	113514749	8162	TRUE	TRUE	2.8012e-09	2.8012e-09	0.27577	0.045464	2.7369e-05
789	Esophagus_Muscularis	ENSG00000164118.12	CEP44	chr4	174285434	174333380	3	chr4	174265224	174265367	22200	TRUE	TRUE	1.6641e-08	1.6641e-08	0.26239	0.045641	2.7369e-05
790	Skin_Sun_Exposed_Lower_leg	ENSG00000204175.5	GPRIN2	chr10	46549044	46555530	1	chr10	46608408	46608545	2985	TRUE	TRUE	4.9671e-08	4.9671e-08	0.22344	0.040438	2.7757e-05
791	Brain_Putamen_basal_ganglia	ENSG00000260075.1	NSFP1	chr17	46372855	46487141	1	chr17	46573583	46574143	11546	TRUE	TRUE	5.4802e-09	5.4802e-09	0.43576	0.070716	2.8233e-05
792	Heart_Left_Ventricle	ENSG00000241945.7	PWP2	chr21	44107290	44131181	5	chr21	44163310	44163456	17635	TRUE	TRUE	3.5968e-09	3.5968e-09	0.29916	0.049473	2.8292e-05
793	Heart_Left_Ventricle	ENSG00000248508.6	SRP14-AS1	chr15	40039311	40067290	4	chr15	40037521	40037702	9309	TRUE	TRUE	4.5873e-09	4.5873e-09	-0.29721	0.049505	2.8292e-05
794	Cells_Cultured_fibroblasts	ENSG00000280828.1	RP11-274B21.1	chr7	128533652	128615970	6	chr7	128603408	128603583	27802	TRUE	TRUE	1.0817e-08	1.0817e-08	0.2615	0.044905	2.884e-05
795	Testis	ENSG00000221947.7	XKR9	chr8	70669365	70790371	3	chr8	70711584	70711994	29227	TRUE	TRUE	1.4592e-08	1.4592e-08	-0.31295	0.05377	2.903e-05
796	Nerve_Tibial	ENSG00000250334.5	LINC00989	chr4	79492416	79576460	3	chr4	79558543	79558722	21326	TRUE	TRUE	2.5693e-08	2.5693e-08	0.2423	0.042835	2.9855e-05
797	Nerve_Tibial	ENSG00000280161.1	CTC-205M6.1	chr5	180810506	180811384	9	chr5	180797794	180797854	24405	TRUE	TRUE	8.6394e-09	8.6394e-09	-0.25018	0.042747	2.9855e-05
798	Brain_Putamen_basal_ganglia	ENSG00000188690.12	UROS	chr10	125784980	125823248	1	chr10	125824765	125825183	3735	TRUE	TRUE	7.2972e-09	7.2972e-09	-0.43254	0.070838	3.0075e-05
799	Lung	ENSG00000197345.12	MRPL21	chr11	68891276	68903835	5	chr11	68929805	68929955	4684	TRUE	TRUE	1.0267e-08	1.0267e-08	-0.25256	0.043358	3.1116e-05
800	Nerve_Tibial	ENSG00000215533.8	LINC00189	chr21	29193480	29288205	3	chr21	29184527	29184599	17386	TRUE	TRUE	2.7712e-08	2.7712e-08	-0.24174	0.042842	3.138e-05
801	Colon_Transverse	ENSG00000167914.11	GSDMA	chr17	39953263	39977766	4	chr17	39956231	39956296	11478	TRUE	TRUE	5.8358e-09	5.8358e-09	-0.30235	0.050662	3.1792e-05
802	Nerve_Tibial	ENSG00000274627.1	RP11-104N10.2	chr16	89516797	89522217	14	chr16	89429084	89430599	10994	TRUE	TRUE	6.3034e-09	6.3034e-09	-0.25241	0.042721	3.2755e-05
803	Heart_Atrial_Appendage	ENSG00000243679.1	RP11-274B21.3	chr7	128654020	128654722	4	chr7	128603408	128603583	27802	TRUE	TRUE	7.4088e-09	7.4088e-09	0.29996	0.05063	3.2982e-05
804	Esophagus_Muscularis	ENSG00000178209.14	PLEC	chr8	143915147	143976734	8	chr8	143931258	143931483	30057	TRUE	TRUE	7.9964e-09	7.9964e-09	0.26799	0.045568	3.3833e-05
805	Thyroid	ENSG00000184465.15	WDR27	chr6	169457212	169702048	18	chr6	169765857	169766056	26315	TRUE	TRUE	4.7538e-09	4.7538e-09	0.2453	0.041225	3.4211e-05
806	Nerve_Tibial	ENSG00000281896.1	RP11-274B21.13	chr7	128617865	128625905	6	chr7	128603408	128603583	27802	TRUE	TRUE	1.6102e-08	1.6102e-08	0.24571	0.042798	3.4703e-05
807	Nerve_Tibial	ENSG00000115353.10	TACR1	chr2	75046463	75199700	1	chr2	75154405	75154568	14693	TRUE	TRUE	9.5319e-08	9.5319e-08	-0.23244	0.042942	3.4703e-05
808	Pancreas	ENSG00000270127.2	RP11-526I2.5	chr15	100547765	100550153	7	chr15	100554291	100558659	9916	TRUE	TRUE	3.5873e-09	3.5873e-09	0.33562	0.055126	3.5107e-05
809	Cells_Cultured_fibroblasts	ENSG00000243302.3	RP11-274B21.2	chr7	128651185	128652334	4	chr7	128603408	128603583	27802	TRUE	TRUE	2.0502e-08	2.0502e-08	0.25665	0.044966	3.5612e-05
810	Brain_Cerebellar_Hemisphere	ENSG00000099954.18	CECR2	chr22	17359949	17558149	5	chr22	17409281	17409480	17774	TRUE	TRUE	2.6767e-09	2.6767e-09	-0.43885	0.069742	3.6345e-05
811	Brain_Cerebellar_Hemisphere	ENSG00000214401.4	KANSL1-AS1	chr17	46193576	46196723	1	chr17	46265245	46265480	11545	TRUE	TRUE	1.2933e-08	1.2933e-08	0.42131	0.070391	3.6345e-05
812	Nerve_Tibial	ENSG00000164989.16	CCDC171	chr9	15553086	16061663	5	chr9	15984099	15984195	30234	TRUE	TRUE	2.0596e-08	2.0596e-08	-0.24392	0.042817	3.6402e-05
813	Esophagus_Muscularis	ENSG00000273270.1	RP11-212P7.2	chr7	128524016	128531069	4	chr7	128603408	128603583	27802	TRUE	TRUE	1.7763e-08	1.7763e-08	-0.26189	0.045648	3.6638e-05
814	Adipose_Visceral_Omentum	ENSG00000270571.2	RP11-355F16.1	chr2	75154366	75189949	1	chr2	75154405	75154568	14693	TRUE	TRUE	4.9444e-08	4.9444e-08	0.25275	0.045559	3.7572e-05
815	Brain_Hypothalamus	ENSG00000214401.4	KANSL1-AS1	chr17	46193576	46196723	1	chr17	46265245	46265480	11545	TRUE	TRUE	8.89e-09	8.89e-09	0.4291	0.070749	3.8604e-05
816	Heart_Atrial_Appendage	ENSG00000259205.2	PRKXP1	chr15	100553529	100558954	8	chr15	100554291	100558659	9916	TRUE	TRUE	4.6321e-09	4.6321e-09	0.30384	0.050565	3.9071e-05
817	Artery_Tibial	ENSG00000250091.2	DNAH10OS	chr12	123926424	123934984	7	chr12	123945972	123946023	6710	TRUE	TRUE	1.0276e-08	1.0276e-08	-0.23714	0.040798	3.9106e-05
818	Esophagus_Muscularis	ENSG00000117335.19	CD46	chr1	207752057	207795513	1	chr1	207846719	207846902	1713	TRUE	TRUE	7.8142e-08	7.8142e-08	0.25015	0.045795	3.9311e-05
819	Adipose_Visceral_Omentum	ENSG00000248508.6	SRP14-AS1	chr15	40039311	40067290	4	chr15	40037521	40037702	9309	TRUE	TRUE	1.3532e-08	1.3532e-08	-0.26285	0.045432	3.9712e-05
820	Nerve_Tibial	ENSG00000281490.1	CICP14	chr7	128655962	128658791	4	chr7	128603408	128603583	27802	TRUE	TRUE	2.8962e-08	2.8962e-08	0.24142	0.042845	4.0312e-05
821	Thyroid	ENSG00000259422.1	RP11-593F23.1	chr15	76174891	76181486	2	chr15	76198864	76198930	9650	TRUE	TRUE	5.1469e-08	5.1469e-08	-0.22862	0.041398	4.0433e-05
822	Breast_Mammary_Tissue	ENSG00000168993.14	CPLX1	chr4	784957	826198	24	chr4	789886	790121	20386	TRUE	TRUE	1.2942e-09	1.2942e-09	0.30371	0.048812	4.0568e-05
823	Breast_Mammary_Tissue	ENSG00000281990.1	IGHV1-69-2	chr14	106737110	106737547	4	chr14	106705656	106706543	9146	TRUE	TRUE	8.3361e-09	8.3361e-09	0.28904	0.049045	4.1132e-05
824	Lung	ENSG00000220804.8	LINC01881	chr2	242088633	242160153	10	chr2	242061287	242061438	16362	TRUE	TRUE	6.9857e-09	6.9857e-09	0.25533	0.043326	4.123e-05
825	Skin_Not_Sun_Exposed_Suprapubic	ENSG00000100068.11	LRP5L	chr22	25351421	25405377	4	chr22	25348997	25349159	17845	TRUE	TRUE	1.4221e-08	1.4221e-08	0.2497	0.043305	4.1458e-05
826	Skin_Sun_Exposed_Lower_leg	ENSG00000100058.12	CRYBB2P1	chr22	25448105	25520854	4	chr22	25348997	25349159	17845	TRUE	TRUE	1.9085e-08	1.9085e-08	0.23012	0.040374	4.1593e-05
827	Thyroid	ENSG00000132603.13	NIP7	chr16	69339584	69343111	4	chr16	69325358	69325494	10622	TRUE	TRUE	2.7397e-08	2.7397e-08	0.23316	0.041352	4.2302e-05
828	Skin_Sun_Exposed_Lower_leg	ENSG00000188690.12	UROS	chr10	125784980	125823248	1	chr10	125824765	125825183	3735	TRUE	TRUE	7.9599e-08	7.9599e-08	-0.22006	0.04047	4.2312e-05
829	Cells_Cultured_fibroblasts	ENSG00000143622.10	RIT1	chr1	155897808	155911404	4	chr1	155991253	155991322	1278	TRUE	TRUE	2.5219e-08	2.5219e-08	0.25506	0.044985	4.2831e-05
830	Esophagus_Mucosa	ENSG00000124116.18	WFDC3	chr20	45747944	45791932	5	chr20	45738844	45739247	16797	TRUE	TRUE	1.249e-08	1.249e-08	0.25642	0.044256	4.2952e-05
831	Skin_Sun_Exposed_Lower_leg	ENSG00000226188.2	HNRNPA1P3	chr20	45745737	45746287	5	chr20	45738844	45739247	16797	TRUE	TRUE	1.6702e-08	1.6702e-08	-0.23104	0.040365	4.3333e-05
832	Uterus	ENSG00000164308.16	ERAP2	chr5	96875939	96919716	3	chr5	96896863	96896963	23540	TRUE	TRUE	6.7101e-10	6.7101e-10	-0.52249	0.077836	4.3679e-05
833	Testis	ENSG00000280119.1	AC093642.1	chr2	242001209	242006013	10	chr2	241996511	241996668	16359	TRUE	TRUE	6.7563e-09	6.7563e-09	0.31978	0.053641	4.3829e-05
834	Esophagus_Mucosa	ENSG00000124532.14	MRS2	chr6	24402908	24426194	8	chr6	24421469	24421559	24811	TRUE	TRUE	8.6856e-09	8.6856e-09	0.25911	0.044223	4.4804e-05
835	Esophagus_Mucosa	ENSG00000125166.12	GOT2	chr16	58707131	58734357	4	chr16	58710650	58710829	10520	TRUE	TRUE	1.6975e-08	1.6975e-08	0.25413	0.044284	4.4804e-05
836	Colon_Transverse	ENSG00000220804.8	LINC01881	chr2	242088633	242160153	10	chr2	241996511	241996668	16359	TRUE	TRUE	3.5186e-09	3.5186e-09	0.3065	0.050591	4.5102e-05
837	Brain_Frontal_Cortex_BA9	ENSG00000131591.17	C1orf159	chr1	1081818	1116361	5	chr1	1098986	1099902	16	TRUE	TRUE	2.1295e-09	2.1295e-09	-0.44012	0.069484	4.5509e-05
838	Adipose_Visceral_Omentum	ENSG00000168993.14	CPLX1	chr4	784957	826198	24	chr4	789886	790121	20386	TRUE	TRUE	2.6799e-09	2.6799e-09	0.27491	0.045274	4.5616e-05
839	Nerve_Tibial	ENSG00000006607.13	FARP2	chr2	241356243	241491679	9	chr2	241326399	241326697	16333	TRUE	TRUE	1.4912e-08	1.4912e-08	-0.24627	0.042791	4.598e-05
840	Esophagus_Gastroesophageal_Junction	ENSG00000243679.1	RP11-274B21.3	chr7	128654020	128654722	4	chr7	128603408	128603583	27802	TRUE	TRUE	7.7379e-09	7.7379e-09	0.31572	0.053209	4.6136e-05
841	Adipose_Subcutaneous	ENSG00000280161.1	CTC-205M6.1	chr5	180810506	180811384	9	chr5	180797794	180797854	24405	TRUE	TRUE	9.9553e-09	9.9553e-09	-0.23859	0.041001	4.6438e-05
842	Heart_Atrial_Appendage	ENSG00000273270.1	RP11-212P7.2	chr7	128524016	128531069	4	chr7	128603408	128603583	27802	TRUE	TRUE	1.1835e-08	1.1835e-08	-0.29603	0.050696	4.742e-05
843	Esophagus_Mucosa	ENSG00000229413.2	RP11-274B21.12	chr7	128653690	128653968	4	chr7	128603408	128603583	27802	TRUE	TRUE	1.9939e-08	1.9939e-08	0.25292	0.044298	4.9868e-05
844	Nerve_Tibial	ENSG00000243302.3	RP11-274B21.2	chr7	128651185	128652334	4	chr7	128603408	128603583	27802	TRUE	TRUE	3.7201e-08	3.7201e-08	0.23956	0.042865	5.021e-05
845	Muscle_Skeletal	ENSG00000259205.2	PRKXP1	chr15	100553529	100558954	8	chr15	100554291	100558659	9916	TRUE	TRUE	1.3057e-08	1.3057e-08	0.21492	0.037342	5.0283e-05
846	Thyroid	ENSG00000143622.10	RIT1	chr1	155897808	155911404	4	chr1	155991253	155991322	1278	TRUE	TRUE	3.4145e-08	3.4145e-08	0.23159	0.041368	5.1829e-05
847	Esophagus_Gastroesophageal_Junction	ENSG00000241945.7	PWP2	chr21	44107290	44131181	5	chr21	44163310	44163456	17635	TRUE	TRUE	7.5605e-09	7.5605e-09	0.31593	0.053205	5.2591e-05
848	Colon_Sigmoid	ENSG00000197345.12	MRPL21	chr11	68891276	68903835	5	chr11	68929805	68929955	4684	TRUE	TRUE	8.0862e-09	8.0862e-09	-0.32265	0.054376	5.3359e-05
849	Adrenal_Gland	ENSG00000196151.10	WDSUB1	chr2	159235793	159286799	1	chr2	159237781	159237871	15423	TRUE	TRUE	1.5785e-08	1.5785e-08	0.36652	0.062445	5.416e-05
850	Brain_Cerebellum	ENSG00000262539.1	RP11-259G18.3	chr17	46259551	46260606	1	chr17	46265245	46265480	11545	TRUE	TRUE	2.4809e-08	2.4809e-08	0.38067	0.065551	5.457e-05
851	Lung	ENSG00000280161.1	CTC-205M6.1	chr5	180810506	180811384	9	chr5	180797794	180797854	24405	TRUE	TRUE	1.0549e-08	1.0549e-08	-0.25236	0.043361	5.4598e-05
852	Lung	ENSG00000223648.4	IGHV3-64	chr14	106657725	106658258	1	chr14	106705656	106706543	9146	TRUE	TRUE	1.0291e-07	1.0291e-07	-0.23523	0.043554	5.4954e-05
853	Lung	ENSG00000101457.12	DNTTIP1	chr20	45791937	45811427	5	chr20	45738844	45739247	16797	TRUE	TRUE	2.052e-08	2.052e-08	0.24749	0.043417	5.4954e-05
854	Lung	ENSG00000230715.3	RP11-274B21.4	chr7	128652841	128653243	4	chr7	128603408	128603583	27802	TRUE	TRUE	2.5153e-08	2.5153e-08	0.24597	0.043434	5.4954e-05
855	Esophagus_Muscularis	ENSG00000262500.1	MAPK8IP1P1	chr17	46243606	46245044	1	chr17	46265245	46265480	11545	TRUE	TRUE	1.1296e-07	1.1296e-07	0.24713	0.045831	5.5475e-05
856	Artery_Tibial	ENSG00000088298.12	EDEM2	chr20	35115357	35147364	3	chr20	35041057	35041153	16697	TRUE	TRUE	3.5011e-08	3.5011e-08	-0.22861	0.040884	5.5601e-05
857	Skin_Not_Sun_Exposed_Suprapubic	ENSG00000131591.17	C1orf159	chr1	1081818	1116361	5	chr1	1098986	1099902	16	TRUE	TRUE	1.5834e-08	1.5834e-08	-0.24891	0.043314	5.5842e-05
858	Nerve_Tibial	ENSG00000185619.18	PCGF3	chr4	705748	770640	20	chr4	789886	790121	20386	TRUE	TRUE	8.4733e-09	8.4733e-09	0.25032	0.042745	5.6328e-05
859	Skin_Sun_Exposed_Lower_leg	ENSG00000281896.1	RP11-274B21.13	chr7	128617865	128625905	6	chr7	128603408	128603583	27802	TRUE	TRUE	1.87e-08	1.87e-08	0.23026	0.040372	5.6868e-05
860	Esophagus_Mucosa	ENSG00000184465.15	WDR27	chr6	169457212	169702048	18	chr6	169765857	169766056	26315	TRUE	TRUE	5.3101e-09	5.3101e-09	0.26269	0.044179	5.8007e-05
861	Esophagus_Mucosa	ENSG00000165280.15	VCP	chr9	35056064	35073249	2	chr9	35018978	35019042	30425	TRUE	TRUE	4.9329e-08	4.9329e-08	0.24599	0.04438	5.8163e-05
862	Artery_Aorta	ENSG00000220804.8	LINC01881	chr2	242088633	242160153	10	chr2	242070864	242071052	16363	TRUE	TRUE	5.0979e-09	5.0979e-09	0.29598	0.049458	6.1868e-05
863	Adipose_Subcutaneous	ENSG00000178209.14	PLEC	chr8	143915147	143976734	8	chr8	143931258	143931483	30057	TRUE	TRUE	1.5414e-08	1.5414e-08	0.23557	0.041032	6.2392e-05
864	Thyroid	ENSG00000271122.1	RP11-379H18.1	chr7	35695214	35699413	2	chr7	35682211	35682336	26873	TRUE	TRUE	8.4639e-08	8.4639e-08	-0.22498	0.041434	6.3166e-05
865	Esophagus_Mucosa	ENSG00000261575.2	RP11-259G18.1	chr17	46267037	46268694	1	chr17	46265245	46265480	11545	TRUE	TRUE	1.1127e-07	1.1127e-07	0.23958	0.044453	6.3776e-05
866	Lung	ENSG00000168903.8	BTNL3	chr5	180988845	181006727	4	chr5	180916931	180917557	24408	TRUE	TRUE	3.086e-08	3.086e-08	0.24444	0.043452	6.4385e-05
867	Heart_Left_Ventricle	ENSG00000160221.16	C21orf33	chr21	44133605	44145723	5	chr21	44163310	44163456	17635	TRUE	TRUE	9.7084e-09	9.7084e-09	0.29111	0.049602	6.4757e-05
868	Heart_Left_Ventricle	ENSG00000273270.1	RP11-212P7.2	chr7	128524016	128531069	4	chr7	128603408	128603583	27802	TRUE	TRUE	1.225e-08	1.225e-08	-0.28919	0.049632	6.4757e-05
869	Skin_Sun_Exposed_Lower_leg	ENSG00000144791.9	LIMD1	chr3	45555394	45686338	3	chr3	45675535	45675681	18864	TRUE	TRUE	4.3736e-08	4.3736e-08	0.22434	0.04043	6.4989e-05
870	Artery_Tibial	ENSG00000100058.12	CRYBB2P1	chr22	25448105	25520854	4	chr22	25436519	25436763	17847	TRUE	TRUE	3.1656e-08	3.1656e-08	0.22932	0.040877	6.5311e-05
871	Small_Intestine_Terminal_Ileum	ENSG00000262500.1	MAPK8IP1P1	chr17	46243606	46245044	1	chr17	46265245	46265480	11545	TRUE	TRUE	2.0585e-08	2.0585e-08	0.41593	0.070583	6.5995e-05
872	Brain_Putamen_basal_ganglia	ENSG00000221947.7	XKR9	chr8	70669365	70790371	3	chr8	70711584	70711994	29227	TRUE	TRUE	6.5082e-09	6.5082e-09	-0.43383	0.070789	6.7057e-05
873	Thyroid	ENSG00000211974.3	IGHV2-70D	chr14	106723574	106724093	3	chr14	106705656	106706543	9146	TRUE	TRUE	6.2211e-08	6.2211e-08	0.22724	0.041412	6.7396e-05
874	Thyroid	ENSG00000243679.1	RP11-274B21.3	chr7	128654020	128654722	4	chr7	128603408	128603583	27802	TRUE	TRUE	4.6302e-08	4.6302e-08	0.22939	0.04139	6.7396e-05
875	Nerve_Tibial	ENSG00000100058.12	CRYBB2P1	chr22	25448105	25520854	4	chr22	25377972	25378308	17846	TRUE	TRUE	5.3202e-08	5.3202e-08	0.23688	0.042894	6.9695e-05
876	Pancreas	ENSG00000230715.3	RP11-274B21.4	chr7	128652841	128653243	4	chr7	128603408	128603583	27802	TRUE	TRUE	1.3568e-08	1.3568e-08	0.32362	0.055371	7.0817e-05
877	Nerve_Tibial	ENSG00000161328.10	LRRC56	chr11	537527	554863	16	chr11	491622	491950	4021	TRUE	TRUE	1.4049e-08	1.4049e-08	0.2467	0.042786	7.2552e-05
878	Brain_Cortex	ENSG00000124116.18	WFDC3	chr20	45747944	45791932	5	chr20	45738844	45739247	16797	TRUE	TRUE	6.2106e-09	6.2106e-09	0.39828	0.065519	7.4182e-05
879	Nerve_Tibial	ENSG00000144791.9	LIMD1	chr3	45555394	45686338	3	chr3	45675535	45675681	18864	TRUE	TRUE	7.7782e-08	7.7782e-08	0.234	0.042925	7.4238e-05
880	Cells_Cultured_fibroblasts	ENSG00000280161.1	CTC-205M6.1	chr5	180810506	180811384	9	chr5	180797794	180797854	24405	TRUE	TRUE	1.9987e-08	1.9987e-08	-0.25685	0.044963	7.4716e-05
881	Brain_Hypothalamus	ENSG00000131591.17	C1orf159	chr1	1081818	1116361	5	chr1	1098986	1099902	16	TRUE	TRUE	4.1365e-09	4.1365e-09	-0.43768	0.070425	7.4842e-05
882	Adipose_Subcutaneous	ENSG00000140521.12	POLG	chr15	89316305	89334861	2	chr15	89325036	89325280	9789	TRUE	TRUE	7.5782e-08	7.5782e-08	-0.22422	0.041145	7.4901e-05
883	Thyroid	ENSG00000242686.4	RP11-1191J2.2	chr4	652850	656213	14	chr4	679156	679271	20378	TRUE	TRUE	1.5132e-08	1.5132e-08	-0.23735	0.041309	7.5285e-05
884	Esophagus_Muscularis	ENSG00000230715.3	RP11-274B21.4	chr7	128652841	128653243	4	chr7	128603408	128603583	27802	TRUE	TRUE	3.9551e-08	3.9551e-08	0.25562	0.045727	7.5887e-05
885	Testis	ENSG00000112679.14	DUSP22	chr6	291630	351355	10	chr6	371050	372456	24426	TRUE	TRUE	1.2093e-08	1.2093e-08	0.31463	0.053739	7.6783e-05
886	Muscle_Skeletal	ENSG00000197599.12	CCDC154	chr16	1434383	1444556	7	chr16	1372790	1374217	10015	TRUE	TRUE	2.3898e-08	2.3898e-08	0.21107	0.037375	7.8464e-05
887	Artery_Tibial	ENSG00000078814.15	MYH7B	chr20	34975403	35002403	5	chr20	35041057	35041153	16697	TRUE	TRUE	3.1524e-08	3.1524e-08	0.22935	0.040877	7.9267e-05
888	Artery_Tibial	ENSG00000233930.3	KRTAP5-AS1	chr11	1571353	1599184	13	chr11	1576984	1577056	4074	TRUE	TRUE	1.2496e-08	1.2496e-08	-0.2358	0.040812	7.9704e-05
889	Heart_Left_Ventricle	ENSG00000167914.11	GSDMA	chr17	39953263	39977766	4	chr17	39956231	39956296	11478	TRUE	TRUE	1.75e-08	1.75e-08	-0.28622	0.049678	8.0946e-05
890	Heart_Left_Ventricle	ENSG00000177963.14	RIC8A	chr11	207511	215113	4	chr11	220680	221140	4013	TRUE	TRUE	1.6978e-08	1.6978e-08	0.28648	0.049675	8.0946e-05
891	Brain_Caudate_basal_ganglia	ENSG00000233930.3	KRTAP5-AS1	chr11	1571353	1599184	13	chr11	1576984	1577056	4074	TRUE	TRUE	2.6245e-09	2.6245e-09	-0.41909	0.066934	8.1006e-05
892	Thyroid	ENSG00000144815.15	NXPE3	chr3	101779202	101827392	4	chr3	101680712	101680782	19365	TRUE	TRUE	5.8249e-08	5.8249e-08	-0.22772	0.041407	8.1508e-05
893	Testis	ENSG00000174775.16	HRAS	chr11	532242	537287	15	chr11	585207	585670	4027	TRUE	TRUE	8.7478e-09	8.7478e-09	-0.31751	0.053684	8.1576e-05
894	Cells_Cultured_fibroblasts	ENSG00000204650.14	LINC02210	chr17	45620328	45655156	2	chr17	45753347	45753522	11540	TRUE	TRUE	1.011e-07	1.011e-07	-0.2441	0.045117	8.2199e-05
895	Cells_Cultured_fibroblasts	ENSG00000125166.12	GOT2	chr16	58707131	58734357	4	chr16	58710650	58710829	10520	TRUE	TRUE	5.1632e-08	5.1632e-08	0.24947	0.045053	8.2212e-05
896	Heart_Left_Ventricle	ENSG00000140521.12	POLG	chr15	89316305	89334861	2	chr15	89325036	89325280	9789	TRUE	TRUE	3.812e-08	3.812e-08	-0.27961	0.04978	8.2976e-05
897	Skin_Not_Sun_Exposed_Suprapubic	ENSG00000164989.16	CCDC171	chr9	15553086	16061663	5	chr9	15984099	15984195	30234	TRUE	TRUE	2.4591e-08	2.4591e-08	-0.24566	0.043351	8.4012e-05
898	Skin_Sun_Exposed_Lower_leg	ENSG00000131067.16	GGT7	chr20	34844720	34872860	6	chr20	34889289	34889543	16695	TRUE	TRUE	2.9423e-08	2.9423e-08	0.22712	0.040403	8.55e-05
899	Nerve_Tibial	ENSG00000239445.5	ST3GAL6-AS1	chr3	98714330	98732651	3	chr3	98709984	98710061	19341	TRUE	TRUE	9.1713e-08	9.1713e-08	0.23274	0.042939	8.6301e-05
900	Skin_Not_Sun_Exposed_Suprapubic	ENSG00000147592.8	LACTB2	chr8	70635318	70669174	3	chr8	70711584	70711994	29227	TRUE	TRUE	4.4187e-08	4.4187e-08	-0.24127	0.0434	8.7831e-05
901	Stomach	ENSG00000221947.7	XKR9	chr8	70669365	70790371	3	chr8	70711584	70711994	29227	TRUE	TRUE	1.6824e-08	1.6824e-08	-0.31025	0.053563	8.7985e-05
902	Minor_Salivary_Gland	ENSG00000090857.13	PDPR	chr16	70113626	70162537	2	chr16	70153772	70154026	10627	TRUE	TRUE	4.0192e-09	4.0192e-09	0.47024	0.074856	8.8154e-05
903	Brain_Caudate_basal_ganglia	ENSG00000262539.1	RP11-259G18.3	chr17	46259551	46260606	1	chr17	46265245	46265480	11545	TRUE	TRUE	4.1547e-08	4.1547e-08	0.3888	0.067921	8.8777e-05
904	Uterus	ENSG00000260075.1	NSFP1	chr17	46372855	46487141	1	chr17	46573583	46574143	11546	TRUE	TRUE	8.2518e-09	8.2518e-09	0.49259	0.079444	8.9524e-05
905	Muscle_Skeletal	ENSG00000243302.3	RP11-274B21.2	chr7	128651185	128652334	4	chr7	128603408	128603583	27802	TRUE	TRUE	4.9076e-08	4.9076e-08	0.20639	0.037413	8.9722e-05
906	Muscle_Skeletal	ENSG00000215305.9	VPS16	chr20	2840703	2866732	4	chr20	2842603	2842907	16404	TRUE	TRUE	5.0273e-08	5.0273e-08	-0.20623	0.037414	8.9722e-05
907	Muscle_Skeletal	ENSG00000271452.1	RP11-342K6.2	chr2	75669989	75670454	4	chr2	75712061	75712382	14699	TRUE	TRUE	5.1697e-08	5.1697e-08	-0.20605	0.037415	9.0066e-05
908	Brain_Cerebellar_Hemisphere	ENSG00000262539.1	RP11-259G18.3	chr17	46259551	46260606	1	chr17	46265245	46265480	11545	TRUE	TRUE	3.7313e-08	3.7313e-08	0.40892	0.070829	9.007e-05
909	Artery_Tibial	ENSG00000163576.17	EFHB	chr3	19879472	19947025	10	chr3	19969951	19970155	18639	TRUE	TRUE	1.8812e-08	1.8812e-08	-0.23297	0.04084	9.0098e-05
910	Breast_Mammary_Tissue	ENSG00000243679.1	RP11-274B21.3	chr7	128654020	128654722	4	chr7	128603408	128603583	27802	TRUE	TRUE	1.9985e-08	1.9985e-08	0.28185	0.049154	9.3422e-05
911	Esophagus_Gastroesophageal_Junction	ENSG00000142082.14	SIRT3	chr11	215458	236431	4	chr11	220680	221140	4013	TRUE	TRUE	1.8555e-08	1.8555e-08	0.30797	0.053352	9.6801e-05
912	Testis	ENSG00000088970.15	KIZ	chr20	21125983	21246622	2	chr20	21209592	21209836	16579	TRUE	TRUE	8.0302e-08	8.0302e-08	0.29716	0.054056	9.7808e-05
913	Breast_Mammary_Tissue	ENSG00000230715.3	RP11-274B21.4	chr7	128652841	128653243	4	chr7	128603408	128603583	27802	TRUE	TRUE	2.2549e-08	2.2549e-08	0.28085	0.04917	0.00010014
914	Artery_Tibial	ENSG00000272864.1	RP11-17E13.2	chr1	74698769	74699333	6	chr1	74758376	74758723	833	TRUE	TRUE	3.5684e-08	3.5684e-08	0.22847	0.040885	0.00010016
915	Minor_Salivary_Gland	ENSG00000281990.1	IGHV1-69-2	chr14	106737110	106737547	4	chr14	106705656	106706543	9146	TRUE	TRUE	3.4689e-09	3.4689e-09	0.47195	0.074779	0.00010144
916	Skin_Sun_Exposed_Lower_leg	ENSG00000258429.1	PDF	chr16	69328621	69330595	4	chr16	69325358	69325494	10622	TRUE	TRUE	5.4367e-08	5.4367e-08	0.22279	0.040444	0.00010303
917	Adipose_Subcutaneous	ENSG00000182362.13	YBEY	chr21	46286337	46297751	12	chr21	46381955	46384987	17762	TRUE	TRUE	1.7817e-08	1.7817e-08	-0.23456	0.041042	0.00010326
918	Lung	ENSG00000280119.1	AC093642.1	chr2	242001209	242006013	10	chr2	241994877	241995081	16358	TRUE	TRUE	2.0364e-08	2.0364e-08	0.24754	0.043416	0.0001038
919	Pituitary	ENSG00000221947.7	XKR9	chr8	70669365	70790371	3	chr8	70711584	70711994	29227	TRUE	TRUE	1.3631e-08	1.3631e-08	-0.36423	0.061813	0.00010499
920	Testis	ENSG00000075914.12	EXOSC7	chr3	44975241	45012668	1	chr3	45031802	45031945	18857	TRUE	TRUE	1.7653e-07	1.7653e-07	0.28954	0.054189	0.00010536
921	Artery_Coronary	ENSG00000221947.7	XKR9	chr8	70669365	70790371	3	chr8	70711584	70711994	29227	TRUE	TRUE	1.1163e-08	1.1163e-08	-0.38752	0.065023	0.00010582
922	Artery_Coronary	ENSG00000224897.6	POT1-AS1	chr7	124929984	125179315	6	chr7	124961617	124961778	27756	TRUE	TRUE	5.8392e-09	5.8392e-09	-0.39433	0.064819	0.00010582
923	Whole_Blood	ENSG00000125629.14	INSIG2	chr2	118088452	118110997	6	chr2	118042420	118042496	15032	TRUE	TRUE	4.7677e-08	4.7677e-08	-0.21244	0.038446	0.00010664
924	Esophagus_Gastroesophageal_Junction	ENSG00000262500.1	MAPK8IP1P1	chr17	46243606	46245044	1	chr17	46265245	46265480	11545	TRUE	TRUE	8.925e-08	8.925e-08	0.29347	0.053608	0.00010956
925	Cells_Cultured_fibroblasts	ENSG00000140471.16	LINS1	chr15	100564692	100603214	9	chr15	100554291	100558659	9916	TRUE	TRUE	3.1502e-08	3.1502e-08	-0.25334	0.045006	0.00011056
926	Cells_Cultured_fibroblasts	ENSG00000165055.15	METTL2B	chr7	128476729	128506602	5	chr7	128603408	128603583	27802	TRUE	TRUE	5.8235e-08	5.8235e-08	0.24852	0.045065	0.00011127
927	Cells_Cultured_fibroblasts	ENSG00000238286.1	SLC35E1P1	chr13	20607268	20608131	2	chr13	20550539	20550640	7061	TRUE	TRUE	1.5458e-07	1.5458e-07	-0.24065	0.045157	0.00011174
928	Cells_Cultured_fibroblasts	ENSG00000101457.12	DNTTIP1	chr20	45791937	45811427	5	chr20	45738844	45739247	16797	TRUE	TRUE	6.1991e-08	6.1991e-08	0.24802	0.045071	0.00011174
929	Cells_Cultured_fibroblasts	ENSG00000010072.15	SPRTN	chr1	231337853	231355023	3	chr1	231391036	231391183	1922	TRUE	TRUE	1.0167e-07	1.0167e-07	-0.24406	0.045117	0.00011174
930	Heart_Left_Ventricle	ENSG00000142082.14	SIRT3	chr11	215458	236431	4	chr11	220680	221140	4013	TRUE	TRUE	2.7203e-08	2.7203e-08	0.2825	0.049736	0.00011185
931	Thyroid	ENSG00000196151.10	WDSUB1	chr2	159235793	159286799	1	chr2	159237781	159237871	15423	TRUE	TRUE	3.2965e-07	3.2965e-07	0.21468	0.041533	0.00011355
932	Adipose_Subcutaneous	ENSG00000124532.14	MRS2	chr6	24402908	24426194	8	chr6	24421469	24421559	24811	TRUE	TRUE	3.0081e-08	3.0081e-08	0.23087	0.041079	0.00011364
933	Adipose_Subcutaneous	ENSG00000197124.11	ZNF682	chr19	19997058	20039506	5	chr19	20066412	20066475	13464	TRUE	TRUE	4.9297e-08	4.9297e-08	-0.22734	0.041115	0.00011387
934	Artery_Tibial	ENSG00000164924.17	YWHAZ	chr8	100916525	100953388	3	chr8	100878222	100878360	29484	TRUE	TRUE	8.3486e-08	8.3486e-08	0.22235	0.040945	0.0001145
935	Adipose_Subcutaneous	ENSG00000243302.3	RP11-274B21.2	chr7	128651185	128652334	4	chr7	128603408	128603583	27802	TRUE	TRUE	6.3632e-08	6.3632e-08	0.22549	0.041133	0.00011508
936	Thyroid	ENSG00000197599.12	CCDC154	chr16	1434383	1444556	7	chr16	1372790	1374217	10015	TRUE	TRUE	4.9616e-08	4.9616e-08	0.22889	0.041395	0.00011782
937	Nerve_Tibial	ENSG00000151348.13	EXT2	chr11	44095549	44245429	7	chr11	44074731	44074795	4500	TRUE	TRUE	5.4463e-08	5.4463e-08	-0.23671	0.042896	0.00011792
938	Whole_Blood	ENSG00000172057.9	ORMDL3	chr17	39921041	39927601	4	chr17	39956231	39956296	11478	TRUE	TRUE	8.1185e-08	8.1185e-08	0.20881	0.038477	0.00011854
939	Esophagus_Muscularis	ENSG00000168634.4	WFDC13	chr20	45702016	45708817	4	chr20	45738844	45739247	16797	TRUE	TRUE	6.3546e-08	6.3546e-08	-0.25182	0.045774	0.00011915
940	Adrenal_Gland	ENSG00000214401.4	KANSL1-AS1	chr17	46193576	46196723	1	chr17	46265245	46265480	11545	TRUE	TRUE	4.1152e-08	4.1152e-08	0.35642	0.062708	0.00012103
941	Colon_Transverse	ENSG00000160221.16	C21orf33	chr21	44133605	44145723	5	chr21	44163310	44163456	17635	TRUE	TRUE	2.1217e-08	2.1217e-08	0.29145	0.050842	0.00012167
942	Colon_Transverse	ENSG00000184465.15	WDR27	chr6	169457212	169702048	18	chr6	169765857	169766056	26315	TRUE	TRUE	5.6793e-09	5.6793e-09	0.30257	0.050658	0.00012167
943	Brain_Nucleus_accumbens_basal_ganglia	ENSG00000124116.18	WFDC3	chr20	45747944	45791932	5	chr20	45738844	45739247	16797	TRUE	TRUE	9.1855e-09	9.1855e-09	0.39694	0.066068	0.0001235
944	Skin_Sun_Exposed_Lower_leg	ENSG00000280828.1	RP11-274B21.1	chr7	128533652	128615970	6	chr7	128603408	128603583	27802	TRUE	TRUE	4.5643e-08	4.5643e-08	0.22404	0.040432	0.00012699
945	Testis	ENSG00000248152.1	RP11-650J17.1	chr4	112979590	113071962	3	chr4	113064717	113065251	21602	TRUE	TRUE	7.2948e-08	7.2948e-08	-0.29808	0.05404	0.00012805
946	Esophagus_Muscularis	ENSG00000280161.1	CTC-205M6.1	chr5	180810506	180811384	9	chr5	180797794	180797854	24405	TRUE	TRUE	3.1082e-08	3.1082e-08	-0.25752	0.045703	0.00012822
947	Artery_Tibial	ENSG00000281490.1	CICP14	chr7	128655962	128658791	4	chr7	128603408	128603583	27802	TRUE	TRUE	7.1911e-08	7.1911e-08	0.22344	0.040934	0.00012858
948	Colon_Sigmoid	ENSG00000160221.16	C21orf33	chr21	44133605	44145723	5	chr21	44163310	44163456	17635	TRUE	TRUE	2.0802e-08	2.0802e-08	0.31408	0.054541	0.00012919
949	Esophagus_Muscularis	ENSG00000221994.10	ZNF630	chrX	48034050	48071658	2	chrX	48058650	48059664	31602	TRUE	TRUE	1.4441e-07	1.4441e-07	0.2451	0.045856	0.0001295
950	Artery_Tibial	ENSG00000204650.14	LINC02210	chr17	45620328	45655156	2	chr17	45753347	45753522	11540	TRUE	TRUE	1.4975e-07	1.4975e-07	-0.21804	0.040986	0.00013097
951	Stomach	ENSG00000115364.13	MRPL19	chr2	75646783	75690851	5	chr2	75712061	75712382	14699	TRUE	TRUE	1.6355e-08	1.6355e-08	0.3105	0.053559	0.00013159
952	Breast_Mammary_Tissue	ENSG00000243302.3	RP11-274B21.2	chr7	128651185	128652334	4	chr7	128603408	128603583	27802	TRUE	TRUE	3.1755e-08	3.1755e-08	0.27796	0.049213	0.0001343
953	Testis	ENSG00000225603.3	RP11-325P15.1	chr1	147050817	147052481	1	chr1	147091851	147092037	1213	TRUE	TRUE	2.4032e-07	2.4032e-07	-0.28649	0.054241	0.00013791
954	Kidney_Cortex	ENSG00000090857.13	PDPR	chr16	70113626	70162537	2	chr16	70153772	70154026	10627	TRUE	TRUE	3.2355e-09	3.2355e-09	0.63987	0.093885	0.00013838
955	Cells_Cultured_fibroblasts	ENSG00000248508.6	SRP14-AS1	chr15	40039311	40067290	4	chr15	40037521	40037702	9309	TRUE	TRUE	9.8698e-08	9.8698e-08	-0.2443	0.045115	0.00013969
956	Lung	ENSG00000233930.3	KRTAP5-AS1	chr11	1571353	1599184	13	chr11	1576984	1577056	4074	TRUE	TRUE	2.1694e-08	2.1694e-08	-0.24707	0.043422	0.00014056
957	Esophagus_Mucosa	ENSG00000131591.17	C1orf159	chr1	1081818	1116361	5	chr1	1098986	1099902	16	TRUE	TRUE	5.0782e-08	5.0782e-08	-0.24576	0.044383	0.0001416
958	Esophagus_Gastroesophageal_Junction	ENSG00000167914.11	GSDMA	chr17	39953263	39977766	4	chr17	39956231	39956296	11478	TRUE	TRUE	3.1127e-08	3.1127e-08	-0.30328	0.053436	0.00014435
959	Breast_Mammary_Tissue	ENSG00000115364.13	MRPL19	chr2	75646783	75690851	5	chr2	75712061	75712382	14699	TRUE	TRUE	2.862e-08	2.862e-08	0.27884	0.0492	0.00014443
960	Lung	ENSG00000243302.3	RP11-274B21.2	chr7	128651185	128652334	4	chr7	128603408	128603583	27802	TRUE	TRUE	7.4708e-08	7.4708e-08	0.23771	0.043527	0.0001457
961	Adipose_Subcutaneous	ENSG00000165280.15	VCP	chr9	35056064	35073249	2	chr9	35018978	35019042	30425	TRUE	TRUE	1.6734e-07	1.6734e-07	0.21834	0.041201	0.00014817
962	Nerve_Tibial	ENSG00000158604.14	TMED4	chr7	44577894	44582287	4	chr7	44623495	44623611	26963	TRUE	TRUE	1.2171e-07	1.2171e-07	0.23056	0.042962	0.00014851
963	Muscle_Skeletal	ENSG00000103275.19	UBE2I	chr16	1309414	1327018	6	chr16	1372790	1374217	10015	TRUE	TRUE	5.9651e-08	5.9651e-08	-0.2051	0.037423	0.0001488
964	Muscle_Skeletal	ENSG00000054523.17	KIF1B	chr1	10210805	10381603	7	chr1	10274672	10274845	249	TRUE	TRUE	5.0806e-08	5.0806e-08	-0.20616	0.037415	0.0001488
965	Colon_Transverse	ENSG00000280161.1	CTC-205M6.1	chr5	180810506	180811384	9	chr5	180797794	180797854	24405	TRUE	TRUE	1.5265e-08	1.5265e-08	-0.29427	0.050796	0.00014968
966	Nerve_Tibial	ENSG00000204650.14	LINC02210	chr17	45620328	45655156	2	chr17	45753347	45753522	11540	TRUE	TRUE	2.4999e-07	2.4999e-07	-0.2249	0.04302	0.00015047
967	Whole_Blood	ENSG00000185127.6	C6orf120	chr6	169702190	169704856	7	chr6	169765857	169766056	26315	TRUE	TRUE	6.0286e-08	6.0286e-08	-0.21085	0.03846	0.0001509
968	Breast_Mammary_Tissue	ENSG00000261575.2	RP11-259G18.1	chr17	46267037	46268694	1	chr17	46265245	46265480	11545	TRUE	TRUE	1.5764e-07	1.5764e-07	0.26402	0.049414	0.00015218
969	Heart_Left_Ventricle	ENSG00000164465.18	DCBLD1	chr6	117453817	117569858	4	chr6	117477464	117477576	25617	TRUE	TRUE	4.013e-08	4.013e-08	0.27917	0.049786	0.00015631
970	Esophagus_Mucosa	ENSG00000281896.1	RP11-274B21.13	chr7	128617865	128625905	6	chr7	128603408	128603583	27802	TRUE	TRUE	4.9764e-08	4.9764e-08	0.24592	0.044381	0.00016213
971	Muscle_Skeletal	ENSG00000250334.5	LINC00989	chr4	79492416	79576460	3	chr4	79558543	79558722	21326	TRUE	TRUE	1.3418e-07	1.3418e-07	0.19966	0.037466	0.00016364
972	Muscle_Skeletal	ENSG00000204673.10	AKT1S1	chr19	49869033	49878459	3	chr19	49867631	49867701	13855	TRUE	TRUE	1.4258e-07	1.4258e-07	-0.19925	0.037469	0.00017011
973	Brain_Cortex	ENSG00000270127.2	RP11-526I2.5	chr15	100547765	100550153	7	chr15	100554291	100558659	9916	TRUE	TRUE	1.1381e-08	1.1381e-08	0.39184	0.065717	0.00017129
974	Whole_Blood	ENSG00000259959.1	RP11-121C2.2	chr4	47840122	47844339	7	chr4	47923108	47923471	21035	TRUE	TRUE	7.0782e-08	7.0782e-08	-0.20975	0.038469	0.00017362
975	Colon_Sigmoid	ENSG00000188690.12	UROS	chr10	125784980	125823248	1	chr10	125824765	125825183	3735	TRUE	TRUE	1.4821e-07	1.4821e-07	-0.29536	0.054885	0.00017387
976	Muscle_Skeletal	ENSG00000065457.10	ADAT1	chr16	75596981	75623300	4	chr16	75526151	75526239	10665	TRUE	TRUE	1.1189e-07	1.1189e-07	0.20089	0.037456	0.00017419
977	Esophagus_Gastroesophageal_Junction	ENSG00000259205.2	PRKXP1	chr15	100553529	100558954	8	chr15	100554291	100558659	9916	TRUE	TRUE	1.989e-08	1.989e-08	0.30735	0.053363	0.00017477
978	Esophagus_Muscularis	ENSG00000281896.1	RP11-274B21.13	chr7	128617865	128625905	6	chr7	128603408	128603583	27802	TRUE	TRUE	6.7836e-08	6.7836e-08	0.25129	0.045781	0.00017862
979	Lung	ENSG00000204175.5	GPRIN2	chr10	46549044	46555530	1	chr10	46608408	46608545	2985	TRUE	TRUE	3.9026e-07	3.9026e-07	0.22456	0.043667	0.00018623
980	Brain_Cortex	ENSG00000173210.19	ABLIM3	chr5	149141483	149260542	2	chr5	149197983	149198115	24014	TRUE	TRUE	4.7854e-08	4.7854e-08	-0.37601	0.066187	0.00018706
981	Esophagus_Muscularis	ENSG00000127022.14	CANX	chr5	179698406	179730925	3	chr5	179737780	179737861	24369	TRUE	TRUE	1.4521e-07	1.4521e-07	0.24505	0.045856	0.00018719
982	Thyroid	ENSG00000211973.2	IGHV1-69	chr14	106714684	106715181	3	chr14	106705656	106706543	9146	TRUE	TRUE	1.8705e-07	1.8705e-07	0.21903	0.041492	0.00018752
983	Stomach	ENSG00000241945.7	PWP2	chr21	44107290	44131181	5	chr21	44163310	44163456	17635	TRUE	TRUE	2.5296e-08	2.5296e-08	0.30656	0.053631	0.00018899
984	Whole_Blood	ENSG00000032742.17	IFT88	chr13	20567069	20691437	4	chr13	20550539	20550640	7061	TRUE	TRUE	1.3874e-07	1.3874e-07	-0.2051	0.038508	0.00019066
985	Heart_Left_Ventricle	ENSG00000138744.14	NAAA	chr4	75913657	75940949	4	chr4	76027456	76027965	21291	TRUE	TRUE	5.1569e-08	5.1569e-08	0.27699	0.049819	0.00019083
986	Colon_Transverse	ENSG00000211973.2	IGHV1-69	chr14	106714684	106715181	3	chr14	106705656	106706543	9146	TRUE	TRUE	6.1692e-08	6.1692e-08	0.28208	0.050991	0.00019205
987	Testis	ENSG00000269622.1	TP53TG3HP	chr16	35506592	35507170	1	chr16	35446933	35447316	10388	TRUE	TRUE	3.4523e-07	3.4523e-07	0.28287	0.054302	0.00019438
988	Artery_Tibial	ENSG00000277290.1	RP11-326C3.16	chr11	243099	243483	4	chr11	223785	224074	4014	TRUE	TRUE	1.1444e-07	1.1444e-07	0.22003	0.040967	0.00019592
989	Skin_Sun_Exposed_Lower_leg	ENSG00000160886.13	LY6K	chr8	142700111	142702251	14	chr8	142759826	142761345	30019	TRUE	TRUE	3.139e-08	3.139e-08	-0.22667	0.040407	0.00019953
990	Muscle_Skeletal	ENSG00000124116.18	WFDC3	chr20	45747944	45791932	5	chr20	45738844	45739247	16797	TRUE	TRUE	1.0541e-07	1.0541e-07	0.20129	0.037453	0.00019982
991	Muscle_Skeletal	ENSG00000100068.11	LRP5L	chr22	25351421	25405377	4	chr22	25348997	25349159	17845	TRUE	TRUE	1.3654e-07	1.3654e-07	0.19954	0.037467	0.00019982
992	Muscle_Skeletal	ENSG00000187987.9	ZSCAN23	chr6	28431930	28443502	4	chr6	28339843	28340050	24845	TRUE	TRUE	1.3614e-07	1.3614e-07	-0.19956	0.037467	0.00019982
993	Lung	ENSG00000229413.2	RP11-274B21.12	chr7	128653690	128653968	4	chr7	128603408	128603583	27802	TRUE	TRUE	1.0782e-07	1.0782e-07	0.23486	0.043558	0.00020151
994	Muscle_Skeletal	ENSG00000167914.11	GSDMA	chr17	39953263	39977766	4	chr17	39956231	39956296	11478	TRUE	TRUE	1.4151e-07	1.4151e-07	-0.1993	0.037469	0.00020303
995	Adipose_Subcutaneous	ENSG00000103249.17	CLCN7	chr16	1444935	1475580	7	chr16	1372790	1374217	10015	TRUE	TRUE	6.7725e-08	6.7725e-08	-0.22504	0.041137	0.00020559
996	Adipose_Visceral_Omentum	ENSG00000220804.8	LINC01881	chr2	242088633	242160153	10	chr2	241996511	241996668	16359	TRUE	TRUE	3.0165e-08	3.0165e-08	0.25665	0.045511	0.00020704
997	Thyroid	ENSG00000267594.5	CYP4F24P	chr19	15760241	15779909	8	chr19	15702081	15702216	13403	TRUE	TRUE	8.0777e-08	8.0777e-08	-0.22532	0.041431	0.00021277
998	Pancreas	ENSG00000243302.3	RP11-274B21.2	chr7	128651185	128652334	4	chr7	128603408	128603583	27802	TRUE	TRUE	4.3677e-08	4.3677e-08	0.31262	0.055587	0.00021372
999	Prostate	ENSG00000214401.4	KANSL1-AS1	chr17	46193576	46196723	1	chr17	46265245	46265480	11545	TRUE	TRUE	3.7556e-08	3.7556e-08	0.36598	0.064067	0.00021429
1000	Colon_Sigmoid	ENSG00000270127.2	RP11-526I2.5	chr15	100547765	100550153	7	chr15	100554291	100558659	9916	TRUE	TRUE	2.7716e-08	2.7716e-08	0.31143	0.054592	0.00021562
1001	Stomach	ENSG00000138744.14	NAAA	chr4	75913657	75940949	4	chr4	76027456	76027965	21291	TRUE	TRUE	3.8956e-08	3.8956e-08	0.30259	0.053702	0.00021731
1002	Muscle_Skeletal	ENSG00000215237.6	RP11-54D18.2	chr9	14993312	15019729	1	chr9	14991460	14991546	30227	TRUE	TRUE	6.3403e-07	6.3403e-07	-0.18879	0.037548	0.00022305
1003	Brain_Amygdala	ENSG00000260075.1	NSFP1	chr17	46372855	46487141	1	chr17	46573583	46574143	11546	TRUE	TRUE	3.2293e-08	3.2293e-08	0.46655	0.079112	0.0002243
1004	Esophagus_Muscularis	ENSG00000125633.10	CCDC93	chr2	117915478	118014133	7	chr2	118042420	118042496	15032	TRUE	TRUE	7.6711e-08	7.6711e-08	0.2503	0.045793	0.00022603
1005	Breast_Mammary_Tissue	ENSG00000280828.1	RP11-274B21.1	chr7	128533652	128615970	6	chr7	128603408	128603583	27802	TRUE	TRUE	4.0813e-08	4.0813e-08	0.27583	0.049244	0.00022655
1006	Breast_Mammary_Tissue	ENSG00000250334.5	LINC00989	chr4	79492416	79576460	3	chr4	79558543	79558722	21326	TRUE	TRUE	8.6009e-08	8.6009e-08	0.26939	0.049338	0.00022917
1007	Cells_EBV-transformed_lymphocytes	ENSG00000164308.16	ERAP2	chr5	96875939	96919716	3	chr5	96896863	96896963	23540	TRUE	TRUE	1.1849e-08	1.1849e-08	-0.45306	0.074811	0.00023149
1008	Artery_Tibial	ENSG00000103275.19	UBE2I	chr16	1309414	1327018	6	chr16	1372790	1374217	10015	TRUE	TRUE	9.6502e-08	9.6502e-08	-0.22129	0.040955	0.00024265
1009	Heart_Atrial_Appendage	ENSG00000249378.5	LINC01060	chr4	188400736	188681051	19	chr4	188444850	188449186	22418	TRUE	TRUE	1.3472e-08	1.3472e-08	0.29494	0.050714	0.00024418
1010	Adipose_Visceral_Omentum	ENSG00000280161.1	CTC-205M6.1	chr5	180810506	180811384	9	chr5	180797794	180797854	24405	TRUE	TRUE	4.0901e-08	4.0901e-08	-0.25425	0.045541	0.00024476
1011	Skin_Not_Sun_Exposed_Suprapubic	ENSG00000264230.7	ANXA8L1	chr10	46375627	46537864	3	chr10	46329638	46329873	2983	TRUE	TRUE	1.2884e-07	1.2884e-07	0.23301	0.04349	0.00024857
1012	Skin_Sun_Exposed_Lower_leg	ENSG00000238286.1	SLC35E1P1	chr13	20607268	20608131	2	chr13	20550539	20550640	7061	TRUE	TRUE	2.8089e-07	2.8089e-07	-0.21076	0.040555	0.00024987
1013	Nerve_Tibial	ENSG00000164924.17	YWHAZ	chr8	100916525	100953388	3	chr8	100878222	100878360	29484	TRUE	TRUE	2.8295e-07	2.8295e-07	0.22392	0.04303	0.00025205
1014	Adipose_Subcutaneous	ENSG00000101457.12	DNTTIP1	chr20	45791937	45811427	5	chr20	45738844	45739247	16797	TRUE	TRUE	1.1917e-07	1.1917e-07	0.22088	0.041177	0.00025324
1015	Lung	ENSG00000204650.14	LINC02210	chr17	45620328	45655156	2	chr17	45753347	45753522	11540	TRUE	TRUE	2.811e-07	2.811e-07	-0.22723	0.043639	0.00025733
1016	Adipose_Subcutaneous	ENSG00000127022.14	CANX	chr5	179698406	179730925	3	chr5	179737780	179737861	24369	TRUE	TRUE	2.1015e-07	2.1015e-07	0.21662	0.041218	0.0002595
1017	Adipose_Subcutaneous	ENSG00000168993.14	CPLX1	chr4	784957	826198	24	chr4	789886	790121	20386	TRUE	TRUE	2.6459e-08	2.6459e-08	0.23178	0.04107	0.0002595
1018	Adipose_Subcutaneous	ENSG00000089876.11	DHX32	chr10	125836554	125896436	1	chr10	125824765	125825183	3735	TRUE	TRUE	6.5301e-07	6.5301e-07	-0.20783	0.041298	0.00026182
1019	Brain_Frontal_Cortex_BA9	ENSG00000221947.7	XKR9	chr8	70669365	70790371	3	chr8	70711584	70711994	29227	TRUE	TRUE	2.4711e-08	2.4711e-08	-0.41266	0.070486	0.00026405
1020	Thyroid	ENSG00000112053.13	SLC26A8	chr6	35943514	36024868	2	chr6	36029870	36029959	24899	TRUE	TRUE	4.2526e-07	4.2526e-07	-0.21269	0.041551	0.0002682
1021	Thyroid	ENSG00000080166.15	DCT	chr13	94436808	94479682	4	chr13	94501956	94502284	7780	TRUE	TRUE	2.1123e-07	2.1123e-07	-0.2181	0.041501	0.0002682
1022	Thyroid	ENSG00000165055.15	METTL2B	chr7	128476729	128506602	5	chr7	128603408	128603583	27802	TRUE	TRUE	1.6938e-07	1.6938e-07	0.21978	0.041485	0.0002682
1023	Lung	ENSG00000140521.12	POLG	chr15	89316305	89334861	2	chr15	89325036	89325280	9789	TRUE	TRUE	3.0105e-07	3.0105e-07	-0.22668	0.043645	0.00027008
1024	Esophagus_Mucosa	ENSG00000258429.1	PDF	chr16	69328621	69330595	4	chr16	69325358	69325494	10622	TRUE	TRUE	1.2968e-07	1.2968e-07	0.23835	0.044467	0.00027445
1025	Nerve_Tibial	ENSG00000171798.17	KNDC1	chr10	133160447	133226412	27	chr10	133163865	133164143	3991	TRUE	TRUE	3.4787e-08	3.4787e-08	-0.24006	0.04286	0.00027523
1026	Prostate	ENSG00000120071.13	KANSL1	chr17	46029916	46225389	1	chr17	46265245	46265480	11545	TRUE	TRUE	6.1749e-08	6.1749e-08	0.36051	0.064214	0.00028186
1027	Heart_Left_Ventricle	ENSG00000204650.14	LINC02210	chr17	45620328	45655156	2	chr17	45753347	45753522	11540	TRUE	TRUE	1.6256e-07	1.6256e-07	-0.2668	0.049968	0.00028645
1028	Testis	ENSG00000227242.4	NBPF13P	chr1	147019656	147056593	1	chr1	147091851	147092037	1213	TRUE	TRUE	5.2312e-07	5.2312e-07	-0.27864	0.054372	0.00028908
1029	Esophagus_Gastroesophageal_Junction	ENSG00000124116.18	WFDC3	chr20	45747944	45791932	5	chr20	45738844	45739247	16797	TRUE	TRUE	5.6422e-08	5.6422e-08	0.29779	0.053533	0.00029435
1030	Minor_Salivary_Gland	ENSG00000214401.4	KANSL1-AS1	chr17	46193576	46196723	1	chr17	46265245	46265480	11545	TRUE	TRUE	5.7833e-08	5.7833e-08	0.43755	0.076269	0.00029568
1031	Minor_Salivary_Gland	ENSG00000164308.16	ERAP2	chr5	96875939	96919716	3	chr5	96896863	96896963	23540	TRUE	TRUE	2.2469e-08	2.2469e-08	-0.44954	0.075766	0.00029568
1032	Skin_Sun_Exposed_Lower_leg	ENSG00000270696.1	RP11-342K6.1	chr2	75660462	75662208	4	chr2	75712061	75712382	14699	TRUE	TRUE	1.6961e-07	1.6961e-07	-0.21453	0.040521	0.00029573
1033	Adipose_Subcutaneous	ENSG00000231187.2	RP11-38L15.3	chr10	46582782	46598145	1	chr10	46608408	46608545	2985	TRUE	TRUE	7.5391e-07	7.5391e-07	0.20669	0.041308	0.00029668
1034	Adipose_Visceral_Omentum	ENSG00000164465.18	DCBLD1	chr6	117453817	117569858	4	chr6	117477464	117477576	25617	TRUE	TRUE	1.1605e-07	1.1605e-07	0.24585	0.045643	0.00029929
1035	Artery_Aorta	ENSG00000197345.12	MRPL21	chr11	68891276	68903835	5	chr11	68929805	68929955	4684	TRUE	TRUE	5.2327e-08	5.2327e-08	-0.27651	0.049759	0.00029988
1036	Ovary	ENSG00000138744.14	NAAA	chr4	75913657	75940949	4	chr4	76027456	76027965	21291	TRUE	TRUE	1.393e-08	1.393e-08	0.43121	0.072008	0.00030358
1037	Thyroid	ENSG00000242247.10	ARFGAP3	chr22	42796502	42858106	1	chr22	42896333	42896505	18071	TRUE	TRUE	9.8261e-07	9.8261e-07	-0.20602	0.041612	0.00030555
1038	Brain_Cerebellum	ENSG00000197345.12	MRPL21	chr11	68891276	68903835	5	chr11	68929805	68929955	4684	TRUE	TRUE	3.0701e-08	3.0701e-08	-0.37832	0.065619	0.00030695
1039	Esophagus_Muscularis	ENSG00000259422.1	RP11-593F23.1	chr15	76174891	76181486	2	chr15	76198864	76198930	9650	TRUE	TRUE	3.7505e-07	3.7505e-07	-0.23703	0.04595	0.00030943
1040	Thyroid	ENSG00000280119.1	AC093642.1	chr2	242001209	242006013	10	chr2	241994877	241995081	16358	TRUE	TRUE	1.0165e-07	1.0165e-07	0.22362	0.041447	0.00031176
1041	Testis	ENSG00000204650.14	LINC02210	chr17	45620328	45655156	2	chr17	45753347	45753522	11540	TRUE	TRUE	2.8836e-07	2.8836e-07	-0.28468	0.054271	0.00031291
1042	Brain_Anterior_cingulate_cortex_BA24	ENSG00000260075.1	NSFP1	chr17	46372855	46487141	1	chr17	46573583	46574143	11546	TRUE	TRUE	7.5131e-08	7.5131e-08	0.43556	0.076627	0.00031689
1043	Vagina	ENSG00000221947.7	XKR9	chr8	70669365	70790371	3	chr8	70711584	70711994	29227	TRUE	TRUE	9.5203e-09	9.5203e-09	-0.47069	0.076794	0.00031704
1044	Nerve_Tibial	ENSG00000187987.9	ZSCAN23	chr6	28431930	28443502	4	chr6	28382863	28383028	24848	TRUE	TRUE	2.7699e-07	2.7699e-07	-0.22409	0.043028	0.00032045
1045	Nerve_Tibial	ENSG00000258429.1	PDF	chr16	69328621	69330595	4	chr16	69325358	69325494	10622	TRUE	TRUE	2.8106e-07	2.8106e-07	0.22397	0.043029	0.00032098
1046	Muscle_Skeletal	ENSG00000150403.17	TMCO3	chr13	113490995	113554590	21	chr13	113514426	113514749	8162	TRUE	TRUE	4.4584e-08	4.4584e-08	-0.20702	0.037408	0.00032315
1047	Thyroid	ENSG00000238286.1	SLC35E1P1	chr13	20607268	20608131	2	chr13	20550539	20550640	7061	TRUE	TRUE	5.3741e-07	5.3741e-07	-0.21085	0.041568	0.00032519
1048	Brain_Cerebellum	ENSG00000221947.7	XKR9	chr8	70669365	70790371	3	chr8	70711584	70711994	29227	TRUE	TRUE	5.9662e-08	5.9662e-08	-0.37088	0.065833	0.00032808
1049	Adipose_Visceral_Omentum	ENSG00000101457.12	DNTTIP1	chr20	45791937	45811427	5	chr20	45738844	45739247	16797	TRUE	TRUE	1.0573e-07	1.0573e-07	0.24661	0.045634	0.00033083
1050	Breast_Mammary_Tissue	ENSG00000138750.14	NUP54	chr4	76114659	76148515	5	chr4	76150152	76150366	21295	TRUE	TRUE	7.7552e-08	7.7552e-08	-0.27029	0.049325	0.00033115
1051	Esophagus_Gastroesophageal_Junction	ENSG00000243302.3	RP11-274B21.2	chr7	128651185	128652334	4	chr7	128603408	128603583	27802	TRUE	TRUE	8.3988e-08	8.3988e-08	0.29404	0.053598	0.00033384
1052	Artery_Tibial	ENSG00000280161.1	CTC-205M6.1	chr5	180810506	180811384	9	chr5	180797794	180797854	24405	TRUE	TRUE	9.135e-08	9.135e-08	-0.22169	0.040951	0.00033752
1053	Skin_Not_Sun_Exposed_Suprapubic	ENSG00000204650.14	LINC02210	chr17	45620328	45655156	2	chr17	45753347	45753522	11540	TRUE	TRUE	2.718e-07	2.718e-07	-0.22706	0.043553	0.0003396
1054	Esophagus_Mucosa	ENSG00000086062.12	B4GALT1	chr9	33104082	33167356	5	chr9	33126587	33126660	30408	TRUE	TRUE	1.3194e-07	1.3194e-07	0.23822	0.044469	0.00034031
1055	Colon_Sigmoid	ENSG00000115364.13	MRPL19	chr2	75646783	75690851	5	chr2	75712061	75712382	14699	TRUE	TRUE	6.5052e-08	6.5052e-08	0.30337	0.054741	0.00034341
1056	Nerve_Tibial	ENSG00000100068.11	LRP5L	chr22	25351421	25405377	4	chr22	25377972	25378308	17846	TRUE	TRUE	3.0549e-07	3.0549e-07	0.2233	0.043036	0.00034447
1057	Skin_Sun_Exposed_Lower_leg	ENSG00000147592.8	LACTB2	chr8	70635318	70669174	3	chr8	70711584	70711994	29227	TRUE	TRUE	2.6919e-07	2.6919e-07	-0.21108	0.040552	0.00034511
1058	Whole_Blood	ENSG00000168824.14	NSG1	chr4	4348140	4418967	4	chr4	4348874	4349072	20492	TRUE	TRUE	2.5612e-07	2.5612e-07	0.20076	0.038543	0.00034519
1059	Esophagus_Mucosa	ENSG00000182931.9	WFDC10B	chr20	45684653	45705019	4	chr20	45738844	45739247	16797	TRUE	TRUE	1.7166e-07	1.7166e-07	-0.23609	0.044493	0.00034557
1060	Heart_Atrial_Appendage	ENSG00000177963.14	RIC8A	chr11	207511	215113	4	chr11	220680	221140	4013	TRUE	TRUE	9.5273e-08	9.5273e-08	0.27778	0.050986	0.00034702
1061	Stomach	ENSG00000160221.16	C21orf33	chr21	44133605	44145723	5	chr21	44163310	44163456	17635	TRUE	TRUE	5.6406e-08	5.6406e-08	0.29914	0.053764	0.00034705
1062	Stomach	ENSG00000120071.13	KANSL1	chr17	46029916	46225389	1	chr17	46265245	46265480	11545	TRUE	TRUE	2.7477e-07	2.7477e-07	0.28385	0.054026	0.00034705
1063	Muscle_Skeletal	ENSG00000270696.1	RP11-342K6.1	chr2	75660462	75662208	4	chr2	75712061	75712382	14699	TRUE	TRUE	2.5837e-07	2.5837e-07	-0.19515	0.037501	0.0003501
1064	Skin_Not_Sun_Exposed_Suprapubic	ENSG00000065457.10	ADAT1	chr16	75596981	75623300	4	chr16	75526151	75526239	10665	TRUE	TRUE	1.4416e-07	1.4416e-07	0.23212	0.0435	0.00035023
1065	Colon_Transverse	ENSG00000270696.1	RP11-342K6.1	chr2	75660462	75662208	4	chr2	75712061	75712382	14699	TRUE	TRUE	8.9233e-08	8.9233e-08	-0.27875	0.051043	0.00035354
1066	Artery_Tibial	ENSG00000176681.14	LRRC37A	chr17	46292733	46337794	1	chr17	46265245	46265480	11545	TRUE	TRUE	8.8408e-07	8.8408e-07	0.20435	0.04111	0.00035568
1067	Cells_Cultured_fibroblasts	ENSG00000260439.1	LMF1-AS1	chr16	921033	934495	21	chr16	922514	923156	9999	TRUE	TRUE	4.8921e-08	4.8921e-08	-0.2499	0.045048	0.0003569
1068	Adipose_Subcutaneous	ENSG00000281896.1	RP11-274B21.13	chr7	128617865	128625905	6	chr7	128603408	128603583	27802	TRUE	TRUE	1.5409e-07	1.5409e-07	0.21896	0.041196	0.0003572
1069	Whole_Blood	ENSG00000130024.14	PHF10	chr6	169705133	169724055	8	chr6	169765857	169766056	26315	TRUE	TRUE	1.37e-07	1.37e-07	-0.20518	0.038507	0.00036232
1070	Whole_Blood	ENSG00000242247.10	ARFGAP3	chr22	42796502	42858106	1	chr22	42896333	42896505	18071	TRUE	TRUE	1.1221e-06	1.1221e-06	0.18989	0.038629	0.00036407
1071	Thyroid	ENSG00000227403.1	LINC01806	chr2	161244739	161249050	2	chr2	161226859	161226929	15434	TRUE	TRUE	6.1562e-07	6.1562e-07	-0.20977	0.041578	0.00036755
1072	Nerve_Tibial	ENSG00000131591.17	C1orf159	chr1	1081818	1116361	5	chr1	1098986	1099902	16	TRUE	TRUE	2.6921e-07	2.6921e-07	-0.22431	0.043026	0.00037471
1073	Thyroid	ENSG00000281490.1	CICP14	chr7	128655962	128658791	4	chr7	128603408	128603583	27802	TRUE	TRUE	3.1801e-07	3.1801e-07	0.21495	0.04153	0.00037473
1074	Muscle_Skeletal	ENSG00000158691.14	ZSCAN12	chr6	28378955	28399734	4	chr6	28382863	28383028	24848	TRUE	TRUE	2.8299e-07	2.8299e-07	-0.19451	0.037506	0.00037649
1075	Artery_Aorta	ENSG00000140521.12	POLG	chr15	89316305	89334861	2	chr15	89325036	89325280	9789	TRUE	TRUE	1.7393e-07	1.7393e-07	-0.26585	0.049915	0.00037773
1076	Lung	ENSG00000182362.13	YBEY	chr21	46286337	46297751	12	chr21	46381955	46384987	17762	TRUE	TRUE	7.2239e-08	7.2239e-08	-0.23797	0.043524	0.00038122
1077	Colon_Transverse	ENSG00000163935.13	SFMBT1	chr3	52903572	53046068	6	chr3	53035141	53035374	18923	TRUE	TRUE	6.7091e-08	6.7091e-08	0.28133	0.051003	0.00038139
1078	Liver	ENSG00000238083.7	LRRC37A2	chr17	46511511	46553449	1	chr17	46573583	46574143	11546	TRUE	TRUE	2.0158e-07	2.0158e-07	0.35506	0.065939	0.00038768
1079	Skin_Sun_Exposed_Lower_leg	ENSG00000196961.12	AP2A1	chr19	49766968	49806868	3	chr19	49875292	49875438	13856	TRUE	TRUE	3.1378e-07	3.1378e-07	-0.20993	0.040563	0.00039453
1080	Adipose_Subcutaneous	ENSG00000184465.15	WDR27	chr6	169457212	169702048	18	chr6	169765857	169766056	26315	TRUE	TRUE	5.853e-08	5.853e-08	0.2261	0.041127	0.00039978
1081	Muscle_Skeletal	ENSG00000138750.14	NUP54	chr4	76114659	76148515	5	chr4	76150152	76150366	21295	TRUE	TRUE	2.4538e-07	2.4538e-07	-0.19551	0.037498	0.00040079
1082	Thyroid	ENSG00000179195.15	ZNF664	chr12	123973123	124015439	7	chr12	123945972	123946023	6710	TRUE	TRUE	1.9899e-07	1.9899e-07	0.21856	0.041496	0.00040503
1083	Adipose_Visceral_Omentum	ENSG00000089876.11	DHX32	chr10	125836554	125896436	1	chr10	125824765	125825183	3735	TRUE	TRUE	6.6627e-07	6.6627e-07	-0.23103	0.045814	0.00040504
1084	Skin_Not_Sun_Exposed_Suprapubic	ENSG00000197062.11	ZSCAN26	chr6	28267010	28278224	5	chr6	28339843	28340050	24845	TRUE	TRUE	1.3719e-07	1.3719e-07	0.23251	0.043496	0.00040536
1085	Esophagus_Gastroesophageal_Junction	ENSG00000197345.12	MRPL21	chr11	68891276	68903835	5	chr11	68929805	68929955	4684	TRUE	TRUE	8.5668e-08	8.5668e-08	-0.29386	0.053601	0.0004063
1086	Artery_Tibial	ENSG00000110455.13	ACCS	chr11	44065925	44084214	4	chr11	44074731	44074795	4500	TRUE	TRUE	2.5858e-07	2.5858e-07	0.21392	0.041024	0.00040797
1087	Pancreas	ENSG00000281490.1	CICP14	chr7	128655962	128658791	4	chr7	128603408	128603583	27802	TRUE	TRUE	8.9663e-08	8.9663e-08	0.30562	0.05572	0.00041293
1088	Cells_Cultured_fibroblasts	ENSG00000140319.10	SRP14	chr15	40035739	40039188	4	chr15	40037521	40037702	9309	TRUE	TRUE	3.1113e-07	3.1113e-07	0.23483	0.045223	0.00041718
1089	Cells_Cultured_fibroblasts	ENSG00000255518.1	RP11-148O21.4	chr8	11556251	11557961	5	chr8	11587477	11587563	28613	TRUE	TRUE	2.462e-07	2.462e-07	0.2368	0.045201	0.00041718
1090	Cells_Cultured_fibroblasts	ENSG00000220804.8	LINC01881	chr2	242088633	242160153	10	chr2	241994877	241995081	16358	TRUE	TRUE	1.2797e-07	1.2797e-07	0.24219	0.045139	0.00042158
1091	Breast_Mammary_Tissue	ENSG00000259422.1	RP11-593F23.1	chr15	76174891	76181486	2	chr15	76198864	76198930	9650	TRUE	TRUE	2.583e-07	2.583e-07	-0.25956	0.049476	0.00042484
1092	Lung	ENSG00000185127.6	C6orf120	chr6	169702190	169704856	7	chr6	169765857	169766056	26315	TRUE	TRUE	1.4329e-07	1.4329e-07	-0.23262	0.043582	0.00043262
1093	Artery_Tibial	ENSG00000187987.9	ZSCAN23	chr6	28431930	28443502	4	chr6	28339843	28340050	24845	TRUE	TRUE	2.7978e-07	2.7978e-07	-0.21332	0.041029	0.00043293
1094	Artery_Aorta	ENSG00000258429.1	PDF	chr16	69328621	69330595	4	chr16	69325358	69325494	10622	TRUE	TRUE	1.0602e-07	1.0602e-07	0.2703	0.049851	0.00043746
1095	Cells_EBV-transformed_lymphocytes	ENSG00000221947.7	XKR9	chr8	70669365	70790371	3	chr8	70711584	70711994	29227	TRUE	TRUE	3.0281e-08	3.0281e-08	-0.44155	0.075294	0.00044367
1096	Whole_Blood	ENSG00000070047.11	PHRF1	chr11	576486	612222	15	chr11	585207	585670	4027	TRUE	TRUE	9.3276e-08	9.3276e-08	-0.20786	0.038485	0.00044571
1097	Testis	ENSG00000168903.8	BTNL3	chr5	180988845	181006727	4	chr5	180916931	180917557	24408	TRUE	TRUE	2.1022e-07	2.1022e-07	0.28782	0.054218	0.00044808
1098	Nerve_Tibial	ENSG00000242686.4	RP11-1191J2.2	chr4	652850	656213	14	chr4	679156	679271	20378	TRUE	TRUE	1.1705e-07	1.1705e-07	-0.23086	0.042958	0.00045054
1099	Thyroid	ENSG00000100058.12	CRYBB2P1	chr22	25448105	25520854	4	chr22	25348997	25349159	17845	TRUE	TRUE	3.9574e-07	3.9574e-07	0.21325	0.041546	0.00045437
1100	Esophagus_Muscularis	ENSG00000168993.14	CPLX1	chr4	784957	826198	24	chr4	789886	790121	20386	TRUE	TRUE	4.7055e-08	4.7055e-08	0.25423	0.045744	0.00045674
1101	Artery_Tibial	ENSG00000124532.14	MRS2	chr6	24402908	24426194	8	chr6	24421469	24421559	24811	TRUE	TRUE	1.511e-07	1.511e-07	0.21797	0.040986	0.00045878
1102	Adipose_Subcutaneous	ENSG00000099954.18	CECR2	chr22	17359949	17558149	5	chr22	17409281	17409480	17774	TRUE	TRUE	2.4836e-07	2.4836e-07	0.21535	0.041229	0.00046294
1103	Skin_Sun_Exposed_Lower_leg	ENSG00000277290.1	RP11-326C3.16	chr11	243099	243483	4	chr11	223785	224074	4014	TRUE	TRUE	2.8196e-07	2.8196e-07	0.21073	0.040555	0.00046378
1104	Brain_Frontal_Cortex_BA9	ENSG00000214401.4	KANSL1-AS1	chr17	46193576	46196723	1	chr17	46265245	46265480	11545	TRUE	TRUE	1.534e-07	1.534e-07	0.39048	0.071239	0.00046832
1105	Artery_Tibial	ENSG00000279930.1	LA16c-312E8.4	chr16	1437154	1439315	7	chr16	1372790	1374217	10015	TRUE	TRUE	1.8305e-07	1.8305e-07	0.21653	0.041	0.00047359
1106	Artery_Tibial	ENSG00000182931.9	WFDC10B	chr20	45684653	45705019	4	chr20	45738844	45739247	16797	TRUE	TRUE	3.2372e-07	3.2372e-07	-0.21221	0.04104	0.00047359
1107	Esophagus_Muscularis	ENSG00000103356.15	EARS2	chr16	23522014	23557361	4	chr16	23462700	23463123	10292	TRUE	TRUE	3.0124e-07	3.0124e-07	0.23891	0.045929	0.00047796
1108	Pancreas	ENSG00000259205.2	PRKXP1	chr15	100553529	100558954	8	chr15	100554291	100558659	9916	TRUE	TRUE	5.5026e-08	5.5026e-08	0.31039	0.05563	0.00047868
1109	Brain_Putamen_basal_ganglia	ENSG00000262539.1	RP11-259G18.3	chr17	46259551	46260606	1	chr17	46265245	46265480	11545	TRUE	TRUE	1.6398e-07	1.6398e-07	0.39513	0.072174	0.0004791
1110	Brain_Putamen_basal_ganglia	ENSG00000164308.16	ERAP2	chr5	96875939	96919716	3	chr5	96896863	96896963	23540	TRUE	TRUE	6.1998e-08	6.1998e-08	-0.40732	0.071754	0.0004791
1111	Pancreas	ENSG00000281896.1	RP11-274B21.13	chr7	128617865	128625905	6	chr7	128603408	128603583	27802	TRUE	TRUE	7.7719e-08	7.7719e-08	0.30703	0.055694	0.00048038
1112	Heart_Atrial_Appendage	ENSG00000032742.17	IFT88	chr13	20567069	20691437	4	chr13	20550539	20550640	7061	TRUE	TRUE	1.4398e-07	1.4398e-07	-0.27401	0.051043	0.00048072
1113	Heart_Atrial_Appendage	ENSG00000241945.7	PWP2	chr21	44107290	44131181	5	chr21	44163310	44163456	17635	TRUE	TRUE	1.1167e-07	1.1167e-07	0.27634	0.051008	0.00048072
1114	Skin_Sun_Exposed_Lower_leg	ENSG00000167644.11	C19orf33	chr19	38304161	38305009	6	chr19	38344643	38344850	13711	TRUE	TRUE	1.9872e-07	1.9872e-07	0.21336	0.040532	0.00048121
1115	Esophagus_Gastroesophageal_Junction	ENSG00000115364.13	MRPL19	chr2	75646783	75690851	5	chr2	75712061	75712382	14699	TRUE	TRUE	1.062e-07	1.062e-07	0.29181	0.053637	0.00048179
1116	Adipose_Subcutaneous	ENSG00000205937.11	RNPS1	chr16	2253116	2268412	5	chr16	2297940	2298260	10031	TRUE	TRUE	2.6627e-07	2.6627e-07	0.21481	0.041234	0.00048777
1117	Brain_Anterior_cingulate_cortex_BA24	ENSG00000221947.7	XKR9	chr8	70669365	70790371	3	chr8	70711584	70711994	29227	TRUE	TRUE	4.6612e-08	4.6612e-08	-0.44175	0.076369	0.0004915
1118	Testis	ENSG00000279930.1	LA16c-312E8.4	chr16	1437154	1439315	7	chr16	1372790	1374217	10015	TRUE	TRUE	1.3513e-07	1.3513e-07	0.29215	0.054144	0.00049519
1119	Brain_Hippocampus	ENSG00000124116.18	WFDC3	chr20	45747944	45791932	5	chr20	45738844	45739247	16797	TRUE	TRUE	1.4119e-08	1.4119e-08	0.42981	0.071832	0.00049728
1120	Skin_Not_Sun_Exposed_Suprapubic	ENSG00000273760.1	CH17-360D5.3	chr10	47970043	47973496	1	chr10	47899419	47899664	2990	TRUE	TRUE	8.7352e-07	8.7352e-07	0.21742	0.043652	0.00050262
1121	Cells_Cultured_fibroblasts	ENSG00000237940.3	LINC01238	chr2	241970683	241977276	9	chr2	241994877	241995081	16358	TRUE	TRUE	1.7278e-07	1.7278e-07	0.23973	0.045168	0.00050359
1122	Esophagus_Gastroesophageal_Junction	ENSG00000280161.1	CTC-205M6.1	chr5	180810506	180811384	9	chr5	180797794	180797854	24405	TRUE	TRUE	6.4864e-08	6.4864e-08	-0.29648	0.053556	0.00050759
1123	Muscle_Skeletal	ENSG00000119185.12	ITGB1BP1	chr2	9405684	9423547	2	chr2	9406006	9406568	14159	TRUE	TRUE	8.0375e-07	8.0375e-07	-0.18707	0.037561	0.00051589
1124	Skin_Sun_Exposed_Lower_leg	ENSG00000220804.8	LINC01881	chr2	242088633	242160153	10	chr2	241996511	241996668	16359	TRUE	TRUE	1.3031e-07	1.3031e-07	0.21648	0.040503	0.00051637
1125	Artery_Tibial	ENSG00000267594.5	CYP4F24P	chr19	15760241	15779909	8	chr19	15702081	15702216	13403	TRUE	TRUE	1.8209e-07	1.8209e-07	-0.21657	0.040999	0.00052327
1126	Cells_Cultured_fibroblasts	ENSG00000278811.4	LINC00624	chr1	147258885	147517875	5	chr1	147467286	147467360	1215	TRUE	TRUE	3.3324e-07	3.3324e-07	0.23426	0.04523	0.0005306
1127	Skin_Not_Sun_Exposed_Suprapubic	ENSG00000251819.1	RNU6-322P	chr15	100551820	100551922	7	chr15	100554291	100558659	9916	TRUE	TRUE	1.3551e-07	1.3551e-07	0.23261	0.043495	0.00053181
1128	Skin_Not_Sun_Exposed_Suprapubic	ENSG00000279930.1	LA16c-312E8.4	chr16	1437154	1439315	7	chr16	1372790	1374217	10015	TRUE	TRUE	1.4056e-07	1.4056e-07	0.23232	0.043498	0.00053783
1129	Skin_Sun_Exposed_Lower_leg	ENSG00000167914.11	GSDMA	chr17	39953263	39977766	4	chr17	39956231	39956296	11478	TRUE	TRUE	3.4648e-07	3.4648e-07	-0.20917	0.040569	0.00053938
1130	Breast_Mammary_Tissue	ENSG00000197345.12	MRPL21	chr11	68891276	68903835	5	chr11	68929805	68929955	4684	TRUE	TRUE	1.3659e-07	1.3659e-07	-0.2653	0.049396	0.00054156
1131	Brain_Cerebellar_Hemisphere	ENSG00000261575.2	RP11-259G18.1	chr17	46267037	46268694	1	chr17	46265245	46265480	11545	TRUE	TRUE	2.5201e-07	2.5201e-07	0.38522	0.071625	0.00054748
1132	Pancreas	ENSG00000238083.7	LRRC37A2	chr17	46511511	46553449	1	chr17	46573583	46574143	11546	TRUE	TRUE	5.6418e-07	5.6418e-07	0.28685	0.056061	0.00055213
1133	Artery_Tibial	ENSG00000281896.1	RP11-274B21.13	chr7	128617865	128625905	6	chr7	128603408	128603583	27802	TRUE	TRUE	2.6192e-07	2.6192e-07	0.21383	0.041025	0.0005546
1134	Skin_Sun_Exposed_Lower_leg	ENSG00000187527.10	ATP13A5	chr3	193274790	193378843	1	chr3	193362743	193362808	20255	TRUE	TRUE	1.4968e-06	1.4968e-06	0.19773	0.040668	0.0005615
1135	Skin_Sun_Exposed_Lower_leg	ENSG00000185619.18	PCGF3	chr4	705748	770640	20	chr4	789886	790121	20386	TRUE	TRUE	7.6004e-08	7.6004e-08	0.2204	0.040467	0.0005615
1136	Skin_Sun_Exposed_Lower_leg	ENSG00000131446.16	MGAT1	chr5	180784782	180815652	9	chr5	180797794	180797854	24405	TRUE	TRUE	1.6659e-07	1.6659e-07	-0.21467	0.04052	0.0005615
1137	Skin_Sun_Exposed_Lower_leg	ENSG00000077380.15	DYNC1I2	chr2	171687409	171748420	2	chr2	171808198	171808435	15532	TRUE	TRUE	7.7425e-07	7.7425e-07	0.20297	0.040623	0.00056247
1138	Cells_Cultured_fibroblasts	ENSG00000163576.17	EFHB	chr3	19879472	19947025	10	chr3	19969951	19970155	18639	TRUE	TRUE	1.7986e-07	1.7986e-07	-0.2394	0.045171	0.00056337
1139	Breast_Mammary_Tissue	ENSG00000119242.8	CCDC92	chr12	123918660	123972831	9	chr12	123945972	123946023	6710	TRUE	TRUE	8.1861e-08	8.1861e-08	-0.26982	0.049331	0.0005641
1140	Adipose_Subcutaneous	ENSG00000091073.19	DTX2	chr7	76461676	76505994	2	chr7	76388823	76388890	27296	TRUE	TRUE	7.8482e-07	7.8482e-07	0.20637	0.041311	0.00056533
1141	Lung	ENSG00000259865.1	RP11-488L18.10	chr1	247187281	247188526	8	chr1	247199607	247199773	2185	TRUE	TRUE	1.6719e-07	1.6719e-07	0.2314	0.043595	0.00056598
1142	Skin_Not_Sun_Exposed_Suprapubic	ENSG00000230715.3	RP11-274B21.4	chr7	128652841	128653243	4	chr7	128603408	128603583	27802	TRUE	TRUE	2.6597e-07	2.6597e-07	0.22724	0.043551	0.00056736
1143	Skin_Sun_Exposed_Lower_leg	ENSG00000281490.1	CICP14	chr7	128655962	128658791	4	chr7	128603408	128603583	27802	TRUE	TRUE	3.972e-07	3.972e-07	0.20813	0.040578	0.00056765
1144	Brain_Frontal_Cortex_BA9	ENSG00000188690.12	UROS	chr10	125784980	125823248	1	chr10	125824765	125825183	3735	TRUE	TRUE	2.129e-07	2.129e-07	-0.38632	0.071375	0.00056874
1145	Brain_Caudate_basal_ganglia	ENSG00000262500.1	MAPK8IP1P1	chr17	46243606	46245044	1	chr17	46265245	46265480	11545	TRUE	TRUE	2.9446e-07	2.9446e-07	0.36531	0.068626	0.000572
1146	Heart_Left_Ventricle	ENSG00000125633.10	CCDC93	chr2	117915478	118014133	7	chr2	118042420	118042496	15032	TRUE	TRUE	9.8324e-08	9.8324e-08	0.27132	0.049903	0.00057883
1147	Small_Intestine_Terminal_Ileum	ENSG00000211973.2	IGHV1-69	chr14	106714684	106715181	3	chr14	106705656	106706543	9146	TRUE	TRUE	6.8987e-08	6.8987e-08	0.40149	0.071085	0.00058057
1148	Thyroid	ENSG00000261575.2	RP11-259G18.1	chr17	46267037	46268694	1	chr17	46265245	46265480	11545	TRUE	TRUE	2.0491e-06	2.0491e-06	0.19997	0.041665	0.00058073
1149	Skin_Sun_Exposed_Lower_leg	ENSG00000271122.1	RP11-379H18.1	chr7	35695214	35699413	2	chr7	35682211	35682336	26873	TRUE	TRUE	8.4997e-07	8.4997e-07	-0.20224	0.04063	0.00059011
1150	Skin_Sun_Exposed_Lower_leg	ENSG00000124406.16	ATP8A1	chr4	42408373	42657105	5	chr4	42652819	42653116	20972	TRUE	TRUE	3.4117e-07	3.4117e-07	0.20929	0.040568	0.00059011
1151	Whole_Blood	ENSG00000170448.11	NFXL1	chr4	47847233	47914141	9	chr4	47923108	47923471	21035	TRUE	TRUE	2.1433e-07	2.1433e-07	-0.20203	0.038533	0.00060353
1152	Cells_Cultured_fibroblasts	ENSG00000231205.11	ZNF826P	chr19	20340269	20424969	3	chr19	20431641	20431858	13470	TRUE	TRUE	6.6108e-07	6.6108e-07	0.2284	0.045294	0.00061119
1153	Minor_Salivary_Gland	ENSG00000120071.13	KANSL1	chr17	46029916	46225389	1	chr17	46265245	46265480	11545	TRUE	TRUE	1.6785e-07	1.6785e-07	0.42346	0.076839	0.00061359
1154	Skin_Sun_Exposed_Lower_leg	ENSG00000188269.8	OR7A5	chr19	14792534	14835376	6	chr19	14833887	14833993	13381	TRUE	TRUE	3.0135e-07	3.0135e-07	0.21023	0.04056	0.00061571
1155	Muscle_Skeletal	ENSG00000261575.2	RP11-259G18.1	chr17	46267037	46268694	1	chr17	46265245	46265480	11545	TRUE	TRUE	1.9636e-06	1.9636e-06	0.18046	0.037608	0.00061931
1156	Muscle_Skeletal	ENSG00000077380.15	DYNC1I2	chr2	171687409	171748420	2	chr2	171808198	171808435	15532	TRUE	TRUE	9.9951e-07	9.9951e-07	0.18548	0.037572	0.0006198
1157	Whole_Blood	ENSG00000204650.14	LINC02210	chr17	45620328	45655156	2	chr17	45753347	45753522	11540	TRUE	TRUE	1.0351e-06	1.0351e-06	-0.1905	0.038624	0.00062917
1158	Whole_Blood	ENSG00000228696.8	ARL17B	chr17	46274784	46361797	1	chr17	46265245	46265480	11545	TRUE	TRUE	2.0827e-06	2.0827e-06	0.18515	0.038664	0.00062917
1159	Artery_Aorta	ENSG00000171903.16	CYP4F11	chr19	15912367	15934867	10	chr19	15882462	15882698	13407	TRUE	TRUE	6.4144e-08	6.4144e-08	0.27473	0.049786	0.00063017
1160	Whole_Blood	ENSG00000065618.18	COL17A1	chr10	104031286	104086002	1	chr10	103992645	103992755	3502	TRUE	TRUE	2.1366e-06	2.1366e-06	-0.18496	0.038666	0.0006345
1161	Ovary	ENSG00000120071.13	KANSL1	chr17	46029916	46225389	1	chr17	46265245	46265480	11545	TRUE	TRUE	1.4606e-07	1.4606e-07	0.40236	0.073063	0.0006366
1162	Thyroid	ENSG00000187987.9	ZSCAN23	chr6	28431930	28443502	4	chr6	28382863	28383028	24848	TRUE	TRUE	5.7497e-07	5.7497e-07	-0.21031	0.041573	0.00063688
1163	Thyroid	ENSG00000164118.12	CEP44	chr4	174285434	174333380	3	chr4	174265224	174265367	22200	TRUE	TRUE	7.6804e-07	7.6804e-07	0.208	0.041594	0.00063688
1164	Artery_Tibial	ENSG00000163393.12	SLC22A15	chr1	115976498	116070054	5	chr1	115923634	115923710	1171	TRUE	TRUE	3.7465e-07	3.7465e-07	0.21108	0.04105	0.00064969
1165	Stomach	ENSG00000270696.1	RP11-342K6.1	chr2	75660462	75662208	4	chr2	75712061	75712382	14699	TRUE	TRUE	1.4039e-07	1.4039e-07	-0.29045	0.053915	0.00065261
1166	Brain_Caudate_basal_ganglia	ENSG00000124116.18	WFDC3	chr20	45747944	45791932	5	chr20	45738844	45739247	16797	TRUE	TRUE	7.5519e-08	7.5519e-08	0.38183	0.068135	0.00065576
1167	Brain_Caudate_basal_ganglia	ENSG00000115364.13	MRPL19	chr2	75646783	75690851	5	chr2	75712061	75712382	14699	TRUE	TRUE	7.9791e-08	7.9791e-08	0.38118	0.068155	0.00065576
1168	Lung	ENSG00000281490.1	CICP14	chr7	128655962	128658791	4	chr7	128603408	128603583	27802	TRUE	TRUE	3.9757e-07	3.9757e-07	0.22441	0.043668	0.00066049
1169	Cells_Cultured_fibroblasts	ENSG00000230534.6	RP11-297A16.2	chr10	35098006	35126660	1	chr10	35150827	35150958	2901	TRUE	TRUE	2.2164e-06	2.2164e-06	-0.21765	0.045409	0.00066171
1170	Cells_Cultured_fibroblasts	ENSG00000169026.12	MFSD7	chr4	681829	689441	12	chr4	679156	679271	20378	TRUE	TRUE	1.847e-07	1.847e-07	0.23918	0.045174	0.00066171
1171	Skin_Sun_Exposed_Lower_leg	ENSG00000273270.1	RP11-212P7.2	chr7	128524016	128531069	4	chr7	128603408	128603583	27802	TRUE	TRUE	4.9364e-07	4.9364e-07	-0.20647	0.040593	0.00066205
1172	Whole_Blood	ENSG00000243679.1	RP11-274B21.3	chr7	128654020	128654722	4	chr7	128603408	128603583	27802	TRUE	TRUE	5.7319e-07	5.7319e-07	0.19491	0.03859	0.00066952
1173	Ovary	ENSG00000214401.4	KANSL1-AS1	chr17	46193576	46196723	1	chr17	46265245	46265480	11545	TRUE	TRUE	1.8513e-07	1.8513e-07	0.39929	0.07317	0.00067243
1174	Thyroid	ENSG00000142856.16	ITGB3BP	chr1	63440770	63529186	4	chr1	63468454	63468746	755	TRUE	TRUE	6.1687e-07	6.1687e-07	0.20975	0.041578	0.00067372
1175	Brain_Cortex	ENSG00000233930.3	KRTAP5-AS1	chr11	1571353	1599184	13	chr11	1576984	1577056	4074	TRUE	TRUE	2.8994e-08	2.8994e-08	-0.38163	0.066023	0.00067533
1176	Adipose_Subcutaneous	ENSG00000151348.13	EXT2	chr11	44095549	44245429	7	chr11	44074731	44074795	4500	TRUE	TRUE	2.7322e-07	2.7322e-07	-0.21462	0.041236	0.00067736
1177	Artery_Tibial	ENSG00000142856.16	ITGB3BP	chr1	63440770	63529186	4	chr1	63468454	63468746	755	TRUE	TRUE	4.9864e-07	4.9864e-07	0.20887	0.04107	0.00068005
1178	Artery_Coronary	ENSG00000115364.13	MRPL19	chr2	75646783	75690851	5	chr2	75712061	75712382	14699	TRUE	TRUE	5.1775e-08	5.1775e-08	0.37075	0.065508	0.00068414
1179	Nerve_Tibial	ENSG00000127022.14	CANX	chr5	179698406	179730925	3	chr5	179737780	179737861	24369	TRUE	TRUE	8.5414e-07	8.5414e-07	0.2149	0.04312	0.00068753
1180	Nerve_Tibial	ENSG00000164818.15	DNAAF5	chr7	726978	786475	20	chr7	802891	803183	26435	TRUE	TRUE	1.2759e-07	1.2759e-07	0.23019	0.042965	0.00068753
1181	Esophagus_Muscularis	ENSG00000196151.10	WDSUB1	chr2	159235793	159286799	1	chr2	159237781	159237871	15423	TRUE	TRUE	1.7708e-06	1.7708e-06	0.22326	0.046105	0.00068916
1182	Colon_Sigmoid	ENSG00000146700.8	SSC4D	chr7	76389334	76409695	3	chr7	76388823	76388890	27296	TRUE	TRUE	2.301e-07	2.301e-07	0.29098	0.054963	0.00069412
1183	Breast_Mammary_Tissue	ENSG00000196151.10	WDSUB1	chr2	159235793	159286799	1	chr2	159237781	159237871	15423	TRUE	TRUE	9.408e-07	9.408e-07	0.24747	0.049638	0.00069632
1184	Adipose_Visceral_Omentum	ENSG00000221990.4	EXOC3-AS1	chr5	441498	443157	22	chr5	415290	415731	22494	TRUE	TRUE	5.431e-08	5.431e-08	0.252	0.045569	0.00070617
1185	Artery_Tibial	ENSG00000168993.14	CPLX1	chr4	784957	826198	24	chr4	789886	790121	20386	TRUE	TRUE	8.7855e-08	8.7855e-08	0.22198	0.040948	0.00070692
1186	Esophagus_Muscularis	ENSG00000103275.19	UBE2I	chr16	1309414	1327018	6	chr16	1372790	1374217	10015	TRUE	TRUE	3.1679e-07	3.1679e-07	-0.23848	0.045934	0.00071281
1187	Esophagus_Muscularis	ENSG00000139433.9	GLTP	chr12	109850943	109880488	6	chr12	109867984	109868297	6527	TRUE	TRUE	3.164e-07	3.164e-07	-0.23849	0.045934	0.00071281
1188	Artery_Tibial	ENSG00000112293.14	GPLD1	chr6	24428177	24489622	8	chr6	24421469	24421559	24811	TRUE	TRUE	2.7051e-07	2.7051e-07	0.21358	0.041027	0.00071365
1189	Nerve_Tibial	ENSG00000157335.20	CLEC18C	chr16	70173449	70187256	1	chr16	70153772	70154026	10627	TRUE	TRUE	2.7609e-06	2.7609e-06	0.20487	0.043215	0.00073197
1190	Esophagus_Gastroesophageal_Junction	ENSG00000160221.16	C21orf33	chr21	44133605	44145723	5	chr21	44163310	44163456	17635	TRUE	TRUE	1.8302e-07	1.8302e-07	0.28656	0.053726	0.00073478
1191	Esophagus_Gastroesophageal_Junction	ENSG00000032742.17	IFT88	chr13	20567069	20691437	4	chr13	20550539	20550640	7061	TRUE	TRUE	2.2887e-07	2.2887e-07	-0.28437	0.053762	0.00073478
1192	Esophagus_Gastroesophageal_Junction	ENSG00000124406.16	ATP8A1	chr4	42408373	42657105	5	chr4	42652819	42653116	20972	TRUE	TRUE	1.9062e-07	1.9062e-07	0.28616	0.053732	0.00073663
1193	Thyroid	ENSG00000140521.12	POLG	chr15	89316305	89334861	2	chr15	89325036	89325280	9789	TRUE	TRUE	1.3656e-06	1.3656e-06	-0.20333	0.041636	0.00073674
1194	Esophagus_Gastroesophageal_Junction	ENSG00000229413.2	RP11-274B21.12	chr7	128653690	128653968	4	chr7	128603408	128603583	27802	TRUE	TRUE	2.4872e-07	2.4872e-07	0.28355	0.053776	0.00074147
1195	Testis	ENSG00000253966.1	CTC-455F18.3	chr5	170896929	170904461	3	chr5	170916059	170916369	24221	TRUE	TRUE	4.893e-07	4.893e-07	0.27933	0.05436	0.00075524
1196	Adipose_Subcutaneous	ENSG00000168903.8	BTNL3	chr5	180988845	181006727	4	chr5	180916931	180917557	24408	TRUE	TRUE	5.4254e-07	5.4254e-07	0.20929	0.041285	0.000756
1197	Thyroid	ENSG00000249378.5	LINC01060	chr4	188400736	188681051	19	chr4	188444850	188449186	22418	TRUE	TRUE	1.5091e-07	1.5091e-07	0.22066	0.041476	0.00076425
1198	Nerve_Tibial	ENSG00000168824.14	NSG1	chr4	4348140	4418967	4	chr4	4396654	4396790	20494	TRUE	TRUE	7.4078e-07	7.4078e-07	0.21608	0.043108	0.00077634
1199	Brain_Cortex	ENSG00000259205.2	PRKXP1	chr15	100553529	100558954	8	chr15	100554291	100558659	9916	TRUE	TRUE	5.9455e-08	5.9455e-08	0.37354	0.066258	0.00078664
1200	Artery_Tibial	ENSG00000248508.6	SRP14-AS1	chr15	40039311	40067290	4	chr15	40037521	40037702	9309	TRUE	TRUE	6.1617e-07	6.1617e-07	-0.20721	0.041085	0.00079967
1201	Adipose_Subcutaneous	ENSG00000250091.2	DNAH10OS	chr12	123926424	123934984	7	chr12	123945972	123946023	6710	TRUE	TRUE	3.3469e-07	3.3469e-07	-0.21306	0.041251	0.00080299
1202	Esophagus_Muscularis	ENSG00000130024.14	PHF10	chr6	169705133	169724055	8	chr6	169765857	169766056	26315	TRUE	TRUE	2.8037e-07	2.8037e-07	-0.23952	0.045922	0.00081163
1203	Esophagus_Muscularis	ENSG00000249437.7	NAIP	chr5	70968483	71025114	1	chr5	70915315	70915585	23320	TRUE	TRUE	2.2114e-06	2.2114e-06	0.22121	0.046127	0.00081163
1204	Cells_Cultured_fibroblasts	ENSG00000171798.17	KNDC1	chr10	133160447	133226412	27	chr10	133163865	133164143	3991	TRUE	TRUE	1.0281e-07	1.0281e-07	-0.24397	0.045118	0.00081595
1205	Cells_Cultured_fibroblasts	ENSG00000112584.13	FAM120B	chr6	170290703	170407065	28	chr6	170398296	170400316	26372	TRUE	TRUE	1.0088e-07	1.0088e-07	0.24412	0.045117	0.0008177
1206	Brain_Spinal_cord_cervical_c-1	ENSG00000260075.1	NSFP1	chr17	46372855	46487141	1	chr17	46573583	46574143	11546	TRUE	TRUE	1.1539e-07	1.1539e-07	0.45943	0.081423	0.00082125
1207	Nerve_Tibial	ENSG00000130024.14	PHF10	chr6	169705133	169724055	8	chr6	169765857	169766056	26315	TRUE	TRUE	4.069e-07	4.069e-07	-0.22099	0.043059	0.00082379
1208	Nerve_Tibial	ENSG00000171806.11	METTL18	chr1	169792529	169794966	3	chr1	169811649	169811890	1392	TRUE	TRUE	1.0745e-06	1.0745e-06	-0.21297	0.043138	0.00082379
1209	Nerve_Tibial	ENSG00000261033.1	RP11-209D14.2	chr17	20008051	20009234	3	chr17	19966646	19966722	11360	TRUE	TRUE	1.0619e-06	1.0619e-06	0.21307	0.043137	0.00082379
1210	Cells_Cultured_fibroblasts	ENSG00000138760.9	SCARB2	chr4	76158733	76234536	1	chr4	76150152	76150366	21295	TRUE	TRUE	2.8923e-06	2.8923e-06	-0.21522	0.045434	0.00082482
1211	Artery_Tibial	ENSG00000228696.8	ARL17B	chr17	46274784	46361797	1	chr17	46265245	46265480	11545	TRUE	TRUE	2.5865e-06	2.5865e-06	0.19561	0.041185	0.00082586
1212	Colon_Sigmoid	ENSG00000231205.11	ZNF826P	chr19	20340269	20424969	3	chr19	20431641	20431858	13470	TRUE	TRUE	2.8754e-07	2.8754e-07	-0.28873	0.055002	0.00082797
1213	Heart_Atrial_Appendage	ENSG00000230715.3	RP11-274B21.4	chr7	128652841	128653243	4	chr7	128603408	128603583	27802	TRUE	TRUE	2.5923e-07	2.5923e-07	0.26853	0.051125	0.00083091
1214	Breast_Mammary_Tissue	ENSG00000281896.1	RP11-274B21.13	chr7	128617865	128625905	6	chr7	128603408	128603583	27802	TRUE	TRUE	1.9592e-07	1.9592e-07	0.26207	0.049441	0.00084198
1215	Nerve_Tibial	ENSG00000277290.1	RP11-326C3.16	chr11	243099	243483	4	chr11	223785	224074	4014	TRUE	TRUE	8.4388e-07	8.4388e-07	0.215	0.043119	0.00084464
1216	Esophagus_Mucosa	ENSG00000230715.3	RP11-274B21.4	chr7	128652841	128653243	4	chr7	128603408	128603583	27802	TRUE	TRUE	4.3318e-07	4.3318e-07	0.22845	0.044576	0.00085127
1217	Colon_Sigmoid	ENSG00000100068.11	LRP5L	chr22	25351421	25405377	4	chr22	25348997	25349159	17845	TRUE	TRUE	2.3205e-07	2.3205e-07	0.29089	0.054964	0.00085218
1218	Muscle_Skeletal	ENSG00000103356.15	EARS2	chr16	23522014	23557361	4	chr16	23462700	23463123	10292	TRUE	TRUE	7.0142e-07	7.0142e-07	0.18806	0.037554	0.0008554
1219	Skin_Sun_Exposed_Lower_leg	ENSG00000231187.2	RP11-38L15.3	chr10	46582782	46598145	1	chr10	46608408	46608545	2985	TRUE	TRUE	2.6023e-06	2.6023e-06	0.19323	0.040705	0.0008593
1220	Pituitary	ENSG00000270127.2	RP11-526I2.5	chr15	100547765	100550153	7	chr15	100554291	100558659	9916	TRUE	TRUE	5.3416e-08	5.3416e-08	0.34994	0.062176	0.00086397
1221	Nerve_Tibial	ENSG00000267594.5	CYP4F24P	chr19	15760241	15779909	8	chr19	15702081	15702216	13403	TRUE	TRUE	4.3785e-07	4.3785e-07	-0.2204	0.043065	0.00086674
1222	Nerve_Tibial	ENSG00000271344.1	RP11-274B21.9	chr7	128690451	128691717	3	chr7	128603408	128603583	27802	TRUE	TRUE	1.1812e-06	1.1812e-06	0.21218	0.043146	0.00086723
1223	Skin_Not_Sun_Exposed_Suprapubic	ENSG00000138750.14	NUP54	chr4	76114659	76148515	5	chr4	76150152	76150366	21295	TRUE	TRUE	3.3347e-07	3.3347e-07	-0.2254	0.04357	0.00086801
1224	Brain_Cortex	ENSG00000238083.7	LRRC37A2	chr17	46511511	46553449	1	chr17	46573583	46574143	11546	TRUE	TRUE	5.7207e-07	5.7207e-07	0.34649	0.067004	0.00087853
1225	Pancreas	ENSG00000132740.8	IGHMBP2	chr11	68903842	68940599	5	chr11	68929805	68929955	4684	TRUE	TRUE	1.9153e-07	1.9153e-07	0.29804	0.055861	0.00088315
1226	Pancreas	ENSG00000088298.12	EDEM2	chr20	35115357	35147364	3	chr20	35041057	35041153	16697	TRUE	TRUE	3.3088e-07	3.3088e-07	0.29244	0.055962	0.00088315
1227	Muscle_Skeletal	ENSG00000259422.1	RP11-593F23.1	chr15	76174891	76181486	2	chr15	76198864	76198930	9650	TRUE	TRUE	1.4953e-06	1.4953e-06	-0.18251	0.037594	0.00089682
1228	Muscle_Skeletal	ENSG00000142252.10	GEMIN7	chr19	45079195	45091524	2	chr19	45112258	45112332	13803	TRUE	TRUE	1.5234e-06	1.5234e-06	-0.18237	0.037595	0.00089895
1229	Adipose_Subcutaneous	ENSG00000280119.1	AC093642.1	chr2	242001209	242006013	10	chr2	241996511	241996668	16359	TRUE	TRUE	2.7213e-07	2.7213e-07	0.21465	0.041236	0.00090355
1230	Adipose_Subcutaneous	ENSG00000274627.1	RP11-104N10.2	chr16	89516797	89522217	14	chr16	89429084	89430599	10994	TRUE	TRUE	1.9304e-07	1.9304e-07	-0.21726	0.041212	0.00090355
1231	Heart_Left_Ventricle	ENSG00000262539.1	RP11-259G18.3	chr17	46259551	46260606	1	chr17	46265245	46265480	11545	TRUE	TRUE	1.22e-06	1.22e-06	0.24781	0.05023	0.00091715
1232	Heart_Left_Ventricle	ENSG00000281490.1	CICP14	chr7	128655962	128658791	4	chr7	128603408	128603583	27802	TRUE	TRUE	3.2221e-07	3.2221e-07	0.26053	0.050057	0.00091715
1233	Heart_Left_Ventricle	ENSG00000233930.3	KRTAP5-AS1	chr11	1571353	1599184	13	chr11	1576984	1577056	4074	TRUE	TRUE	8.7757e-08	8.7757e-08	-0.27233	0.049888	0.00091715
1234	Heart_Left_Ventricle	ENSG00000132740.8	IGHMBP2	chr11	68903842	68940599	5	chr11	68929805	68929955	4684	TRUE	TRUE	2.5084e-07	2.5084e-07	0.26284	0.050025	0.00091715
1235	Esophagus_Muscularis	ENSG00000100068.11	LRP5L	chr22	25351421	25405377	4	chr22	25377972	25378308	17846	TRUE	TRUE	6.4631e-07	6.4631e-07	0.2323	0.046005	0.00091937
1236	Skin_Sun_Exposed_Lower_leg	ENSG00000279930.1	LA16c-312E8.4	chr16	1437154	1439315	7	chr16	1372790	1374217	10015	TRUE	TRUE	4.103e-07	4.103e-07	0.20788	0.040581	0.00093424
1237	Artery_Tibial	ENSG00000124406.16	ATP8A1	chr4	42408373	42657105	5	chr4	42652819	42653116	20972	TRUE	TRUE	5.972e-07	5.972e-07	0.20746	0.041082	0.00093854
1238	Artery_Tibial	ENSG00000279048.1	RP11-511H23.2	chr7	17940503	17942922	1	chr7	17983215	17983340	26707	TRUE	TRUE	3.0441e-06	3.0441e-06	-0.19425	0.041196	0.00094208
1239	Spleen	ENSG00000262500.1	MAPK8IP1P1	chr17	46243606	46245044	1	chr17	46265245	46265480	11545	TRUE	TRUE	3.9264e-07	3.9264e-07	0.33402	0.063839	0.00095167
1240	Esophagus_Muscularis	ENSG00000261186.2	LINC01238	chr2	242087351	242088457	10	chr2	242082286	242083839	16364	TRUE	TRUE	2.7612e-07	2.7612e-07	0.23965	0.04592	0.00096531
1241	Whole_Blood	ENSG00000224373.3	IGHV4-59	chr14	106627249	106627825	1	chr14	106705656	106706543	9146	TRUE	TRUE	3.3612e-06	3.3612e-06	-0.1814	0.038692	0.00096544
1242	Testis	ENSG00000270127.2	RP11-526I2.5	chr15	100547765	100550153	7	chr15	100554291	100558659	9916	TRUE	TRUE	2.757e-07	2.757e-07	0.28512	0.054264	0.00097612
1243	Brain_Hippocampus	ENSG00000214401.4	KANSL1-AS1	chr17	46193576	46196723	1	chr17	46265245	46265480	11545	TRUE	TRUE	1.8671e-07	1.8671e-07	0.39802	0.072983	0.00098643
1244	Adipose_Subcutaneous	ENSG00000249646.2	OR7E94P	chr4	79587302	79588130	3	chr4	79558543	79558722	21326	TRUE	TRUE	1.0358e-06	1.0358e-06	0.20415	0.041331	0.00098804
1245	Adipose_Subcutaneous	ENSG00000242247.10	ARFGAP3	chr22	42796502	42858106	1	chr22	42896333	42896505	18071	TRUE	TRUE	3.0408e-06	3.0408e-06	-0.19527	0.041407	0.00098804
1246	Adipose_Subcutaneous	ENSG00000215237.6	RP11-54D18.2	chr9	14993312	15019729	1	chr9	14991460	14991546	30227	TRUE	TRUE	3.1152e-06	3.1152e-06	-0.19507	0.041409	0.00098804
1247	Esophagus_Muscularis	ENSG00000261575.2	RP11-259G18.1	chr17	46267037	46268694	1	chr17	46265245	46265480	11545	TRUE	TRUE	2.9415e-06	2.9415e-06	0.21856	0.046155	0.00098858
1248	Esophagus_Muscularis	ENSG00000281490.1	CICP14	chr7	128655962	128658791	4	chr7	128603408	128603583	27802	TRUE	TRUE	7.4289e-07	7.4289e-07	0.23107	0.046018	0.00098858
1249	Esophagus_Muscularis	ENSG00000115840.13	SLC25A12	chr2	171784370	171991442	3	chr2	171808198	171808435	15532	TRUE	TRUE	9.6209e-07	9.6209e-07	-0.22877	0.046044	0.00098858
1250	Skin_Not_Sun_Exposed_Suprapubic	ENSG00000243302.3	RP11-274B21.2	chr7	128651185	128652334	4	chr7	128603408	128603583	27802	TRUE	TRUE	4.9395e-07	4.9395e-07	0.22218	0.043604	0.0010047
1251	Pituitary	ENSG00000238286.1	SLC35E1P1	chr13	20607268	20608131	2	chr13	20550539	20550640	7061	TRUE	TRUE	2.3976e-07	2.3976e-07	-0.33336	0.062576	0.0010073
1252	Artery_Tibial	ENSG00000147592.8	LACTB2	chr8	70635318	70669174	3	chr8	70711584	70711994	29227	TRUE	TRUE	1.104e-06	1.104e-06	-0.20257	0.041125	0.0010094
1253	Pituitary	ENSG00000222726.1	RNU2-7P	chr13	20612161	20612338	2	chr13	20550539	20550640	7061	TRUE	TRUE	2.6475e-07	2.6475e-07	-0.33223	0.062602	0.0010196
1254	Esophagus_Muscularis	ENSG00000259865.1	RP11-488L18.10	chr1	247187281	247188526	8	chr1	247199607	247199773	2185	TRUE	TRUE	3.9201e-07	3.9201e-07	0.23665	0.045955	0.0010267
1255	Stomach	ENSG00000132740.8	IGHMBP2	chr11	68903842	68940599	5	chr11	68929805	68929955	4684	TRUE	TRUE	1.8856e-07	1.8856e-07	0.28757	0.053964	0.001038
1256	Cells_Cultured_fibroblasts	ENSG00000124406.16	ATP8A1	chr4	42408373	42657105	5	chr4	42652819	42653116	20972	TRUE	TRUE	7.4661e-07	7.4661e-07	0.22734	0.045306	0.0010489
1257	Skin_Not_Sun_Exposed_Suprapubic	ENSG00000273270.1	RP11-212P7.2	chr7	128524016	128531069	4	chr7	128603408	128603583	27802	TRUE	TRUE	5.3166e-07	5.3166e-07	-0.22157	0.04361	0.0010568
1258	Muscle_Skeletal	ENSG00000135930.13	EIF4E2	chr2	232550593	232583644	1	chr2	232583310	232583402	16073	TRUE	TRUE	3.6607e-06	3.6607e-06	-0.17571	0.037641	0.0010603
1259	Muscle_Skeletal	ENSG00000100058.12	CRYBB2P1	chr22	25448105	25520854	4	chr22	25348997	25349159	17845	TRUE	TRUE	9.2738e-07	9.2738e-07	0.18603	0.037569	0.0010603
1260	Artery_Aorta	ENSG00000139370.11	SLC15A4	chr12	128793191	128823983	9	chr12	128814181	128814304	6837	TRUE	TRUE	1.267e-07	1.267e-07	-0.2687	0.049874	0.0010694
1261	Colon_Transverse	ENSG00000211972.2	IGHV3-66	chr14	106675017	106675544	1	chr14	106705656	106706543	9146	TRUE	TRUE	1.181e-06	1.181e-06	-0.25417	0.051404	0.0010723
1262	Artery_Tibial	ENSG00000215237.6	RP11-54D18.2	chr9	14993312	15019729	1	chr9	14991460	14991546	30227	TRUE	TRUE	3.6335e-06	3.6335e-06	-0.19275	0.041208	0.0010749
1263	Artery_Tibial	ENSG00000111670.14	GNPTAB	chr12	101745497	101830938	2	chr12	101747851	101747951	6432	TRUE	TRUE	1.8073e-06	1.8073e-06	-0.19857	0.04116	0.0010749
1264	Heart_Atrial_Appendage	ENSG00000215237.6	RP11-54D18.2	chr9	14993312	15019729	1	chr9	14991460	14991546	30227	TRUE	TRUE	1.4086e-06	1.4086e-06	-0.25205	0.051361	0.0010853
1265	Testis	ENSG00000164049.14	FBXW12	chr3	48372219	48401259	1	chr3	48397081	48397381	18883	TRUE	TRUE	2.1831e-06	2.1831e-06	-0.26356	0.054612	0.0010858
1266	Skin_Sun_Exposed_Lower_leg	ENSG00000230715.3	RP11-274B21.4	chr7	128652841	128653243	4	chr7	128603408	128603583	27802	TRUE	TRUE	8.4878e-07	8.4878e-07	0.20225	0.04063	0.0010881
1267	Esophagus_Mucosa	ENSG00000100058.12	CRYBB2P1	chr22	25448105	25520854	4	chr22	25377972	25378308	17846	TRUE	TRUE	5.7499e-07	5.7499e-07	0.22606	0.044602	0.0010885
1268	Esophagus_Mucosa	ENSG00000171903.16	CYP4F11	chr19	15912367	15934867	10	chr19	15882462	15882698	13407	TRUE	TRUE	2.3211e-07	2.3211e-07	0.23363	0.04452	0.0010885
1269	Brain_Amygdala	ENSG00000120071.13	KANSL1	chr17	46029916	46225389	1	chr17	46265245	46265480	11545	TRUE	TRUE	2.0949e-07	2.0949e-07	0.44112	0.08027	0.0010913
1270	Cells_Cultured_fibroblasts	ENSG00000231187.2	RP11-38L15.3	chr10	46582782	46598145	1	chr10	46608408	46608545	2985	TRUE	TRUE	3.9868e-06	3.9868e-06	0.21224	0.045464	0.001104
1271	Heart_Atrial_Appendage	ENSG00000196151.10	WDSUB1	chr2	159235793	159286799	1	chr2	159237781	159237871	15423	TRUE	TRUE	1.494e-06	1.494e-06	0.25146	0.051369	0.0011085
1272	Whole_Blood	ENSG00000182362.13	YBEY	chr21	46286337	46297751	12	chr21	46292482	46294701	17755	TRUE	TRUE	3.3138e-07	3.3138e-07	-0.19891	0.038558	0.0011238
1273	Muscle_Skeletal	ENSG00000262879.5	RP11-156P1.3	chr17	46984045	47100323	2	chr17	47108147	47108274	11549	TRUE	TRUE	2.005e-06	2.005e-06	0.18031	0.037609	0.0011285
1274	Stomach	ENSG00000144815.15	NXPE3	chr3	101779202	101827392	4	chr3	101680712	101680782	19365	TRUE	TRUE	2.7115e-07	2.7115e-07	-0.28398	0.054024	0.0011344
1275	Cells_Cultured_fibroblasts	ENSG00000269954.1	RP11-148O21.6	chr8	11552488	11552991	5	chr8	11587477	11587563	28613	TRUE	TRUE	8.4435e-07	8.4435e-07	0.22627	0.045318	0.0011524
1276	Heart_Atrial_Appendage	ENSG00000204650.14	LINC02210	chr17	45620328	45655156	2	chr17	45753347	45753522	11540	TRUE	TRUE	8.9212e-07	8.9212e-07	-0.25661	0.051297	0.001153
1277	Heart_Atrial_Appendage	ENSG00000182362.13	YBEY	chr21	46286337	46297751	12	chr21	46381955	46384987	17762	TRUE	TRUE	1.3805e-07	1.3805e-07	-0.2744	0.051037	0.001153
1278	Heart_Atrial_Appendage	ENSG00000220804.8	LINC01881	chr2	242088633	242160153	10	chr2	242086257	242086667	16366	TRUE	TRUE	1.7127e-07	1.7127e-07	0.27241	0.051067	0.001153
1279	Heart_Atrial_Appendage	ENSG00000229413.2	RP11-274B21.12	chr7	128653690	128653968	4	chr7	128603408	128603583	27802	TRUE	TRUE	4.4065e-07	4.4065e-07	0.26349	0.051199	0.001153
1280	Brain_Substantia_nigra	ENSG00000164308.16	ERAP2	chr5	96875939	96919716	3	chr5	96896863	96896963	23540	TRUE	TRUE	3.7153e-08	3.7153e-08	-0.5037	0.08471	0.0011606
1281	Artery_Tibial	ENSG00000261186.2	LINC01238	chr2	242087351	242088457	10	chr2	242082286	242083839	16364	TRUE	TRUE	4.0024e-07	4.0024e-07	0.21057	0.041054	0.0011668
1282	Adipose_Visceral_Omentum	ENSG00000274627.1	RP11-104N10.2	chr16	89516797	89522217	14	chr16	89429084	89430599	10994	TRUE	TRUE	1.4663e-07	1.4663e-07	-0.24392	0.045666	0.0011805
1283	Muscle_Skeletal	ENSG00000278869.1	CITF22-49E9.3	chr22	49933198	49934074	8	chr22	49942438	49942934	18386	TRUE	TRUE	5.3619e-07	5.3619e-07	-0.18999	0.03754	0.0011889
1284	Heart_Left_Ventricle	ENSG00000171903.16	CYP4F11	chr19	15912367	15934867	10	chr19	15882462	15882698	13407	TRUE	TRUE	1.7392e-07	1.7392e-07	0.26619	0.049977	0.0011918
1285	Heart_Atrial_Appendage	ENSG00000168807.16	SNTB2	chr16	69187129	69309052	3	chr16	69325358	69325494	10622	TRUE	TRUE	6.3863e-07	6.3863e-07	0.25989	0.051251	0.0011994
1286	Skin_Sun_Exposed_Lower_leg	ENSG00000277526.4	RP11-378A12.1	chr8	2589985	2623382	6	chr8	2623347	2623433	28478	TRUE	TRUE	6.3344e-07	6.3344e-07	0.20454	0.04061	0.0012004
1287	Esophagus_Mucosa	ENSG00000141627.13	DYM	chr18	49041474	49461347	12	chr18	49452827	49453252	12558	TRUE	TRUE	2.1874e-07	2.1874e-07	0.23411	0.044514	0.0012036
1288	Artery_Aorta	ENSG00000196151.10	WDSUB1	chr2	159235793	159286799	1	chr2	159237781	159237871	15423	TRUE	TRUE	1.3692e-06	1.3692e-06	0.24636	0.050182	0.001205
1289	Artery_Aorta	ENSG00000241945.7	PWP2	chr21	44107290	44131181	5	chr21	44163310	44163456	17635	TRUE	TRUE	2.8035e-07	2.8035e-07	0.26148	0.049977	0.001205
1290	Esophagus_Muscularis	ENSG00000270696.1	RP11-342K6.1	chr2	75660462	75662208	4	chr2	75712061	75712382	14699	TRUE	TRUE	9.3606e-07	9.3606e-07	-0.22902	0.046041	0.0012067
1291	Brain_Nucleus_accumbens_basal_ganglia	ENSG00000262539.1	RP11-259G18.3	chr17	46259551	46260606	1	chr17	46265245	46265480	11545	TRUE	TRUE	5.0488e-07	5.0488e-07	0.35058	0.067413	0.0012068
1292	Testis	ENSG00000226453.1	RP11-379B8.1	chr6	81845185	81933480	3	chr6	81857460	81857586	25281	TRUE	TRUE	8.317e-07	8.317e-07	0.27385	0.05445	0.0012206
1293	Muscle_Skeletal	ENSG00000198515.13	CNGA1	chr4	47935977	48016672	11	chr4	48068912	48069053	21041	TRUE	TRUE	4.1096e-07	4.1096e-07	-0.19189	0.037525	0.0012342
1294	Cells_Cultured_fibroblasts	ENSG00000047936.10	ROS1	chr6	117288300	117425855	2	chr6	117477464	117477576	25617	TRUE	TRUE	2.307e-06	2.307e-06	-0.21729	0.045413	0.0012417
1295	Whole_Blood	ENSG00000125166.12	GOT2	chr16	58707131	58734357	4	chr16	58710650	58710829	10520	TRUE	TRUE	1.1238e-06	1.1238e-06	0.18988	0.038629	0.0012502
1296	Skin_Sun_Exposed_Lower_leg	ENSG00000154803.12	FLCN	chr17	17212212	17237182	3	chr17	17252331	17252468	11343	TRUE	TRUE	1.3397e-06	1.3397e-06	-0.19862	0.04066	0.0012513
1297	Colon_Transverse	ENSG00000130024.14	PHF10	chr6	169705133	169724055	8	chr6	169765857	169766056	26315	TRUE	TRUE	1.7995e-07	1.7995e-07	-0.27232	0.051141	0.0012548
1298	Esophagus_Mucosa	ENSG00000280828.1	RP11-274B21.1	chr7	128533652	128615970	6	chr7	128603408	128603583	27802	TRUE	TRUE	4.6722e-07	4.6722e-07	0.22781	0.044583	0.0012575
1299	Testis	ENSG00000180723.6	OR51A9P	chr11	4660853	4661763	3	chr11	4673436	4673568	4139	TRUE	TRUE	8.7595e-07	8.7595e-07	-0.27331	0.054458	0.0012648
1300	Cells_Cultured_fibroblasts	ENSG00000254774.1	RP11-148O21.3	chr8	11553224	11554207	5	chr8	11587477	11587563	28613	TRUE	TRUE	9.553e-07	9.553e-07	0.22518	0.045329	0.0012676
1301	Muscle_Skeletal	ENSG00000164465.18	DCBLD1	chr6	117453817	117569858	4	chr6	117477464	117477576	25617	TRUE	TRUE	1.19e-06	1.19e-06	0.1842	0.037582	0.0012805
1302	Skin_Sun_Exposed_Lower_leg	ENSG00000276850.4	CH17-360D5.2	chr10	47908064	47991850	1	chr10	47899419	47899664	2990	TRUE	TRUE	4.2005e-06	4.2005e-06	0.18924	0.040737	0.0012894
1303	Nerve_Tibial	ENSG00000237560.5	LINC01497	chr17	69961707	69983538	3	chr17	69961542	69961942	11797	TRUE	TRUE	1.7818e-06	1.7818e-06	0.20867	0.043179	0.0012939
1304	Cells_Cultured_fibroblasts	ENSG00000259865.1	RP11-488L18.10	chr1	247187281	247188526	8	chr1	247199607	247199773	2185	TRUE	TRUE	6.2302e-07	6.2302e-07	0.22891	0.045289	0.0013046
1305	Esophagus_Gastroesophageal_Junction	ENSG00000177963.14	RIC8A	chr11	207511	215113	4	chr11	220680	221140	4013	TRUE	TRUE	4.6969e-07	4.6969e-07	0.2772	0.05388	0.0013088
1306	Esophagus_Gastroesophageal_Junction	ENSG00000197599.12	CCDC154	chr16	1434383	1444556	7	chr16	1372790	1374217	10015	TRUE	TRUE	2.688e-07	2.688e-07	0.28278	0.053788	0.0013088
1307	Brain_Hypothalamus	ENSG00000188690.12	UROS	chr10	125784980	125823248	1	chr10	125824765	125825183	3735	TRUE	TRUE	4.2331e-07	4.2331e-07	-0.38167	0.072397	0.001313
1308	Whole_Blood	ENSG00000261222.2	CTD-2006K23.1	chr17	74599840	74607229	9	chr17	74599435	74599571	11874	TRUE	TRUE	5.3905e-07	5.3905e-07	-0.19536	0.038586	0.0013282
1309	Artery_Aorta	ENSG00000101457.12	DNTTIP1	chr20	45791937	45811427	5	chr20	45738844	45739247	16797	TRUE	TRUE	3.3662e-07	3.3662e-07	0.25978	0.05	0.0013355
1310	Artery_Aorta	ENSG00000259205.2	PRKXP1	chr15	100553529	100558954	8	chr15	100554291	100558659	9916	TRUE	TRUE	2.058e-07	2.058e-07	0.26432	0.049937	0.0013355
1311	Cells_Cultured_fibroblasts	ENSG00000144815.15	NXPE3	chr3	101779202	101827392	4	chr3	101680712	101680782	19365	TRUE	TRUE	1.2939e-06	1.2939e-06	-0.2225	0.045358	0.0013363
1312	Esophagus_Gastroesophageal_Junction	ENSG00000250091.2	DNAH10OS	chr12	123926424	123934984	7	chr12	123945972	123946023	6710	TRUE	TRUE	2.8429e-07	2.8429e-07	-0.28223	0.053798	0.0013396
1313	Breast_Mammary_Tissue	ENSG00000132740.8	IGHMBP2	chr11	68903842	68940599	5	chr11	68929805	68929955	4684	TRUE	TRUE	3.8838e-07	3.8838e-07	0.25581	0.049527	0.0013474
1314	Adipose_Visceral_Omentum	ENSG00000221994.10	ZNF630	chrX	48034050	48071658	2	chrX	48058650	48059664	31602	TRUE	TRUE	1.2559e-06	1.2559e-06	0.2254	0.045876	0.0013704
1315	Adipose_Visceral_Omentum	ENSG00000204650.14	LINC02210	chr17	45620328	45655156	2	chr17	45753347	45753522	11540	TRUE	TRUE	1.2324e-06	1.2324e-06	-0.22557	0.045875	0.0013704
1316	Small_Intestine_Terminal_Ileum	ENSG00000262539.1	RP11-259G18.3	chr17	46259551	46260606	1	chr17	46265245	46265480	11545	TRUE	TRUE	5.5445e-07	5.5445e-07	0.37487	0.071955	0.0013826
1317	Adipose_Subcutaneous	ENSG00000249437.7	NAIP	chr5	70968483	71025114	1	chr5	70915315	70915585	23320	TRUE	TRUE	4.4877e-06	4.4877e-06	0.19196	0.041435	0.0014024
1318	Colon_Sigmoid	ENSG00000124116.18	WFDC3	chr20	45747944	45791932	5	chr20	45738844	45739247	16797	TRUE	TRUE	3.1944e-07	3.1944e-07	0.28766	0.05502	0.0014053
1319	Colon_Transverse	ENSG00000100068.11	LRP5L	chr22	25351421	25405377	4	chr22	25348997	25349159	17845	TRUE	TRUE	4.2211e-07	4.2211e-07	0.26426	0.05126	0.0014151
1320	Artery_Tibial	ENSG00000215533.8	LINC00189	chr21	29193480	29288205	3	chr21	29184527	29184599	17386	TRUE	TRUE	1.6448e-06	1.6448e-06	-0.19934	0.041153	0.001418
1321	Skin_Sun_Exposed_Lower_leg	ENSG00000237940.3	LINC01238	chr2	241970683	241977276	9	chr2	241996511	241996668	16359	TRUE	TRUE	5.209e-07	5.209e-07	0.20605	0.040597	0.0014191
1322	Artery_Tibial	ENSG00000077380.15	DYNC1I2	chr2	171687409	171748420	2	chr2	171808198	171808435	15532	TRUE	TRUE	2.51e-06	2.51e-06	0.19586	0.041183	0.0014223
1323	Artery_Tibial	ENSG00000221994.10	ZNF630	chrX	48034050	48071658	2	chrX	48058650	48059664	31602	TRUE	TRUE	2.5838e-06	2.5838e-06	0.19562	0.041185	0.0014378
1324	Artery_Tibial	ENSG00000100068.11	LRP5L	chr22	25351421	25405377	4	chr22	25348997	25349159	17845	TRUE	TRUE	1.3223e-06	1.3223e-06	0.20112	0.041138	0.0014378
1325	Artery_Tibial	ENSG00000271122.1	RP11-379H18.1	chr7	35695214	35699413	2	chr7	35682211	35682336	26873	TRUE	TRUE	2.6154e-06	2.6154e-06	-0.19551	0.041186	0.0014378
1326	Adipose_Subcutaneous	ENSG00000267594.5	CYP4F24P	chr19	15760241	15779909	8	chr19	15702081	15702216	13403	TRUE	TRUE	5.8473e-07	5.8473e-07	-0.20871	0.04129	0.0014407
1327	Esophagus_Muscularis	ENSG00000172987.12	HPSE2	chr10	98457077	99235862	4	chr10	99251497	99251595	3461	TRUE	TRUE	1.1396e-06	1.1396e-06	-0.22726	0.046061	0.0014465
1328	Heart_Atrial_Appendage	ENSG00000088298.12	EDEM2	chr20	35115357	35147364	3	chr20	35041057	35041153	16697	TRUE	TRUE	8.0904e-07	8.0904e-07	-0.25758	0.051284	0.0014734
1329	Esophagus_Mucosa	ENSG00000185619.18	PCGF3	chr4	705748	770640	20	chr4	789886	790121	20386	TRUE	TRUE	1.6863e-07	1.6863e-07	0.23623	0.044491	0.0014807
1330	Prostate	ENSG00000221947.7	XKR9	chr8	70669365	70790371	3	chr8	70711584	70711994	29227	TRUE	TRUE	1.3111e-07	1.3111e-07	-0.35202	0.064436	0.0014961
1331	Pancreas	ENSG00000243679.1	RP11-274B21.3	chr7	128654020	128654722	4	chr7	128603408	128603583	27802	TRUE	TRUE	4.4206e-07	4.4206e-07	0.28942	0.056016	0.0015048
1332	Thyroid	ENSG00000249437.7	NAIP	chr5	70968483	71025114	1	chr5	70915315	70915585	23320	TRUE	TRUE	5.7149e-06	5.7149e-06	0.19122	0.04174	0.0015053
1333	Adipose_Visceral_Omentum	ENSG00000140521.12	POLG	chr15	89316305	89334861	2	chr15	89325036	89325280	9789	TRUE	TRUE	1.418e-06	1.418e-06	-0.22431	0.045888	0.0015085
1334	Whole_Blood	ENSG00000100266.18	PACSIN2	chr22	42858387	43015145	3	chr22	42896333	42896505	18071	TRUE	TRUE	1.918e-06	1.918e-06	-0.18579	0.038659	0.001551
1335	Thyroid	ENSG00000230715.3	RP11-274B21.4	chr7	128652841	128653243	4	chr7	128603408	128603583	27802	TRUE	TRUE	1.5097e-06	1.5097e-06	0.20251	0.041643	0.0015721
1336	Esophagus_Muscularis	ENSG00000163933.9	RFT1	chr3	53088483	53130462	5	chr3	53035141	53035374	18923	TRUE	TRUE	1.0072e-06	1.0072e-06	0.22836	0.046049	0.0015739
1337	Adipose_Visceral_Omentum	ENSG00000138750.14	NUP54	chr4	76114659	76148515	5	chr4	76150152	76150366	21295	TRUE	TRUE	6.0818e-07	6.0818e-07	-0.23182	0.045805	0.0015781
1338	Esophagus_Muscularis	ENSG00000243679.1	RP11-274B21.3	chr7	128654020	128654722	4	chr7	128603408	128603583	27802	TRUE	TRUE	1.2896e-06	1.2896e-06	0.22614	0.046073	0.0015881
1339	Breast_Mammary_Tissue	ENSG00000032742.17	IFT88	chr13	20567069	20691437	4	chr13	20550539	20550640	7061	TRUE	TRUE	5.9176e-07	5.9176e-07	-0.25187	0.04958	0.0015927
1340	Pancreas	ENSG00000249437.7	NAIP	chr5	70968483	71025114	1	chr5	70915315	70915585	23320	TRUE	TRUE	1.9594e-06	1.9594e-06	0.27333	0.056292	0.0015979
1341	Brain_Nucleus_accumbens_basal_ganglia	ENSG00000120071.13	KANSL1	chr17	46029916	46225389	1	chr17	46265245	46265480	11545	TRUE	TRUE	7.4464e-07	7.4464e-07	0.34567	0.067544	0.0016019
1342	Pituitary	ENSG00000140521.12	POLG	chr15	89316305	89334861	2	chr15	89325036	89325280	9789	TRUE	TRUE	4.5164e-07	4.5164e-07	-0.32606	0.062745	0.0016055
1343	Brain_Hypothalamus	ENSG00000237560.5	LINC01497	chr17	69961707	69983538	3	chr17	69961542	69961942	11797	TRUE	TRUE	1.9768e-07	1.9768e-07	0.39162	0.07207	0.0016095
1344	Esophagus_Muscularis	ENSG00000280828.1	RP11-274B21.1	chr7	128533652	128615970	6	chr7	128603408	128603583	27802	TRUE	TRUE	8.9093e-07	8.9093e-07	0.22946	0.046036	0.0016214
1345	Nerve_Tibial	ENSG00000204176.13	SYT15	chr10	46578217	46594173	1	chr10	46608408	46608545	2985	TRUE	TRUE	6.7822e-06	6.7822e-06	0.19685	0.043287	0.0016241
1346	Skin_Not_Sun_Exposed_Suprapubic	ENSG00000274627.1	RP11-104N10.2	chr16	89516797	89522217	14	chr16	89429084	89430599	10994	TRUE	TRUE	2.3905e-07	2.3905e-07	-0.2281	0.043542	0.0016261
1347	Whole_Blood	ENSG00000103249.17	CLCN7	chr16	1444935	1475580	7	chr16	1372790	1374217	10015	TRUE	TRUE	8.7847e-07	8.7847e-07	-0.19174	0.038614	0.0016324
1348	Pituitary	ENSG00000241945.7	PWP2	chr21	44107290	44131181	5	chr21	44163310	44163456	17635	TRUE	TRUE	1.9832e-07	1.9832e-07	0.33551	0.062525	0.0016366
1349	Skin_Sun_Exposed_Lower_leg	ENSG00000165055.15	METTL2B	chr7	128476729	128506602	5	chr7	128603408	128603583	27802	TRUE	TRUE	1.1006e-06	1.1006e-06	0.20019	0.040647	0.0016429
1350	Whole_Blood	ENSG00000177963.14	RIC8A	chr11	207511	215113	4	chr11	223785	224074	4014	TRUE	TRUE	1.5736e-06	1.5736e-06	0.18732	0.038648	0.001646
1351	Brain_Cortex	ENSG00000039650.11	PNKP	chr19	49859882	49867909	3	chr19	49875292	49875438	13856	TRUE	TRUE	3.8353e-07	3.8353e-07	-0.35145	0.066872	0.0016492
1352	Adipose_Visceral_Omentum	ENSG00000238286.1	SLC35E1P1	chr13	20607268	20608131	2	chr13	20550539	20550640	7061	TRUE	TRUE	1.6345e-06	1.6345e-06	-0.22302	0.045902	0.001656
1353	Pituitary	ENSG00000259422.1	RP11-593F23.1	chr15	76174891	76181486	2	chr15	76198864	76198930	9650	TRUE	TRUE	5.3785e-07	5.3785e-07	-0.32402	0.062792	0.001657
1354	Adipose_Subcutaneous	ENSG00000259422.1	RP11-593F23.1	chr15	76174891	76181486	2	chr15	76198864	76198930	9650	TRUE	TRUE	2.7456e-06	2.7456e-06	-0.19613	0.0414	0.001667
1355	Cells_Cultured_fibroblasts	ENSG00000255354.1	RP11-148O21.2	chr8	11558466	11560020	5	chr8	11587477	11587563	28613	TRUE	TRUE	1.3155e-06	1.3155e-06	0.22235	0.04536	0.0016756
1356	Thyroid	ENSG00000188690.12	UROS	chr10	125784980	125823248	1	chr10	125824765	125825183	3735	TRUE	TRUE	6.5679e-06	6.5679e-06	-0.19	0.04175	0.0016902
1357	Thyroid	ENSG00000115364.13	MRPL19	chr2	75646783	75690851	5	chr2	75712061	75712382	14699	TRUE	TRUE	1.3295e-06	1.3295e-06	0.20355	0.041634	0.0016913
1358	Heart_Left_Ventricle	ENSG00000088298.12	EDEM2	chr20	35115357	35147364	3	chr20	35041057	35041153	16697	TRUE	TRUE	8.5498e-07	8.5498e-07	-0.25128	0.050184	0.0016949
1359	Artery_Coronary	ENSG00000032742.17	IFT88	chr13	20567069	20691437	4	chr13	20550539	20550640	7061	TRUE	TRUE	2.0287e-07	2.0287e-07	-0.35498	0.065941	0.0017156
1360	Artery_Coronary	ENSG00000124116.18	WFDC3	chr20	45747944	45791932	5	chr20	45738844	45739247	16797	TRUE	TRUE	1.5369e-07	1.5369e-07	0.35826	0.065853	0.0017156
1361	Muscle_Skeletal	ENSG00000118197.13	DDX59	chr1	200623896	200669969	4	chr1	200672170	200672586	1656	TRUE	TRUE	1.6259e-06	1.6259e-06	0.18188	0.037598	0.0017242
1362	Esophagus_Mucosa	ENSG00000281490.1	CICP14	chr7	128655962	128658791	4	chr7	128603408	128603583	27802	TRUE	TRUE	1.0028e-06	1.0028e-06	0.22128	0.044652	0.0017243
1363	Testis	ENSG00000260451.1	GEMIN8P2	chr16	58776540	58777563	4	chr16	58710650	58710829	10520	TRUE	TRUE	9.1583e-07	9.1583e-07	-0.27284	0.054466	0.0017352
1364	Artery_Tibial	ENSG00000185619.18	PCGF3	chr4	705748	770640	20	chr4	789886	790121	20386	TRUE	TRUE	3.2466e-07	3.2466e-07	0.21218	0.04104	0.0017416
1365	Esophagus_Muscularis	ENSG00000156219.16	ART3	chr4	76011184	76112802	6	chr4	76027456	76027965	21291	TRUE	TRUE	9.7405e-07	9.7405e-07	0.22866	0.046045	0.001747
1366	Colon_Sigmoid	ENSG00000196151.10	WDSUB1	chr2	159235793	159286799	1	chr2	159237781	159237871	15423	TRUE	TRUE	2.2266e-06	2.2266e-06	0.26709	0.055361	0.0017593
1367	Colon_Sigmoid	ENSG00000220804.8	LINC01881	chr2	242088633	242160153	10	chr2	241996511	241996668	16359	TRUE	TRUE	2.1103e-07	2.1103e-07	0.29185	0.054947	0.0017593
1368	Colon_Sigmoid	ENSG00000238286.1	SLC35E1P1	chr13	20607268	20608131	2	chr13	20550539	20550640	7061	TRUE	TRUE	1.1247e-06	1.1247e-06	-0.27452	0.055241	0.0017593
1369	Nerve_Tibial	ENSG00000240875.5	LINC00886	chr3	156747346	156817062	5	chr3	156911148	156911320	19870	TRUE	TRUE	1.4862e-06	1.4862e-06	0.21023	0.043164	0.0017605
1370	Minor_Salivary_Gland	ENSG00000211974.3	IGHV2-70D	chr14	106723574	106724093	3	chr14	106705656	106706543	9146	TRUE	TRUE	1.8773e-07	1.8773e-07	0.42194	0.076899	0.0017647
1371	Testis	ENSG00000138744.14	NAAA	chr4	75913657	75940949	4	chr4	76027456	76027965	21291	TRUE	TRUE	9.4888e-07	9.4888e-07	0.27247	0.054472	0.0017697
1372	Thyroid	ENSG00000100991.11	TRPC4AP	chr20	35002438	35092871	3	chr20	35041057	35041153	16697	TRUE	TRUE	2.3463e-06	2.3463e-06	-0.19884	0.041675	0.0017707
1373	Nerve_Tibial	ENSG00000224318.5	CHL1-AS2	chr3	195758	197289	3	chr3	261919	262705	18417	TRUE	TRUE	2.5263e-06	2.5263e-06	-0.20565	0.043207	0.0017767
1374	Colon_Sigmoid	ENSG00000237560.5	LINC01497	chr17	69961707	69983538	3	chr17	69961542	69961942	11797	TRUE	TRUE	7.8549e-07	7.8549e-07	0.27834	0.055178	0.0017771
1375	Muscle_Skeletal	ENSG00000261186.2	LINC01238	chr2	242087351	242088457	10	chr2	242082286	242083839	16364	TRUE	TRUE	6.9271e-07	6.9271e-07	0.18815	0.037553	0.0017847
1376	Muscle_Skeletal	ENSG00000164989.16	CCDC171	chr9	15553086	16061663	5	chr9	15984099	15984195	30234	TRUE	TRUE	1.3833e-06	1.3833e-06	-0.18308	0.03759	0.0017847
1377	Breast_Mammary_Tissue	ENSG00000204650.14	LINC02210	chr17	45620328	45655156	2	chr17	45753347	45753522	11540	TRUE	TRUE	1.3686e-06	1.3686e-06	-0.24384	0.049685	0.0017876
1378	Skin_Sun_Exposed_Lower_leg	ENSG00000204021.3	LIPK	chr10	88724544	88752786	3	chr10	88749701	88749773	3367	TRUE	TRUE	2.04e-06	2.04e-06	-0.19522	0.040689	0.0018024
1379	Nerve_Tibial	ENSG00000075407.18	ZNF37A	chr10	38094334	38150293	2	chr10	38112736	38112809	2934	TRUE	TRUE	3.8879e-06	3.8879e-06	-0.20185	0.043242	0.0018038
1380	Testis	ENSG00000243517.1	RP11-627K11.1	chr12	31251992	31252597	2	chr12	31248953	31249079	5808	TRUE	TRUE	2.0465e-06	2.0465e-06	0.26426	0.054601	0.0018791
1381	Artery_Aorta	ENSG00000224295.2	OLFM5P	chr11	5518441	5524955	2	chr11	5549454	5549555	4148	TRUE	TRUE	1.2607e-06	1.2607e-06	0.24717	0.050171	0.0018946
1382	Artery_Aorta	ENSG00000177963.14	RIC8A	chr11	207511	215113	4	chr11	223785	224074	4014	TRUE	TRUE	6.658e-07	6.658e-07	0.25335	0.050089	0.0018946
1383	Artery_Aorta	ENSG00000167914.11	GSDMA	chr17	39953263	39977766	4	chr17	39956231	39956296	11478	TRUE	TRUE	6.4584e-07	6.4584e-07	-0.25364	0.050085	0.0018946
1384	Thyroid	ENSG00000095383.19	TBC1D2	chr9	98198999	98255721	3	chr9	98270416	98270592	30749	TRUE	TRUE	2.5707e-06	2.5707e-06	-0.19807	0.041682	0.001903
1385	Thyroid	ENSG00000248508.6	SRP14-AS1	chr15	40039311	40067290	4	chr15	40037521	40037702	9309	TRUE	TRUE	1.9337e-06	1.9337e-06	-0.20046	0.041661	0.001903
1386	Brain_Hippocampus	ENSG00000188690.12	UROS	chr10	125784980	125823248	1	chr10	125824765	125825183	3735	TRUE	TRUE	4.5029e-07	4.5029e-07	-0.38638	0.073378	0.0019032
1387	Cells_Cultured_fibroblasts	ENSG00000270127.2	RP11-526I2.5	chr15	100547765	100550153	7	chr15	100620511	100620643	9918	TRUE	TRUE	1.0881e-06	1.0881e-06	0.22404	0.045342	0.0019149
1388	Pituitary	ENSG00000131591.17	C1orf159	chr1	1081818	1116361	5	chr1	1098986	1099902	16	TRUE	TRUE	2.6811e-07	2.6811e-07	-0.33208	0.062606	0.0019359
1389	Whole_Blood	ENSG00000256020.1	RP5-1154L15.2	chr12	585865	586486	13	chr12	590657	591094	5467	TRUE	TRUE	5.8318e-07	5.8318e-07	-0.19478	0.038591	0.0019534
1390	Nerve_Tibial	ENSG00000101457.12	DNTTIP1	chr20	45791937	45811427	5	chr20	45738844	45739247	16797	TRUE	TRUE	1.7379e-06	1.7379e-06	0.20889	0.043177	0.0019747
1391	Nerve_Tibial	ENSG00000272430.1	RP11-38L15.8	chr10	46632387	46635472	1	chr10	46608408	46608545	2985	TRUE	TRUE	8.6493e-06	8.6493e-06	0.19462	0.043307	0.0019747
1392	Skin_Sun_Exposed_Lower_leg	ENSG00000264230.7	ANXA8L1	chr10	46375627	46537864	3	chr10	46329638	46329873	2983	TRUE	TRUE	2.2694e-06	2.2694e-06	0.19435	0.040696	0.0019784
1393	Skin_Not_Sun_Exposed_Suprapubic	ENSG00000115364.13	MRPL19	chr2	75646783	75690851	5	chr2	75712061	75712382	14699	TRUE	TRUE	8.3563e-07	8.3563e-07	0.21779	0.043648	0.001986
1394	Skin_Sun_Exposed_Lower_leg	ENSG00000138750.14	NUP54	chr4	76114659	76148515	5	chr4	76150152	76150366	21295	TRUE	TRUE	1.3865e-06	1.3865e-06	-0.19835	0.040663	0.0019879
1395	Artery_Tibial	ENSG00000234585.6	CCT6P3	chr7	65038360	65074713	3	chr7	64943161	64943436	27152	TRUE	TRUE	2.5171e-06	2.5171e-06	-0.19583	0.041183	0.0019987
1396	Skin_Not_Sun_Exposed_Suprapubic	ENSG00000196151.10	WDSUB1	chr2	159235793	159286799	1	chr2	159237781	159237871	15423	TRUE	TRUE	4.302e-06	4.302e-06	0.2035	0.043786	0.0020013
1397	Brain_Frontal_Cortex_BA9	ENSG00000115364.13	MRPL19	chr2	75646783	75690851	5	chr2	75712061	75712382	14699	TRUE	TRUE	1.6922e-07	1.6922e-07	0.38924	0.07128	0.0020091
1398	Skin_Sun_Exposed_Lower_leg	ENSG00000243517.1	RP11-627K11.1	chr12	31251992	31252597	2	chr12	31248953	31249079	5808	TRUE	TRUE	3.5562e-06	3.5562e-06	0.19064	0.040726	0.0020131
1399	Brain_Spinal_cord_cervical_c-1	ENSG00000120071.13	KANSL1	chr17	46029916	46225389	1	chr17	46265245	46265480	11545	TRUE	TRUE	3.7866e-07	3.7866e-07	0.44231	0.082215	0.0020212
1400	Adipose_Subcutaneous	ENSG00000065457.10	ADAT1	chr16	75596981	75623300	4	chr16	75526151	75526239	10665	TRUE	TRUE	1.6965e-06	1.6965e-06	0.20013	0.041366	0.002031
1401	Adipose_Subcutaneous	ENSG00000277290.1	RP11-326C3.16	chr11	243099	243483	4	chr11	223785	224074	4014	TRUE	TRUE	1.7302e-06	1.7302e-06	0.19997	0.041367	0.0020426
1402	Stomach	ENSG00000188690.12	UROS	chr10	125784980	125823248	1	chr10	125824765	125825183	3735	TRUE	TRUE	2.0842e-06	2.0842e-06	-0.26285	0.054362	0.0020762
1403	Adipose_Visceral_Omentum	ENSG00000032742.17	IFT88	chr13	20567069	20691437	4	chr13	20550539	20550640	7061	TRUE	TRUE	1.0519e-06	1.0519e-06	-0.22699	0.045859	0.002082
1404	Pancreas	ENSG00000241945.7	PWP2	chr21	44107290	44131181	5	chr21	44163310	44163456	17635	TRUE	TRUE	5.3814e-07	5.3814e-07	0.28735	0.056052	0.0021066
1405	Adipose_Subcutaneous	ENSG00000211973.2	IGHV1-69	chr14	106714684	106715181	3	chr14	106705656	106706543	9146	TRUE	TRUE	2.4129e-06	2.4129e-06	0.19721	0.041391	0.0021072
1406	Adipose_Visceral_Omentum	ENSG00000197345.12	MRPL21	chr11	68891276	68903835	5	chr11	68929805	68929955	4684	TRUE	TRUE	8.7224e-07	8.7224e-07	-0.22865	0.045841	0.0021089
1407	Brain_Cerebellum	ENSG00000124116.18	WFDC3	chr20	45747944	45791932	5	chr20	45738844	45739247	16797	TRUE	TRUE	2.5225e-07	2.5225e-07	0.35404	0.066297	0.002134
1408	Adipose_Subcutaneous	ENSG00000115339.13	GALNT3	chr2	165747591	165794682	2	chr2	165744821	165744946	15468	TRUE	TRUE	3.7351e-06	3.7351e-06	-0.19353	0.041422	0.0021451
1409	Cells_Cultured_fibroblasts	ENSG00000100058.12	CRYBB2P1	chr22	25448105	25520854	4	chr22	25436519	25436763	17847	TRUE	TRUE	2.1716e-06	2.1716e-06	0.21784	0.045407	0.0021555
1410	Stomach	ENSG00000223813.2	AC007255.8	chr7	29514329	29563670	2	chr7	29635999	29636374	26811	TRUE	TRUE	1.2017e-06	1.2017e-06	-0.26873	0.054271	0.002186
1411	Stomach	ENSG00000184465.15	WDR27	chr6	169457212	169702048	18	chr6	169765857	169766056	26315	TRUE	TRUE	1.2775e-07	1.2775e-07	0.29136	0.053899	0.002186
1412	Whole_Blood	ENSG00000232934.7	RP11-324O2.3	chr10	112395813	112420007	6	chr10	112440034	112440213	3585	TRUE	TRUE	1.4368e-06	1.4368e-06	0.18801	0.038643	0.0021891
1413	Adipose_Subcutaneous	ENSG00000261033.1	RP11-209D14.2	chr17	20008051	20009234	3	chr17	19966646	19966722	11360	TRUE	TRUE	2.5872e-06	2.5872e-06	0.19663	0.041396	0.0021991
1414	Testis	ENSG00000261445.1	RP11-80F22.4	chr16	35493754	35496457	1	chr16	35446933	35447316	10388	TRUE	TRUE	4.8696e-06	4.8696e-06	0.25467	0.054747	0.0022017
1415	Artery_Coronary	ENSG00000262539.1	RP11-259G18.3	chr17	46259551	46260606	1	chr17	46265245	46265480	11545	TRUE	TRUE	1.1563e-06	1.1563e-06	0.33355	0.066495	0.0022224
1416	Cells_Cultured_fibroblasts	ENSG00000177951.17	BET1L	chr11	167784	207428	4	chr11	223785	224074	4014	TRUE	TRUE	2.2737e-06	2.2737e-06	-0.21742	0.045411	0.0022279
1417	Heart_Left_Ventricle	ENSG00000182362.13	YBEY	chr21	46286337	46297751	12	chr21	46381955	46384987	17762	TRUE	TRUE	2.9308e-07	2.9308e-07	-0.26141	0.050045	0.0022438
1418	Cells_EBV-transformed_lymphocytes	ENSG00000120071.13	KANSL1	chr17	46029916	46225389	1	chr17	46265245	46265480	11545	TRUE	TRUE	5.7558e-07	5.7558e-07	0.40236	0.076825	0.0022489
1419	Artery_Tibial	ENSG00000261625.1	RP11-554A11.4	chr11	69000765	69002048	12	chr11	68929805	68929955	4684	TRUE	TRUE	7.2238e-07	7.2238e-07	-0.20596	0.041096	0.0022646
1420	Adrenal_Gland	ENSG00000262539.1	RP11-259G18.3	chr17	46259551	46260606	1	chr17	46265245	46265480	11545	TRUE	TRUE	9.0507e-07	9.0507e-07	0.32121	0.063559	0.0023291
1421	Brain_Cortex	ENSG00000164106.7	SCRG1	chr4	173384701	173406380	2	chr4	173399526	173399676	22189	TRUE	TRUE	8.74e-07	8.74e-07	0.34113	0.067144	0.0023489
1422	Skin_Sun_Exposed_Lower_leg	ENSG00000278811.4	LINC00624	chr1	147258885	147517875	5	chr1	147467286	147467360	1215	TRUE	TRUE	1.7214e-06	1.7214e-06	0.1966	0.040677	0.0023582
1423	Skin_Sun_Exposed_Lower_leg	ENSG00000243955.5	GSTA1	chr6	52791664	52803910	2	chr6	52871429	52871494	25059	TRUE	TRUE	4.3282e-06	4.3282e-06	-0.18899	0.040739	0.0023582
1424	Skin_Sun_Exposed_Lower_leg	ENSG00000146530.11	VWDE	chr7	12330885	12403941	3	chr7	12480289	12480362	26647	TRUE	TRUE	2.8173e-06	2.8173e-06	0.19257	0.04071	0.0023582
1425	Skin_Sun_Exposed_Lower_leg	ENSG00000131591.17	C1orf159	chr1	1081818	1116361	5	chr1	1098986	1099902	16	TRUE	TRUE	1.7913e-06	1.7913e-06	-0.19628	0.04068	0.002396
1426	Skin_Sun_Exposed_Lower_leg	ENSG00000127530.2	OR7C1	chr19	14799146	14800211	6	chr19	14833887	14833993	13381	TRUE	TRUE	1.5025e-06	1.5025e-06	0.1977	0.040668	0.002396
1427	Lung	ENSG00000231107.1	LINC01508	chr9	90300902	90433505	3	chr9	90428004	90428225	30659	TRUE	TRUE	1.9967e-06	1.9967e-06	-0.21073	0.043805	0.002421
1428	Lung	ENSG00000279930.1	LA16c-312E8.4	chr16	1437154	1439315	7	chr16	1372790	1374217	10015	TRUE	TRUE	8.6357e-07	8.6357e-07	0.21794	0.043734	0.002421
1429	Brain_Cerebellar_Hemisphere	ENSG00000249437.7	NAIP	chr5	70968483	71025114	1	chr5	70915315	70915585	23320	TRUE	TRUE	1.2443e-06	1.2443e-06	0.36388	0.072294	0.0024574
1430	Brain_Cerebellum	ENSG00000188690.12	UROS	chr10	125784980	125823248	1	chr10	125824765	125825183	3735	TRUE	TRUE	1.5735e-06	1.5735e-06	-0.33114	0.066889	0.0024721
1431	Cells_Cultured_fibroblasts	ENSG00000262879.5	RP11-156P1.3	chr17	46984045	47100323	2	chr17	47108147	47108274	11549	TRUE	TRUE	5.1422e-06	5.1422e-06	0.20985	0.045488	0.0024874
1432	Heart_Atrial_Appendage	ENSG00000147592.8	LACTB2	chr8	70635318	70669174	3	chr8	70711584	70711994	29227	TRUE	TRUE	1.4244e-06	1.4244e-06	-0.25194	0.051362	0.0025179
1433	Heart_Left_Ventricle	ENSG00000238083.7	LRRC37A2	chr17	46511511	46553449	1	chr17	46573583	46574143	11546	TRUE	TRUE	4.0926e-06	4.0926e-06	0.23563	0.050388	0.002524
1434	Muscle_Skeletal	ENSG00000141564.13	RPTOR	chr17	80544819	80966238	30	chr17	80743669	80745021	12018	TRUE	TRUE	3.3142e-07	3.3142e-07	-0.19341	0.037514	0.0025261
1435	Pituitary	ENSG00000138750.14	NUP54	chr4	76114659	76148515	5	chr4	76150152	76150366	21295	TRUE	TRUE	3.735e-07	3.735e-07	-0.32827	0.062694	0.0025382
1436	Lung	ENSG00000215533.8	LINC00189	chr21	29193480	29288205	3	chr21	29184527	29184599	17386	TRUE	TRUE	2.1537e-06	2.1537e-06	-0.21007	0.043811	0.0025423
1437	Artery_Aorta	ENSG00000160221.16	C21orf33	chr21	44133605	44145723	5	chr21	44163310	44163456	17635	TRUE	TRUE	7.4903e-07	7.4903e-07	0.25222	0.050104	0.0025755
1438	Whole_Blood	ENSG00000180104.15	EXOC3	chr5	443161	469987	26	chr5	415290	415731	22494	TRUE	TRUE	3.9748e-07	3.9748e-07	-0.19759	0.038569	0.0025867
1439	Colon_Transverse	ENSG00000163393.12	SLC22A15	chr1	115976498	116070054	5	chr1	115923634	115923710	1171	TRUE	TRUE	6.4686e-07	6.4686e-07	0.26012	0.05132	0.0026103
1440	Nerve_Tibial	ENSG00000215237.6	RP11-54D18.2	chr9	14993312	15019729	1	chr9	14991460	14991546	30227	TRUE	TRUE	1.1689e-05	1.1689e-05	-0.19182	0.043331	0.0026295
1441	Cells_Cultured_fibroblasts	ENSG00000259205.2	PRKXP1	chr15	100553529	100558954	8	chr15	100620511	100620643	9918	TRUE	TRUE	1.383e-06	1.383e-06	0.22191	0.045364	0.0026425
1442	Nerve_Tibial	ENSG00000154803.12	FLCN	chr17	17212212	17237182	3	chr17	17252331	17252468	11343	TRUE	TRUE	3.9612e-06	3.9612e-06	-0.20169	0.043244	0.0026465
1443	Pituitary	ENSG00000023041.11	ZDHHC6	chr10	112424428	112446917	7	chr10	112440034	112440213	3585	TRUE	TRUE	2.9481e-07	2.9481e-07	-0.331	0.062631	0.0026491
1444	Adipose_Subcutaneous	ENSG00000177963.14	RIC8A	chr11	207511	215113	4	chr11	223785	224074	4014	TRUE	TRUE	2.4079e-06	2.4079e-06	0.19723	0.041391	0.0026581
1445	Adipose_Subcutaneous	ENSG00000259865.1	RP11-488L18.10	chr1	247187281	247188526	8	chr1	247199607	247199773	2185	TRUE	TRUE	1.2034e-06	1.2034e-06	0.20294	0.041342	0.0026581
1446	Skin_Not_Sun_Exposed_Suprapubic	ENSG00000204175.5	GPRIN2	chr10	46549044	46555530	1	chr10	46608408	46608545	2985	TRUE	TRUE	5.9723e-06	5.9723e-06	0.20051	0.043813	0.002665
1447	Skin_Not_Sun_Exposed_Suprapubic	ENSG00000249437.7	NAIP	chr5	70968483	71025114	1	chr5	70915315	70915585	23320	TRUE	TRUE	5.9387e-06	5.9387e-06	0.20056	0.043813	0.002665
1448	Heart_Left_Ventricle	ENSG00000124116.18	WFDC3	chr20	45747944	45791932	5	chr20	45738844	45739247	16797	TRUE	TRUE	8.9767e-07	8.9767e-07	0.2508	0.05019	0.0026788
1449	Esophagus_Mucosa	ENSG00000271122.1	RP11-379H18.1	chr7	35695214	35699413	2	chr7	35682211	35682336	26873	TRUE	TRUE	3.1808e-06	3.1808e-06	-0.21102	0.044756	0.0026789
1450	Esophagus_Muscularis	ENSG00000185829.17	ARL17A	chr17	46516702	46579682	1	chr17	46573583	46574143	11546	TRUE	TRUE	9.1392e-06	9.1392e-06	0.20767	0.046267	0.0026929
1451	Nerve_Tibial	ENSG00000204934.10	ATP6V0E2-AS1	chr7	149867697	149871796	2	chr7	149865833	149866027	28041	TRUE	TRUE	6.1982e-06	6.1982e-06	-0.19767	0.04328	0.0027333
1452	Skin_Sun_Exposed_Lower_leg	ENSG00000270571.2	RP11-355F16.1	chr2	75154366	75189949	1	chr2	75154405	75154568	14693	TRUE	TRUE	1.0459e-05	1.0459e-05	0.18141	0.040799	0.0027463
1453	Colon_Transverse	ENSG00000124116.18	WFDC3	chr20	45747944	45791932	5	chr20	45738844	45739247	16797	TRUE	TRUE	7.0589e-07	7.0589e-07	0.25927	0.051332	0.0027468
1454	Artery_Aorta	ENSG00000138760.9	SCARB2	chr4	76158733	76234536	1	chr4	76150152	76150366	21295	TRUE	TRUE	4.1365e-06	4.1365e-06	-0.23521	0.050325	0.0027529
1455	Artery_Tibial	ENSG00000270696.1	RP11-342K6.1	chr2	75660462	75662208	4	chr2	75712061	75712382	14699	TRUE	TRUE	2.67e-06	2.67e-06	-0.19534	0.041187	0.0027544
1456	Heart_Atrial_Appendage	ENSG00000248508.6	SRP14-AS1	chr15	40039311	40067290	4	chr15	40037521	40037702	9309	TRUE	TRUE	1.2082e-06	1.2082e-06	-0.25359	0.05134	0.0027662
1457	Adrenal_Gland	ENSG00000241945.7	PWP2	chr21	44107290	44131181	5	chr21	44163310	44163456	17635	TRUE	TRUE	2.506e-07	2.506e-07	0.33637	0.063205	0.0027925
1458	Adrenal_Gland	ENSG00000238083.7	LRRC37A2	chr17	46511511	46553449	1	chr17	46573583	46574143	11546	TRUE	TRUE	1.3564e-06	1.3564e-06	0.31625	0.063671	0.0027925
1459	Heart_Atrial_Appendage	ENSG00000281896.1	RP11-274B21.13	chr7	128617865	128625905	6	chr7	128603408	128603583	27802	TRUE	TRUE	8.369e-07	8.369e-07	0.25724	0.051288	0.0027943
1460	Nerve_Tibial	ENSG00000231187.2	RP11-38L15.3	chr10	46582782	46598145	1	chr10	46608408	46608545	2985	TRUE	TRUE	1.2904e-05	1.2904e-05	0.19089	0.043339	0.0028175
1461	Adipose_Subcutaneous	ENSG00000173210.19	ABLIM3	chr5	149141483	149260542	2	chr5	149197983	149198115	24014	TRUE	TRUE	5.1736e-06	5.1736e-06	0.19074	0.041445	0.0028189
1462	Adipose_Subcutaneous	ENSG00000187987.9	ZSCAN23	chr6	28431930	28443502	4	chr6	28382863	28383028	24848	TRUE	TRUE	2.6289e-06	2.6289e-06	-0.19649	0.041397	0.0028286
1463	Thyroid	ENSG00000006607.13	FARP2	chr2	241356243	241491679	9	chr2	241326399	241326697	16333	TRUE	TRUE	1.3111e-06	1.3111e-06	-0.20367	0.041633	0.0028717
1464	Prostate	ENSG00000171903.16	CYP4F11	chr19	15912367	15934867	10	chr19	15882462	15882698	13407	TRUE	TRUE	8.8401e-08	8.8401e-08	0.3565	0.06432	0.0028823
1465	Thyroid	ENSG00000032742.17	IFT88	chr13	20567069	20691437	4	chr13	20550539	20550640	7061	TRUE	TRUE	3.0248e-06	3.0248e-06	-0.1967	0.041694	0.0029028
1466	Thyroid	ENSG00000229413.2	RP11-274B21.12	chr7	128653690	128653968	4	chr7	128603408	128603583	27802	TRUE	TRUE	3.0468e-06	3.0468e-06	0.19664	0.041694	0.0029028
1467	Pituitary	ENSG00000233200.1	RP11-324I22.2	chr10	35219894	35230598	3	chr10	35150827	35150958	2901	TRUE	TRUE	8.1244e-07	8.1244e-07	0.31912	0.062902	0.002964
1468	Testis	ENSG00000260341.1	C2orf69P2	chr16	35492396	35493446	1	chr16	35446933	35447316	10388	TRUE	TRUE	6.7621e-06	6.7621e-06	0.25093	0.054802	0.0030117
1469	Heart_Left_Ventricle	ENSG00000249437.7	NAIP	chr5	70968483	71025114	1	chr5	70915315	70915585	23320	TRUE	TRUE	5.2707e-06	5.2707e-06	0.233	0.050421	0.0030133
1470	Heart_Left_Ventricle	ENSG00000197345.12	MRPL21	chr11	68891276	68903835	5	chr11	68929805	68929955	4684	TRUE	TRUE	1.0749e-06	1.0749e-06	-0.24905	0.050214	0.0030133
1471	Cells_Cultured_fibroblasts	ENSG00000261625.1	RP11-554A11.4	chr11	69000765	69002048	12	chr11	68929805	68929955	4684	TRUE	TRUE	1.0807e-06	1.0807e-06	-0.2241	0.045341	0.0030592
1472	Whole_Blood	ENSG00000151151.5	IPMK	chr10	58191517	58267934	4	chr10	58168113	58168180	3116	TRUE	TRUE	3.1045e-06	3.1045e-06	-0.18203	0.038687	0.0030645
1473	Testis	ENSG00000100068.11	LRP5L	chr22	25351421	25405377	4	chr22	25348997	25349159	17845	TRUE	TRUE	1.7797e-06	1.7797e-06	0.26578	0.054578	0.0031241
1474	Brain_Nucleus_accumbens_basal_ganglia	ENSG00000233930.3	KRTAP5-AS1	chr11	1571353	1599184	13	chr11	1576984	1577056	4074	TRUE	TRUE	1.2514e-07	1.2514e-07	-0.36755	0.066943	0.0031815
1475	Adipose_Subcutaneous	ENSG00000271122.1	RP11-379H18.1	chr7	35695214	35699413	2	chr7	35682211	35682336	26873	TRUE	TRUE	6.0269e-06	6.0269e-06	-0.18942	0.041456	0.0032018
1476	Muscle_Skeletal	ENSG00000010361.13	FUZ	chr19	49807113	49817376	3	chr19	49875292	49875438	13856	TRUE	TRUE	4.2741e-06	4.2741e-06	-0.17451	0.037649	0.0032131
1477	Esophagus_Gastroesophageal_Junction	ENSG00000138750.14	NUP54	chr4	76114659	76148515	5	chr4	76150152	76150366	21295	TRUE	TRUE	9.9052e-07	9.9052e-07	-0.26953	0.054002	0.0032297
1478	Esophagus_Muscularis	ENSG00000168903.8	BTNL3	chr5	180988845	181006727	4	chr5	180916931	180917557	24408	TRUE	TRUE	2.8037e-06	2.8037e-06	0.21901	0.04615	0.003258
1479	Brain_Amygdala	ENSG00000188690.12	UROS	chr10	125784980	125823248	1	chr10	125824765	125825183	3735	TRUE	TRUE	7.8283e-07	7.8283e-07	-0.42185	0.081094	0.0032624
1480	Skin_Not_Sun_Exposed_Suprapubic	ENSG00000100058.12	CRYBB2P1	chr22	25448105	25520854	4	chr22	25377972	25378308	17846	TRUE	TRUE	1.8849e-06	1.8849e-06	0.21082	0.043716	0.003297
1481	Adipose_Subcutaneous	ENSG00000278970.1	HEIH	chr5	180829954	180831364	9	chr5	180829135	180829352	24406	TRUE	TRUE	1.4011e-06	1.4011e-06	0.2017	0.041352	0.0033082
1482	Vagina	ENSG00000164308.16	ERAP2	chr5	96875939	96919716	3	chr5	96896863	96896963	23540	TRUE	TRUE	1.4905e-07	1.4905e-07	-0.43511	0.078368	0.0033091
1483	Artery_Tibial	ENSG00000165055.15	METTL2B	chr7	128476729	128506602	5	chr7	128603408	128603583	27802	TRUE	TRUE	2.6019e-06	2.6019e-06	0.19556	0.041185	0.0033126
1484	Artery_Coronary	ENSG00000197345.12	MRPL21	chr11	68891276	68903835	5	chr11	68929805	68929955	4684	TRUE	TRUE	3.7675e-07	3.7675e-07	-0.34754	0.066138	0.0033189
1485	Cells_Cultured_fibroblasts	ENSG00000182362.13	YBEY	chr21	46286337	46297751	12	chr21	46381955	46384987	17762	TRUE	TRUE	1.1963e-06	1.1963e-06	-0.2232	0.045351	0.0033452
1486	Testis	ENSG00000204175.5	GPRIN2	chr10	46549044	46555530	1	chr10	46608408	46608545	2985	TRUE	TRUE	7.7416e-06	7.7416e-06	0.24938	0.054825	0.0033481
1487	Esophagus_Muscularis	ENSG00000101457.12	DNTTIP1	chr20	45791937	45811427	5	chr20	45738844	45739247	16797	TRUE	TRUE	2.351e-06	2.351e-06	0.22064	0.046133	0.0033674
1488	Skin_Not_Sun_Exposed_Suprapubic	ENSG00000169403.11	PTAFR	chr1	28147166	28193936	2	chr1	28225026	28225189	441	TRUE	TRUE	3.9298e-06	3.9298e-06	0.20431	0.043778	0.0033696
1489	Brain_Putamen_basal_ganglia	ENSG00000184277.12	TM2D3	chr15	101621444	101652391	6	chr15	101581062	101581327	9955	TRUE	TRUE	2.46e-07	2.46e-07	0.3899	0.072349	0.0033795
1490	Colon_Transverse	ENSG00000167644.11	C19orf33	chr19	38304161	38305009	6	chr19	38344643	38344850	13711	TRUE	TRUE	7.7794e-07	7.7794e-07	0.25831	0.051346	0.0033904
1491	Colon_Transverse	ENSG00000182931.9	WFDC10B	chr20	45684653	45705019	4	chr20	45738844	45739247	16797	TRUE	TRUE	1.1456e-06	1.1456e-06	-0.25447	0.0514	0.0033904
1492	Spleen	ENSG00000089876.11	DHX32	chr10	125836554	125896436	1	chr10	125824765	125825183	3735	TRUE	TRUE	1.5629e-06	1.5629e-06	-0.31722	0.06423	0.0034094
1493	Artery_Aorta	ENSG00000078814.15	MYH7B	chr20	34975403	35002403	5	chr20	35041057	35041153	16697	TRUE	TRUE	1.0617e-06	1.0617e-06	0.24885	0.050149	0.0034224
1494	Adipose_Subcutaneous	ENSG00000279930.1	LA16c-312E8.4	chr16	1437154	1439315	7	chr16	1372790	1374217	10015	TRUE	TRUE	1.896e-06	1.896e-06	0.19921	0.041374	0.0034394
1495	Liver	ENSG00000262539.1	RP11-259G18.3	chr17	46259551	46260606	1	chr17	46265245	46265480	11545	TRUE	TRUE	1.9685e-06	1.9685e-06	0.32666	0.066665	0.0034417
1496	Brain_Hippocampus	ENSG00000120071.13	KANSL1	chr17	46029916	46225389	1	chr17	46265245	46265480	11545	TRUE	TRUE	9.8249e-07	9.8249e-07	0.37567	0.073729	0.0034605
1497	Thyroid	ENSG00000263006.6	ROCK1P1	chr18	109065	122219	3	chr18	180720	181106	12141	TRUE	TRUE	4.9453e-06	4.9453e-06	0.19248	0.041729	0.0034964
1498	Muscle_Skeletal	ENSG00000240875.5	LINC00886	chr3	156747346	156817062	5	chr3	156911148	156911320	19870	TRUE	TRUE	2.8852e-06	2.8852e-06	0.17754	0.037629	0.0035661
1499	Stomach	ENSG00000197345.12	MRPL21	chr11	68891276	68903835	5	chr11	68929805	68929955	4684	TRUE	TRUE	8.1837e-07	8.1837e-07	-0.27276	0.054207	0.0035665
1500	Muscle_Skeletal	ENSG00000151468.10	CCDC3	chr10	12896625	13099309	5	chr10	12966170	12966276	2660	TRUE	TRUE	2.9537e-06	2.9537e-06	0.17736	0.03763	0.0036022
1501	Pituitary	ENSG00000249437.7	NAIP	chr5	70968483	71025114	1	chr5	70915315	70915585	23320	TRUE	TRUE	3.1238e-06	3.1238e-06	0.30251	0.063262	0.0036089
1502	Thyroid	ENSG00000155906.16	RMND1	chr6	151404763	151452181	5	chr6	151498616	151499699	25918	TRUE	TRUE	3.1155e-06	3.1155e-06	-0.19645	0.041696	0.003633
1503	Artery_Tibial	ENSG00000267056.2	AC005336.4	chr19	15910582	15911824	8	chr19	15882462	15882698	13407	TRUE	TRUE	1.8403e-06	1.8403e-06	0.19842	0.041161	0.0037019
1504	Spleen	ENSG00000261575.2	RP11-259G18.1	chr17	46267037	46268694	1	chr17	46265245	46265480	11545	TRUE	TRUE	1.868e-06	1.868e-06	0.31498	0.064281	0.0037043
1505	Esophagus_Mucosa	ENSG00000220804.8	LINC01881	chr2	242088633	242160153	10	chr2	242070864	242071052	16363	TRUE	TRUE	9.0011e-07	9.0011e-07	0.22222	0.044642	0.0037146
1506	Artery_Tibial	ENSG00000230715.3	RP11-274B21.4	chr7	128652841	128653243	4	chr7	128603408	128603583	27802	TRUE	TRUE	3.7533e-06	3.7533e-06	0.19248	0.041211	0.0037285
1507	Whole_Blood	ENSG00000163576.17	EFHB	chr3	19879472	19947025	10	chr3	19969951	19970155	18639	TRUE	TRUE	1.54e-06	1.54e-06	-0.18748	0.038647	0.0037475
1508	Brain_Amygdala	ENSG00000214401.4	KANSL1-AS1	chr17	46193576	46196723	1	chr17	46265245	46265480	11545	TRUE	TRUE	1.0856e-06	1.0856e-06	0.41688	0.0813	0.0037702
1509	Uterus	ENSG00000214401.4	KANSL1-AS1	chr17	46193576	46196723	1	chr17	46265245	46265480	11545	TRUE	TRUE	5.2392e-07	5.2392e-07	0.43582	0.082162	0.0037894
1510	Lung	ENSG00000130024.14	PHF10	chr6	169705133	169724055	8	chr6	169765857	169766056	26315	TRUE	TRUE	1.2284e-06	1.2284e-06	-0.21494	0.043764	0.0038002
1511	Muscle_Skeletal	ENSG00000182004.12	SNRPE	chr1	203861603	203870550	1	chr1	203839916	203840235	1681	TRUE	TRUE	1.5804e-05	1.5804e-05	0.16401	0.037718	0.0038039
1512	Skin_Not_Sun_Exposed_Suprapubic	ENSG00000124532.14	MRS2	chr6	24402908	24426194	8	chr6	24421469	24421559	24811	TRUE	TRUE	1.1695e-06	1.1695e-06	0.21494	0.043676	0.0038598
1513	Skin_Not_Sun_Exposed_Suprapubic	ENSG00000272864.1	RP11-17E13.2	chr1	74698769	74699333	6	chr1	74758376	74758723	833	TRUE	TRUE	1.5486e-06	1.5486e-06	0.21253	0.0437	0.0038598
1514	Skin_Not_Sun_Exposed_Suprapubic	ENSG00000270696.1	RP11-342K6.1	chr2	75660462	75662208	4	chr2	75712061	75712382	14699	TRUE	TRUE	2.384e-06	2.384e-06	-0.20876	0.043736	0.0038611
1515	Artery_Tibial	ENSG00000270028.1	RP11-380L11.4	chr12	123925461	123926083	7	chr12	123945972	123946023	6710	TRUE	TRUE	2.2688e-06	2.2688e-06	-0.1967	0.041176	0.0038961
1516	Lung	ENSG00000225603.3	RP11-325P15.1	chr1	147050817	147052481	1	chr1	147091851	147092037	1213	TRUE	TRUE	1.0258e-05	1.0258e-05	0.19587	0.043943	0.0038994
1517	Skin_Sun_Exposed_Lower_leg	ENSG00000280161.1	CTC-205M6.1	chr5	180810506	180811384	9	chr5	180797794	180797854	24405	TRUE	TRUE	1.6767e-06	1.6767e-06	-0.19682	0.040676	0.0039153
1518	Skin_Not_Sun_Exposed_Suprapubic	ENSG00000144815.15	NXPE3	chr3	101779202	101827392	4	chr3	101680712	101680782	19365	TRUE	TRUE	2.4731e-06	2.4731e-06	-0.20844	0.043739	0.0039327
1519	Artery_Tibial	ENSG00000185127.6	C6orf120	chr6	169702190	169704856	7	chr6	169765857	169766056	26315	TRUE	TRUE	2.3182e-06	2.3182e-06	-0.19652	0.041177	0.0039329
1520	Thyroid	ENSG00000261186.2	LINC01238	chr2	242087351	242088457	10	chr2	242082286	242083839	16364	TRUE	TRUE	1.7177e-06	1.7177e-06	0.20144	0.041653	0.0039647
1521	Skin_Not_Sun_Exposed_Suprapubic	ENSG00000188191.14	PRKAR1B	chr7	549197	727650	29	chr7	802891	803183	26435	TRUE	TRUE	3.5226e-07	3.5226e-07	0.22496	0.043575	0.0039887
1522	Esophagus_Muscularis	ENSG00000270028.1	RP11-380L11.4	chr12	123925461	123926083	7	chr12	123945972	123946023	6710	TRUE	TRUE	2.0168e-06	2.0168e-06	-0.22206	0.046117	0.0039889
1523	Artery_Aorta	ENSG00000187987.9	ZSCAN23	chr6	28431930	28443502	4	chr6	28382863	28383028	24848	TRUE	TRUE	1.6023e-06	1.6023e-06	-0.24481	0.050203	0.0040068
1524	Artery_Aorta	ENSG00000259422.1	RP11-593F23.1	chr15	76174891	76181486	2	chr15	76198864	76198930	9650	TRUE	TRUE	3.3098e-06	3.3098e-06	-0.2375	0.050296	0.0040167
1525	Heart_Atrial_Appendage	ENSG00000160221.16	C21orf33	chr21	44133605	44145723	5	chr21	44163310	44163456	17635	TRUE	TRUE	1.4861e-06	1.4861e-06	0.25151	0.051368	0.0040231
1526	Brain_Caudate_basal_ganglia	ENSG00000259205.2	PRKXP1	chr15	100553529	100558954	8	chr15	100554291	100558659	9916	TRUE	TRUE	3.3018e-07	3.3018e-07	0.36388	0.068667	0.0040316
1527	Artery_Aorta	ENSG00000233930.3	KRTAP5-AS1	chr11	1571353	1599184	13	chr11	1576984	1577056	4074	TRUE	TRUE	5.2734e-07	5.2734e-07	-0.25557	0.050059	0.0040409
1528	Heart_Atrial_Appendage	ENSG00000197345.12	MRPL21	chr11	68891276	68903835	5	chr11	68929805	68929955	4684	TRUE	TRUE	1.5344e-06	1.5344e-06	-0.25119	0.051373	0.0040445
1529	Colon_Transverse	ENSG00000259422.1	RP11-593F23.1	chr15	76174891	76181486	2	chr15	76198864	76198930	9650	TRUE	TRUE	2.8799e-06	2.8799e-06	-0.24507	0.051529	0.0040488
1530	Whole_Blood	ENSG00000229413.2	RP11-274B21.12	chr7	128653690	128653968	4	chr7	128603408	128603583	27802	TRUE	TRUE	4.2553e-06	4.2553e-06	0.17952	0.038705	0.0040853
1531	Testis	ENSG00000261299.1	C2orf69P3	chr16	35425364	35426483	1	chr16	35446933	35447316	10388	TRUE	TRUE	9.5906e-06	9.5906e-06	0.24689	0.054861	0.0040885
1532	Colon_Transverse	ENSG00000238083.7	LRRC37A2	chr17	46511511	46553449	1	chr17	46573583	46574143	11546	TRUE	TRUE	6.0147e-06	6.0147e-06	0.23727	0.051632	0.0040958
1533	Adipose_Visceral_Omentum	ENSG00000113303.11	BTNL8	chr5	180899077	180950906	5	chr5	180916931	180917557	24408	TRUE	TRUE	1.7449e-06	1.7449e-06	-0.22242	0.045909	0.0040964
1534	Adipose_Visceral_Omentum	ENSG00000215237.6	RP11-54D18.2	chr9	14993312	15019729	1	chr9	14991460	14991546	30227	TRUE	TRUE	8.8562e-06	8.8562e-06	-0.20707	0.046068	0.0040964
1535	Artery_Aorta	ENSG00000186153.16	WWOX	chr16	78099413	79212667	16	chr16	78034350	78034599	10695	TRUE	TRUE	4.4841e-07	4.4841e-07	0.2571	0.050038	0.0041116
1536	Brain_Nucleus_accumbens_basal_ganglia	ENSG00000164106.7	SCRG1	chr4	173384701	173406380	2	chr4	173399526	173399676	22189	TRUE	TRUE	1.1494e-06	1.1494e-06	0.34008	0.067691	0.0041211
1537	Whole_Blood	ENSG00000059804.15	SLC2A3	chr12	7919230	7936275	2	chr12	7881769	7881898	5596	TRUE	TRUE	8.7062e-06	8.7062e-06	0.1737	0.038746	0.0041227
1538	Adipose_Subcutaneous	ENSG00000140950.15	TLDC1	chr16	84476421	84554033	6	chr16	84479389	84479572	10792	TRUE	TRUE	2.7171e-06	2.7171e-06	-0.19622	0.041399	0.0041247
1539	Adipose_Subcutaneous	ENSG00000112053.13	SLC26A8	chr6	35943514	36024868	2	chr6	36029870	36029959	24899	TRUE	TRUE	8.1524e-06	8.1524e-06	-0.18677	0.041477	0.0041247
1540	Thyroid	ENSG00000176783.14	RUFY1	chr5	179550558	179610026	6	chr5	179535944	179536156	24367	TRUE	TRUE	3.0346e-06	3.0346e-06	0.19667	0.041694	0.0041597
1541	Cells_Cultured_fibroblasts	ENSG00000130024.14	PHF10	chr6	169705133	169724055	8	chr6	169765857	169766056	26315	TRUE	TRUE	2.2698e-06	2.2698e-06	-0.21744	0.045411	0.0041802
1542	Brain_Cortex	ENSG00000262539.1	RP11-259G18.3	chr17	46259551	46260606	1	chr17	46265245	46265480	11545	TRUE	TRUE	3.326e-06	3.326e-06	0.32355	0.067587	0.0042065
1543	Thyroid	ENSG00000262879.5	RP11-156P1.3	chr17	46984045	47100323	2	chr17	46980305	46980433	11548	TRUE	TRUE	9.3068e-06	9.3068e-06	-0.18692	0.041775	0.0042095
1544	Brain_Cortex	ENSG00000140521.12	POLG	chr15	89316305	89334861	2	chr15	89325036	89325280	9789	TRUE	TRUE	1.8143e-06	1.8143e-06	-0.33166	0.067386	0.0042125
1545	Brain_Cortex	ENSG00000272983.1	RP11-508N22.12	chr10	38137337	38144399	2	chr10	38112736	38112809	2934	TRUE	TRUE	1.8613e-06	1.8613e-06	-0.33132	0.067394	0.0042125
1546	Cells_Cultured_fibroblasts	ENSG00000100068.11	LRP5L	chr22	25351421	25405377	4	chr22	25348997	25349159	17845	TRUE	TRUE	4.6401e-06	4.6401e-06	0.21082	0.045479	0.0042218
1547	Whole_Blood	ENSG00000065802.11	ASB1	chr2	238426742	238452250	4	chr2	238450994	238451095	16191	TRUE	TRUE	4.5366e-06	4.5366e-06	-0.17901	0.038709	0.0042393
1548	Brain_Putamen_basal_ganglia	ENSG00000214401.4	KANSL1-AS1	chr17	46193576	46196723	1	chr17	46265245	46265480	11545	TRUE	TRUE	2.0725e-06	2.0725e-06	0.36082	0.073275	0.0042708
1549	Uterus	ENSG00000090857.13	PDPR	chr16	70113626	70162537	2	chr16	70153772	70154026	10627	TRUE	TRUE	4.0028e-07	4.0028e-07	0.43983	0.081983	0.0043426
1550	Esophagus_Mucosa	ENSG00000280161.1	CTC-205M6.1	chr5	180810506	180811384	9	chr5	180797794	180797854	24405	TRUE	TRUE	1.2005e-06	1.2005e-06	-0.21971	0.044668	0.0043631
1551	Esophagus_Mucosa	ENSG00000140521.12	POLG	chr15	89316305	89334861	2	chr15	89325036	89325280	9789	TRUE	TRUE	5.4978e-06	5.4978e-06	-0.20597	0.044805	0.0043631
1552	Testis	ENSG00000140319.10	SRP14	chr15	40035739	40039188	4	chr15	40037521	40037702	9309	TRUE	TRUE	2.6039e-06	2.6039e-06	0.26164	0.054642	0.0043776
1553	Brain_Cerebellum	ENSG00000238286.1	SLC35E1P1	chr13	20607268	20608131	2	chr13	20550539	20550640	7061	TRUE	TRUE	1.5331e-06	1.5331e-06	-0.33148	0.06688	0.0044067
1554	Brain_Cerebellum	ENSG00000262500.1	MAPK8IP1P1	chr17	46243606	46245044	1	chr17	46265245	46265480	11545	TRUE	TRUE	3.2054e-06	3.2054e-06	0.32172	0.067119	0.0044067
1555	Pituitary	ENSG00000272983.1	RP11-508N22.12	chr10	38137337	38144399	2	chr10	38112736	38112809	2934	TRUE	TRUE	2.0295e-06	2.0295e-06	-0.30794	0.063147	0.0044661
1556	Prostate	ENSG00000221994.10	ZNF630	chrX	48034050	48071658	2	chrX	48058650	48059664	31602	TRUE	TRUE	8.159e-07	8.159e-07	0.33031	0.064979	0.0044664
1557	Prostate	ENSG00000138750.14	NUP54	chr4	76114659	76148515	5	chr4	76150152	76150366	21295	TRUE	TRUE	3.5226e-07	3.5226e-07	-0.34049	0.064729	0.0044664
1558	Lung	ENSG00000197601.12	FAR1	chr11	13668670	13732346	1	chr11	13649771	13649929	4232	TRUE	TRUE	1.203e-05	1.203e-05	-0.19436	0.043957	0.0044968
1559	Esophagus_Gastroesophageal_Junction	ENSG00000256148.1	RP11-809N8.5	chr11	73510658	73510820	3	chr11	73579306	73579448	4789	TRUE	TRUE	2.3705e-06	2.3705e-06	-0.26026	0.054145	0.0044971
1560	Heart_Atrial_Appendage	ENSG00000138750.14	NUP54	chr4	76114659	76148515	5	chr4	76150152	76150366	21295	TRUE	TRUE	1.7595e-06	1.7595e-06	-0.2498	0.051392	0.004519
1561	Lung	ENSG00000078814.15	MYH7B	chr20	34975403	35002403	5	chr20	35041057	35041153	16697	TRUE	TRUE	2.4659e-06	2.4659e-06	0.20887	0.043823	0.0045333
1562	Colon_Transverse	ENSG00000115364.13	MRPL19	chr2	75646783	75690851	5	chr2	75712061	75712382	14699	TRUE	TRUE	1.3815e-06	1.3815e-06	0.25259	0.051426	0.0045614
1563	Colon_Sigmoid	ENSG00000264230.7	ANXA8L1	chr10	46375627	46537864	3	chr10	46329638	46329873	2983	TRUE	TRUE	2.0948e-06	2.0948e-06	0.26777	0.055351	0.0045759
1564	Cells_Cultured_fibroblasts	ENSG00000103249.17	CLCN7	chr16	1444935	1475580	7	chr16	1372790	1374217	10015	TRUE	TRUE	2.9209e-06	2.9209e-06	-0.21513	0.045435	0.0045961
1565	Colon_Transverse	ENSG00000138744.14	NAAA	chr4	75913657	75940949	4	chr4	76027456	76027965	21291	TRUE	TRUE	1.8062e-06	1.8062e-06	0.24987	0.051463	0.0046304
1566	Nerve_Tibial	ENSG00000270571.2	RP11-355F16.1	chr2	75154366	75189949	1	chr2	75154405	75154568	14693	TRUE	TRUE	2.1493e-05	2.1493e-05	0.18604	0.04338	0.0046471
1567	Artery_Tibial	ENSG00000182362.13	YBEY	chr21	46286337	46297751	12	chr21	46381955	46384987	17762	TRUE	TRUE	1.6187e-06	1.6187e-06	-0.19947	0.041152	0.0046516
1568	Thyroid	ENSG00000174886.12	NDUFA11	chr19	5891276	5904006	6	chr19	5996251	5996312	13246	TRUE	TRUE	3.4894e-06	3.4894e-06	-0.19548	0.041704	0.0046874
1569	Adipose_Subcutaneous	ENSG00000214279.13	SCART1	chr10	133453946	133469183	8	chr10	133476922	133481149	4009	TRUE	TRUE	2.3565e-06	2.3565e-06	0.19741	0.041389	0.0047129
1570	Nerve_Tibial	ENSG00000171130.17	ATP6V0E2	chr7	149872968	149880698	2	chr7	149865833	149866027	28041	TRUE	TRUE	1.1101e-05	1.1101e-05	-0.1923	0.043327	0.0047543
1571	Skin_Sun_Exposed_Lower_leg	ENSG00000162378.12	ZYG11B	chr1	52726467	52827342	9	chr1	52783817	52783963	670	TRUE	TRUE	2.0696e-06	2.0696e-06	0.19511	0.04069	0.0047758
1572	Skin_Sun_Exposed_Lower_leg	ENSG00000249731.1	RP11-259O2.3	chr5	1968094	1969013	10	chr5	1984700	1984780	22598	TRUE	TRUE	1.9085e-06	1.9085e-06	-0.19577	0.040684	0.0047808
1573	Skin_Sun_Exposed_Lower_leg	ENSG00000226644.5	RP11-128M1.1	chr20	2207217	2213151	1	chr20	2236336	2236457	16396	TRUE	TRUE	1.9064e-05	1.9064e-05	0.17607	0.040839	0.0047808
1574	Muscle_Skeletal	ENSG00000143776.18	CDC42BPA	chr1	226989865	227318474	5	chr1	227162877	227163213	1864	TRUE	TRUE	4.0277e-06	4.0277e-06	0.17497	0.037646	0.0047844
1575	Artery_Tibial	ENSG00000008838.19	MED24	chr17	40019097	40061215	3	chr17	39956231	39956296	11478	TRUE	TRUE	6.7651e-06	6.7651e-06	-0.18743	0.041252	0.0048031
1576	Whole_Blood	ENSG00000133687.15	TMTC1	chr12	29500840	29784759	5	chr12	29693075	29693315	5798	TRUE	TRUE	4.1801e-06	4.1801e-06	0.17967	0.038704	0.0048184
1577	Brain_Hypothalamus	ENSG00000262539.1	RP11-259G18.3	chr17	46259551	46260606	1	chr17	46265245	46265480	11545	TRUE	TRUE	2.0074e-06	2.0074e-06	0.36024	0.073067	0.0048426
1578	Esophagus_Muscularis	ENSG00000075407.18	ZNF37A	chr10	38094334	38150293	2	chr10	38112736	38112809	2934	TRUE	TRUE	8.7437e-06	8.7437e-06	-0.2081	0.046263	0.0048742
1579	Cells_Cultured_fibroblasts	ENSG00000144488.14	ESPNL	chr2	238100157	238133287	4	chr2	238109771	238110785	16185	TRUE	TRUE	5.5007e-06	5.5007e-06	0.20921	0.045495	0.0048885
1580	Breast_Mammary_Tissue	ENSG00000178209.14	PLEC	chr8	143915147	143976734	8	chr8	143931258	143931483	30057	TRUE	TRUE	9.732e-07	9.732e-07	0.24714	0.049642	0.0049392
1581	Nerve_Tibial	ENSG00000101198.14	NKAIN4	chr20	63240784	63272694	18	chr20	63221509	63221761	17152	TRUE	TRUE	1.2945e-06	1.2945e-06	-0.2114	0.043153	0.0049422
1582	Brain_Cerebellum	ENSG00000215237.6	RP11-54D18.2	chr9	14993312	15019729	1	chr9	14991460	14991546	30227	TRUE	TRUE	3.838e-06	3.838e-06	-0.31929	0.067178	0.0049659
1583	Cells_Cultured_fibroblasts	ENSG00000271452.1	RP11-342K6.2	chr2	75669989	75670454	4	chr2	75712061	75712382	14699	TRUE	TRUE	5.6939e-06	5.6939e-06	-0.20888	0.045498	0.005002
1584	Adipose_Visceral_Omentum	ENSG00000080166.15	DCT	chr13	94436808	94479682	4	chr13	94501956	94502284	7780	TRUE	TRUE	2.7627e-06	2.7627e-06	-0.21819	0.045954	0.0050026
1585	Artery_Tibial	ENSG00000132740.8	IGHMBP2	chr11	68903842	68940599	5	chr11	68929805	68929955	4684	TRUE	TRUE	4.2924e-06	4.2924e-06	0.19134	0.04122	0.0050201
1586	Heart_Atrial_Appendage	ENSG00000117335.19	CD46	chr1	207752057	207795513	1	chr1	207846719	207846902	1713	TRUE	TRUE	1.0071e-05	1.0071e-05	0.23133	0.051635	0.0050219
1587	Heart_Atrial_Appendage	ENSG00000164118.12	CEP44	chr4	174285434	174333380	3	chr4	174265224	174265367	22200	TRUE	TRUE	3.426e-06	3.426e-06	0.24292	0.051485	0.0050219
1588	Cells_Cultured_fibroblasts	ENSG00000136573.12	BLK	chr8	11494001	11564604	5	chr8	11587477	11587563	28613	TRUE	TRUE	4.6603e-06	4.6603e-06	0.21077	0.045479	0.0050593
1589	Esophagus_Muscularis	ENSG00000100991.11	TRPC4AP	chr20	35002438	35092871	3	chr20	35041057	35041153	16697	TRUE	TRUE	6.1525e-06	6.1525e-06	-0.21153	0.046228	0.0050761
1590	Esophagus_Muscularis	ENSG00000112293.14	GPLD1	chr6	24428177	24489622	8	chr6	24421469	24421559	24811	TRUE	TRUE	2.3767e-06	2.3767e-06	0.22054	0.046134	0.0051603
1591	Brain_Anterior_cingulate_cortex_BA24	ENSG00000262539.1	RP11-259G18.3	chr17	46259551	46260606	1	chr17	46265245	46265480	11545	TRUE	TRUE	1.8938e-06	1.8938e-06	0.3901	0.078382	0.0051653
1592	Brain_Anterior_cingulate_cortex_BA24	ENSG00000272983.1	RP11-508N22.12	chr10	38137337	38144399	2	chr10	38112736	38112809	2934	TRUE	TRUE	9.7972e-07	9.7972e-07	-0.39994	0.078021	0.0051653
1593	Thyroid	ENSG00000274627.1	RP11-104N10.2	chr16	89516797	89522217	14	chr16	89429084	89430599	10994	TRUE	TRUE	1.6645e-06	1.6645e-06	-0.2017	0.04165	0.0051655
1594	Adrenal_Gland	ENSG00000171467.15	ZNF318	chr6	43307134	43369478	4	chr6	43352185	43352254	24967	TRUE	TRUE	6.9472e-07	6.9472e-07	-0.3244	0.063486	0.0052008
1595	Skin_Sun_Exposed_Lower_leg	ENSG00000161036.12	LRWD1	chr7	102464929	102473117	3	chr7	102445083	102445162	27561	TRUE	TRUE	7.0006e-06	7.0006e-06	0.1849	0.040772	0.0052013
1596	Skin_Sun_Exposed_Lower_leg	ENSG00000115339.13	GALNT3	chr2	165747591	165794682	2	chr2	165744821	165744946	15468	TRUE	TRUE	1.0901e-05	1.0901e-05	-0.18105	0.040801	0.0052215
1597	Skin_Sun_Exposed_Lower_leg	ENSG00000151640.12	DPYSL4	chr10	132186900	132205776	16	chr10	132190852	132192113	3916	TRUE	TRUE	1.3507e-06	1.3507e-06	0.19856	0.040661	0.0052215
1598	Skin_Sun_Exposed_Lower_leg	ENSG00000242247.10	ARFGAP3	chr22	42796502	42858106	1	chr22	42896333	42896505	18071	TRUE	TRUE	2.1654e-05	2.1654e-05	-0.17492	0.040847	0.0052215
1599	Brain_Nucleus_accumbens_basal_ganglia	ENSG00000215237.6	RP11-54D18.2	chr9	14993312	15019729	1	chr9	14991460	14991546	30227	TRUE	TRUE	3.1886e-06	3.1886e-06	-0.3265	0.068037	0.0052765
1600	Muscle_Skeletal	ENSG00000249437.7	NAIP	chr5	70968483	71025114	1	chr5	70915315	70915585	23320	TRUE	TRUE	2.2661e-05	2.2661e-05	0.161	0.037737	0.0053146
1601	Skin_Sun_Exposed_Lower_leg	ENSG00000243679.1	RP11-274B21.3	chr7	128654020	128654722	4	chr7	128603408	128603583	27802	TRUE	TRUE	5.6116e-06	5.6116e-06	0.18679	0.040757	0.0053173
1602	Artery_Aorta	ENSG00000281490.1	CICP14	chr7	128655962	128658791	4	chr7	128603408	128603583	27802	TRUE	TRUE	2.4615e-06	2.4615e-06	0.24051	0.050258	0.0053456
1603	Artery_Aorta	ENSG00000215237.6	RP11-54D18.2	chr9	14993312	15019729	1	chr9	14991460	14991546	30227	TRUE	TRUE	9.8096e-06	9.8096e-06	-0.22611	0.050437	0.0053456
1604	Artery_Tibial	ENSG00000274627.1	RP11-104N10.2	chr16	89516797	89522217	14	chr16	89429084	89430599	10994	TRUE	TRUE	1.6526e-06	1.6526e-06	-0.1993	0.041154	0.0053496
1605	Esophagus_Mucosa	ENSG00000164924.17	YWHAZ	chr8	100916525	100953388	3	chr8	100878222	100878360	29484	TRUE	TRUE	4.6183e-06	4.6183e-06	0.20759	0.044789	0.005394
1606	Muscle_Skeletal	ENSG00000223813.2	AC007255.8	chr7	29514329	29563670	2	chr7	29635999	29636374	26811	TRUE	TRUE	1.1704e-05	1.1704e-05	-0.16648	0.037702	0.0054204
1607	Adipose_Visceral_Omentum	ENSG00000279930.1	LA16c-312E8.4	chr16	1437154	1439315	7	chr16	1372790	1374217	10015	TRUE	TRUE	1.7513e-06	1.7513e-06	0.22239	0.045909	0.0054341
1608	Whole_Blood	ENSG00000131591.17	C1orf159	chr1	1081818	1116361	5	chr1	1098986	1099902	16	TRUE	TRUE	4.7778e-06	4.7778e-06	-0.17859	0.038712	0.0054358
1609	Adipose_Subcutaneous	ENSG00000160075.11	SSU72	chr1	1541673	1574869	3	chr1	1565629	1565726	22	TRUE	TRUE	7.3559e-06	7.3559e-06	0.18768	0.04147	0.0054528
1610	Brain_Putamen_basal_ganglia	ENSG00000115364.13	MRPL19	chr2	75646783	75690851	5	chr2	75712061	75712382	14699	TRUE	TRUE	5.8378e-07	5.8378e-07	0.37845	0.072724	0.0054681
1611	Adipose_Visceral_Omentum	ENSG00000211973.2	IGHV1-69	chr14	106714684	106715181	3	chr14	106705656	106706543	9146	TRUE	TRUE	4.2885e-06	4.2885e-06	0.21406	0.045997	0.0054747
1612	Adipose_Visceral_Omentum	ENSG00000276850.4	CH17-360D5.2	chr10	47908064	47991850	1	chr10	47899419	47899664	2990	TRUE	TRUE	1.2745e-05	1.2745e-05	0.20347	0.046103	0.0054747
1613	Skin_Sun_Exposed_Lower_leg	ENSG00000233217.2	MROH3P	chr1	200917460	200966668	2	chr1	200911008	200911176	1660	TRUE	TRUE	1.1744e-05	1.1744e-05	0.18039	0.040806	0.0054974
1614	Skin_Sun_Exposed_Lower_leg	ENSG00000196141.13	SPATS2L	chr2	200305881	200482263	1	chr2	200207083	200207351	15751	TRUE	TRUE	2.3711e-05	2.3711e-05	-0.17409	0.040853	0.0054974
1615	Muscle_Skeletal	ENSG00000175711.8	B3GNTL1	chr17	82946879	83051810	35	chr17	83039194	83039659	12129	TRUE	TRUE	6.917e-07	6.917e-07	-0.18816	0.037553	0.0055358
1616	Artery_Tibial	ENSG00000204176.13	SYT15	chr10	46578217	46594173	1	chr10	46608408	46608545	2985	TRUE	TRUE	2.4333e-05	2.4333e-05	0.17595	0.041341	0.0055622
1617	Uterus	ENSG00000120071.13	KANSL1	chr17	46029916	46225389	1	chr17	46265245	46265480	11545	TRUE	TRUE	1.3109e-06	1.3109e-06	0.42175	0.082771	0.0056888
1618	Cells_EBV-transformed_lymphocytes	ENSG00000089876.11	DHX32	chr10	125836554	125896436	1	chr10	125824765	125825183	3735	TRUE	TRUE	1.7562e-06	1.7562e-06	-0.38611	0.07741	0.0057182
1619	Heart_Atrial_Appendage	ENSG00000280828.1	RP11-274B21.1	chr7	128533652	128615970	6	chr7	128603408	128603583	27802	TRUE	TRUE	2.0011e-06	2.0011e-06	0.24849	0.05141	0.005727
1620	Nerve_Tibial	ENSG00000148841.15	ITPRIP	chr10	104309698	104338404	2	chr10	104357784	104358161	3504	TRUE	TRUE	1.3657e-05	1.3657e-05	-0.19036	0.043344	0.0057384
1621	Esophagus_Mucosa	ENSG00000169403.11	PTAFR	chr1	28147166	28193936	2	chr1	28225026	28225189	441	TRUE	TRUE	7.5395e-06	7.5395e-06	0.20299	0.044834	0.0057619
1622	Esophagus_Mucosa	ENSG00000095383.19	TBC1D2	chr9	98198999	98255721	3	chr9	98270416	98270592	30749	TRUE	TRUE	5.1207e-06	5.1207e-06	-0.20663	0.044799	0.0057633
1623	Adipose_Subcutaneous	ENSG00000088970.15	KIZ	chr20	21125983	21246622	2	chr20	21209592	21209836	16579	TRUE	TRUE	1.1828e-05	1.1828e-05	0.18346	0.041503	0.0057779
1624	Lung	ENSG00000088970.15	KIZ	chr20	21125983	21246622	2	chr20	21209592	21209836	16579	TRUE	TRUE	8.002e-06	8.002e-06	0.1982	0.043922	0.0057893
1625	Pancreas	ENSG00000229413.2	RP11-274B21.12	chr7	128653690	128653968	4	chr7	128603408	128603583	27802	TRUE	TRUE	1.9534e-06	1.9534e-06	0.27336	0.056292	0.0058822
1626	Thyroid	ENSG00000231187.2	RP11-38L15.3	chr10	46582782	46598145	1	chr10	46608408	46608545	2985	TRUE	TRUE	2.713e-05	2.713e-05	0.17711	0.041852	0.0059127
1627	Thyroid	ENSG00000266896.1	RP1-266L20.9	chr6	169770413	169772042	8	chr6	169765857	169766056	26315	TRUE	TRUE	3.4108e-06	3.4108e-06	-0.19568	0.041702	0.0059127
1628	Thyroid	ENSG00000279281.1	RP11-226M10.3	chr17	57448218	57450291	3	chr17	57450290	57450366	11650	TRUE	TRUE	9.1552e-06	9.1552e-06	0.18706	0.041774	0.0059127
1629	Lung	ENSG00000185924.6	RTN4RL1	chr17	1934677	2025345	8	chr17	2013539	2013870	11143	TRUE	TRUE	2.0897e-06	2.0897e-06	-0.21033	0.043809	0.0059515
1630	Heart_Atrial_Appendage	ENSG00000232002.1	LINC01880	chr2	242047695	242084138	11	chr2	242042908	242043213	16361	TRUE	TRUE	1.1617e-06	1.1617e-06	0.25399	0.051334	0.0059534
1631	Lung	ENSG00000273760.1	CH17-360D5.3	chr10	47970043	47973496	1	chr10	47899419	47899664	2990	TRUE	TRUE	1.7064e-05	1.7064e-05	0.19102	0.043986	0.0059797
1632	Esophagus_Mucosa	ENSG00000039139.9	DNAH5	chr5	13690331	13944543	5	chr5	13967687	13967936	22830	TRUE	TRUE	3.2591e-06	3.2591e-06	-0.21079	0.044758	0.0060043
1633	Nerve_Tibial	ENSG00000231466.2	CTA-246H3.11	chr22	25349543	25350322	4	chr22	25436519	25436763	17847	TRUE	TRUE	7.2177e-06	7.2177e-06	0.19628	0.043292	0.0060089
1634	Skin_Sun_Exposed_Lower_leg	ENSG00000264717.5	CH17-360D5.1	chr10	47918739	47923524	1	chr10	47899419	47899664	2990	TRUE	TRUE	2.6212e-05	2.6212e-05	0.17317	0.04086	0.0060132
1635	Muscle_Skeletal	ENSG00000267594.5	CYP4F24P	chr19	15760241	15779909	8	chr19	15702081	15702216	13403	TRUE	TRUE	3.3687e-06	3.3687e-06	-0.17635	0.037637	0.0060864
1636	Esophagus_Mucosa	ENSG00000264230.7	ANXA8L1	chr10	46375627	46537864	3	chr10	46329638	46329873	2983	TRUE	TRUE	5.6392e-06	5.6392e-06	0.20573	0.044807	0.006088
1637	Esophagus_Mucosa	ENSG00000100983.9	GSS	chr20	34928430	34955817	3	chr20	34889289	34889543	16695	TRUE	TRUE	5.8025e-06	5.8025e-06	-0.20546	0.04481	0.006088
1638	Esophagus_Mucosa	ENSG00000112584.13	FAM120B	chr6	170290703	170407065	28	chr6	170398296	170400316	26372	TRUE	TRUE	6.1472e-07	6.1472e-07	0.22549	0.044608	0.006088
1639	Lung	ENSG00000258429.1	PDF	chr16	69328621	69330595	4	chr16	69325358	69325494	10622	TRUE	TRUE	4.5367e-06	4.5367e-06	0.20342	0.043874	0.0061666
1640	Lung	ENSG00000006611.15	USH1C	chr11	17493895	17544416	2	chr11	17552527	17552615	4259	TRUE	TRUE	9.0059e-06	9.0059e-06	0.19709	0.043932	0.0061666
1641	Skin_Not_Sun_Exposed_Suprapubic	ENSG00000218227.3	RP11-889L3.1	chr5	178055604	178056194	2	chr5	178095032	178097095	24316	TRUE	TRUE	8.0629e-06	8.0629e-06	-0.19774	0.043838	0.0061858
1642	Cells_Cultured_fibroblasts	ENSG00000164924.17	YWHAZ	chr8	100916525	100953388	3	chr8	100878222	100878360	29484	TRUE	TRUE	9.6644e-06	9.6644e-06	0.20379	0.045548	0.0062244
1643	Colon_Sigmoid	ENSG00000261575.2	RP11-259G18.1	chr17	46267037	46268694	1	chr17	46265245	46265480	11545	TRUE	TRUE	8.871e-06	8.871e-06	0.25134	0.055604	0.006244
1644	Artery_Tibial	ENSG00000139433.9	GLTP	chr12	109850943	109880488	6	chr12	109867984	109868297	6527	TRUE	TRUE	4.6306e-06	4.6306e-06	-0.19069	0.041225	0.0062798
1645	Cells_Cultured_fibroblasts	ENSG00000090581.9	GNPTG	chr16	1351923	1363204	6	chr16	1372790	1374217	10015	TRUE	TRUE	4.941e-06	4.941e-06	0.21022	0.045485	0.0062939
1646	Stomach	ENSG00000220804.8	LINC01881	chr2	242088633	242160153	10	chr2	242086257	242086667	16366	TRUE	TRUE	7.5338e-07	7.5338e-07	0.27362	0.054193	0.006304
1647	Nerve_Tibial	ENSG00000225331.1	LINC01678	chr21	44158740	44160076	4	chr21	44163310	44163456	17635	TRUE	TRUE	7.6495e-06	7.6495e-06	0.19575	0.043297	0.0063094
1648	Brain_Cortex	ENSG00000138744.14	NAAA	chr4	75913657	75940949	4	chr4	76027456	76027965	21291	TRUE	TRUE	1.4723e-06	1.4723e-06	0.3344	0.067317	0.0063307
1649	Skin_Sun_Exposed_Lower_leg	ENSG00000142082.14	SIRT3	chr11	215458	236431	4	chr11	220680	221140	4013	TRUE	TRUE	7.0277e-06	7.0277e-06	-0.18487	0.040772	0.0063817
1650	Thyroid	ENSG00000221994.10	ZNF630	chrX	48034050	48071658	2	chrX	48058650	48059664	31602	TRUE	TRUE	1.5182e-05	1.5182e-05	0.1825	0.04181	0.0064325
1651	Thyroid	ENSG00000262061.5	RP11-1260E13.4	chr17	331205	333488	25	chr17	343914	344819	11038	TRUE	TRUE	1.2182e-06	1.2182e-06	-0.20427	0.041628	0.0064325
1652	Esophagus_Mucosa	ENSG00000130023.15	ERMARD	chr6	169751622	169781584	9	chr6	169765857	169766056	26315	TRUE	TRUE	2.0785e-06	2.0785e-06	-0.21486	0.044718	0.0064332
1653	Thyroid	ENSG00000065457.10	ADAT1	chr16	75596981	75623300	4	chr16	75526151	75526239	10665	TRUE	TRUE	7.7012e-06	7.7012e-06	0.1886	0.041761	0.0064457
1654	Lung	ENSG00000176155.18	CCDC57	chr17	82101460	82212830	10	chr17	82122409	82122507	12059	TRUE	TRUE	1.9594e-06	1.9594e-06	0.2109	0.043803	0.0064565
1655	Lung	ENSG00000032742.17	IFT88	chr13	20567069	20691437	4	chr13	20550539	20550640	7061	TRUE	TRUE	4.9659e-06	4.9659e-06	-0.20259	0.043882	0.0064565
1656	Lung	ENSG00000267056.2	AC005336.4	chr19	15910582	15911824	8	chr19	15882462	15882698	13407	TRUE	TRUE	2.4622e-06	2.4622e-06	0.20889	0.043823	0.0064565
1657	Testis	ENSG00000135577.4	NMBR	chr6	142058330	142088799	4	chr6	142125420	142125513	25836	TRUE	TRUE	3.9695e-06	3.9695e-06	0.25697	0.054713	0.0065807
1658	Esophagus_Mucosa	ENSG00000100068.11	LRP5L	chr22	25351421	25405377	4	chr22	25377972	25378308	17846	TRUE	TRUE	4.9461e-06	4.9461e-06	0.20695	0.044796	0.0066137
1659	Esophagus_Mucosa	ENSG00000223648.4	IGHV3-64	chr14	106657725	106658258	1	chr14	106705656	106706543	9146	TRUE	TRUE	1.9873e-05	1.9873e-05	-0.19359	0.044921	0.0066137
1660	Colon_Sigmoid	ENSG00000197562.9	RAB40C	chr16	589357	629272	14	chr16	604351	604646	9982	TRUE	TRUE	7.4102e-07	7.4102e-07	0.27895	0.055168	0.0066383
1661	Colon_Sigmoid	ENSG00000259422.1	RP11-593F23.1	chr15	76174891	76181486	2	chr15	76198864	76198930	9650	TRUE	TRUE	5.1869e-06	5.1869e-06	-0.25758	0.05551	0.0066383
1662	Colon_Sigmoid	ENSG00000248508.6	SRP14-AS1	chr15	40039311	40067290	4	chr15	40037521	40037702	9309	TRUE	TRUE	2.5607e-06	2.5607e-06	-0.26555	0.055386	0.0066383
1663	Spleen	ENSG00000120071.13	KANSL1	chr17	46029916	46225389	1	chr17	46265245	46265480	11545	TRUE	TRUE	3.6572e-06	3.6572e-06	0.30636	0.064472	0.0066482
1664	Esophagus_Mucosa	ENSG00000242612.6	DECR2	chr16	401826	412487	8	chr16	406744	406915	9971	TRUE	TRUE	2.5668e-06	2.5668e-06	0.21296	0.044737	0.0066551
1665	Esophagus_Mucosa	ENSG00000171467.15	ZNF318	chr6	43307134	43369478	4	chr6	43352185	43352254	24967	TRUE	TRUE	5.1605e-06	5.1605e-06	-0.20656	0.044799	0.0066551
1666	Cells_Cultured_fibroblasts	ENSG00000253214.1	RP11-1149M10.2	chr8	81154279	81164599	1	chr8	81133968	81134431	29320	TRUE	TRUE	3.1752e-05	3.1752e-05	0.19187	0.04566	0.006667
1667	Esophagus_Muscularis	ENSG00000185924.6	RTN4RL1	chr17	1934677	2025345	8	chr17	2013539	2013870	11143	TRUE	TRUE	3.1403e-06	3.1403e-06	-0.21794	0.046161	0.0067296
1668	Skin_Sun_Exposed_Lower_leg	ENSG00000144815.15	NXPE3	chr3	101779202	101827392	4	chr3	101680712	101680782	19365	TRUE	TRUE	7.6265e-06	7.6265e-06	-0.18416	0.040777	0.0067842
1669	Skin_Sun_Exposed_Lower_leg	ENSG00000267056.2	AC005336.4	chr19	15910582	15911824	8	chr19	15882462	15882698	13407	TRUE	TRUE	3.8118e-06	3.8118e-06	0.19006	0.040731	0.0067842
1670	Esophagus_Mucosa	ENSG00000116791.13	CRYZ	chr1	74705482	74733151	7	chr1	74758376	74758723	833	TRUE	TRUE	3.061e-06	3.061e-06	0.21136	0.044752	0.006802
1671	Brain_Spinal_cord_cervical_c-1	ENSG00000138750.14	NUP54	chr4	76114659	76148515	5	chr4	76150152	76150366	21295	TRUE	TRUE	3.193e-07	3.193e-07	-0.44482	0.082101	0.0068175
1672	Brain_Frontal_Cortex_BA9	ENSG00000164106.7	SCRG1	chr4	173384701	173406380	2	chr4	173399526	173399676	22189	TRUE	TRUE	1.5979e-06	1.5979e-06	0.35938	0.072212	0.0068299
1673	Esophagus_Muscularis	ENSG00000065457.10	ADAT1	chr16	75596981	75623300	4	chr16	75526151	75526239	10665	TRUE	TRUE	6.4778e-06	6.4778e-06	0.21103	0.046233	0.0068518
1674	Testis	ENSG00000145362.17	ANK2	chr4	112818109	113383740	6	chr4	113064717	113065251	21602	TRUE	TRUE	2.7938e-06	2.7938e-06	-0.26086	0.054654	0.0068522
1675	Nerve_Tibial	ENSG00000205085.10	FAM71F2	chr7	128672266	128683319	4	chr7	128603408	128603583	27802	TRUE	TRUE	8.3973e-06	8.3973e-06	0.19489	0.043304	0.0068627
1676	Brain_Nucleus_accumbens_basal_ganglia	ENSG00000261575.2	RP11-259G18.1	chr17	46267037	46268694	1	chr17	46265245	46265480	11545	TRUE	TRUE	4.7953e-06	4.7953e-06	0.32088	0.068175	0.0068771
1677	Brain_Nucleus_accumbens_basal_ganglia	ENSG00000160221.16	C21orf33	chr21	44133605	44145723	5	chr21	44163310	44163456	17635	TRUE	TRUE	9.3363e-07	9.3363e-07	0.34277	0.067621	0.0068771
1678	Colon_Sigmoid	ENSG00000268006.1	PTOV1-AS1	chr19	49838817	49851676	3	chr19	49875292	49875438	13856	TRUE	TRUE	3.8589e-06	3.8589e-06	-0.26095	0.055458	0.0069238
1679	Colon_Sigmoid	ENSG00000176681.14	LRRC37A	chr17	46292733	46337794	1	chr17	46265245	46265480	11545	TRUE	TRUE	1.1804e-05	1.1804e-05	0.24795	0.055654	0.0069238
1680	Colon_Sigmoid	ENSG00000267056.2	AC005336.4	chr19	15910582	15911824	8	chr19	15882462	15882698	13407	TRUE	TRUE	1.3936e-06	1.3936e-06	0.27221	0.055279	0.0069238
1681	Esophagus_Muscularis	ENSG00000182004.12	SNRPE	chr1	203861603	203870550	1	chr1	203839916	203840235	1681	TRUE	TRUE	2.6668e-05	2.6668e-05	0.19683	0.046373	0.0069626
1682	Adipose_Subcutaneous	ENSG00000276850.4	CH17-360D5.2	chr10	47908064	47991850	1	chr10	47899419	47899664	2990	TRUE	TRUE	2.8896e-05	2.8896e-05	0.17527	0.041566	0.0069778
1683	Brain_Hippocampus	ENSG00000260075.1	NSFP1	chr17	46372855	46487141	1	chr17	46573583	46574143	11546	TRUE	TRUE	2.3133e-06	2.3133e-06	0.36346	0.074115	0.0069839
1684	Spleen	ENSG00000262539.1	RP11-259G18.3	chr17	46259551	46260606	1	chr17	46265245	46265480	11545	TRUE	TRUE	4.4335e-06	4.4335e-06	0.30384	0.064527	0.006993
1685	Spleen	ENSG00000161036.12	LRWD1	chr7	102464929	102473117	3	chr7	102445083	102445162	27561	TRUE	TRUE	1.496e-06	1.496e-06	0.31777	0.064218	0.006993
1686	Adipose_Subcutaneous	ENSG00000249378.5	LINC01060	chr4	188400736	188681051	19	chr4	188444850	188449186	22418	TRUE	TRUE	1.5423e-06	1.5423e-06	0.20091	0.041359	0.0069967
1687	Brain_Nucleus_accumbens_basal_ganglia	ENSG00000280119.1	AC093642.1	chr2	242001209	242006013	10	chr2	241994877	241995081	16358	TRUE	TRUE	5.4003e-07	5.4003e-07	0.34973	0.067436	0.0070072
1688	Brain_Nucleus_accumbens_basal_ganglia	ENSG00000272983.1	RP11-508N22.12	chr10	38137337	38144399	2	chr10	38112736	38112809	2934	TRUE	TRUE	2.7687e-06	2.7687e-06	-0.32842	0.067989	0.0070072
1689	Skin_Not_Sun_Exposed_Suprapubic	ENSG00000223813.2	AC007255.8	chr7	29514329	29563670	2	chr7	29635999	29636374	26811	TRUE	TRUE	9.3099e-06	9.3099e-06	-0.1964	0.04385	0.0070193
1690	Skin_Sun_Exposed_Lower_leg	ENSG00000250132.6	RP11-359B12.2	chr12	974133	991190	8	chr12	1084958	1090867	5480	TRUE	TRUE	4.0045e-06	4.0045e-06	0.18965	0.040734	0.0070525
1691	Brain_Cerebellar_Hemisphere	ENSG00000204175.5	GPRIN2	chr10	46549044	46555530	1	chr10	46608408	46608545	2985	TRUE	TRUE	3.9009e-06	3.9009e-06	0.3476	0.072775	0.0070623
1692	Brain_Hippocampus	ENSG00000164106.7	SCRG1	chr4	173384701	173406380	2	chr4	173399526	173399676	22189	TRUE	TRUE	1.3403e-06	1.3403e-06	0.3713	0.073869	0.0070811
1693	Lung	ENSG00000274627.1	RP11-104N10.2	chr16	89516797	89522217	14	chr16	89429084	89430599	10994	TRUE	TRUE	1.5792e-06	1.5792e-06	-0.21277	0.043785	0.0070836
1694	Adrenal_Gland	ENSG00000160221.16	C21orf33	chr21	44133605	44145723	5	chr21	44163310	44163456	17635	TRUE	TRUE	8.2725e-07	8.2725e-07	0.32229	0.063534	0.0070961
1695	Skin_Sun_Exposed_Lower_leg	ENSG00000267348.2	CTB-179K24.3	chr19	45076589	45090106	2	chr19	45112258	45112332	13803	TRUE	TRUE	1.6354e-05	1.6354e-05	-0.17745	0.040829	0.0071284
1696	Nerve_Tibial	ENSG00000196151.10	WDSUB1	chr2	159235793	159286799	1	chr2	159237781	159237871	15423	TRUE	TRUE	3.5232e-05	3.5232e-05	0.18121	0.04342	0.0071329
1697	Artery_Tibial	ENSG00000108187.15	PBLD	chr10	68282660	68333049	3	chr10	68262299	68262473	3188	TRUE	TRUE	1.0644e-05	1.0644e-05	0.18345	0.041283	0.0071369
1698	Skin_Not_Sun_Exposed_Suprapubic	ENSG00000280828.1	RP11-274B21.1	chr7	128533652	128615970	6	chr7	128603408	128603583	27802	TRUE	TRUE	3.2117e-06	3.2117e-06	0.20612	0.043761	0.0071414
1699	Esophagus_Mucosa	ENSG00000262879.5	RP11-156P1.3	chr17	46984045	47100323	2	chr17	47108147	47108274	11549	TRUE	TRUE	1.1421e-05	1.1421e-05	0.19902	0.044871	0.0071414
1700	Testis	ENSG00000273270.1	RP11-212P7.2	chr7	128524016	128531069	4	chr7	128603408	128603583	27802	TRUE	TRUE	4.5542e-06	4.5542e-06	-0.25542	0.054736	0.0071731
1701	Testis	ENSG00000231205.11	ZNF826P	chr19	20340269	20424969	3	chr19	20520390	20520523	13471	TRUE	TRUE	6.0895e-06	6.0895e-06	0.25213	0.054785	0.0071731
1702	Testis	ENSG00000103888.16	CEMIP	chr15	80779343	80951776	1	chr15	80741321	80741767	9693	TRUE	TRUE	1.7828e-05	1.7828e-05	-0.23955	0.054966	0.0071731
1703	Artery_Aorta	ENSG00000281896.1	RP11-274B21.13	chr7	128617865	128625905	6	chr7	128603408	128603583	27802	TRUE	TRUE	2.2801e-06	2.2801e-06	0.24128	0.050248	0.0072372
1704	Brain_Hypothalamus	ENSG00000204175.5	GPRIN2	chr10	46549044	46555530	1	chr10	46608408	46608545	2985	TRUE	TRUE	3.3347e-06	3.3347e-06	0.3529	0.073287	0.0072403
1705	Colon_Sigmoid	ENSG00000182931.9	WFDC10B	chr20	45684653	45705019	4	chr20	45738844	45739247	16797	TRUE	TRUE	3.178e-06	3.178e-06	-0.26314	0.055424	0.0072547
1706	Heart_Left_Ventricle	ENSG00000023041.11	ZDHHC6	chr10	112424428	112446917	7	chr10	112440034	112440213	3585	TRUE	TRUE	1.912e-06	1.912e-06	-0.24337	0.050289	0.0072833
1707	Whole_Blood	ENSG00000233930.3	KRTAP5-AS1	chr11	1571353	1599184	13	chr11	1576984	1577056	4074	TRUE	TRUE	2.5154e-06	2.5154e-06	-0.18368	0.038675	0.0073453
1708	Cells_Cultured_fibroblasts	ENSG00000204934.10	ATP6V0E2-AS1	chr7	149867697	149871796	2	chr7	149865833	149866027	28041	TRUE	TRUE	1.7868e-05	1.7868e-05	-0.19772	0.045606	0.0074217
1709	Heart_Atrial_Appendage	ENSG00000279227.1	AC009303.2	chr2	118014174	118015673	3	chr2	118042420	118042496	15032	TRUE	TRUE	5.4727e-06	5.4727e-06	0.23796	0.05155	0.0074751
1710	Brain_Cerebellum	ENSG00000080166.15	DCT	chr13	94436808	94479682	4	chr13	94501956	94502284	7780	TRUE	TRUE	1.5328e-06	1.5328e-06	-0.33148	0.06688	0.0074926
1711	Brain_Cerebellum	ENSG00000171130.17	ATP6V0E2	chr7	149872968	149880698	2	chr7	149865833	149866027	28041	TRUE	TRUE	3.2379e-06	3.2379e-06	-0.32159	0.067123	0.007497
1712	Nerve_Tibial	ENSG00000263006.6	ROCK1P1	chr18	109065	122219	3	chr18	180720	181106	12141	TRUE	TRUE	1.2458e-05	1.2458e-05	0.19122	0.043336	0.0074984
1713	Liver	ENSG00000160221.16	C21orf33	chr21	44133605	44145723	5	chr21	44163310	44163456	17635	TRUE	TRUE	9.3717e-07	9.3717e-07	0.33622	0.066428	0.0075098
1714	Brain_Frontal_Cortex_BA9	ENSG00000120071.13	KANSL1	chr17	46029916	46225389	1	chr17	46265245	46265480	11545	TRUE	TRUE	3.8935e-06	3.8935e-06	0.34665	0.072584	0.0075643
1715	Colon_Transverse	ENSG00000230715.3	RP11-274B21.4	chr7	128652841	128653243	4	chr7	128603408	128603583	27802	TRUE	TRUE	3.1281e-06	3.1281e-06	0.24421	0.05154	0.0075748
1716	Colon_Transverse	ENSG00000091073.19	DTX2	chr7	76461676	76505994	2	chr7	76388823	76388890	27296	TRUE	TRUE	6.257e-06	6.257e-06	0.23685	0.051637	0.0075748
1717	Artery_Aorta	ENSG00000230715.3	RP11-274B21.4	chr7	128652841	128653243	4	chr7	128603408	128603583	27802	TRUE	TRUE	3.6717e-06	3.6717e-06	0.23644	0.05031	0.007575
1718	Adipose_Subcutaneous	ENSG00000239445.5	ST3GAL6-AS1	chr3	98714330	98732651	3	chr3	98709984	98710061	19341	TRUE	TRUE	1.0706e-05	1.0706e-05	0.18436	0.041496	0.0075831
1719	Colon_Transverse	ENSG00000138750.14	NUP54	chr4	76114659	76148515	5	chr4	76150152	76150366	21295	TRUE	TRUE	2.5805e-06	2.5805e-06	-0.24621	0.051513	0.0075988
1720	Muscle_Skeletal	ENSG00000008838.19	MED24	chr17	40019097	40061215	3	chr17	39956231	39956296	11478	TRUE	TRUE	1.1391e-05	1.1391e-05	0.1667	0.037701	0.0076027
1721	Muscle_Skeletal	ENSG00000163864.15	NMNAT3	chr3	139560180	139678017	3	chr3	139706974	139707098	19689	TRUE	TRUE	1.1498e-05	1.1498e-05	0.16662	0.037701	0.0076027
1722	Skin_Not_Sun_Exposed_Suprapubic	ENSG00000023191.16	RNH1	chr11	494512	507300	11	chr11	491622	491950	4021	TRUE	TRUE	1.9001e-06	1.9001e-06	-0.21075	0.043717	0.0076168
1723	Adipose_Subcutaneous	ENSG00000270571.2	RP11-355F16.1	chr2	75154366	75189949	1	chr2	75154405	75154568	14693	TRUE	TRUE	3.2933e-05	3.2933e-05	0.17404	0.041576	0.0076903
1724	Lung	ENSG00000276850.4	CH17-360D5.2	chr10	47908064	47991850	1	chr10	47899419	47899664	2990	TRUE	TRUE	2.4456e-05	2.4456e-05	0.18751	0.044016	0.0077254
1725	Esophagus_Gastroesophageal_Junction	ENSG00000182931.9	WFDC10B	chr20	45684653	45705019	4	chr20	45738844	45739247	16797	TRUE	TRUE	3.1589e-06	3.1589e-06	-0.25713	0.054192	0.0077553
1726	Adipose_Subcutaneous	ENSG00000281490.1	CICP14	chr7	128655962	128658791	4	chr7	128603408	128603583	27802	TRUE	TRUE	8.4887e-06	8.4887e-06	0.18642	0.04148	0.0077585
1727	Adipose_Subcutaneous	ENSG00000197599.12	CCDC154	chr16	1434383	1444556	7	chr16	1372790	1374217	10015	TRUE	TRUE	4.8377e-06	4.8377e-06	0.19132	0.04144	0.0077585
1728	Artery_Tibial	ENSG00000239445.5	ST3GAL6-AS1	chr3	98714330	98732651	3	chr3	98709984	98710061	19341	TRUE	TRUE	1.1703e-05	1.1703e-05	0.1826	0.04129	0.0077611
1729	Esophagus_Muscularis	ENSG00000243302.3	RP11-274B21.2	chr7	128651185	128652334	4	chr7	128603408	128603583	27802	TRUE	TRUE	7.5695e-06	7.5695e-06	0.20952	0.046249	0.0078064
1730	Esophagus_Gastroesophageal_Junction	ENSG00000101457.12	DNTTIP1	chr20	45791937	45811427	5	chr20	45738844	45739247	16797	TRUE	TRUE	2.6294e-06	2.6294e-06	0.25913	0.054162	0.0078386
1731	Thyroid	ENSG00000231304.2	SGO1-AS1	chr3	20174244	21145967	8	chr3	20159400	20159561	18642	TRUE	TRUE	4.7568e-06	4.7568e-06	0.19282	0.041726	0.0078888
1732	Artery_Aorta	ENSG00000140319.10	SRP14	chr15	40035739	40039188	4	chr15	40037521	40037702	9309	TRUE	TRUE	3.9401e-06	3.9401e-06	0.23571	0.050319	0.0079306
1733	Brain_Hypothalamus	ENSG00000221947.7	XKR9	chr8	70669365	70790371	3	chr8	70711584	70711994	29227	TRUE	TRUE	1.3422e-06	1.3422e-06	-0.36593	0.072894	0.0079481
1734	Skin_Sun_Exposed_Lower_leg	ENSG00000226453.1	RP11-379B8.1	chr6	81845185	81933480	3	chr6	81857460	81857586	25281	TRUE	TRUE	1.2305e-05	1.2305e-05	0.17998	0.04081	0.0079654
1735	Skin_Sun_Exposed_Lower_leg	ENSG00000065613.13	SLK	chr10	103967201	104029233	2	chr10	103992645	103992755	3502	TRUE	TRUE	1.8793e-05	1.8793e-05	0.1762	0.040838	0.0080309
1736	Vagina	ENSG00000090857.13	PDPR	chr16	70113626	70162537	2	chr16	70153772	70154026	10627	TRUE	TRUE	7.2371e-07	7.2371e-07	0.41267	0.079282	0.0080335
1737	Colon_Transverse	ENSG00000144791.9	LIMD1	chr3	45555394	45686338	3	chr3	45675535	45675681	18864	TRUE	TRUE	4.6907e-06	4.6907e-06	0.23993	0.051597	0.0080696
1738	Breast_Mammary_Tissue	ENSG00000261186.2	LINC01238	chr2	242087351	242088457	10	chr2	242082286	242083839	16364	TRUE	TRUE	1.3481e-06	1.3481e-06	0.24399	0.049683	0.0080899
1739	Breast_Mammary_Tissue	ENSG00000124116.18	WFDC3	chr20	45747944	45791932	5	chr20	45738844	45739247	16797	TRUE	TRUE	2.6629e-06	2.6629e-06	0.23726	0.049769	0.0080899
1740	Lung	ENSG00000238286.1	SLC35E1P1	chr13	20607268	20608131	2	chr13	20550539	20550640	7061	TRUE	TRUE	1.2999e-05	1.2999e-05	-0.19363	0.043963	0.0080985
1741	Lung	ENSG00000267594.5	CYP4F24P	chr19	15760241	15779909	8	chr19	15702081	15702216	13403	TRUE	TRUE	3.2988e-06	3.2988e-06	-0.20629	0.043847	0.0081081
1742	Adipose_Subcutaneous	ENSG00000125166.12	GOT2	chr16	58707131	58734357	4	chr16	58710650	58710829	10520	TRUE	TRUE	9.0928e-06	9.0928e-06	0.18581	0.041485	0.0081357
1743	Adipose_Subcutaneous	ENSG00000215375.6	MYL5	chr4	673822	681140	12	chr4	679156	679271	20378	TRUE	TRUE	3.0169e-06	3.0169e-06	-0.19534	0.041407	0.0081357
1744	Lung	ENSG00000250091.2	DNAH10OS	chr12	123926424	123934984	7	chr12	123945972	123946023	6710	TRUE	TRUE	3.8388e-06	3.8388e-06	-0.20493	0.04386	0.0081443
1745	Thyroid	ENSG00000225331.1	LINC01678	chr21	44158740	44160076	4	chr21	44163310	44163456	17635	TRUE	TRUE	9.9161e-06	9.9161e-06	0.18635	0.041779	0.0081472
1746	Nerve_Tibial	ENSG00000260778.5	RP11-304L19.13	chr16	2268623	2273418	5	chr16	2297940	2298260	10031	TRUE	TRUE	8.2056e-06	8.2056e-06	-0.1951	0.043303	0.008158
1747	Brain_Caudate_basal_ganglia	ENSG00000261575.2	RP11-259G18.1	chr17	46267037	46268694	1	chr17	46265245	46265480	11545	TRUE	TRUE	6.165e-06	6.165e-06	0.32464	0.069728	0.0082334
1748	Brain_Caudate_basal_ganglia	ENSG00000171130.17	ATP6V0E2	chr7	149872968	149880698	2	chr7	149865833	149866027	28041	TRUE	TRUE	3.0242e-06	3.0242e-06	-0.33469	0.069469	0.0082334
1749	Nerve_Tibial	ENSG00000275620.1	FLJ16779	chr20	63253978	63261615	16	chr20	63221509	63221761	17152	TRUE	TRUE	2.6124e-06	2.6124e-06	-0.20536	0.04321	0.0082377
1750	Colon_Sigmoid	ENSG00000080166.15	DCT	chr13	94436808	94479682	4	chr13	94501956	94502284	7780	TRUE	TRUE	3.7116e-06	3.7116e-06	-0.26139	0.055451	0.00825
1751	Esophagus_Muscularis	ENSG00000032742.17	IFT88	chr13	20567069	20691437	4	chr13	20550539	20550640	7061	TRUE	TRUE	8.1038e-06	8.1038e-06	-0.20885	0.046255	0.0082543
1752	Skin_Sun_Exposed_Lower_leg	ENSG00000153936.16	HS2ST1	chr1	86914648	87109998	6	chr1	87037196	87037270	921	TRUE	TRUE	6.5501e-06	6.5501e-06	0.18547	0.040767	0.0083157
1753	Brain_Caudate_basal_ganglia	ENSG00000272983.1	RP11-508N22.12	chr10	38137337	38144399	2	chr10	38112736	38112809	2934	TRUE	TRUE	3.3124e-06	3.3124e-06	-0.33343	0.069502	0.0083271
1754	Colon_Sigmoid	ENSG00000250132.6	RP11-359B12.2	chr12	974133	991190	8	chr12	1084958	1090867	5480	TRUE	TRUE	1.9296e-06	1.9296e-06	0.26867	0.055336	0.0083581
1755	Skin_Not_Sun_Exposed_Suprapubic	ENSG00000271122.1	RP11-379H18.1	chr7	35695214	35699413	2	chr7	35682211	35682336	26873	TRUE	TRUE	1.1664e-05	1.1664e-05	-0.19427	0.043869	0.0083615
1756	Muscle_Skeletal	ENSG00000197226.12	TBC1D9B	chr5	179862066	179907859	5	chr5	179937092	179937222	24374	TRUE	TRUE	7.7217e-06	7.7217e-06	0.16984	0.03768	0.0084079
1757	Heart_Left_Ventricle	ENSG00000163393.12	SLC22A15	chr1	115976498	116070054	5	chr1	115923634	115923710	1171	TRUE	TRUE	3.1985e-06	3.1985e-06	0.23816	0.050356	0.0084541
1758	Esophagus_Muscularis	ENSG00000238286.1	SLC35E1P1	chr13	20607268	20608131	2	chr13	20550539	20550640	7061	TRUE	TRUE	1.7118e-05	1.7118e-05	-0.20139	0.046329	0.0086116
1759	Pancreas	ENSG00000261575.2	RP11-259G18.1	chr17	46267037	46268694	1	chr17	46265245	46265480	11545	TRUE	TRUE	1.1884e-05	1.1884e-05	0.25236	0.056626	0.0086147
1760	Artery_Tibial	ENSG00000080166.15	DCT	chr13	94436808	94479682	4	chr13	94501956	94502284	7780	TRUE	TRUE	1.009e-05	1.009e-05	-0.18392	0.04128	0.0086371
1761	Artery_Tibial	ENSG00000197599.12	CCDC154	chr16	1434383	1444556	7	chr16	1372790	1374217	10015	TRUE	TRUE	5.6744e-06	5.6744e-06	0.18895	0.04124	0.0086371
1762	Artery_Tibial	ENSG00000115353.10	TACR1	chr2	75046463	75199700	1	chr2	75154405	75154568	14693	TRUE	TRUE	4.0217e-05	4.0217e-05	-0.17125	0.041376	0.0086371
1763	Skin_Sun_Exposed_Lower_leg	ENSG00000116791.13	CRYZ	chr1	74705482	74733151	7	chr1	74758376	74758723	833	TRUE	TRUE	6.0011e-06	6.0011e-06	0.18622	0.040761	0.0086378
1764	Skin_Sun_Exposed_Lower_leg	ENSG00000164039.14	BDH2	chr4	103079435	103099883	5	chr4	103046641	103046757	21531	TRUE	TRUE	8.2712e-06	8.2712e-06	0.18346	0.040783	0.0086378
1765	Skin_Sun_Exposed_Lower_leg	ENSG00000186204.14	CYP4F12	chr19	15672757	15697174	13	chr19	15702081	15702216	13403	TRUE	TRUE	3.2317e-06	3.2317e-06	0.19144	0.04072	0.0086378
1766	Thyroid	ENSG00000162402.13	USP24	chr1	55066359	55215113	3	chr1	55079756	55079962	691	TRUE	TRUE	1.4186e-05	1.4186e-05	0.18312	0.041805	0.0086618
1767	Brain_Nucleus_accumbens_basal_ganglia	ENSG00000275620.1	FLJ16779	chr20	63253978	63261615	16	chr20	63221509	63221761	17152	TRUE	TRUE	4.5532e-07	4.5532e-07	0.35187	0.067378	0.0087066
1768	Brain_Hippocampus	ENSG00000115364.13	MRPL19	chr2	75646783	75690851	5	chr2	75712061	75712382	14699	TRUE	TRUE	7.4471e-07	7.4471e-07	0.37951	0.073604	0.0087433
1769	Lung	ENSG00000197124.11	ZNF682	chr19	19997058	20039506	5	chr19	20066412	20066475	13464	TRUE	TRUE	5.8478e-06	5.8478e-06	-0.2011	0.043896	0.0087436
1770	Prostate	ENSG00000243302.3	RP11-274B21.2	chr7	128651185	128652334	4	chr7	128603408	128603583	27802	TRUE	TRUE	1.1565e-06	1.1565e-06	0.32598	0.065083	0.008798
1771	Prostate	ENSG00000271344.1	RP11-274B21.9	chr7	128690451	128691717	3	chr7	128603408	128603583	27802	TRUE	TRUE	1.4873e-06	1.4873e-06	0.32281	0.065157	0.008798
1772	Prostate	ENSG00000119632.3	IFI27L2	chr14	94127781	94130253	2	chr14	94210232	94210375	8949	TRUE	TRUE	1.9695e-06	1.9695e-06	-0.31922	0.065241	0.008798
1773	Skin_Not_Sun_Exposed_Suprapubic	ENSG00000153936.16	HS2ST1	chr1	86914648	87109998	6	chr1	87037196	87037270	921	TRUE	TRUE	4.1857e-06	4.1857e-06	0.20374	0.043783	0.0088569
1774	Esophagus_Mucosa	ENSG00000165055.15	METTL2B	chr7	128476729	128506602	5	chr7	128603408	128603583	27802	TRUE	TRUE	5.8274e-06	5.8274e-06	0.20542	0.04481	0.0089733
1775	Esophagus_Mucosa	ENSG00000196961.12	AP2A1	chr19	49766968	49806868	3	chr19	49875292	49875438	13856	TRUE	TRUE	1.0052e-05	1.0052e-05	-0.20025	0.044859	0.0090182
1776	Esophagus_Mucosa	ENSG00000243302.3	RP11-274B21.2	chr7	128651185	128652334	4	chr7	128603408	128603583	27802	TRUE	TRUE	7.4708e-06	7.4708e-06	0.20308	0.044833	0.0090182
1777	Whole_Blood	ENSG00000278970.1	HEIH	chr5	180829954	180831364	9	chr5	180829135	180829352	24406	TRUE	TRUE	4.521e-06	4.521e-06	0.17904	0.038709	0.0090243
1778	Brain_Frontal_Cortex_BA9	ENSG00000197345.12	MRPL21	chr11	68891276	68903835	5	chr11	68929805	68929955	4684	TRUE	TRUE	1.1137e-06	1.1137e-06	-0.36439	0.072062	0.009154
1779	Brain_Frontal_Cortex_BA9	ENSG00000237560.5	LINC01497	chr17	69961707	69983538	3	chr17	69961542	69961942	11797	TRUE	TRUE	1.7881e-06	1.7881e-06	0.3578	0.072259	0.009154
1780	Esophagus_Gastroesophageal_Junction	ENSG00000261575.2	RP11-259G18.1	chr17	46267037	46268694	1	chr17	46265245	46265480	11545	TRUE	TRUE	1.5819e-05	1.5819e-05	0.23876	0.054455	0.0091696
1781	Muscle_Skeletal	ENSG00000280161.1	CTC-205M6.1	chr5	180810506	180811384	9	chr5	180797794	180797854	24405	TRUE	TRUE	4.793e-06	4.793e-06	-0.17361	0.037655	0.0092836
1782	Testis	ENSG00000113441.15	LNPEP	chr5	96935810	97037515	6	chr5	96896863	96896963	23540	TRUE	TRUE	4.0072e-06	4.0072e-06	-0.25686	0.054714	0.0093177
1783	Heart_Atrial_Appendage	ENSG00000184465.15	WDR27	chr6	169457212	169702048	18	chr6	169765857	169766056	26315	TRUE	TRUE	1.1664e-06	1.1664e-06	0.25395	0.051335	0.0093464
1784	Thyroid	ENSG00000233930.3	KRTAP5-AS1	chr11	1571353	1599184	13	chr11	1576984	1577056	4074	TRUE	TRUE	3.5694e-06	3.5694e-06	-0.19529	0.041706	0.0093596
1785	Brain_Hypothalamus	ENSG00000272983.1	RP11-508N22.12	chr10	38137337	38144399	2	chr10	38112736	38112809	2934	TRUE	TRUE	2.5915e-06	2.5915e-06	-0.35657	0.073178	0.0093777
1786	Esophagus_Muscularis	ENSG00000185619.18	PCGF3	chr4	705748	770640	20	chr4	789886	790121	20386	TRUE	TRUE	1.8898e-06	1.8898e-06	0.22266	0.046111	0.0093925
1787	Brain_Hypothalamus	ENSG00000233930.3	KRTAP5-AS1	chr11	1571353	1599184	13	chr11	1576984	1577056	4074	TRUE	TRUE	4.364e-07	4.364e-07	-0.38126	0.07241	0.009475
1788	Adipose_Subcutaneous	ENSG00000163393.12	SLC22A15	chr1	115976498	116070054	5	chr1	115923634	115923710	1171	TRUE	TRUE	8.6009e-06	8.6009e-06	0.1863	0.041481	0.0095192
1789	Muscle_Skeletal	ENSG00000106714.17	CNTNAP3	chr9	39072767	39288315	1	chr9	39157775	39158090	30457	TRUE	TRUE	4.4932e-05	4.4932e-05	0.15513	0.037773	0.0095574
1790	Artery_Aorta	ENSG00000185829.17	ARL17A	chr17	46516702	46579682	1	chr17	46573583	46574143	11546	TRUE	TRUE	1.956e-05	1.956e-05	0.21855	0.050526	0.0096084
1791	Testis	ENSG00000243955.5	GSTA1	chr6	52791664	52803910	2	chr6	52871429	52871494	25059	TRUE	TRUE	1.2624e-05	1.2624e-05	-0.24366	0.054907	0.0096596
1792	Prostate	ENSG00000262539.1	RP11-259G18.3	chr17	46259551	46260606	1	chr17	46265245	46265480	11545	TRUE	TRUE	5.5723e-06	5.5723e-06	0.30554	0.065551	0.0097829
1793	Artery_Aorta	ENSG00000185924.6	RTN4RL1	chr17	1934677	2025345	8	chr17	2013539	2013870	11143	TRUE	TRUE	2.5594e-06	2.5594e-06	-0.24012	0.050263	0.0098238
1794	Esophagus_Mucosa	ENSG00000166224.16	SGPL1	chr10	70815961	70881173	4	chr10	70918481	70918919	3221	TRUE	TRUE	8.3947e-06	8.3947e-06	-0.20197	0.044843	0.0098981
1795	Thyroid	ENSG00000280828.1	RP11-274B21.1	chr7	128533652	128615970	6	chr7	128603408	128603583	27802	TRUE	TRUE	8.2711e-06	8.2711e-06	0.18797	0.041766	0.0099205
1796	Testis	ENSG00000281896.1	RP11-274B21.13	chr7	128617865	128625905	6	chr7	128603408	128603583	27802	TRUE	TRUE	4.3839e-06	4.3839e-06	0.25585	0.05473	0.0099357
1797	Skin_Sun_Exposed_Lower_leg	ENSG00000248508.6	SRP14-AS1	chr15	40039311	40067290	4	chr15	40037521	40037702	9309	TRUE	TRUE	1.2217e-05	1.2217e-05	-0.18004	0.040809	0.0099533
1798	Pancreas	ENSG00000221829.9	FANCG	chr9	35073835	35080016	2	chr9	35018978	35019042	30425	TRUE	TRUE	7.1353e-06	7.1353e-06	0.25848	0.056532	0.0099757
1799	Skin_Not_Sun_Exposed_Suprapubic	ENSG00000204677.10	FAM153C	chr5	178006405	178055559	2	chr5	178095032	178097095	24316	TRUE	TRUE	1.4576e-05	1.4576e-05	-0.19215	0.043888	0.010118
1800	Brain_Hippocampus	ENSG00000237940.3	LINC01238	chr2	241970683	241977276	9	chr2	241994877	241995081	16358	TRUE	TRUE	6.3984e-07	6.3984e-07	0.3816	0.073536	0.010141
1801	Brain_Hippocampus	ENSG00000182858.13	ALG12	chr22	49900229	49918458	12	chr22	49938671	49938818	18385	TRUE	TRUE	4.2459e-07	4.2459e-07	-0.38717	0.073351	0.010141
1802	Brain_Hippocampus	ENSG00000131591.17	C1orf159	chr1	1081818	1116361	5	chr1	1098986	1099902	16	TRUE	TRUE	1.1126e-06	1.1126e-06	-0.37393	0.073785	0.010141
1803	Brain_Cerebellar_Hemisphere	ENSG00000204176.13	SYT15	chr10	46578217	46594173	1	chr10	46608408	46608545	2985	TRUE	TRUE	6.0929e-06	6.0929e-06	0.341	0.072963	0.010182
1804	Esophagus_Gastroesophageal_Junction	ENSG00000140521.12	POLG	chr15	89316305	89334861	2	chr15	89325036	89325280	9789	TRUE	TRUE	9.0391e-06	9.0391e-06	-0.2453	0.054364	0.010196
1805	Muscle_Skeletal	ENSG00000170955.9	PRKCDBP	chr11	6318946	6320647	3	chr11	6349738	6349875	4156	TRUE	TRUE	1.6181e-05	1.6181e-05	0.16382	0.037719	0.010207
1806	Thyroid	ENSG00000164379.6	FOXQ1	chr6	1312440	1314748	12	chr6	1233842	1233907	24469	TRUE	TRUE	4.304e-06	4.304e-06	-0.19368	0.041719	0.010233
1807	Artery_Tibial	ENSG00000223813.2	AC007255.8	chr7	29514329	29563670	2	chr7	29635999	29636374	26811	TRUE	TRUE	2.4239e-05	2.4239e-05	-0.17599	0.041341	0.010265
1808	Adrenal_Gland	ENSG00000197345.12	MRPL21	chr11	68891276	68903835	5	chr11	68929805	68929955	4684	TRUE	TRUE	1.2986e-06	1.2986e-06	-0.31679	0.063659	0.010283
1809	Testis	ENSG00000260136.5	CTD-2270L9.4	chr16	23452758	23457606	5	chr16	23462700	23463123	10292	TRUE	TRUE	5.5439e-06	5.5439e-06	-0.2532	0.054769	0.01034
1810	Thyroid	ENSG00000008838.19	MED24	chr17	40019097	40061215	3	chr17	39956231	39956296	11478	TRUE	TRUE	1.7551e-05	1.7551e-05	-0.18117	0.041821	0.010341
1811	Brain_Cerebellar_Hemisphere	ENSG00000131591.17	C1orf159	chr1	1081818	1116361	5	chr1	1098986	1099902	16	TRUE	TRUE	1.3331e-06	1.3331e-06	-0.36292	0.072323	0.010344
1812	Small_Intestine_Terminal_Ileum	ENSG00000221947.7	XKR9	chr8	70669365	70790371	3	chr8	70711584	70711994	29227	TRUE	TRUE	1.5488e-06	1.5488e-06	-0.36083	0.072386	0.010427
1813	Testis	ENSG00000226876.2	RP11-36N20.1	chr1	246108626	246113866	7	chr1	246071727	246072472	2138	TRUE	TRUE	4.0962e-06	4.0962e-06	0.25661	0.054718	0.010435
1814	Testis	ENSG00000242686.4	RP11-1191J2.2	chr4	652850	656213	14	chr4	679156	679271	20378	TRUE	TRUE	2.0433e-06	2.0433e-06	-0.26428	0.054601	0.010435
1815	Skin_Sun_Exposed_Lower_leg	ENSG00000272864.1	RP11-17E13.2	chr1	74698769	74699333	6	chr1	74758376	74758723	833	TRUE	TRUE	8.6643e-06	8.6643e-06	0.18305	0.040786	0.010491
1816	Artery_Aorta	ENSG00000144815.15	NXPE3	chr3	101779202	101827392	4	chr3	101680712	101680782	19365	TRUE	TRUE	5.999e-06	5.999e-06	-0.23134	0.050373	0.010533
1817	Artery_Aorta	ENSG00000259865.1	RP11-488L18.10	chr1	247187281	247188526	8	chr1	247199607	247199773	2185	TRUE	TRUE	2.9472e-06	2.9472e-06	0.23869	0.050281	0.010533
1818	Artery_Aorta	ENSG00000089876.11	DHX32	chr10	125836554	125896436	1	chr10	125824765	125825183	3735	TRUE	TRUE	2.2739e-05	2.2739e-05	-0.21687	0.050546	0.010533
1819	Artery_Aorta	ENSG00000238286.1	SLC35E1P1	chr13	20607268	20608131	2	chr13	20550539	20550640	7061	TRUE	TRUE	1.1877e-05	1.1877e-05	-0.22404	0.050462	0.010533
1820	Artery_Tibial	ENSG00000131591.17	C1orf159	chr1	1081818	1116361	5	chr1	1098986	1099902	16	TRUE	TRUE	1.024e-05	1.024e-05	-0.18379	0.041281	0.010729
1821	Adipose_Subcutaneous	ENSG00000138750.14	NUP54	chr4	76114659	76148515	5	chr4	76150152	76150366	21295	TRUE	TRUE	9.8271e-06	9.8271e-06	-0.18512	0.04149	0.010764
1822	Brain_Hippocampus	ENSG00000270127.2	RP11-526I2.5	chr15	100547765	100550153	7	chr15	100554291	100558659	9916	TRUE	TRUE	9.4669e-07	9.4669e-07	0.37619	0.073712	0.010773
1823	Adipose_Visceral_Omentum	ENSG00000100058.12	CRYBB2P1	chr22	25448105	25520854	4	chr22	25377972	25378308	17846	TRUE	TRUE	6.6755e-06	6.6755e-06	0.20983	0.04604	0.010793
1824	Adipose_Visceral_Omentum	ENSG00000065457.10	ADAT1	chr16	75596981	75623300	4	chr16	75526151	75526239	10665	TRUE	TRUE	6.5705e-06	6.5705e-06	0.20998	0.046038	0.010793
1825	Adipose_Visceral_Omentum	ENSG00000204176.13	SYT15	chr10	46578217	46594173	1	chr10	46608408	46608545	2985	TRUE	TRUE	2.6884e-05	2.6884e-05	0.19588	0.046176	0.010793
1826	Vagina	ENSG00000262539.1	RP11-259G18.3	chr17	46259551	46260606	1	chr17	46265245	46265480	11545	TRUE	TRUE	2.4416e-06	2.4416e-06	0.39422	0.07999	0.010841
1827	Whole_Blood	ENSG00000260910.1	LINC00565	chr13	113926514	113928844	14	chr13	113945929	113946051	8194	TRUE	TRUE	3.541e-06	3.541e-06	0.18099	0.038695	0.010857
1828	Thyroid	ENSG00000271553.1	RP11-274B21.10	chr7	128667043	128668156	4	chr7	128603408	128603583	27802	TRUE	TRUE	1.3965e-05	1.3965e-05	-0.18326	0.041804	0.010875
1829	Lung	ENSG00000270696.1	RP11-342K6.1	chr2	75660462	75662208	4	chr2	75712061	75712382	14699	TRUE	TRUE	9.2274e-06	9.2274e-06	-0.19687	0.043934	0.010892
1830	Brain_Frontal_Cortex_BA9	ENSG00000272983.1	RP11-508N22.12	chr10	38137337	38144399	2	chr10	38112736	38112809	2934	TRUE	TRUE	3.5734e-06	3.5734e-06	-0.3479	0.072548	0.01091
1831	Heart_Left_Ventricle	ENSG00000215305.9	VPS16	chr20	2840703	2866732	4	chr20	2842603	2842907	16404	TRUE	TRUE	5.3211e-06	5.3211e-06	-0.2329	0.050422	0.010939
1832	Colon_Transverse	ENSG00000136514.2	RTP4	chr3	187368332	187372076	5	chr3	187383712	187383777	20176	TRUE	TRUE	3.9397e-06	3.9397e-06	-0.24178	0.051572	0.011006
1833	Nerve_Tibial	ENSG00000142252.10	GEMIN7	chr19	45079195	45091524	2	chr19	45112258	45112332	13803	TRUE	TRUE	2.8288e-05	2.8288e-05	-0.18337	0.043402	0.011052
1834	Esophagus_Mucosa	ENSG00000174886.12	NDUFA11	chr19	5891276	5904006	6	chr19	5996251	5996312	13246	TRUE	TRUE	6.3611e-06	6.3611e-06	-0.2046	0.044818	0.011092
1835	Artery_Aorta	ENSG00000229413.2	RP11-274B21.12	chr7	128653690	128653968	4	chr7	128603408	128603583	27802	TRUE	TRUE	6.4633e-06	6.4633e-06	0.23055	0.050383	0.011112
1836	Skin_Sun_Exposed_Lower_leg	ENSG00000197599.12	CCDC154	chr16	1434383	1444556	7	chr16	1372790	1374217	10015	TRUE	TRUE	7.9513e-06	7.9513e-06	0.1838	0.04078	0.011129
1837	Whole_Blood	ENSG00000173559.12	NABP1	chr2	191678127	191696659	2	chr2	191699331	191700083	15672	TRUE	TRUE	2.6157e-05	2.6157e-05	0.16436	0.038809	0.011316
1838	Nerve_Tibial	ENSG00000078237.6	TIGAR	chr12	4307763	4354593	5	chr12	4451257	4451396	5548	TRUE	TRUE	1.2001e-05	1.2001e-05	-0.19157	0.043333	0.011355
1839	Nerve_Tibial	ENSG00000136514.2	RTP4	chr3	187368332	187372076	5	chr3	187383712	187383777	20176	TRUE	TRUE	1.1815e-05	1.1815e-05	-0.19172	0.043332	0.011355
1840	Nerve_Tibial	ENSG00000278811.4	LINC00624	chr1	147258885	147517875	5	chr1	147467286	147467360	1215	TRUE	TRUE	1.1893e-05	1.1893e-05	0.19166	0.043333	0.011355
1841	Nerve_Tibial	ENSG00000078142.12	PIK3C3	chr18	41955206	42087830	4	chr18	42009586	42009778	12491	TRUE	TRUE	1.5041e-05	1.5041e-05	0.18945	0.043352	0.011355
1842	Esophagus_Gastroesophageal_Junction	ENSG00000259422.1	RP11-593F23.1	chr15	76174891	76181486	2	chr15	76198864	76198930	9650	TRUE	TRUE	1.0387e-05	1.0387e-05	-0.2437	0.054387	0.011408
1843	Cells_Cultured_fibroblasts	ENSG00000227517.6	LINC01483	chr17	69577251	69903000	9	chr17	69961542	69961942	11797	TRUE	TRUE	6.32e-06	6.32e-06	-0.20789	0.045508	0.01144
1844	Cells_Cultured_fibroblasts	ENSG00000215237.6	RP11-54D18.2	chr9	14993312	15019729	1	chr9	14991460	14991546	30227	TRUE	TRUE	5.6842e-05	5.6842e-05	-0.18575	0.045715	0.01144
1845	Cells_Cultured_fibroblasts	ENSG00000059804.15	SLC2A3	chr12	7919230	7936275	2	chr12	7881769	7881898	5596	TRUE	TRUE	2.8394e-05	2.8394e-05	0.19302	0.045649	0.01144
1846	Skin_Sun_Exposed_Lower_leg	ENSG00000242611.2	AC093627.8	chr7	77038	81178	2	chr7	102923	104163	26387	TRUE	TRUE	2.8904e-05	2.8904e-05	0.17227	0.040867	0.011453
1847	Colon_Transverse	ENSG00000197345.12	MRPL21	chr11	68891276	68903835	5	chr11	68929805	68929955	4684	TRUE	TRUE	4.2387e-06	4.2387e-06	-0.24101	0.051583	0.011546
1848	Cells_EBV-transformed_lymphocytes	ENSG00000188690.12	UROS	chr10	125784980	125823248	1	chr10	125824765	125825183	3735	TRUE	TRUE	4.1531e-06	4.1531e-06	-0.37295	0.077864	0.011591
1849	Muscle_Skeletal	ENSG00000168993.14	CPLX1	chr4	784957	826198	24	chr4	789886	790121	20386	TRUE	TRUE	2.3256e-06	2.3256e-06	0.17918	0.037617	0.011602
1850	Brain_Substantia_nigra	ENSG00000221947.7	XKR9	chr8	70669365	70790371	3	chr8	70711584	70711994	29227	TRUE	TRUE	5.5854e-07	5.5854e-07	-0.46362	0.086883	0.011632
1851	Cells_Cultured_fibroblasts	ENSG00000139433.9	GLTP	chr12	109850943	109880488	6	chr12	109867984	109868297	6527	TRUE	TRUE	9.747e-06	9.747e-06	-0.20371	0.045549	0.01164
1852	Thyroid	ENSG00000234585.6	CCT6P3	chr7	65038360	65074713	3	chr7	64943161	64943436	27152	TRUE	TRUE	2.0109e-05	2.0109e-05	-0.17991	0.04183	0.011643
1853	Adrenal_Gland	ENSG00000185619.18	PCGF3	chr4	705748	770640	20	chr4	789886	790121	20386	TRUE	TRUE	3.9808e-07	3.9808e-07	0.331	0.063332	0.011708
1854	Artery_Tibial	ENSG00000163933.9	RFT1	chr3	53088483	53130462	5	chr3	53035141	53035374	18923	TRUE	TRUE	1.1377e-05	1.1377e-05	0.18285	0.041288	0.011797
1855	Esophagus_Mucosa	ENSG00000243679.1	RP11-274B21.3	chr7	128654020	128654722	4	chr7	128603408	128603583	27802	TRUE	TRUE	1.0305e-05	1.0305e-05	0.20001	0.044862	0.011812
1856	Heart_Atrial_Appendage	ENSG00000250508.1	RP11-757G1.6	chr11	68870664	68874542	5	chr11	68929805	68929955	4684	TRUE	TRUE	5.4579e-06	5.4579e-06	-0.23799	0.05155	0.011885
1857	Breast_Mammary_Tissue	ENSG00000281490.1	CICP14	chr7	128655962	128658791	4	chr7	128603408	128603583	27802	TRUE	TRUE	5.1268e-06	5.1268e-06	0.23059	0.049851	0.011983
1858	Heart_Left_Ventricle	ENSG00000010072.15	SPRTN	chr1	231337853	231355023	3	chr1	231391036	231391183	1922	TRUE	TRUE	8.2069e-06	8.2069e-06	-0.22832	0.050478	0.011988
1859	Heart_Left_Ventricle	ENSG00000032742.17	IFT88	chr13	20567069	20691437	4	chr13	20550539	20550640	7061	TRUE	TRUE	6.077e-06	6.077e-06	-0.2315	0.050439	0.011988
1860	Pituitary	ENSG00000259205.2	PRKXP1	chr15	100553529	100558954	8	chr15	100554291	100558659	9916	TRUE	TRUE	1.4819e-06	1.4819e-06	0.31183	0.063063	0.01199
1861	Pituitary	ENSG00000204175.5	GPRIN2	chr10	46549044	46555530	1	chr10	46608408	46608545	2985	TRUE	TRUE	1.1935e-05	1.1935e-05	0.2849	0.063622	0.01199
1862	Ovary	ENSG00000280119.1	AC093642.1	chr2	242001209	242006013	10	chr2	241996511	241996668	16359	TRUE	TRUE	3.8547e-07	3.8547e-07	0.3896	0.073502	0.012001
1863	Esophagus_Gastroesophageal_Junction	ENSG00000115840.13	SLC25A12	chr2	171784370	171991442	3	chr2	171808198	171808435	15532	TRUE	TRUE	7.49e-06	7.49e-06	-0.24746	0.054333	0.012023
1864	Breast_Mammary_Tissue	ENSG00000229413.2	RP11-274B21.12	chr7	128653690	128653968	4	chr7	128603408	128603583	27802	TRUE	TRUE	5.3001e-06	5.3001e-06	0.23024	0.049855	0.01207
1865	Adipose_Visceral_Omentum	ENSG00000239445.5	ST3GAL6-AS1	chr3	98714330	98732651	3	chr3	98709984	98710061	19341	TRUE	TRUE	1.0228e-05	1.0228e-05	0.20566	0.046082	0.01209
1866	Nerve_Tibial	ENSG00000249378.5	LINC01060	chr4	188400736	188681051	19	chr4	188444850	188449186	22418	TRUE	TRUE	3.4624e-06	3.4624e-06	0.20288	0.043233	0.012311
1867	Skin_Not_Sun_Exposed_Suprapubic	ENSG00000260778.5	RP11-304L19.13	chr16	2268623	2273418	5	chr16	2297940	2298260	10031	TRUE	TRUE	7.2169e-06	7.2169e-06	-0.19877	0.043829	0.012328
1868	Brain_Cerebellum	ENSG00000117335.19	CD46	chr1	207752057	207795513	1	chr1	207846719	207846902	1713	TRUE	TRUE	1.1256e-05	1.1256e-05	0.30428	0.067527	0.012379
1869	Esophagus_Gastroesophageal_Junction	ENSG00000164465.18	DCBLD1	chr6	117453817	117569858	4	chr6	117477464	117477576	25617	TRUE	TRUE	6.0349e-06	6.0349e-06	0.24992	0.054298	0.012397
1870	Esophagus_Gastroesophageal_Junction	ENSG00000261186.2	LINC01238	chr2	242087351	242088457	10	chr2	242082286	242083839	16364	TRUE	TRUE	2.4356e-06	2.4356e-06	0.25996	0.054149	0.012397
1871	Thyroid	ENSG00000154803.12	FLCN	chr17	17212212	17237182	3	chr17	17252331	17252468	11343	TRUE	TRUE	2.1641e-05	2.1641e-05	-0.17923	0.041836	0.012423
1872	Esophagus_Mucosa	ENSG00000242611.2	AC093627.8	chr7	77038	81178	2	chr7	102923	104163	26387	TRUE	TRUE	2.1992e-05	2.1992e-05	0.19258	0.04493	0.012432
1873	Nerve_Tibial	ENSG00000119185.12	ITGB1BP1	chr2	9405684	9423547	2	chr2	9406006	9406568	14159	TRUE	TRUE	3.3642e-05	3.3642e-05	-0.18167	0.043416	0.012487
1874	Whole_Blood	ENSG00000197798.8	FAM118B	chr11	126211414	126262918	4	chr11	126226054	126226521	5270	TRUE	TRUE	1.4669e-05	1.4669e-05	-0.16934	0.038776	0.012537
1875	Thyroid	ENSG00000078814.15	MYH7B	chr20	34975403	35002403	5	chr20	35041057	35041153	16697	TRUE	TRUE	1.3237e-05	1.3237e-05	0.18375	0.0418	0.012558
1876	Artery_Tibial	ENSG00000115840.13	SLC25A12	chr2	171784370	171991442	3	chr2	171808198	171808435	15532	TRUE	TRUE	2.0495e-05	2.0495e-05	-0.17753	0.041329	0.012621
1877	Ovary	ENSG00000262539.1	RP11-259G18.3	chr17	46259551	46260606	1	chr17	46265245	46265480	11545	TRUE	TRUE	4.6783e-06	4.6783e-06	0.35408	0.074638	0.012744
1878	Brain_Cortex	ENSG00000241945.7	PWP2	chr21	44107290	44131181	5	chr21	44163310	44163456	17635	TRUE	TRUE	2.5213e-06	2.5213e-06	0.32728	0.067495	0.012907
1879	Whole_Blood	ENSG00000237940.3	LINC01238	chr2	241970683	241977276	9	chr2	241994877	241995081	16358	TRUE	TRUE	6.8206e-06	6.8206e-06	0.17571	0.038732	0.012958
1880	Esophagus_Mucosa	ENSG00000065457.10	ADAT1	chr16	75596981	75623300	4	chr16	75526151	75526239	10665	TRUE	TRUE	1.1648e-05	1.1648e-05	0.19883	0.044873	0.012992
1881	Skin_Sun_Exposed_Lower_leg	ENSG00000065457.10	ADAT1	chr16	75596981	75623300	4	chr16	75526151	75526239	10665	TRUE	TRUE	1.6638e-05	1.6638e-05	0.17729	0.04083	0.013067
1882	Skin_Sun_Exposed_Lower_leg	ENSG00000104866.10	PPP1R37	chr19	45091792	45147285	5	chr19	45112258	45112332	13803	TRUE	TRUE	1.3448e-05	1.3448e-05	-0.17919	0.040815	0.013084
1883	Adipose_Subcutaneous	ENSG00000130024.14	PHF10	chr6	169705133	169724055	8	chr6	169765857	169766056	26315	TRUE	TRUE	7.5642e-06	7.5642e-06	-0.18743	0.041472	0.013121
1884	Breast_Mammary_Tissue	ENSG00000124406.16	ATP8A1	chr4	42408373	42657105	5	chr4	42652819	42653116	20972	TRUE	TRUE	4.7377e-06	4.7377e-06	0.2314	0.049841	0.013149
1885	Artery_Tibial	ENSG00000103202.12	NME4	chr16	396725	400759	7	chr16	458382	458615	9972	TRUE	TRUE	9.2817e-06	9.2817e-06	0.18466	0.041274	0.013168
1886	Artery_Tibial	ENSG00000130023.15	ERMARD	chr6	169751622	169781584	9	chr6	169765857	169766056	26315	TRUE	TRUE	7.2733e-06	7.2733e-06	-0.1868	0.041257	0.013168
1887	Whole_Blood	ENSG00000141564.13	RPTOR	chr17	80544819	80966238	30	chr17	80743669	80745021	12018	TRUE	TRUE	2.1169e-06	2.1169e-06	0.18503	0.038665	0.013247
1888	Cells_Cultured_fibroblasts	ENSG00000228701.1	TNKS2-AS1	chr10	91782839	91798291	5	chr10	91871277	91871435	3403	TRUE	TRUE	1.3492e-05	1.3492e-05	-0.20052	0.045579	0.013288
1889	Esophagus_Muscularis	ENSG00000213689.11	TREX1	chr3	48465811	48467645	2	chr3	48397081	48397381	18883	TRUE	TRUE	2.7067e-05	2.7067e-05	0.19667	0.046375	0.013292
1890	Colon_Transverse	ENSG00000281490.1	CICP14	chr7	128655962	128658791	4	chr7	128603408	128603583	27802	TRUE	TRUE	6.26e-06	6.26e-06	0.23684	0.051637	0.013308
1891	Heart_Left_Ventricle	ENSG00000220804.8	LINC01881	chr2	242088633	242160153	10	chr2	241994877	241995081	16358	TRUE	TRUE	2.8083e-06	2.8083e-06	0.23949	0.050339	0.013323
1892	Adipose_Subcutaneous	ENSG00000271452.1	RP11-342K6.2	chr2	75669989	75670454	4	chr2	75712061	75712382	14699	TRUE	TRUE	1.5558e-05	1.5558e-05	-0.18099	0.041523	0.013358
1893	Muscle_Skeletal	ENSG00000230797.2	YY2	chrX	21855987	21858727	1	chrX	21856276	21856411	31469	TRUE	TRUE	6.5862e-05	6.5862e-05	0.15176	0.037793	0.013387
1894	Muscle_Skeletal	ENSG00000278811.4	LINC00624	chr1	147258885	147517875	5	chr1	147467286	147467360	1215	TRUE	TRUE	1.308e-05	1.308e-05	0.16557	0.037708	0.013387
1895	Thyroid	ENSG00000243302.3	RP11-274B21.2	chr7	128651185	128652334	4	chr7	128603408	128603583	27802	TRUE	TRUE	1.7839e-05	1.7839e-05	0.18102	0.041822	0.013425
1896	Brain_Cortex	ENSG00000242686.4	RP11-1191J2.2	chr4	652850	656213	14	chr4	679156	679271	20378	TRUE	TRUE	9.8809e-07	9.8809e-07	-0.33956	0.067185	0.013519
1897	Breast_Mammary_Tissue	ENSG00000185619.18	PCGF3	chr4	705748	770640	20	chr4	789886	790121	20386	TRUE	TRUE	1.2544e-06	1.2544e-06	0.24469	0.049674	0.013586
1898	Colon_Transverse	ENSG00000250091.2	DNAH10OS	chr12	123926424	123934984	7	chr12	123945972	123946023	6710	TRUE	TRUE	3.7496e-06	3.7496e-06	-0.2423	0.051566	0.013618
1899	Adipose_Subcutaneous	ENSG00000165874.12	FAM35BP	chr10	46610474	46652025	1	chr10	46608408	46608545	2985	TRUE	TRUE	6.4443e-05	6.4443e-05	0.16759	0.041623	0.013694
1900	Skin_Not_Sun_Exposed_Suprapubic	ENSG00000231205.11	ZNF826P	chr19	20340269	20424969	3	chr19	20431641	20431858	13470	TRUE	TRUE	1.3573e-05	1.3573e-05	-0.19283	0.043882	0.013697
1901	Cells_Cultured_fibroblasts	ENSG00000129167.9	TPH1	chr11	18017564	18042426	3	chr11	18076206	18076470	4263	TRUE	TRUE	2.3735e-05	2.3735e-05	0.19485	0.045632	0.013743
1902	Cells_Cultured_fibroblasts	ENSG00000144791.9	LIMD1	chr3	45555394	45686338	3	chr3	45675535	45675681	18864	TRUE	TRUE	2.3725e-05	2.3725e-05	0.19486	0.045632	0.013743
1903	Skin_Not_Sun_Exposed_Suprapubic	ENSG00000182931.9	WFDC10B	chr20	45684653	45705019	4	chr20	45738844	45739247	16797	TRUE	TRUE	1.039e-05	1.039e-05	-0.19537	0.04386	0.013768
1904	Stomach	ENSG00000278811.4	LINC00624	chr1	147258885	147517875	5	chr1	147467286	147467360	1215	TRUE	TRUE	3.4284e-06	3.4284e-06	0.2574	0.054445	0.013792
1905	Whole_Blood	ENSG00000158604.14	TMED4	chr7	44577894	44582287	4	chr7	44623495	44623611	26963	TRUE	TRUE	1.6777e-05	1.6777e-05	0.16819	0.038784	0.013833
1906	Adrenal_Gland	ENSG00000119242.8	CCDC92	chr12	123918660	123972831	9	chr12	123945972	123946023	6710	TRUE	TRUE	1.1972e-06	1.1972e-06	-0.31779	0.063636	0.013864
1907	Adrenal_Gland	ENSG00000115364.13	MRPL19	chr2	75646783	75690851	5	chr2	75712061	75712382	14699	TRUE	TRUE	2.0832e-06	2.0832e-06	0.3109	0.06379	0.013864
1908	Lung	ENSG00000221990.4	EXOC3-AS1	chr5	441498	443157	22	chr5	415290	415731	22494	TRUE	TRUE	2.1955e-06	2.1955e-06	0.2099	0.043813	0.013889
1909	Lung	ENSG00000237440.8	ZNF737	chr19	20535825	20565809	4	chr19	20520390	20520523	13471	TRUE	TRUE	1.196e-05	1.196e-05	0.19442	0.043956	0.013889
1910	Adipose_Subcutaneous	ENSG00000006607.13	FARP2	chr2	241356243	241491679	9	chr2	241326399	241326697	16333	TRUE	TRUE	7.3998e-06	7.3998e-06	-0.18762	0.04147	0.014012
1911	Breast_Mammary_Tissue	ENSG00000270091.1	RP11-78O7.2	chr17	19896590	19897287	1	chr17	19966646	19966722	11360	TRUE	TRUE	2.6603e-05	2.6603e-05	-0.21288	0.050057	0.014064
1912	Brain_Spinal_cord_cervical_c-1	ENSG00000221947.7	XKR9	chr8	70669365	70790371	3	chr8	70711584	70711994	29227	TRUE	TRUE	1.3174e-06	1.3174e-06	-0.42328	0.083053	0.014064
1913	Nerve_Tibial	ENSG00000231205.11	ZNF826P	chr19	20340269	20424969	3	chr19	20431641	20431858	13470	TRUE	TRUE	2.5505e-05	2.5505e-05	-0.18438	0.043394	0.014083
1914	Breast_Mammary_Tissue	ENSG00000205085.10	FAM71F2	chr7	128672266	128683319	4	chr7	128603408	128603583	27802	TRUE	TRUE	6.8405e-06	6.8405e-06	0.22759	0.049887	0.014129
1915	Pituitary	ENSG00000101457.12	DNTTIP1	chr20	45791937	45811427	5	chr20	45738844	45739247	16797	TRUE	TRUE	2.9381e-06	2.9381e-06	0.30329	0.063246	0.014143
1916	Brain_Hypothalamus	ENSG00000196151.10	WDSUB1	chr2	159235793	159286799	1	chr2	159237781	159237871	15423	TRUE	TRUE	9.4852e-06	9.4852e-06	0.33718	0.073739	0.014173
1917	Brain_Hypothalamus	ENSG00000259205.2	PRKXP1	chr15	100553529	100558954	8	chr15	100554291	100558659	9916	TRUE	TRUE	1.224e-06	1.224e-06	0.36722	0.072854	0.014173
1918	Thyroid	ENSG00000276529.1	AP001505.10	chr21	44978832	44979274	21	chr21	45007791	45007962	17686	TRUE	TRUE	3.618e-06	3.618e-06	0.19517	0.041707	0.014176
1919	Adrenal_Gland	ENSG00000262500.1	MAPK8IP1P1	chr17	46243606	46245044	1	chr17	46265245	46265480	11545	TRUE	TRUE	1.1708e-05	1.1708e-05	0.28822	0.064267	0.014178
1920	Whole_Blood	ENSG00000203363.2	AC012454.4	chr2	85686053	85687047	4	chr2	85712023	85712329	14800	TRUE	TRUE	1.7535e-05	1.7535e-05	0.16782	0.038786	0.01429
1921	Brain_Hippocampus	ENSG00000196151.10	WDSUB1	chr2	159235793	159286799	1	chr2	159237781	159237871	15423	TRUE	TRUE	9.4764e-06	9.4764e-06	0.34218	0.074753	0.014305
1922	Skin_Not_Sun_Exposed_Suprapubic	ENSG00000187527.10	ATP13A5	chr3	193274790	193378843	1	chr3	193362743	193362808	20255	TRUE	TRUE	4.392e-05	4.392e-05	0.1813	0.04398	0.014333
1923	Testis	ENSG00000231107.1	LINC01508	chr9	90300902	90433505	3	chr9	90428004	90428225	30659	TRUE	TRUE	1.3303e-05	1.3303e-05	0.24304	0.054916	0.014349
1924	Esophagus_Mucosa	ENSG00000273760.1	CH17-360D5.3	chr10	47970043	47973496	1	chr10	47899419	47899664	2990	TRUE	TRUE	5.246e-05	5.246e-05	0.1837	0.045008	0.014433
1925	Artery_Tibial	ENSG00000174775.16	HRAS	chr11	532242	537287	15	chr11	585207	585670	4027	TRUE	TRUE	4.8356e-06	4.8356e-06	0.19032	0.041228	0.014446
1926	Breast_Mammary_Tissue	ENSG00000100058.12	CRYBB2P1	chr22	25448105	25520854	4	chr22	25348997	25349159	17845	TRUE	TRUE	7.2427e-06	7.2427e-06	0.22699	0.049894	0.01462
1927	Lung	ENSG00000131591.17	C1orf159	chr1	1081818	1116361	5	chr1	1098986	1099902	16	TRUE	TRUE	1.0329e-05	1.0329e-05	-0.19581	0.043944	0.014654
1928	Lung	ENSG00000144815.15	NXPE3	chr3	101779202	101827392	4	chr3	101680712	101680782	19365	TRUE	TRUE	1.3067e-05	1.3067e-05	-0.19358	0.043963	0.014654
1929	Pituitary	ENSG00000197345.12	MRPL21	chr11	68891276	68903835	5	chr11	68929805	68929955	4684	TRUE	TRUE	3.1904e-06	3.1904e-06	-0.30224	0.063268	0.014743
1930	Thyroid	ENSG00000231466.2	CTA-246H3.11	chr22	25349543	25350322	4	chr22	25377972	25378308	17846	TRUE	TRUE	2.0186e-05	2.0186e-05	0.17987	0.041831	0.014818
1931	Thyroid	ENSG00000242612.6	DECR2	chr16	401826	412487	8	chr16	406744	406915	9971	TRUE	TRUE	1.0027e-05	1.0027e-05	0.18625	0.04178	0.014818
1932	Testis	ENSG00000160221.16	C21orf33	chr21	44133605	44145723	5	chr21	44163310	44163456	17635	TRUE	TRUE	8.3448e-06	8.3448e-06	0.24851	0.054838	0.014822
1933	Skin_Sun_Exposed_Lower_leg	ENSG00000250091.2	DNAH10OS	chr12	123926424	123934984	7	chr12	123945972	123946023	6710	TRUE	TRUE	1.106e-05	1.106e-05	-0.18092	0.040802	0.014931
1934	Artery_Tibial	ENSG00000088970.15	KIZ	chr20	21125983	21246622	2	chr20	21209592	21209836	16579	TRUE	TRUE	3.7882e-05	3.7882e-05	0.17181	0.041372	0.014942
1935	Colon_Sigmoid	ENSG00000204176.13	SYT15	chr10	46578217	46594173	1	chr10	46608408	46608545	2985	TRUE	TRUE	2.8389e-05	2.8389e-05	0.23723	0.055808	0.014986
1936	Brain_Caudate_basal_ganglia	ENSG00000132740.8	IGHMBP2	chr11	68903842	68940599	5	chr11	68929805	68929955	4684	TRUE	TRUE	2.5347e-06	2.5347e-06	0.33713	0.069405	0.015045
1937	Muscle_Skeletal	ENSG00000231205.11	ZNF826P	chr19	20340269	20424969	3	chr19	20520390	20520523	13471	TRUE	TRUE	2.4983e-05	2.4983e-05	-0.16018	0.037742	0.015067
1938	Testis	ENSG00000214198.8	TTC41P	chr12	103843749	103930106	3	chr12	103884950	103885088	6447	TRUE	TRUE	1.4411e-05	1.4411e-05	0.24209	0.05493	0.015178
1939	Adipose_Subcutaneous	ENSG00000215533.8	LINC00189	chr21	29193480	29288205	3	chr21	29184527	29184599	17386	TRUE	TRUE	2.4302e-05	2.4302e-05	-0.17689	0.041554	0.015189
1940	Whole_Blood	ENSG00000170571.11	EMB	chr5	50396192	50443248	2	chr5	50299993	50300180	23163	TRUE	TRUE	3.8023e-05	3.8023e-05	0.16107	0.038831	0.015315
1941	Nerve_Tibial	ENSG00000221990.4	EXOC3-AS1	chr5	441498	443157	22	chr5	415290	415731	22494	TRUE	TRUE	3.8562e-06	3.8562e-06	0.20193	0.043242	0.015486
1942	Vagina	ENSG00000214401.4	KANSL1-AS1	chr17	46193576	46196723	1	chr17	46265245	46265480	11545	TRUE	TRUE	4.1934e-06	4.1934e-06	0.38564	0.080306	0.015516
1943	Cells_Cultured_fibroblasts	ENSG00000141219.15	C17orf80	chr17	73232395	73248947	3	chr17	73224806	73225049	11840	TRUE	TRUE	2.7411e-05	2.7411e-05	0.19338	0.045646	0.015557
1944	Cells_Cultured_fibroblasts	ENSG00000164713.9	BRI3	chr7	98252379	98310441	3	chr7	98393009	98393184	27499	TRUE	TRUE	2.7316e-05	2.7316e-05	0.19342	0.045646	0.015557
1945	Adrenal_Gland	ENSG00000259205.2	PRKXP1	chr15	100553529	100558954	8	chr15	100554291	100558659	9916	TRUE	TRUE	1.7018e-06	1.7018e-06	0.31343	0.063734	0.015571
1946	Muscle_Skeletal	ENSG00000272109.1	CTD-2260A17.3	chr5	96804353	96806105	3	chr5	96896863	96896963	23540	TRUE	TRUE	2.6179e-05	2.6179e-05	0.15978	0.037745	0.015616
1947	Colon_Transverse	ENSG00000243679.1	RP11-274B21.3	chr7	128654020	128654722	4	chr7	128603408	128603583	27802	TRUE	TRUE	7.7342e-06	7.7342e-06	0.23455	0.051667	0.015678
1948	Brain_Nucleus_accumbens_basal_ganglia	ENSG00000259205.2	PRKXP1	chr15	100553529	100558954	8	chr15	100554291	100558659	9916	TRUE	TRUE	1.7498e-06	1.7498e-06	0.33456	0.067834	0.015849
1949	Artery_Aorta	ENSG00000244119.1	PDCL3P4	chr3	101712472	101713191	4	chr3	101680712	101680782	19365	TRUE	TRUE	9.4124e-06	9.4124e-06	-0.22655	0.050432	0.015852
1950	Brain_Nucleus_accumbens_basal_ganglia	ENSG00000197345.12	MRPL21	chr11	68891276	68903835	5	chr11	68929805	68929955	4684	TRUE	TRUE	2.9632e-06	2.9632e-06	-0.3275	0.068012	0.015936
1951	Testis	ENSG00000238286.1	SLC35E1P1	chr13	20607268	20608131	2	chr13	20550539	20550640	7061	TRUE	TRUE	2.3154e-05	2.3154e-05	-0.23638	0.055009	0.016069
1952	Lung	ENSG00000168993.14	CPLX1	chr4	784957	826198	24	chr4	789886	790121	20386	TRUE	TRUE	2.4268e-06	2.4268e-06	0.20901	0.043821	0.016127
1953	Whole_Blood	ENSG00000236056.1	GAPDHP14	chr21	29222321	29223257	2	chr21	29184527	29184599	17386	TRUE	TRUE	4.0779e-05	4.0779e-05	-0.16045	0.038835	0.016238
1954	Esophagus_Gastroesophageal_Junction	ENSG00000281490.1	CICP14	chr7	128655962	128658791	4	chr7	128603408	128603583	27802	TRUE	TRUE	8.1935e-06	8.1935e-06	0.24643	0.054348	0.016284
1955	Testis	ENSG00000113303.11	BTNL8	chr5	180899077	180950906	5	chr5	180916931	180917557	24408	TRUE	TRUE	9.5137e-06	9.5137e-06	-0.24699	0.05486	0.016316
1956	Thyroid	ENSG00000140319.10	SRP14	chr15	40035739	40039188	4	chr15	40037521	40037702	9309	TRUE	TRUE	2.2595e-05	2.2595e-05	0.17883	0.041839	0.016451
1957	Thyroid	ENSG00000139433.9	GLTP	chr12	109850943	109880488	6	chr12	109867984	109868297	6527	TRUE	TRUE	1.5333e-05	1.5333e-05	-0.18241	0.041811	0.016477
1958	Thyroid	ENSG00000223648.4	IGHV3-64	chr14	106657725	106658258	1	chr14	106705656	106706543	9146	TRUE	TRUE	9.1413e-05	9.1413e-05	-0.1653	0.041939	0.016477
1959	Heart_Atrial_Appendage	ENSG00000228696.8	ARL17B	chr17	46274784	46361797	1	chr17	46265245	46265480	11545	TRUE	TRUE	3.9561e-05	3.9561e-05	0.21572	0.051825	0.016511
1960	Heart_Atrial_Appendage	ENSG00000167914.11	GSDMA	chr17	39953263	39977766	4	chr17	39956231	39956296	11478	TRUE	TRUE	9.7064e-06	9.7064e-06	-0.23174	0.05163	0.016511
1961	Thyroid	ENSG00000221829.9	FANCG	chr9	35073835	35080016	2	chr9	35018978	35019042	30425	TRUE	TRUE	4.6463e-05	4.6463e-05	-0.17198	0.041891	0.016512
1962	Artery_Tibial	ENSG00000089876.11	DHX32	chr10	125836554	125896436	1	chr10	125824765	125825183	3735	TRUE	TRUE	8.492e-05	8.492e-05	-0.164	0.041427	0.016585
1963	Testis	ENSG00000182362.13	YBEY	chr21	46286337	46297751	12	chr21	46381955	46384987	17762	TRUE	TRUE	4.0763e-06	4.0763e-06	-0.25667	0.054717	0.016588
1964	Cells_Cultured_fibroblasts	ENSG00000164002.11	EXO5	chr1	40508741	40516556	4	chr1	40557993	40558815	562	TRUE	TRUE	2.2167e-05	2.2167e-05	-0.19555	0.045626	0.01661
1965	Artery_Tibial	ENSG00000172086.7	KRCC1	chr2	88027205	88055729	1	chr2	88052477	88052608	14809	TRUE	TRUE	8.5987e-05	8.5987e-05	-0.16388	0.041428	0.016632
1966	Pituitary	ENSG00000128408.8	RIBC2	chr22	45413691	45432496	3	chr22	45327997	45328409	18140	TRUE	TRUE	6.2549e-06	6.2549e-06	0.29353	0.063449	0.016676
1967	Cells_Cultured_fibroblasts	ENSG00000023608.4	SNAPC1	chr14	61762357	61796428	3	chr14	61755312	61755527	8604	TRUE	TRUE	2.9989e-05	2.9989e-05	-0.19246	0.045654	0.016689
1968	Brain_Cortex	ENSG00000262500.1	MAPK8IP1P1	chr17	46243606	46245044	1	chr17	46265245	46265480	11545	TRUE	TRUE	1.8849e-05	1.8849e-05	0.29894	0.068162	0.016811
1969	Brain_Cortex	ENSG00000260778.5	RP11-304L19.13	chr16	2268623	2273418	5	chr16	2297940	2298260	10031	TRUE	TRUE	3.8901e-06	3.8901e-06	-0.32141	0.067638	0.016811
1970	Brain_Cortex	ENSG00000160221.16	C21orf33	chr21	44133605	44145723	5	chr21	44163310	44163456	17635	TRUE	TRUE	3.9096e-06	3.9096e-06	0.32135	0.06764	0.016811
1971	Heart_Left_Ventricle	ENSG00000165806.19	CASP7	chr10	113679162	113730907	4	chr10	113689910	113690040	3594	TRUE	TRUE	9.1772e-06	9.1772e-06	0.22712	0.050493	0.01698
1972	Esophagus_Muscularis	ENSG00000175497.16	DPP10	chr2	114442299	115845752	22	chr2	114773318	114773509	14988	TRUE	TRUE	3.1986e-06	3.1986e-06	0.21777	0.046163	0.017076
1973	Lung	ENSG00000100068.11	LRP5L	chr22	25351421	25405377	4	chr22	25348997	25349159	17845	TRUE	TRUE	1.5614e-05	1.5614e-05	0.19187	0.043978	0.017082
1974	Esophagus_Gastroesophageal_Junction	ENSG00000176681.14	LRRC37A	chr17	46292733	46337794	1	chr17	46265245	46265480	11545	TRUE	TRUE	3.5259e-05	3.5259e-05	0.22905	0.054586	0.017111
1975	Colon_Sigmoid	ENSG00000006607.13	FARP2	chr2	241356243	241491679	9	chr2	241326399	241326697	16333	TRUE	TRUE	3.6959e-06	3.6959e-06	-0.26144	0.05545	0.017131
1976	Nerve_Tibial	ENSG00000130023.15	ERMARD	chr6	169751622	169781584	9	chr6	169765857	169766056	26315	TRUE	TRUE	1.055e-05	1.055e-05	-0.19278	0.043323	0.017177
1977	Nerve_Tibial	ENSG00000065457.10	ADAT1	chr16	75596981	75623300	4	chr16	75526151	75526239	10665	TRUE	TRUE	2.391e-05	2.391e-05	0.18501	0.043389	0.017177
1978	Spleen	ENSG00000211973.2	IGHV1-69	chr14	106714684	106715181	3	chr14	106705656	106706543	9146	TRUE	TRUE	3.939e-06	3.939e-06	0.30539	0.064493	0.017185
1979	Nerve_Tibial	ENSG00000225965.1	RP11-508N22.6	chr10	38161570	38161749	2	chr10	38112736	38112809	2934	TRUE	TRUE	4.8524e-05	4.8524e-05	0.17802	0.043446	0.01729
1980	Colon_Sigmoid	ENSG00000259205.2	PRKXP1	chr15	100553529	100558954	8	chr15	100554291	100558659	9916	TRUE	TRUE	4.302e-06	4.302e-06	0.25972	0.055477	0.017303
1981	Brain_Amygdala	ENSG00000131591.17	C1orf159	chr1	1081818	1116361	5	chr1	1098986	1099902	16	TRUE	TRUE	1.3529e-06	1.3529e-06	-0.41349	0.081438	0.017619
1982	Brain_Amygdala	ENSG00000126106.13	TMEM53	chr1	44635238	44674555	4	chr1	44564928	44565094	593	TRUE	TRUE	1.4891e-06	1.4891e-06	0.41201	0.081499	0.017619
1983	Esophagus_Mucosa	ENSG00000151151.5	IPMK	chr10	58191517	58267934	4	chr10	58168113	58168180	3116	TRUE	TRUE	1.6226e-05	1.6226e-05	0.1956	0.044902	0.017621
1984	Brain_Spinal_cord_cervical_c-1	ENSG00000214401.4	KANSL1-AS1	chr17	46193576	46196723	1	chr17	46265245	46265480	11545	TRUE	TRUE	6.0313e-06	6.0313e-06	0.39836	0.084082	0.017622
1985	Brain_Spinal_cord_cervical_c-1	ENSG00000115364.13	MRPL19	chr2	75646783	75690851	5	chr2	75712061	75712382	14699	TRUE	TRUE	1.3206e-06	1.3206e-06	0.42324	0.083054	0.017622
1986	Nerve_Tibial	ENSG00000182362.13	YBEY	chr21	46286337	46297751	12	chr21	46381955	46384987	17762	TRUE	TRUE	8.3447e-06	8.3447e-06	-0.19495	0.043304	0.017699
1987	Adipose_Visceral_Omentum	ENSG00000270696.1	RP11-342K6.1	chr2	75660462	75662208	4	chr2	75712061	75712382	14699	TRUE	TRUE	1.1714e-05	1.1714e-05	-0.20431	0.046095	0.01776
1988	Adipose_Visceral_Omentum	ENSG00000267199.1	RP11-861E21.2	chr18	12438890	12446511	3	chr18	12461406	12461597	12278	TRUE	TRUE	1.5474e-05	1.5474e-05	-0.20153	0.046122	0.01776
1989	Adipose_Visceral_Omentum	ENSG00000233967.6	RP11-250B2.3	chr6	80443344	80465927	1	chr6	80369101	80369361	25268	TRUE	TRUE	4.7578e-05	4.7578e-05	0.18988	0.046232	0.01776
1990	Muscle_Skeletal	ENSG00000279930.1	LA16c-312E8.4	chr16	1437154	1439315	7	chr16	1372790	1374217	10015	TRUE	TRUE	1.2907e-05	1.2907e-05	0.16568	0.037708	0.017771
1991	Thyroid	ENSG00000115825.9	PRKD3	chr2	37250502	37324808	4	chr2	37249519	37249678	14423	TRUE	TRUE	2.5212e-05	2.5212e-05	-0.1778	0.041847	0.017779
1992	Pituitary	ENSG00000262500.1	MAPK8IP1P1	chr17	46243606	46245044	1	chr17	46265245	46265480	11545	TRUE	TRUE	2.0838e-05	2.0838e-05	0.27721	0.063771	0.017833
1993	Liver	ENSG00000262500.1	MAPK8IP1P1	chr17	46243606	46245044	1	chr17	46265245	46265480	11545	TRUE	TRUE	1.2082e-05	1.2082e-05	0.30181	0.067245	0.017874
1994	Ovary	ENSG00000138750.14	NUP54	chr4	76114659	76148515	5	chr4	76150152	76150366	21295	TRUE	TRUE	1.4788e-06	1.4788e-06	-0.37099	0.074113	0.017904
1995	Nerve_Tibial	ENSG00000125166.12	GOT2	chr16	58707131	58734357	4	chr16	58710650	58710829	10520	TRUE	TRUE	2.5775e-05	2.5775e-05	0.18428	0.043395	0.018079
1996	Artery_Tibial	ENSG00000165280.15	VCP	chr9	35056064	35073249	2	chr9	35018978	35019042	30425	TRUE	TRUE	4.7282e-05	4.7282e-05	0.1697	0.041387	0.018117
1997	Esophagus_Muscularis	ENSG00000237940.3	LINC01238	chr2	241970683	241977276	9	chr2	241994877	241995081	16358	TRUE	TRUE	8.4722e-06	8.4722e-06	0.20841	0.04626	0.018288
1998	Brain_Anterior_cingulate_cortex_BA24	ENSG00000196151.10	WDSUB1	chr2	159235793	159286799	1	chr2	159237781	159237871	15423	TRUE	TRUE	8.475e-06	8.475e-06	0.36644	0.079204	0.018342
[truncated: 511 more rows]
