# Supplementary material for: Profiling variable-number tandem repeat variation across populations using repeat-pangenome graphs
Source: Nat Commun. 2021 Jul 12;12:4250. doi: 10.1038/s41467-021-24378-0 (PMC8275641; doi:10.1038/s41467-021-24378-0)
Supplement: Supplementary file 8 — Supplementary Data 5 [file 41467_2021_24378_MOESM8_ESM.xlsx]

## Sheet: Sheet1
	tissue	gene_id	gene_name	chr	start	end	num_var	TR_chr	TR_start	TR_end	TR_locus	eTR	lead_TR	lead_p_nominal	p_nominal	slope	slope_se	qval
0	Whole_Blood	ENSG00000090857.13	PDPR	chr16	70113626	70162537	6	chr16	70149799	70150399	24659	True	True	3.1010e-69	3.1010e-69	6.1700e-01	3.0963e-02	3.6953e-64
1	Whole_Blood	ENSG00000168903.8	BTNL3	chr5	180988845	181006727	10	chr5	180986484	180986608	75560	True	True	2.5159e-64	2.5159e-64	-5.9891e-01	3.1508e-02	2.4984e-59
2	Whole_Blood	ENSG00000113303.11	BTNL8	chr5	180899077	180950906	10	chr5	180986484	180986608	75560	True	True	1.2432e-63	1.2432e-63	5.9626e-01	3.1586e-02	8.2304e-59
3	Muscle_Skeletal	ENSG00000260075.1	NSFP1	chr17	46372855	46487141	1	chr17	46573583	46574143	27373	True	True	1.9983e-62	1.9983e-62	5.7812e-01	3.1199e-02	4.1252e-58
4	Adipose_Subcutaneous	ENSG00000090857.13	PDPR	chr16	70113626	70162537	6	chr16	70149799	70150399	24659	True	True	4.5826e-62	4.5826e-62	6.2392e-01	3.2995e-02	6.6207e-57
5	Thyroid	ENSG00000090857.13	PDPR	chr16	70113626	70162537	6	chr16	70149799	70150399	24659	True	True	1.0175e-61	1.0175e-61	6.2600e-01	3.3162e-02	1.5526e-56
6	Skin_Sun_Exposed_Lower_leg	ENSG00000090857.13	PDPR	chr16	70113626	70162537	6	chr16	70149799	70150399	24659	True	True	3.2012e-61	3.2012e-61	6.1209e-01	3.2808e-02	4.7314e-56
7	Whole_Blood	ENSG00000026297.15	RNASET2	chr6	166929504	166957184	11	chr6	166997607	166997910	60153	True	True	1.8961e-56	1.8961e-56	-5.6724e-01	3.2402e-02	1.0356e-51
8	Muscle_Skeletal	ENSG00000090857.13	PDPR	chr16	70113626	70162537	6	chr16	70149799	70150399	24659	True	True	3.9634e-55	3.9634e-55	5.4845e-01	3.1972e-02	2.4545e-50
9	Esophagus_Mucosa	ENSG00000090857.13	PDPR	chr16	70113626	70162537	6	chr16	70149799	70150399	24659	True	True	3.0163e-55	3.0163e-55	6.3414e-01	3.5403e-02	4.2298e-50
10	Skin_Sun_Exposed_Lower_leg	ENSG00000189306.10	RRP7A	chr22	42509968	42519802	8	chr22	42546989	42547432	75216	True	True	7.1044e-55	7.1044e-55	5.8523e-01	3.3641e-02	7.0001e-50
11	Nerve_Tibial	ENSG00000090857.13	PDPR	chr16	70113626	70162537	6	chr16	70149799	70150399	24659	True	True	3.5572e-54	3.5572e-54	6.1169e-01	3.4928e-02	5.3902e-49
12	Skin_Sun_Exposed_Lower_leg	ENSG00000260075.1	NSFP1	chr17	46372855	46487141	1	chr17	46573583	46574143	27373	True	True	2.5239e-52	2.5239e-52	5.7368e-01	3.3981e-02	2.0724e-48
13	Adipose_Visceral_Omentum	ENSG00000090857.13	PDPR	chr16	70113626	70162537	6	chr16	70149799	70150399	24659	True	True	3.4263e-53	3.4263e-53	6.3824e-01	3.6250e-02	4.9596e-48
14	Adipose_Subcutaneous	ENSG00000260075.1	NSFP1	chr17	46372855	46487141	1	chr17	46573583	46574143	27373	True	True	6.9769e-52	6.9769e-52	5.7983e-01	3.4398e-02	8.3999e-48
15	Thyroid	ENSG00000260075.1	NSFP1	chr17	46372855	46487141	1	chr17	46573583	46574143	27373	True	True	6.9973e-52	6.9973e-52	5.8320e-01	3.4544e-02	8.8974e-48
16	Artery_Tibial	ENSG00000090857.13	PDPR	chr16	70113626	70162537	6	chr16	70149799	70150399	24659	True	True	7.7062e-53	7.7062e-53	5.8177e-01	3.4158e-02	1.0537e-47
17	Whole_Blood	ENSG00000260075.1	NSFP1	chr17	46372855	46487141	1	chr17	46573583	46574143	27373	True	True	1.1532e-50	1.1532e-50	5.4158e-01	3.3075e-02	4.5808e-47
18	Lung	ENSG00000090857.13	PDPR	chr16	70113626	70162537	6	chr16	70149799	70150399	24659	True	True	1.8290e-51	1.8290e-51	6.0608e-01	3.5643e-02	2.7926e-46
19	Esophagus_Muscularis	ENSG00000090857.13	PDPR	chr16	70113626	70162537	6	chr16	70149799	70150399	24659	True	True	2.7102e-51	2.7102e-51	6.3127e-01	3.6683e-02	3.7953e-46
20	Testis	ENSG00000196115.13	ADAM5	chr8	39314591	39417378	7	chr8	39503689	39503863	65871	True	True	1.8788e-51	1.8788e-51	7.2010e-01	3.9282e-02	4.4790e-46
21	Thyroid	ENSG00000249866.1	OR7E83P	chr4	9512905	9513874	1	chr4	9473362	9475289	75388	True	True	9.5533e-50	9.5533e-50	-5.7300e-01	3.4851e-02	8.0983e-46
22	Adipose_Subcutaneous	ENSG00000189306.10	RRP7A	chr22	42509968	42519802	8	chr22	42546989	42547432	75216	True	True	2.7003e-50	2.7003e-50	5.7230e-01	3.4622e-02	1.7339e-45
23	Nerve_Tibial	ENSG00000189306.10	RRP7A	chr22	42509968	42519802	8	chr22	42546989	42547432	75216	True	True	2.2556e-50	2.2556e-50	5.9372e-01	3.5527e-02	2.2786e-45
24	Muscle_Skeletal	ENSG00000164308.16	ERAP2	chr5	96875939	96919716	6	chr5	96896863	96896963	54664	True	True	1.1604e-49	1.1604e-49	-5.2410e-01	3.2564e-02	4.7908e-45
25	Thyroid	ENSG00000168903.8	BTNL3	chr5	180988845	181006727	10	chr5	180986484	180986608	75560	True	True	2.0262e-49	2.0262e-49	-5.7140e-01	3.4898e-02	1.2882e-44
26	Testis	ENSG00000197475.11	ADAM3A	chr8	39451045	39522852	8	chr8	39503689	39503863	65871	True	True	1.0739e-49	1.0739e-49	7.1129e-01	3.9794e-02	1.4630e-44
27	Artery_Tibial	ENSG00000189306.10	RRP7A	chr22	42509968	42519802	8	chr22	42546989	42547432	75216	True	True	3.1680e-48	3.1680e-48	5.5972e-01	3.4801e-02	2.8877e-43
28	Skin_Not_Sun_Exposed_Suprapubic	ENSG00000090857.13	PDPR	chr16	70113626	70162537	6	chr16	70149799	70150399	24659	True	True	2.9715e-48	2.9715e-48	5.8925e-01	3.6133e-02	4.4032e-43
29	Lung	ENSG00000168903.8	BTNL3	chr5	180988845	181006727	10	chr5	180986484	180986608	75560	True	True	6.1176e-48	6.1176e-48	-5.8860e-01	3.6226e-02	7.7837e-43
30	Thyroid	ENSG00000189306.10	RRP7A	chr22	42509968	42519802	8	chr22	42546989	42547432	75216	True	True	4.4285e-47	4.4285e-47	5.5973e-01	3.5239e-02	1.8019e-42
31	Whole_Blood	ENSG00000189306.10	RRP7A	chr22	42509968	42519802	8	chr22	42546989	42547432	75216	True	True	3.4644e-46	3.4644e-46	5.2008e-01	3.3605e-02	9.1741e-42
32	Muscle_Skeletal	ENSG00000189306.10	RRP7A	chr22	42509968	42519802	8	chr22	42546989	42547432	75216	True	True	2.6610e-46	2.6610e-46	5.0808e-01	3.2933e-02	1.0986e-41
33	Adipose_Subcutaneous	ENSG00000164308.16	ERAP2	chr5	96875939	96919716	6	chr5	96896863	96896963	54664	True	True	4.2623e-46	4.2623e-46	-5.5139e-01	3.5222e-02	1.5395e-41
34	Cells_Cultured_fibroblasts	ENSG00000090857.13	PDPR	chr16	70113626	70162537	6	chr16	70149799	70150399	24659	True	True	1.5422e-46	1.5422e-46	5.9909e-01	3.7251e-02	1.9991e-41
35	Thyroid	ENSG00000251624.1	UNC93B7	chr4	9493736	9498066	2	chr4	9473362	9475289	75388	True	True	2.8703e-44	2.8703e-44	-5.4507e-01	3.5652e-02	2.4331e-40
36	Adipose_Visceral_Omentum	ENSG00000189306.10	RRP7A	chr22	42509968	42519802	8	chr22	42546989	42547432	75216	True	True	1.3030e-44	1.3030e-44	5.9438e-01	3.7868e-02	1.2574e-39
37	Skin_Not_Sun_Exposed_Suprapubic	ENSG00000189306.10	RRP7A	chr22	42509968	42519802	8	chr22	42546989	42547432	75216	True	True	1.8904e-44	1.8904e-44	5.6924e-01	3.6769e-02	1.8675e-39
38	Whole_Blood	ENSG00000164308.16	ERAP2	chr5	96875939	96919716	6	chr5	96896863	96896963	54664	True	True	1.1922e-43	1.1922e-43	-5.0717e-01	3.3909e-02	2.0296e-39
39	Artery_Tibial	ENSG00000254152.1	CTD-3107M8.2	chr8	30349866	30350347	11	chr8	30362750	30363355	65649	True	True	4.4063e-44	4.4063e-44	5.3841e-01	3.5389e-02	3.6818e-39
40	Muscle_Skeletal	ENSG00000214401.4	KANSL1-AS1	chr17	46193576	46196723	2	chr17	46255352	46255972	27371	True	True	6.8319e-43	6.8319e-43	4.9091e-01	3.3311e-02	5.6412e-39
41	Artery_Tibial	ENSG00000260075.1	NSFP1	chr17	46372855	46487141	1	chr17	46573583	46574143	27373	True	True	5.2144e-42	5.2144e-42	5.2714e-01	3.5687e-02	2.9706e-38
42	Thyroid	ENSG00000164308.16	ERAP2	chr5	96875939	96919716	6	chr5	96896863	96896963	54664	True	True	1.3661e-42	1.3661e-42	-5.3596e-01	3.5901e-02	2.9777e-38
43	Lung	ENSG00000260075.1	NSFP1	chr17	46372855	46487141	1	chr17	46573583	46574143	27373	True	True	8.0537e-42	8.0537e-42	5.5548e-01	3.7262e-02	6.8314e-38
44	Whole_Blood	ENSG00000281990.1	IGHV1-69-2	chr14	106737110	106737547	7	chr14	106705656	106706543	20745	True	True	4.6944e-42	4.6944e-42	4.9877e-01	3.4101e-02	8.1581e-38
45	Lung	ENSG00000189306.10	RRP7A	chr22	42509968	42519802	8	chr22	42546989	42547432	75216	True	True	2.3707e-42	2.3707e-42	5.5851e-01	3.7171e-02	1.2066e-37
46	Cells_Cultured_fibroblasts	ENSG00000026297.15	RNASET2	chr6	166929504	166957184	11	chr6	166997607	166997910	60153	True	True	1.6371e-42	1.6371e-42	5.7686e-01	3.8003e-02	1.9453e-37
47	Skin_Not_Sun_Exposed_Suprapubic	ENSG00000260075.1	NSFP1	chr17	46372855	46487141	1	chr17	46573583	46574143	27373	True	True	8.2161e-41	8.2161e-41	5.4873e-01	3.7387e-02	6.7638e-37
48	Skin_Sun_Exposed_Lower_leg	ENSG00000164308.16	ERAP2	chr5	96875939	96919716	6	chr5	96896863	96896963	54664	True	True	3.1576e-41	3.1576e-41	-5.1738e-01	3.5503e-02	1.1667e-36
49	Testis	ENSG00000254067.2	RP11-122L4.2	chr8	39522976	39580134	6	chr8	39503689	39503863	65871	True	True	5.9303e-41	5.9303e-41	-6.6193e-01	4.2436e-02	4.0394e-36
50	Artery_Tibial	ENSG00000164308.16	ERAP2	chr5	96875939	96919716	6	chr5	96896863	96896963	54664	True	True	1.4886e-40	1.4886e-40	-5.1897e-01	3.5898e-02	4.0706e-36
51	Colon_Transverse	ENSG00000090857.13	PDPR	chr16	70113626	70162537	6	chr16	70149799	70150399	24659	True	True	4.3204e-41	4.3204e-41	6.3197e-01	4.1190e-02	6.4094e-36
52	Thyroid	ENSG00000152642.10	GPD1L	chr3	32105689	32168713	11	chr3	32065875	32066037	75238	True	True	2.3258e-40	2.3258e-40	5.2340e-01	3.6234e-02	8.1328e-36
53	Artery_Tibial	ENSG00000184227.7	ACOT1	chr14	73537114	73543794	17	chr14	73542020	73542284	19698	True	True	8.6638e-40	8.6638e-40	5.1459e-01	3.6009e-02	5.5939e-35
54	Whole_Blood	ENSG00000211974.3	IGHV2-70D	chr14	106723574	106724093	6	chr14	106705656	106706543	20745	True	True	7.0573e-39	7.0573e-39	4.8129e-01	3.4488e-02	9.3443e-35
55	Nerve_Tibial	ENSG00000260075.1	NSFP1	chr17	46372855	46487141	1	chr17	46573583	46574143	27373	True	True	1.4759e-38	1.4759e-38	5.2950e-01	3.7454e-02	1.2425e-34
56	Esophagus_Muscularis	ENSG00000260075.1	NSFP1	chr17	46372855	46487141	1	chr17	46573583	46574143	27373	True	True	1.9011e-38	1.9011e-38	5.6014e-01	3.9182e-02	2.2185e-34
57	Breast_Mammary_Tissue	ENSG00000090857.13	PDPR	chr16	70113626	70162537	6	chr16	70149799	70150399	24659	True	True	2.3683e-39	2.3683e-39	6.0341e-01	4.0854e-02	3.5819e-34
58	Esophagus_Mucosa	ENSG00000164308.16	ERAP2	chr5	96875939	96919716	6	chr5	96896863	96896963	54664	True	True	8.4777e-39	8.4777e-39	-5.4741e-01	3.8317e-02	5.9442e-34
59	Lung	ENSG00000164308.16	ERAP2	chr5	96875939	96919716	6	chr5	96896863	96896963	54664	True	True	2.6606e-38	2.6606e-38	-5.3460e-01	3.7870e-02	8.1245e-34
60	Thyroid	ENSG00000254152.1	CTD-3107M8.2	chr8	30349866	30350347	11	chr8	30362750	30363355	65649	True	True	2.6766e-38	2.6766e-38	5.1132e-01	3.6545e-02	8.3194e-34
61	Adipose_Visceral_Omentum	ENSG00000168903.8	BTNL3	chr5	180988845	181006727	10	chr5	180986484	180986608	75560	True	True	2.2494e-38	2.2494e-38	-5.5763e-01	3.9087e-02	1.8089e-33
62	Thyroid	ENSG00000127589.4	TUBBP1	chr8	30351873	30353518	11	chr8	30362750	30363355	65649	True	True	8.4875e-38	8.4875e-38	5.0830e-01	3.6621e-02	2.3743e-33
63	Muscle_Skeletal	ENSG00000273018.5	CTD-2303H24.2	chr17	18521125	18534062	3	chr17	18504028	18504185	74445	True	True	7.4474e-37	7.4474e-37	4.5790e-01	3.3992e-02	7.6868e-33
64	Muscle_Skeletal	ENSG00000224769.1	MUC20P1	chr3	195614947	195620233	10	chr3	195717039	195717263	75328	True	True	4.0826e-37	4.0826e-37	4.5940e-01	3.3962e-02	1.2039e-32
65	Skin_Sun_Exposed_Lower_leg	ENSG00000026297.15	RNASET2	chr6	166929504	166957184	11	chr6	166997607	166997910	60153	True	True	2.4235e-37	2.4235e-37	-4.9487e-01	3.6051e-02	1.3133e-32
66	Skin_Sun_Exposed_Lower_leg	ENSG00000243896.3	OR2A7	chr7	144258607	144259722	1	chr7	144345782	144346370	64103	True	True	3.4304e-36	3.4304e-36	4.8786e-01	3.6215e-02	1.4084e-32
67	Testis	ENSG00000259098.1	RP11-603B24.2	chr15	22258138	22258848	2	chr15	22245502	22246086	20753	True	True	1.1391e-36	1.1391e-36	6.3375e-01	4.3793e-02	1.9396e-32
68	Esophagus_Mucosa	ENSG00000026297.15	RNASET2	chr6	166929504	166957184	11	chr6	166997607	166997910	60153	True	True	4.0238e-37	4.0238e-37	-5.3693e-01	3.8627e-02	3.4483e-32
69	Adipose_Visceral_Omentum	ENSG00000260075.1	NSFP1	chr17	46372855	46487141	1	chr17	46573583	46574143	27373	True	True	1.0607e-35	1.0607e-35	5.4035e-01	3.9622e-02	6.3972e-32
70	Skin_Sun_Exposed_Lower_leg	ENSG00000214401.4	KANSL1-AS1	chr17	46193576	46196723	2	chr17	46255352	46255972	27371	True	True	9.8683e-36	9.8683e-36	4.8502e-01	3.6280e-02	6.9453e-32
71	Cells_Cultured_fibroblasts	ENSG00000164308.16	ERAP2	chr5	96875939	96919716	6	chr5	96896863	96896963	54664	True	True	3.3305e-36	3.3305e-36	-5.3822e-01	3.9211e-02	1.4390e-31
72	Skin_Sun_Exposed_Lower_leg	ENSG00000244479.6	OR2A1-AS1	chr7	144253533	144356181	2	chr7	144345782	144346370	64103	True	True	2.9641e-35	2.9641e-35	4.8204e-01	3.6349e-02	1.8253e-31
73	Thyroid	ENSG00000214401.4	KANSL1-AS1	chr17	46193576	46196723	2	chr17	46255352	46255972	27371	True	True	6.8012e-35	6.8012e-35	4.9022e-01	3.7064e-02	3.1448e-31
74	Lung	ENSG00000233327.10	USP32P2	chr17	18511262	18523295	2	chr17	18504028	18504185	74445	True	True	5.3416e-35	5.3416e-35	5.1358e-01	3.8450e-02	4.5309e-31
75	Whole_Blood	ENSG00000214425.7	LRRC37A4P	chr17	45506741	45550335	4	chr17	45444856	45445006	74473	True	True	5.7208e-35	5.7208e-35	-4.5831e-01	3.4969e-02	4.5449e-31
76	Nerve_Tibial	ENSG00000164308.16	ERAP2	chr5	96875939	96919716	6	chr5	96896863	96896963	54664	True	True	1.2794e-35	1.2794e-35	-5.1112e-01	3.7948e-02	4.8469e-31
77	Whole_Blood	ENSG00000214401.4	KANSL1-AS1	chr17	46193576	46196723	2	chr17	46255352	46255972	27371	True	True	1.5502e-34	1.5502e-34	4.5566e-01	3.5023e-02	5.5978e-31
78	Muscle_Skeletal	ENSG00000236397.3	DDX11L2	chr2	113599036	113601261	7	chr2	113610060	113611275	74956	True	True	5.1836e-35	5.1836e-35	-4.4705e-01	3.4202e-02	9.3629e-31
79	Lung	ENSG00000273018.5	CTD-2303H24.2	chr17	18521125	18534062	3	chr17	18504028	18504185	74445	True	True	9.9122e-35	9.9122e-35	5.1180e-01	3.8497e-02	1.0810e-30
80	Muscle_Skeletal	ENSG00000233327.10	USP32P2	chr17	18511262	18523295	2	chr17	18504028	18504185	74445	True	True	3.2544e-34	3.2544e-34	4.4224e-01	3.4294e-02	1.4929e-30
81	Thyroid	ENSG00000244479.6	OR2A1-AS1	chr7	144253533	144356181	2	chr7	144345782	144346370	64103	True	True	5.4447e-34	5.4447e-34	4.8437e-01	3.7203e-02	2.3077e-30
82	Artery_Aorta	ENSG00000090857.13	PDPR	chr16	70113626	70162537	6	chr16	70149799	70150399	24659	True	True	1.8246e-35	1.8246e-35	5.8262e-01	4.2082e-02	2.5607e-30
83	Heart_Left_Ventricle	ENSG00000090857.13	PDPR	chr16	70113626	70162537	6	chr16	70149799	70150399	24659	True	True	2.8762e-35	2.8762e-35	5.8187e-01	4.2167e-02	3.6057e-30
84	Whole_Blood	ENSG00000236397.3	DDX11L2	chr2	113599036	113601261	7	chr2	113610060	113611275	74956	True	True	3.8600e-34	3.8600e-34	-4.5321e-01	3.5072e-02	4.4720e-30
85	Artery_Tibial	ENSG00000214401.4	KANSL1-AS1	chr17	46193576	46196723	2	chr17	46255352	46255972	27371	True	True	8.3821e-34	8.3821e-34	4.7788e-01	3.6890e-02	5.4575e-30
86	Adipose_Subcutaneous	ENSG00000214401.4	KANSL1-AS1	chr17	46193576	46196723	2	chr17	46255352	46255972	27371	True	True	6.1216e-34	6.1216e-34	4.8101e-01	3.7015e-02	5.8960e-30
87	Thyroid	ENSG00000243896.3	OR2A7	chr7	144258607	144259722	1	chr7	144345782	144346370	64103	True	True	3.5579e-33	3.5579e-33	4.7899e-01	3.7329e-02	6.9600e-30
88	Skin_Not_Sun_Exposed_Suprapubic	ENSG00000224769.1	MUC20P1	chr3	195614947	195620233	10	chr3	195717039	195717263	75328	True	True	1.1372e-34	1.1372e-34	5.1053e-01	3.8454e-02	7.0213e-30
89	Cells_Cultured_fibroblasts	ENSG00000189306.10	RRP7A	chr22	42509968	42519802	8	chr22	42546989	42547432	75216	True	True	3.1361e-34	3.1361e-34	5.2501e-01	3.9596e-02	1.3551e-29
90	Skin_Sun_Exposed_Lower_leg	ENSG00000214425.7	LRRC37A4P	chr17	45506741	45550335	4	chr17	45444856	45445006	74473	True	True	1.2644e-33	1.2644e-33	-4.7163e-01	3.6583e-02	1.3843e-29
91	Esophagus_Mucosa	ENSG00000260075.1	NSFP1	chr17	46372855	46487141	1	chr17	46573583	46574143	27373	True	True	3.9338e-33	3.9338e-33	5.1038e-01	3.9374e-02	2.2985e-29
92	Thyroid	ENSG00000132432.13	SEC61G	chr7	54752250	54759974	7	chr7	54749369	54749463	62069	True	True	1.8713e-33	1.8713e-33	4.8084e-01	3.7286e-02	2.3795e-29
93	Skin_Sun_Exposed_Lower_leg	ENSG00000146556.14	WASH2P	chr2	113588550	113599034	7	chr2	113610060	113611275	74956	True	True	4.5566e-33	4.5566e-33	4.6800e-01	3.6663e-02	7.8570e-29
94	Testis	ENSG00000258732.1	RP11-603B24.1	chr15	22278971	22282872	2	chr15	22245502	22246086	20753	True	True	1.0677e-32	1.0677e-32	6.0473e-01	4.5089e-02	1.4545e-28
95	Testis	ENSG00000238009.6	RP11-34P13.7	chr1	89295	129223	2	chr1	88673	88960	73583	True	True	1.5801e-32	1.5801e-32	6.0342e-01	4.5145e-02	1.7938e-28
96	Whole_Blood	ENSG00000262539.1	RP11-259G18.3	chr17	46259551	46260606	2	chr17	46255352	46255972	27371	True	True	6.8121e-32	6.8121e-32	4.3891e-01	3.5352e-02	2.0815e-28
97	Whole_Blood	ENSG00000233327.10	USP32P2	chr17	18511262	18523295	2	chr17	18504028	18504185	74445	True	True	8.5664e-32	8.5664e-32	4.3826e-01	3.5365e-02	2.4305e-28
98	Lung	ENSG00000213077.5	FAM106A	chr17	18524566	18526846	3	chr17	18504028	18504185	74445	True	True	2.6395e-32	2.6395e-32	4.9528e-01	3.8929e-02	2.5188e-28
99	Heart_Atrial_Appendage	ENSG00000090857.13	PDPR	chr16	70113626	70162537	6	chr16	70149799	70150399	24659	True	True	1.9222e-33	1.9222e-33	5.7974e-01	4.3245e-02	2.6157e-28
100	Adipose_Visceral_Omentum	ENSG00000164308.16	ERAP2	chr5	96875939	96919716	6	chr5	96896863	96896963	54664	True	True	1.0048e-32	1.0048e-32	-5.1985e-01	4.0225e-02	2.9088e-28
101	Artery_Aorta	ENSG00000260075.1	NSFP1	chr17	46372855	46487141	1	chr17	46573583	46574143	27373	True	True	3.1272e-32	3.1272e-32	5.5918e-01	4.2926e-02	3.6574e-28
102	Adipose_Subcutaneous	ENSG00000168903.8	BTNL3	chr5	180988845	181006727	10	chr5	180986484	180986608	75560	True	True	1.0607e-32	1.0607e-32	-4.7282e-01	3.7203e-02	4.2568e-28
103	Thyroid	ENSG00000224769.1	MUC20P1	chr3	195614947	195620233	10	chr3	195717039	195717263	75328	True	True	3.2782e-32	3.2782e-32	4.7250e-01	3.7478e-02	5.5578e-28
104	Thyroid	ENSG00000214425.7	LRRC37A4P	chr17	45506741	45550335	4	chr17	45444856	45445006	74473	True	True	1.1294e-31	1.1294e-31	-4.6882e-01	3.7561e-02	7.1807e-28
105	Skin_Sun_Exposed_Lower_leg	ENSG00000224769.1	MUC20P1	chr3	195614947	195620233	10	chr3	195717039	195717263	75328	True	True	3.5779e-32	3.5779e-32	4.6205e-01	3.6793e-02	8.0122e-28
106	Testis	ENSG00000113303.11	BTNL8	chr5	180899077	180950906	10	chr5	180986484	180986608	75560	True	True	3.0028e-32	3.0028e-32	6.0125e-01	4.5238e-02	1.4609e-27
107	Esophagus_Muscularis	ENSG00000254152.1	CTD-3107M8.2	chr8	30349866	30350347	11	chr8	30362750	30363355	65649	True	True	2.5881e-32	2.5881e-32	5.1888e-01	4.0433e-02	1.6696e-27
108	Esophagus_Muscularis	ENSG00000189306.10	RRP7A	chr22	42509968	42519802	8	chr22	42546989	42547432	75216	True	True	3.5766e-32	3.5766e-32	5.1787e-01	4.0462e-02	1.6696e-27
109	Cells_Cultured_fibroblasts	ENSG00000260075.1	NSFP1	chr17	46372855	46487141	1	chr17	46573583	46574143	27373	True	True	3.9103e-31	3.9103e-31	5.0306e-01	4.0209e-02	1.6896e-27
110	Esophagus_Gastroesophageal_Junction	ENSG00000090857.13	PDPR	chr16	70113626	70162537	6	chr16	70149799	70150399	24659	True	True	1.2010e-32	1.2010e-32	5.9979e-01	4.4871e-02	1.7028e-27
111	Skin_Sun_Exposed_Lower_leg	ENSG00000168528.11	SERINC2	chr1	31409565	31434680	5	chr1	31431747	31432230	73658	True	True	2.0099e-31	2.0099e-31	-4.5699e-01	3.6902e-02	2.0630e-27
112	Skin_Sun_Exposed_Lower_leg	ENSG00000283426.1	RP11-141C7.2	chr3	195701618	195711643	8	chr3	195681964	195682302	75321	True	True	1.7880e-31	1.7880e-31	4.5733e-01	3.6894e-02	2.7103e-27
113	Artery_Tibial	ENSG00000206077.10	ZDHHC11B	chr5	710360	766952	26	chr5	703336	703890	75453	True	True	4.0416e-32	4.0416e-32	4.6671e-01	3.7142e-02	2.9932e-27
114	Nerve_Tibial	ENSG00000254152.1	CTD-3107M8.2	chr8	30349866	30350347	11	chr8	30362750	30363355	65649	True	True	7.4361e-32	7.4361e-32	4.8580e-01	3.8591e-02	4.1316e-27
115	Nerve_Tibial	ENSG00000214401.4	KANSL1-AS1	chr17	46193576	46196723	2	chr17	46255352	46255972	27371	True	True	6.2577e-31	6.2577e-31	4.7924e-01	3.8751e-02	5.2680e-27
116	Esophagus_Gastroesophageal_Junction	ENSG00000260075.1	NSFP1	chr17	46372855	46487141	1	chr17	46573583	46574143	27373	True	True	4.8909e-31	4.8909e-31	5.8714e-01	4.5394e-02	5.7786e-27
117	Stomach	ENSG00000090857.13	PDPR	chr16	70113626	70162537	6	chr16	70149799	70150399	24659	True	True	4.2577e-32	4.2577e-32	5.9779e-01	4.5168e-02	6.0565e-27
118	Thyroid	ENSG00000236848.2	RPL23AP95	chr7	103152007	103152325	4	chr7	103160090	103160955	75758	True	True	1.3810e-30	1.3810e-30	4.6124e-01	3.7731e-02	8.2637e-27
119	Cells_Cultured_fibroblasts	ENSG00000237975.6	FLG-AS1	chr1	152168125	152445456	16	chr1	152213243	152221044	73735	True	True	1.5475e-31	1.5475e-31	-5.0601e-01	4.0128e-02	8.9152e-27
120	Esophagus_Muscularis	ENSG00000164308.16	ERAP2	chr5	96875939	96919716	6	chr5	96896863	96896963	54664	True	True	3.5165e-31	3.5165e-31	-5.1060e-01	4.0668e-02	9.8491e-27
121	Thyroid	ENSG00000262539.1	RP11-259G18.3	chr17	46259551	46260606	2	chr17	46255352	46255972	27371	True	True	3.9240e-30	3.9240e-30	4.5802e-01	3.7802e-02	1.1088e-26
122	Skin_Not_Sun_Exposed_Suprapubic	ENSG00000214401.4	KANSL1-AS1	chr17	46193576	46196723	2	chr17	46255352	46255972	27371	True	True	4.4443e-30	4.4443e-30	4.7843e-01	3.9271e-02	4.3904e-26
123	Colon_Transverse	ENSG00000197888.2	UGT2B17	chr4	68537184	68568527	2	chr4	68596915	68597248	75398	True	True	2.8103e-30	2.8103e-30	5.5602e-01	4.4176e-02	4.6324e-26
124	Colon_Transverse	ENSG00000260075.1	NSFP1	chr17	46372855	46487141	1	chr17	46573583	46574143	27373	True	True	5.3783e-30	5.3783e-30	5.5375e-01	4.4257e-02	4.6324e-26
125	Whole_Blood	ENSG00000159625.14	DRC7	chr16	57694793	57731805	12	chr16	57693733	57693863	24295	True	True	3.1381e-30	3.1381e-30	-4.2788e-01	3.5561e-02	4.9861e-26
126	Skin_Not_Sun_Exposed_Suprapubic	ENSG00000233327.10	USP32P2	chr17	18511262	18523295	2	chr17	18504028	18504185	74445	True	True	6.1853e-30	6.1853e-30	4.7737e-01	3.9297e-02	5.0919e-26
127	Thyroid	ENSG00000172543.7	CTSW	chr11	65879809	65883741	10	chr11	65873965	65874567	10919	True	True	3.8496e-30	3.8496e-30	-4.5808e-01	3.7800e-02	5.1526e-26
128	Esophagus_Muscularis	ENSG00000206077.10	ZDHHC11B	chr5	710360	766952	26	chr5	703336	703890	75453	True	True	5.1389e-31	5.1389e-31	5.0937e-01	4.0702e-02	5.1975e-26
129	Esophagus_Mucosa	ENSG00000214401.4	KANSL1-AS1	chr17	46193576	46196723	2	chr17	46255352	46255972	27371	True	True	7.4740e-30	7.4740e-30	4.8668e-01	3.9998e-02	5.8227e-26
130	Esophagus_Mucosa	ENSG00000189306.10	RRP7A	chr22	42509968	42519802	8	chr22	42546989	42547432	75216	True	True	1.8342e-30	1.8342e-30	4.9124e-01	3.9882e-02	5.8227e-26
131	Testis	ENSG00000168903.8	BTNL3	chr5	180988845	181006727	10	chr5	180986484	180986608	75560	True	True	1.4156e-30	1.4156e-30	-5.8790e-01	4.5797e-02	6.0265e-26
132	Skin_Not_Sun_Exposed_Suprapubic	ENSG00000243896.3	OR2A7	chr7	144258607	144259722	1	chr7	144345782	144346370	64103	True	True	1.9416e-29	1.9416e-29	4.7367e-01	3.9386e-02	6.8503e-26
133	Pancreas	ENSG00000090857.13	PDPR	chr16	70113626	70162537	6	chr16	70149799	70150399	24659	True	True	5.5449e-31	5.5449e-31	6.0699e-01	4.6507e-02	7.3601e-26
134	Muscle_Skeletal	ENSG00000240038.6	AMY2B	chr1	103561757	103579534	4	chr1	103593188	103593325	73703	True	True	1.2908e-29	1.2908e-29	4.1285e-01	3.4825e-02	1.0659e-25
135	Skin_Not_Sun_Exposed_Suprapubic	ENSG00000026297.15	RNASET2	chr6	166929504	166957184	11	chr6	166997607	166997910	60153	True	True	4.2284e-30	4.2284e-30	-4.7859e-01	3.9267e-02	1.2957e-25
136	Skin_Not_Sun_Exposed_Suprapubic	ENSG00000164308.16	ERAP2	chr5	96875939	96919716	6	chr5	96896863	96896963	54664	True	True	7.8693e-30	7.8693e-30	-4.7660e-01	3.9316e-02	1.2957e-25
137	Skin_Not_Sun_Exposed_Suprapubic	ENSG00000283426.1	RP11-141C7.2	chr3	195701618	195711643	8	chr3	195712742	195714439	75327	True	True	6.8538e-30	6.8538e-30	4.7704e-01	3.9305e-02	1.3542e-25
138	Muscle_Skeletal	ENSG00000188818.12	ZDHHC11	chr5	795606	850986	18	chr5	764827	765401	75457	True	True	5.0309e-30	5.0309e-30	4.1558e-01	3.4778e-02	1.6994e-25
139	Nerve_Tibial	ENSG00000127589.4	TUBBP1	chr8	30351873	30353518	11	chr8	30362750	30363355	65649	True	True	4.7119e-30	4.7119e-30	4.7288e-01	3.8903e-02	1.7559e-25
140	Nerve_Tibial	ENSG00000233327.10	USP32P2	chr17	18511262	18523295	2	chr17	18504028	18504185	74445	True	True	2.7811e-29	2.7811e-29	4.6719e-01	3.9037e-02	1.7559e-25
141	Nerve_Tibial	ENSG00000224769.1	MUC20P1	chr3	195614947	195620233	10	chr3	195717039	195717263	75328	True	True	6.7555e-30	6.7555e-30	4.7174e-01	3.8930e-02	1.8957e-25
142	Heart_Atrial_Appendage	ENSG00000260075.1	NSFP1	chr17	46372855	46487141	1	chr17	46573583	46574143	27373	True	True	1.7036e-29	1.7036e-29	5.4903e-01	4.4360e-02	1.9318e-25
143	Nerve_Tibial	ENSG00000215837.7	SDHAP2	chr3	195658096	195685904	8	chr3	195694561	195694966	75325	True	True	1.1565e-29	1.1565e-29	4.7002e-01	3.8970e-02	2.3365e-25
144	Breast_Mammary_Tissue	ENSG00000260075.1	NSFP1	chr17	46372855	46487141	1	chr17	46573583	46574143	27373	True	True	2.0088e-29	2.0088e-29	5.3243e-01	4.3366e-02	2.5318e-25
145	Esophagus_Mucosa	ENSG00000243896.3	OR2A7	chr7	144258607	144259722	1	chr7	144345782	144346370	64103	True	True	7.6007e-29	7.6007e-29	4.7901e-01	4.0192e-02	2.5378e-25
146	Whole_Blood	ENSG00000215908.10	CROCCP2	chr1	16618253	16657232	1	chr1	16640586	16641179	832	True	True	2.2829e-28	2.2829e-28	4.1502e-01	3.5796e-02	2.8338e-25
147	Muscle_Skeletal	ENSG00000221947.7	XKR9	chr8	70669365	70790371	4	chr8	70711584	70711994	66512	True	True	4.4181e-29	4.4181e-29	-4.0924e-01	3.4888e-02	3.0401e-25
148	Colon_Transverse	ENSG00000189306.10	RRP7A	chr22	42509968	42519802	8	chr22	42546989	42547432	75216	True	True	6.3594e-30	6.3594e-30	5.5316e-01	4.4277e-02	3.1447e-25
149	Lung	ENSG00000214401.4	KANSL1-AS1	chr17	46193576	46196723	2	chr17	46255352	46255972	27371	True	True	6.7665e-29	6.7665e-29	4.7041e-01	3.9543e-02	3.8264e-25
150	Nerve_Tibial	ENSG00000283426.1	RP11-141C7.2	chr3	195701618	195711643	8	chr3	195717039	195717263	75328	True	True	2.6678e-29	2.6678e-29	4.6732e-01	3.9033e-02	4.8999e-25
151	Lung	ENSG00000215837.7	SDHAP2	chr3	195658096	195685904	8	chr3	195694561	195694966	75325	True	True	2.4719e-29	2.4719e-29	4.7372e-01	3.9464e-02	5.0322e-25
152	Thyroid	ENSG00000215837.7	SDHAP2	chr3	195658096	195685904	8	chr3	195694561	195694966	75325	True	True	5.0392e-29	5.0392e-29	4.5000e-01	3.7975e-02	5.1260e-25
153	Testis	ENSG00000260075.1	NSFP1	chr17	46372855	46487141	1	chr17	46573583	46574143	27373	True	True	1.3615e-28	1.3615e-28	5.7124e-01	4.6468e-02	5.1519e-25
154	Testis	ENSG00000254646.1	OR8B10P	chr11	124516311	124517242	6	chr11	124443011	124443077	12308	True	True	2.5800e-29	2.5800e-29	5.7742e-01	4.6222e-02	5.2239e-25
155	Testis	ENSG00000238083.7	LRRC37A2	chr17	46511511	46553449	1	chr17	46573583	46574143	27373	True	True	1.6873e-28	1.6873e-28	5.7043e-01	4.6499e-02	5.2239e-25
156	Esophagus_Mucosa	ENSG00000244479.6	OR2A1-AS1	chr7	144253533	144356181	2	chr7	144345782	144346370	64103	True	True	1.1467e-28	1.1467e-28	4.7763e-01	4.0227e-02	6.7000e-25
157	Artery_Tibial	ENSG00000233327.10	USP32P2	chr17	18511262	18523295	2	chr17	18504028	18504185	74445	True	True	1.3865e-28	1.3865e-28	4.4179e-01	3.7675e-02	7.0213e-25
158	Skin_Sun_Exposed_Lower_leg	ENSG00000215837.7	SDHAP2	chr3	195658096	195685904	8	chr3	195694561	195694966	75325	True	True	5.3059e-29	5.3059e-29	4.4001e-01	3.7255e-02	7.4686e-25
159	Nerve_Tibial	ENSG00000146556.14	WASH2P	chr2	113588550	113599034	7	chr2	113610060	113611275	74956	True	True	5.2165e-29	5.2165e-29	4.6514e-01	3.9084e-02	7.6850e-25
160	Skin_Sun_Exposed_Lower_leg	ENSG00000273018.5	CTD-2303H24.2	chr17	18521125	18534062	3	chr17	18504028	18504185	74445	True	True	1.6740e-28	1.6740e-28	4.3639e-01	3.7328e-02	8.2470e-25
161	Artery_Tibial	ENSG00000215837.7	SDHAP2	chr3	195658096	195685904	8	chr3	195694561	195694966	75325	True	True	4.5295e-29	4.5295e-29	4.4534e-01	3.7602e-02	8.2575e-25
162	Heart_Left_Ventricle	ENSG00000189306.10	RRP7A	chr22	42509968	42519802	8	chr22	42546989	42547432	75216	True	True	1.0607e-29	1.0607e-29	5.4006e-01	4.3636e-02	8.8650e-25
163	Lung	ENSG00000236397.3	DDX11L2	chr2	113599036	113601261	7	chr2	113610060	113611275	74956	True	True	6.7267e-29	6.7267e-29	-4.7043e-01	3.9543e-02	1.0893e-24
164	Adipose_Subcutaneous	ENSG00000215837.7	SDHAP2	chr3	195658096	195685904	8	chr3	195694561	195694966	75325	True	True	4.0446e-29	4.0446e-29	4.4782e-01	3.7750e-02	1.1130e-24
165	Whole_Blood	ENSG00000273018.5	CTD-2303H24.2	chr17	18521125	18534062	3	chr17	18504028	18504185	74445	True	True	3.3026e-28	3.3026e-28	4.1388e-01	3.5816e-02	1.1575e-24
166	Nerve_Tibial	ENSG00000273018.5	CTD-2303H24.2	chr17	18521125	18534062	3	chr17	18504028	18504185	74445	True	True	2.1595e-28	2.1595e-28	4.6047e-01	3.9192e-02	1.2586e-24
167	Skin_Sun_Exposed_Lower_leg	ENSG00000233327.10	USP32P2	chr17	18511262	18523295	2	chr17	18504028	18504185	74445	True	True	4.1179e-28	4.1179e-28	4.3352e-01	3.7386e-02	1.2679e-24
168	Nerve_Tibial	ENSG00000236397.3	DDX11L2	chr2	113599036	113601261	7	chr2	113610060	113611275	74956	True	True	1.0119e-28	1.0119e-28	-4.6297e-01	3.9134e-02	1.2777e-24
169	Lung	ENSG00000244479.6	OR2A1-AS1	chr7	144253533	144356181	2	chr7	144345782	144346370	64103	True	True	3.0308e-28	3.0308e-28	4.6542e-01	3.9662e-02	1.2854e-24
170	Artery_Tibial	ENSG00000237975.6	FLG-AS1	chr1	152168125	152445456	16	chr1	152213243	152221044	73735	True	True	4.0664e-29	4.0664e-29	-4.4568e-01	3.7595e-02	1.3479e-24
171	Muscle_Skeletal	ENSG00000215908.10	CROCCP2	chr1	16618253	16657232	1	chr1	16640586	16641179	832	True	True	8.5005e-28	8.5005e-28	4.0037e-01	3.5038e-02	1.3498e-24
172	Colon_Sigmoid	ENSG00000090857.13	PDPR	chr16	70113626	70162537	6	chr16	70149799	70150399	24659	True	True	1.1215e-29	1.1215e-29	5.8737e-01	4.6494e-02	1.6096e-24
173	Muscle_Skeletal	ENSG00000238083.7	LRRC37A2	chr17	46511511	46553449	1	chr17	46573583	46574143	27373	True	True	1.1862e-27	1.1862e-27	3.9936e-01	3.5055e-02	1.7490e-24
174	Adipose_Subcutaneous	ENSG00000262539.1	RP11-259G18.3	chr17	46259551	46260606	2	chr17	46255352	46255972	27371	True	True	3.6152e-28	3.6152e-28	4.4082e-01	3.7897e-02	1.9345e-24
175	Adipose_Subcutaneous	ENSG00000206077.10	ZDHHC11B	chr5	710360	766952	26	chr5	703336	703890	75453	True	True	2.5350e-29	2.5350e-29	4.4930e-01	3.7719e-02	1.9345e-24
176	Artery_Aorta	ENSG00000164308.16	ERAP2	chr5	96875939	96919716	6	chr5	96896863	96896963	54664	True	True	4.1363e-29	4.1363e-29	-5.3465e-01	4.3756e-02	1.9351e-24
177	Skin_Not_Sun_Exposed_Suprapubic	ENSG00000273018.5	CTD-2303H24.2	chr17	18521125	18534062	3	chr17	18504028	18504185	74445	True	True	3.4929e-28	3.4929e-28	4.6412e-01	3.9613e-02	2.3526e-24
178	Thyroid	ENSG00000236397.3	DDX11L2	chr2	113599036	113601261	7	chr2	113610060	113611275	74956	True	True	2.9308e-28	2.9308e-28	-4.4435e-01	3.8096e-02	2.3715e-24
179	Thyroid	ENSG00000233327.10	USP32P2	chr17	18511262	18523295	2	chr17	18504028	18504185	74445	True	True	1.0062e-27	1.0062e-27	4.4032e-01	3.8180e-02	2.3715e-24
180	Artery_Tibial	ENSG00000273018.5	CTD-2303H24.2	chr17	18521125	18534062	3	chr17	18504028	18504185	74445	True	True	4.6512e-28	4.6512e-28	4.3791e-01	3.7755e-02	2.6498e-24
181	Lung	ENSG00000254152.1	CTD-3107M8.2	chr8	30349866	30350347	11	chr8	30362750	30363355	65649	True	True	1.3986e-28	1.3986e-28	4.6801e-01	3.9601e-02	3.0115e-24
182	Artery_Aorta	ENSG00000189306.10	RRP7A	chr22	42509968	42519802	8	chr22	42546989	42547432	75216	True	True	7.5123e-29	7.5123e-29	5.3252e-01	4.3826e-02	3.5144e-24
183	Testis	ENSG00000090857.13	PDPR	chr16	70113626	70162537	6	chr16	70153772	70154026	24660	True	True	2.2785e-28	2.2785e-28	5.6930e-01	4.6544e-02	3.8799e-24
184	Esophagus_Muscularis	ENSG00000249908.2	BRD9P2	chr5	767382	768930	16	chr5	764827	765401	75457	True	True	1.0639e-28	1.0639e-28	4.9163e-01	4.1188e-02	5.6759e-24
185	Nerve_Tibial	ENSG00000156219.16	ART3	chr4	76011184	76112802	10	chr4	76027456	76027965	50412	True	True	3.5413e-28	3.5413e-28	4.5883e-01	3.9229e-02	5.9623e-24
186	Artery_Tibial	ENSG00000255495.1	AC145124.2	chr8	12194467	12196280	2	chr8	12183088	12183295	75904	True	True	1.7926e-27	1.7926e-27	4.3352e-01	3.7845e-02	6.2845e-24
187	Muscle_Skeletal	ENSG00000213077.5	FAM106A	chr17	18524566	18526846	3	chr17	18504028	18504185	74445	True	True	1.7364e-27	1.7364e-27	3.9819e-01	3.5074e-02	7.1691e-24
188	Artery_Tibial	ENSG00000236397.3	DDX11L2	chr2	113599036	113601261	7	chr2	113610060	113611275	74956	True	True	1.0170e-27	1.0170e-27	-4.3537e-01	3.7807e-02	1.1588e-23
189	Esophagus_Muscularis	ENSG00000224769.1	MUC20P1	chr3	195614947	195620233	10	chr3	195717039	195717263	75328	True	True	4.0457e-28	4.0457e-28	4.8701e-01	4.1310e-02	1.1803e-23
190	Muscle_Skeletal	ENSG00000262539.1	RP11-259G18.3	chr17	46259551	46260606	2	chr17	46255352	46255972	27371	True	True	4.6260e-27	4.6260e-27	3.9517e-01	3.5124e-02	1.1937e-23
191	Skin_Not_Sun_Exposed_Suprapubic	ENSG00000244479.6	OR2A1-AS1	chr7	144253533	144356181	2	chr7	144345782	144346370	64103	True	True	3.2128e-27	3.2128e-27	4.5658e-01	3.9788e-02	1.3225e-23
192	Stomach	ENSG00000168903.8	BTNL3	chr5	180988845	181006727	10	chr5	180986484	180986608	75560	True	True	1.5347e-28	1.5347e-28	-5.6856e-01	4.6351e-02	1.8192e-23
193	Adipose_Subcutaneous	ENSG00000233327.10	USP32P2	chr17	18511262	18523295	2	chr17	18504028	18504185	74445	True	True	3.8492e-27	3.8492e-27	4.3307e-01	3.8055e-02	1.8537e-23
194	Thyroid	ENSG00000113303.11	BTNL8	chr5	180899077	180950906	10	chr5	180986484	180986608	75560	True	True	1.7531e-27	1.7531e-27	4.3849e-01	3.8218e-02	1.9384e-23
195	Muscle_Skeletal	ENSG00000146556.14	WASH2P	chr2	113588550	113599034	7	chr2	113610060	113611275	74956	True	True	2.4319e-27	2.4319e-27	3.9716e-01	3.5091e-02	2.0672e-23
196	Adipose_Subcutaneous	ENSG00000120071.13	KANSL1	chr17	46029916	46225389	4	chr17	46265245	46265480	27372	True	True	3.1173e-27	3.1173e-27	4.3377e-01	3.8041e-02	2.7295e-23
197	Cells_Cultured_fibroblasts	ENSG00000215908.10	CROCCP2	chr1	16618253	16657232	1	chr1	16640586	16641179	832	True	True	1.0746e-26	1.0746e-26	4.6853e-01	4.1102e-02	3.3165e-23
198	Skin_Not_Sun_Exposed_Suprapubic	ENSG00000168528.11	SERINC2	chr1	31409565	31434680	5	chr1	31431747	31432230	73658	True	True	3.6206e-27	3.6206e-27	-4.5617e-01	3.9797e-02	3.4391e-23
199	Lung	ENSG00000281990.1	IGHV1-69-2	chr14	106737110	106737547	7	chr14	106705656	106706543	20745	True	True	2.8806e-27	2.8806e-27	4.5777e-01	3.9840e-02	3.6651e-23
200	Skin_Not_Sun_Exposed_Suprapubic	ENSG00000188818.12	ZDHHC11	chr5	795606	850986	18	chr5	764827	765401	75457	True	True	1.1644e-27	1.1644e-27	4.6005e-01	3.9708e-02	3.6973e-23
201	Adipose_Subcutaneous	ENSG00000244479.6	OR2A1-AS1	chr7	144253533	144356181	2	chr7	144345782	144346370	64103	True	True	1.0556e-26	1.0556e-26	4.2970e-01	3.8123e-02	4.2362e-23
202	Adipose_Visceral_Omentum	ENSG00000214401.4	KANSL1-AS1	chr17	46193576	46196723	2	chr17	46255352	46255972	27371	True	True	5.4102e-27	5.4102e-27	4.7599e-01	4.1412e-02	4.3507e-23
203	Esophagus_Muscularis	ENSG00000188818.12	ZDHHC11	chr5	795606	850986	18	chr5	774459	774835	75458	True	True	9.6631e-28	9.6631e-28	4.8397e-01	4.1390e-02	4.5107e-23
204	Thyroid	ENSG00000177697.17	CD151	chr11	832884	839720	16	chr11	833784	833856	9448	True	True	2.6802e-27	2.6802e-27	-4.3708e-01	3.8247e-02	4.5441e-23
205	Skin_Sun_Exposed_Lower_leg	ENSG00000221947.7	XKR9	chr8	70669365	70790371	4	chr8	70711584	70711994	66512	True	True	9.6403e-27	9.6403e-27	-4.2326e-01	3.7588e-02	5.5875e-23
206	Artery_Tibial	ENSG00000224769.1	MUC20P1	chr3	195614947	195620233	10	chr3	195694561	195694966	75325	True	True	4.2457e-27	4.2457e-27	4.3068e-01	3.7902e-02	6.4501e-23
207	Adipose_Subcutaneous	ENSG00000273018.5	CTD-2303H24.2	chr17	18521125	18534062	3	chr17	18504028	18504185	74445	True	True	1.4708e-26	1.4708e-26	4.2859e-01	3.8146e-02	8.1729e-23
208	Breast_Mammary_Tissue	ENSG00000189306.10	RRP7A	chr22	42509968	42519802	8	chr22	42546989	42547432	75216	True	True	1.4876e-27	1.4876e-27	5.1693e-01	4.3856e-02	8.8040e-23
209	Breast_Mammary_Tissue	ENSG00000164308.16	ERAP2	chr5	96875939	96919716	6	chr5	96896863	96896963	54664	True	True	2.3285e-27	2.3285e-27	-5.1527e-01	4.3907e-02	8.8040e-23
210	Lung	ENSG00000224769.1	MUC20P1	chr3	195614947	195620233	10	chr3	195717039	195717263	75328	True	True	6.5113e-27	6.5113e-27	4.5495e-01	3.9905e-02	1.1046e-22
211	Thyroid	ENSG00000206077.10	ZDHHC11B	chr5	710360	766952	26	chr5	774459	774835	75458	True	True	4.2185e-27	4.2185e-27	4.3557e-01	3.8278e-02	1.1157e-22
212	Stomach	ENSG00000260075.1	NSFP1	chr17	46372855	46487141	1	chr17	46573583	46574143	27373	True	True	1.4575e-26	1.4575e-26	5.5095e-01	4.7021e-02	1.1518e-22
213	Esophagus_Muscularis	ENSG00000214401.4	KANSL1-AS1	chr17	46193576	46196723	2	chr17	46255352	46255972	27371	True	True	2.5298e-26	2.5298e-26	4.7227e-01	4.1691e-02	1.1809e-22
214	Nerve_Tibial	ENSG00000213077.5	FAM106A	chr17	18524566	18526846	3	chr17	18504028	18504185	74445	True	True	2.5546e-26	2.5546e-26	4.4424e-01	3.9555e-02	1.2097e-22
215	Artery_Tibial	ENSG00000283426.1	RP11-141C7.2	chr3	195701618	195711643	8	chr3	195717039	195717263	75328	True	True	1.0973e-26	1.0973e-26	4.2752e-01	3.7965e-02	1.2503e-22
216	Cells_Cultured_fibroblasts	ENSG00000215837.7	SDHAP2	chr3	195658096	195685904	8	chr3	195694561	195694966	75325	True	True	5.9158e-27	5.9158e-27	4.7066e-01	4.1049e-02	1.2780e-22
217	Nerve_Tibial	ENSG00000120071.13	KANSL1	chr17	46029916	46225389	4	chr17	46265245	46265480	27372	True	True	2.2043e-26	2.2043e-26	4.4475e-01	3.9544e-02	1.3099e-22
218	Thyroid	ENSG00000255495.1	AC145124.2	chr8	12194467	12196280	2	chr8	12183088	12183295	75904	True	True	7.1577e-26	7.1577e-26	4.2597e-01	3.8473e-02	1.4002e-22
219	Artery_Tibial	ENSG00000221947.7	XKR9	chr8	70669365	70790371	4	chr8	70711584	70711994	66512	True	True	2.6622e-26	2.6622e-26	-4.2454e-01	3.8024e-02	1.4275e-22
220	Artery_Tibial	ENSG00000120071.13	KANSL1	chr17	46029916	46225389	4	chr17	46265245	46265480	27372	True	True	2.8432e-26	2.8432e-26	4.2431e-01	3.8028e-02	1.4398e-22
221	Colon_Sigmoid	ENSG00000260075.1	NSFP1	chr17	46372855	46487141	1	chr17	46573583	46574143	27373	True	True	1.3947e-26	1.3947e-26	5.6006e-01	4.7593e-02	1.6681e-22
222	Skin_Not_Sun_Exposed_Suprapubic	ENSG00000206077.10	ZDHHC11B	chr5	710360	766952	26	chr5	764827	765401	75457	True	True	4.6822e-27	4.6822e-27	4.5528e-01	3.9818e-02	2.0044e-22
223	Nerve_Tibial	ENSG00000237975.6	FLG-AS1	chr1	152168125	152445456	16	chr1	152213243	152221044	73735	True	True	9.2096e-27	9.2096e-27	-4.4778e-01	3.9477e-02	2.0675e-22
224	Cells_Cultured_fibroblasts	ENSG00000143631.10	FLG	chr1	152302175	152325203	8	chr1	152213243	152221044	73735	True	True	1.1000e-26	1.1000e-26	-4.6844e-01	4.1104e-02	2.1124e-22
225	Adipose_Subcutaneous	ENSG00000236397.3	DDX11L2	chr2	113599036	113601261	7	chr2	113610060	113611275	74956	True	True	1.7999e-26	1.7999e-26	-4.2791e-01	3.8159e-02	2.1670e-22
226	Skin_Not_Sun_Exposed_Suprapubic	ENSG00000213077.5	FAM106A	chr17	18524566	18526846	3	chr17	18504028	18504185	74445	True	True	4.8089e-26	4.8089e-26	4.4712e-01	4.0002e-02	2.2269e-22
227	Esophagus_Muscularis	ENSG00000233327.10	USP32P2	chr17	18511262	18523295	2	chr17	18504028	18504185	74445	True	True	5.3109e-26	5.3109e-26	4.6955e-01	4.1760e-02	2.2537e-22
228	Esophagus_Mucosa	ENSG00000188818.12	ZDHHC11	chr5	795606	850986	18	chr5	774459	774835	75458	True	True	4.9488e-27	4.9488e-27	4.6469e-01	4.0543e-02	2.3133e-22
229	Skin_Sun_Exposed_Lower_leg	ENSG00000215908.10	CROCCP2	chr1	16618253	16657232	1	chr1	16640586	16641179	832	True	True	1.7086e-25	1.7086e-25	4.1358e-01	3.7773e-02	2.3382e-22
230	Adipose_Subcutaneous	ENSG00000224769.1	MUC20P1	chr3	195614947	195620233	10	chr3	195717039	195717263	75328	True	True	1.5318e-26	1.5318e-26	4.2845e-01	3.8149e-02	2.4589e-22
231	Thyroid	ENSG00000249908.2	BRD9P2	chr5	767382	768930	16	chr5	764827	765401	75457	True	True	2.2614e-26	2.2614e-26	4.2991e-01	3.8394e-02	3.4080e-22
232	Cells_Cultured_fibroblasts	ENSG00000236397.3	DDX11L2	chr2	113599036	113601261	7	chr2	113610060	113611275	74956	True	True	2.6661e-26	2.6661e-26	-4.6526e-01	4.1182e-02	3.6654e-22
233	Cells_Cultured_fibroblasts	ENSG00000146556.14	WASH2P	chr2	113588550	113599034	7	chr2	113610060	113611275	74956	True	True	2.6413e-26	2.6413e-26	4.6529e-01	4.1181e-02	3.6654e-22
234	Artery_Tibial	ENSG00000214425.7	LRRC37A4P	chr17	45506741	45550335	4	chr17	45444856	45445006	74473	True	True	7.8418e-26	7.8418e-26	-4.2086e-01	3.8096e-02	3.7621e-22
235	Muscle_Skeletal	ENSG00000188690.12	UROS	chr10	125784980	125823248	4	chr10	125824765	125825183	8900	True	True	8.7546e-26	8.7546e-26	-3.8592e-01	3.5274e-02	4.0160e-22
236	Thyroid	ENSG00000273018.5	CTD-2303H24.2	chr17	18521125	18534062	3	chr17	18504028	18504185	74445	True	True	1.6749e-25	1.6749e-25	4.2302e-01	3.8532e-02	4.5638e-22
237	Nerve_Tibial	ENSG00000214425.7	LRRC37A4P	chr17	45506741	45550335	4	chr17	45444856	45445006	74473	True	True	1.1291e-25	1.1291e-25	-4.3900e-01	3.9669e-02	6.0035e-22
238	Muscle_Skeletal	ENSG00000215837.7	SDHAP2	chr3	195658096	195685904	8	chr3	195694561	195694966	75325	True	True	8.5627e-26	8.5627e-26	3.8599e-01	3.5273e-02	7.4425e-22
239	Adipose_Subcutaneous	ENSG00000283426.1	RP11-141C7.2	chr3	195701618	195711643	8	chr3	195717039	195717263	75328	True	True	8.3683e-26	8.3683e-26	4.2267e-01	3.8263e-02	1.0075e-21
240	Cells_Cultured_fibroblasts	ENSG00000196151.10	WDSUB1	chr2	159235793	159286799	3	chr2	159237781	159237871	37499	True	True	1.8834e-25	1.8834e-25	4.5810e-01	4.1355e-02	1.0172e-21
241	Lung	ENSG00000283426.1	RP11-141C7.2	chr3	195701618	195711643	8	chr3	195717039	195717263	75328	True	True	8.3068e-26	8.3068e-26	4.4597e-01	4.0108e-02	1.0569e-21
242	Cells_Cultured_fibroblasts	ENSG00000138744.14	NAAA	chr4	75913657	75940949	12	chr4	76027456	76027965	50412	True	True	6.7959e-26	6.7959e-26	4.6185e-01	4.1265e-02	1.3553e-21
243	Testis	ENSG00000282876.1	RP1-138B7.7	chr20	43590009	43590596	16	chr20	43642894	43646223	40590	True	True	3.2583e-26	3.2583e-26	5.4992e-01	4.7285e-02	1.3658e-21
244	Cells_Cultured_fibroblasts	ENSG00000214401.4	KANSL1-AS1	chr17	46193576	46196723	2	chr17	46255352	46255972	27371	True	True	4.9332e-25	4.9332e-25	4.5451e-01	4.1441e-02	1.5225e-21
245	Skin_Sun_Exposed_Lower_leg	ENSG00000262539.1	RP11-259G18.3	chr17	46259551	46260606	2	chr17	46255352	46255972	27371	True	True	7.0770e-25	7.0770e-25	4.0867e-01	3.7864e-02	1.8350e-21
246	Lung	ENSG00000127589.4	TUBBP1	chr8	30351873	30353518	11	chr8	30362750	30363355	65649	True	True	1.2380e-25	1.2380e-25	4.4454e-01	4.0140e-02	2.0385e-21
247	Esophagus_Muscularis	ENSG00000213077.5	FAM106A	chr17	18524566	18526846	3	chr17	18504028	18504185	74445	True	True	3.5936e-25	3.5936e-25	4.6242e-01	4.1938e-02	2.0969e-21
248	Artery_Tibial	ENSG00000188818.12	ZDHHC11	chr5	795606	850986	18	chr5	764827	765401	75457	True	True	1.1234e-25	1.1234e-25	4.1963e-01	3.8120e-02	2.3039e-21
249	Whole_Blood	ENSG00000177697.17	CD151	chr11	832884	839720	16	chr11	833784	833856	9448	True	True	1.3373e-25	1.3373e-25	-3.9481e-01	3.6148e-02	2.3609e-21
250	Artery_Tibial	ENSG00000279267.1	RP11-395L14.18	chr2	113605867	113607908	7	chr2	113610060	113611275	74956	True	True	3.6133e-25	3.6133e-25	-4.1559e-01	3.8198e-02	2.7447e-21
251	Cells_Cultured_fibroblasts	ENSG00000221947.7	XKR9	chr8	70669365	70790371	4	chr8	70711584	70711994	66512	True	True	5.3174e-25	5.3174e-25	-4.5423e-01	4.1448e-02	3.0634e-21
252	Muscle_Skeletal	ENSG00000206077.10	ZDHHC11B	chr5	710360	766952	26	chr5	764827	765401	75457	True	True	1.2269e-25	1.2269e-25	3.8483e-01	3.5291e-02	3.2925e-21
253	Thyroid	ENSG00000237975.6	FLG-AS1	chr1	152168125	152445456	16	chr1	152213243	152221044	73735	True	True	2.4981e-25	2.4981e-25	-4.2163e-01	3.8560e-02	3.5050e-21
254	Cells_Cultured_fibroblasts	ENSG00000233327.10	USP32P2	chr17	18511262	18523295	2	chr17	18504028	18504185	74445	True	True	1.3357e-24	1.3357e-24	4.5076e-01	4.1530e-02	3.6070e-21
255	Muscle_Skeletal	ENSG00000283426.1	RP11-141C7.2	chr3	195701618	195711643	8	chr3	195717039	195717263	75328	True	True	5.2056e-25	5.2056e-25	3.8016e-01	3.5365e-02	4.0937e-21
256	Adipose_Subcutaneous	ENSG00000214425.7	LRRC37A4P	chr17	45506741	45550335	4	chr17	45444856	45445006	74473	True	True	7.4650e-25	7.4650e-25	-4.1506e-01	3.8412e-02	4.2294e-21
257	Muscle_Skeletal	ENSG00000120071.13	KANSL1	chr17	46029916	46225389	4	chr17	46265245	46265480	27372	True	True	1.1750e-24	1.1750e-24	3.7749e-01	3.5407e-02	4.4102e-21
258	Colon_Transverse	ENSG00000206077.10	ZDHHC11B	chr5	710360	766952	26	chr5	774459	774835	75458	True	True	3.5916e-26	3.5916e-26	5.2107e-01	4.5364e-02	4.6177e-21
259	Adipose_Visceral_Omentum	ENSG00000236397.3	DDX11L2	chr2	113599036	113601261	7	chr2	113610060	113611275	74956	True	True	2.1698e-25	2.1698e-25	-4.6249e-01	4.1749e-02	5.2345e-21
260	Thyroid	ENSG00000197915.5	HRNR	chr1	152212082	152224193	9	chr1	152213243	152221044	73735	True	True	8.0094e-25	8.0094e-25	4.1752e-01	3.8640e-02	6.1106e-21
261	Artery_Tibial	ENSG00000127589.4	TUBBP1	chr8	30351873	30353518	11	chr8	30362750	30363355	65649	True	True	6.1635e-25	6.1635e-25	4.1372e-01	3.8233e-02	7.0227e-21
262	Breast_Mammary_Tissue	ENSG00000214401.4	KANSL1-AS1	chr17	46193576	46196723	2	chr17	46255352	46255972	27371	True	True	7.1418e-25	7.1418e-25	4.9322e-01	4.4567e-02	7.2010e-21
263	Skin_Sun_Exposed_Lower_leg	ENSG00000236397.3	DDX11L2	chr2	113599036	113601261	7	chr2	113610060	113611275	74956	True	True	9.1454e-25	9.1454e-25	-4.0778e-01	3.7881e-02	7.8848e-21
264	Skin_Sun_Exposed_Lower_leg	ENSG00000186523.14	FAM86B1	chr8	12182096	12194133	2	chr8	12183088	12183295	75904	True	True	4.4879e-24	4.4879e-24	4.0218e-01	3.7984e-02	1.0529e-20
265	Heart_Atrial_Appendage	ENSG00000189306.10	RRP7A	chr22	42509968	42519802	8	chr22	42546989	42547432	75216	True	True	1.7878e-25	1.7878e-25	5.1409e-01	4.5524e-02	1.0812e-20
266	Esophagus_Mucosa	ENSG00000221947.7	XKR9	chr8	70669365	70790371	4	chr8	70711584	70711994	66512	True	True	1.3420e-24	1.3420e-24	-4.4435e-01	4.1018e-02	1.1405e-20
267	Esophagus_Mucosa	ENSG00000233327.10	USP32P2	chr17	18511262	18523295	2	chr17	18504028	18504185	74445	True	True	2.6054e-24	2.6054e-24	4.4185e-01	4.1075e-02	1.1405e-20
268	Lung	ENSG00000221947.7	XKR9	chr8	70669365	70790371	4	chr8	70711584	70711994	66512	True	True	2.1575e-24	2.1575e-24	-4.3409e-01	4.0369e-02	1.2200e-20
269	Cells_Cultured_fibroblasts	ENSG00000273018.5	CTD-2303H24.2	chr17	18521125	18534062	3	chr17	18504028	18504185	74445	True	True	3.3130e-24	3.3130e-24	4.4729e-01	4.1611e-02	1.2631e-20
270	Lung	ENSG00000214425.7	LRRC37A4P	chr17	45506741	45550335	4	chr17	45444856	45445006	74473	True	True	2.4060e-24	2.4060e-24	-4.3368e-01	4.0378e-02	1.2890e-20
271	Esophagus_Mucosa	ENSG00000271662.1	RP11-141C7.3	chr3	195650146	195651472	9	chr3	195694561	195694966	75325	True	True	7.9905e-25	7.9905e-25	4.4629e-01	4.0974e-02	1.4007e-20
272	Lung	ENSG00000206077.10	ZDHHC11B	chr5	710360	766952	26	chr5	764827	765401	75457	True	True	5.0419e-25	5.0419e-25	4.3945e-01	4.0252e-02	1.6679e-20
273	Adipose_Visceral_Omentum	ENSG00000224769.1	MUC20P1	chr3	195614947	195620233	10	chr3	195717039	195717263	75328	True	True	5.7634e-25	5.7634e-25	4.5882e-01	4.1839e-02	1.7380e-20
274	Esophagus_Mucosa	ENSG00000206077.10	ZDHHC11B	chr5	710360	766952	26	chr5	764827	765401	75457	True	True	4.5890e-25	4.5890e-25	4.4836e-01	4.0927e-02	2.1451e-20
275	Adipose_Visceral_Omentum	ENSG00000215837.7	SDHAP2	chr3	195658096	195685904	8	chr3	195694561	195694966	75325	True	True	1.0027e-24	1.0027e-24	4.5671e-01	4.1890e-02	2.1502e-20
276	Adipose_Subcutaneous	ENSG00000237975.6	FLG-AS1	chr1	152168125	152445456	16	chr1	152213243	152221044	73735	True	True	1.0196e-24	1.0196e-24	-4.1396e-01	3.8433e-02	2.1823e-20
277	Thyroid	ENSG00000188818.12	ZDHHC11	chr5	795606	850986	18	chr5	764827	765401	75457	True	True	1.5340e-24	1.5340e-24	4.1521e-01	3.8685e-02	2.2652e-20
278	Esophagus_Muscularis	ENSG00000273018.5	CTD-2303H24.2	chr17	18521125	18534062	3	chr17	18504028	18504185	74445	True	True	4.3168e-24	4.3168e-24	4.5289e-01	4.2170e-02	2.3251e-20
279	Whole_Blood	ENSG00000262500.1	MAPK8IP1P1	chr17	46243606	46245044	2	chr17	46255352	46255972	27371	True	True	1.1221e-23	1.1221e-23	3.7989e-01	3.6395e-02	2.3459e-20
280	Artery_Tibial	ENSG00000146556.14	WASH2P	chr2	113588550	113599034	7	chr2	113610060	113611275	74956	True	True	3.4115e-24	3.4115e-24	4.0767e-01	3.8348e-02	2.3660e-20
281	Whole_Blood	ENSG00000283426.1	RP11-141C7.2	chr3	195701618	195711643	8	chr3	195717039	195717263	75328	True	True	3.3215e-24	3.3215e-24	3.8407e-01	3.6327e-02	2.6387e-20
282	Esophagus_Muscularis	ENSG00000237560.5	LINC01497	chr17	69961707	69983538	4	chr17	69961542	69961942	28090	True	True	4.5157e-24	4.5157e-24	4.5272e-01	4.2174e-02	3.0113e-20
283	Adipose_Visceral_Omentum	ENSG00000146556.14	WASH2P	chr2	113588550	113599034	7	chr2	113610060	113611275	74956	True	True	1.8179e-24	1.8179e-24	4.5444e-01	4.1945e-02	3.0700e-20
284	Esophagus_Muscularis	ENSG00000283426.1	RP11-141C7.2	chr3	195701618	195711643	8	chr3	195717039	195717263	75328	True	True	3.0178e-24	3.0178e-24	4.5428e-01	4.2136e-02	3.7565e-20
285	Adipose_Visceral_Omentum	ENSG00000113303.11	BTNL8	chr5	180899077	180950906	10	chr5	180986484	180986608	75560	True	True	1.8105e-24	1.8105e-24	4.5445e-01	4.1945e-02	3.9707e-20
286	Pancreas	ENSG00000156219.16	ART3	chr4	76011184	76112802	10	chr4	76027456	76027965	50412	True	True	3.9584e-25	3.9584e-25	5.5478e-01	4.8689e-02	4.3786e-20
287	Lung	ENSG00000211974.3	IGHV2-70D	chr14	106723574	106724093	6	chr14	106705656	106706543	20745	True	True	6.7632e-24	6.7632e-24	4.2980e-01	4.0461e-02	4.9172e-20
288	Whole_Blood	ENSG00000215837.7	SDHAP2	chr3	195658096	195685904	8	chr3	195694561	195694966	75325	True	True	7.1806e-24	7.1806e-24	3.8143e-01	3.6370e-02	5.2427e-20
289	Whole_Blood	ENSG00000171916.16	LGALS9C	chr17	18476737	18494945	2	chr17	18504028	18504185	74445	True	True	2.9036e-23	2.9036e-23	3.7659e-01	3.6448e-02	5.2427e-20
290	Testis	ENSG00000165702.13	GFI1B	chr9	132944000	132991687	13	chr9	132950664	132950728	70745	True	True	1.6797e-24	1.6797e-24	-5.3356e-01	4.7882e-02	5.3120e-20
291	Esophagus_Gastroesophageal_Junction	ENSG00000254152.1	CTD-3107M8.2	chr8	30349866	30350347	11	chr8	30362750	30363355	65649	True	True	6.5363e-25	6.5363e-25	5.3327e-01	4.7438e-02	5.6633e-20
292	Thyroid	ENSG00000283426.1	RP11-141C7.2	chr3	195701618	195711643	8	chr3	195712742	195714439	75327	True	True	9.1675e-24	9.1675e-24	4.0875e-01	3.8810e-02	5.8285e-20
293	Thyroid	ENSG00000236833.1	AC024560.2	chr3	197660565	197665757	13	chr3	197663501	197663644	48511	True	True	6.6560e-24	6.6560e-24	4.0992e-01	3.8787e-02	6.6681e-20
294	Whole_Blood	ENSG00000146556.14	WASH2P	chr2	113588550	113599034	7	chr2	113610060	113611275	74956	True	True	1.1836e-23	1.1836e-23	3.7971e-01	3.6398e-02	7.1542e-20
295	Lung	ENSG00000277999.1	RP11-426C22.8	chr16	29272220	29272772	8	chr16	29273273	29273927	74348	True	True	8.0955e-24	8.0955e-24	4.2912e-01	4.0475e-02	7.4911e-20
296	Artery_Aorta	ENSG00000233327.10	USP32P2	chr17	18511262	18523295	2	chr17	18504028	18504185	74445	True	True	1.1945e-23	1.1945e-23	4.8624e-01	4.5245e-02	1.1176e-19
297	Skin_Sun_Exposed_Lower_leg	ENSG00000213077.5	FAM106A	chr17	18524566	18526846	3	chr17	18504028	18504185	74445	True	True	3.6448e-23	3.6448e-23	3.9463e-01	3.8120e-02	1.2243e-19
298	Adipose_Subcutaneous	ENSG00000215908.10	CROCCP2	chr1	16618253	16657232	1	chr1	16640586	16641179	832	True	True	1.3117e-22	1.3117e-22	3.9625e-01	3.8764e-02	1.6623e-19
299	Cells_Cultured_fibroblasts	ENSG00000214425.7	LRRC37A4P	chr17	45506741	45550335	4	chr17	45444856	45445006	74473	True	True	3.7759e-23	3.7759e-23	-4.3780e-01	4.1829e-02	1.8128e-19
300	Adipose_Visceral_Omentum	ENSG00000172543.7	CTSW	chr11	65879809	65883741	10	chr11	65873965	65874567	10919	True	True	9.6546e-24	9.6546e-24	-4.4796e-01	4.2099e-02	1.9410e-19
301	Muscle_Skeletal	ENSG00000223482.7	NUTM2A-AS1	chr10	87203875	87342612	1	chr10	87320412	87320633	73910	True	True	2.3731e-22	2.3731e-22	3.5945e-01	3.5680e-02	2.1299e-19
302	Esophagus_Mucosa	ENSG00000273018.5	CTD-2303H24.2	chr17	18521125	18534062	3	chr17	18504028	18504185	74445	True	True	4.5848e-23	4.5848e-23	4.3079e-01	4.1320e-02	2.2962e-19
303	Esophagus_Muscularis	ENSG00000236397.3	DDX11L2	chr2	113599036	113601261	7	chr2	113610060	113611275	74956	True	True	2.3725e-23	2.3725e-23	-4.4619e-01	4.2329e-02	2.4227e-19
304	Brain_Caudate_basal_ganglia	ENSG00000189306.10	RRP7A	chr22	42509968	42519802	8	chr22	42546989	42547432	75216	True	True	1.3201e-24	1.3201e-24	6.5970e-01	5.5403e-02	2.5529e-19
305	Adipose_Visceral_Omentum	ENSG00000273018.5	CTD-2303H24.2	chr17	18521125	18534062	3	chr17	18504028	18504185	74445	True	True	4.8933e-23	4.8933e-23	4.4152e-01	4.2250e-02	2.7242e-19
306	Nerve_Tibial	ENSG00000197915.5	HRNR	chr1	152212082	152224193	9	chr1	152213243	152221044	73735	True	True	2.4344e-23	2.4344e-23	4.1925e-01	4.0083e-02	2.7667e-19
307	Skin_Sun_Exposed_Lower_leg	ENSG00000138744.14	NAAA	chr4	75913657	75940949	12	chr4	76027456	76027965	50412	True	True	2.4282e-23	2.4282e-23	3.9611e-01	3.8093e-02	3.1207e-19
308	Adrenal_Gland	ENSG00000090857.13	PDPR	chr16	70113626	70162537	6	chr16	70149799	70150399	24659	True	True	2.2884e-24	2.2884e-24	6.1154e-01	5.3103e-02	3.1976e-19
309	Cells_Cultured_fibroblasts	ENSG00000188690.12	UROS	chr10	125784980	125823248	4	chr10	125824765	125825183	8900	True	True	7.2086e-23	7.2086e-23	-4.3523e-01	4.1887e-02	3.2786e-19
310	Artery_Aorta	ENSG00000183098.10	GPC6	chr13	93227318	94407401	23	chr13	93765231	93765308	17781	True	True	3.7282e-24	3.7282e-24	4.9106e-01	4.5105e-02	3.3429e-19
311	Adipose_Subcutaneous	ENSG00000213077.5	FAM106A	chr17	18524566	18526846	3	chr17	18504028	18504185	74445	True	True	1.2243e-22	1.2243e-22	3.9651e-01	3.8759e-02	4.4220e-19
312	Adrenal_Gland	ENSG00000260075.1	NSFP1	chr17	46372855	46487141	1	chr17	46573583	46574143	27373	True	True	3.9378e-23	3.9378e-23	5.9821e-01	5.3782e-02	4.5852e-19
313	Nerve_Tibial	ENSG00000221947.7	XKR9	chr8	70669365	70790371	4	chr8	70711584	70711994	66512	True	True	9.9681e-23	9.9681e-23	-4.1385e-01	4.0193e-02	4.7952e-19
314	Thyroid	ENSG00000213077.5	FAM106A	chr17	18524566	18526846	3	chr17	18504028	18504185	74445	True	True	2.2055e-22	2.2055e-22	3.9690e-01	3.9031e-02	4.9489e-19
315	Thyroid	ENSG00000215908.10	CROCCP2	chr1	16618253	16657232	1	chr1	16640586	16641179	832	True	True	7.0926e-22	7.0926e-22	3.9242e-01	3.9113e-02	5.1535e-19
316	Adipose_Visceral_Omentum	ENSG00000233327.10	USP32P2	chr17	18511262	18523295	2	chr17	18504028	18504185	74445	True	True	1.5301e-22	1.5301e-22	4.3692e-01	4.2356e-02	5.2734e-19
317	Testis	ENSG00000189306.10	RRP7A	chr22	42509968	42519802	8	chr22	42546989	42547432	75216	True	True	3.1521e-23	3.1521e-23	5.2079e-01	4.8330e-02	5.7253e-19
318	Thyroid	ENSG00000204959.4	ARHGEF34P	chr7	144272445	144286966	1	chr7	144345782	144346370	64103	True	True	9.0246e-22	9.0246e-22	3.9149e-01	3.9130e-02	6.3751e-19
319	Thyroid	ENSG00000146556.14	WASH2P	chr2	113588550	113599034	7	chr2	113610060	113611275	74956	True	True	1.3873e-22	1.3873e-22	3.9866e-01	3.8999e-02	6.6748e-19
320	Skin_Sun_Exposed_Lower_leg	ENSG00000120071.13	KANSL1	chr17	46029916	46225389	4	chr17	46265245	46265480	27372	True	True	1.6617e-22	1.6617e-22	3.8904e-01	3.8219e-02	6.8221e-19
321	Artery_Aorta	ENSG00000273018.5	CTD-2303H24.2	chr17	18521125	18534062	3	chr17	18504028	18504185	74445	True	True	6.9618e-23	6.9618e-23	4.7879e-01	4.5458e-02	6.9790e-19
322	Lung	ENSG00000146556.14	WASH2P	chr2	113588550	113599034	7	chr2	113610060	113611275	74956	True	True	9.6821e-23	9.6821e-23	4.1958e-01	4.0676e-02	7.4985e-19
323	Lung	ENSG00000243896.3	OR2A7	chr7	144258607	144259722	1	chr7	144345782	144346370	64103	True	True	7.1349e-22	7.1349e-22	4.1167e-01	4.0838e-02	7.5651e-19
324	Cells_Cultured_fibroblasts	ENSG00000244479.6	OR2A1-AS1	chr7	144253533	144356181	2	chr7	144345782	144346370	64103	True	True	3.6751e-22	3.6751e-22	4.2865e-01	4.2033e-02	7.9398e-19
325	Skin_Sun_Exposed_Lower_leg	ENSG00000172250.14	SERHL	chr22	42500590	42509110	7	chr22	42546989	42547432	75216	True	True	1.2415e-22	1.2415e-22	3.9013e-01	3.8200e-02	8.5626e-19
326	Whole_Blood	ENSG00000165424.6	ZCCHC24	chr10	79382325	79445627	7	chr10	79428393	79428492	7790	True	True	1.4863e-22	1.4863e-22	3.7082e-01	3.6539e-02	8.6100e-19
327	Skin_Not_Sun_Exposed_Suprapubic	ENSG00000215837.7	SDHAP2	chr3	195658096	195685904	8	chr3	195694561	195694966	75325	True	True	7.9486e-23	7.9486e-23	4.1959e-01	4.0594e-02	9.2380e-19
328	Colon_Transverse	ENSG00000188818.12	ZDHHC11	chr5	795606	850986	18	chr5	774459	774835	75458	True	True	1.2803e-23	1.2803e-23	4.9711e-01	4.6117e-02	9.4963e-19
329	Muscle_Skeletal	ENSG00000180185.11	FAHD1	chr16	1827195	1840207	22	chr16	1873896	1874542	22904	True	True	5.3836e-23	5.3836e-23	-3.6461e-01	3.5604e-02	1.0187e-18
330	Cells_Cultured_fibroblasts	ENSG00000255495.1	AC145124.2	chr8	12194467	12196280	2	chr8	12183088	12183295	75904	True	True	5.7352e-22	5.7352e-22	4.2683e-01	4.2073e-02	1.1800e-18
331	Colon_Transverse	ENSG00000214401.4	KANSL1-AS1	chr17	46193576	46196723	2	chr17	46255352	46255972	27371	True	True	1.6912e-22	1.6912e-22	4.8596e-01	4.6452e-02	1.1947e-18
332	Lung	ENSG00000249908.2	BRD9P2	chr5	767382	768930	16	chr5	764827	765401	75457	True	True	7.5621e-23	7.5621e-23	4.2054e-01	4.0656e-02	1.2316e-18
333	Thyroid	ENSG00000221947.7	XKR9	chr8	70669365	70790371	4	chr8	70711584	70711994	66512	True	True	5.3955e-22	5.3955e-22	-3.9348e-01	3.9094e-02	1.4443e-18
334	Artery_Tibial	ENSG00000244479.6	OR2A1-AS1	chr7	144253533	144356181	2	chr7	144345782	144346370	64103	True	True	7.6054e-22	7.6054e-22	3.8767e-01	3.8712e-02	1.4443e-18
335	Muscle_Skeletal	ENSG00000236833.1	AC024560.2	chr3	197660565	197665757	13	chr3	197663501	197663644	48511	True	True	1.3517e-22	1.3517e-22	3.6142e-01	3.5651e-02	1.4510e-18
336	Colon_Transverse	ENSG00000164308.16	ERAP2	chr5	96875939	96919716	6	chr5	96896863	96896963	54664	True	True	7.9775e-23	7.9775e-23	-4.8925e-01	4.6354e-02	1.4793e-18
337	Stomach	ENSG00000206077.10	ZDHHC11B	chr5	710360	766952	26	chr5	703336	703890	75453	True	True	1.0715e-23	1.0715e-23	5.2343e-01	4.8009e-02	1.6511e-18
338	Whole_Blood	ENSG00000172543.7	CTSW	chr11	65879809	65883741	10	chr11	65873965	65874567	10919	True	True	2.0974e-22	2.0974e-22	-3.6959e-01	3.6559e-02	1.6663e-18
339	Artery_Tibial	ENSG00000186523.14	FAM86B1	chr8	12182096	12194133	2	chr8	12183088	12183295	75904	True	True	9.4405e-22	9.4405e-22	3.8684e-01	3.8727e-02	1.7210e-18
340	Skin_Not_Sun_Exposed_Suprapubic	ENSG00000138744.14	NAAA	chr4	75913657	75940949	12	chr4	76027456	76027965	50412	True	True	1.2233e-22	1.2233e-22	4.1790e-01	4.0629e-02	2.0141e-18
341	Nerve_Tibial	ENSG00000063854.12	HAGH	chr16	1795620	1826940	22	chr16	1916147	1916211	22908	True	True	9.2734e-23	9.2734e-23	4.1413e-01	4.0187e-02	2.3420e-18
342	Esophagus_Gastroesophageal_Junction	ENSG00000206077.10	ZDHHC11B	chr5	710360	766952	26	chr5	703336	703890	75453	True	True	1.8260e-23	1.8260e-23	5.1899e-01	4.7934e-02	2.8047e-18
343	Esophagus_Mucosa	ENSG00000215837.7	SDHAP2	chr3	195658096	195685904	8	chr3	195694561	195694966	75325	True	True	2.3196e-22	2.3196e-22	4.2436e-01	4.1460e-02	2.8914e-18
344	Whole_Blood	ENSG00000277999.1	RP11-426C22.8	chr16	29272220	29272772	8	chr16	29273273	29273927	74348	True	True	4.8165e-22	4.8165e-22	3.6660e-01	3.6605e-02	2.9434e-18
345	Esophagus_Muscularis	ENSG00000215837.7	SDHAP2	chr3	195658096	195685904	8	chr3	195694561	195694966	75325	True	True	2.8321e-22	2.8321e-22	4.3615e-01	4.2563e-02	3.1107e-18
346	Nerve_Tibial	ENSG00000186523.14	FAM86B1	chr8	12182096	12194133	2	chr8	12183088	12183295	75904	True	True	1.5383e-21	1.5383e-21	4.0307e-01	4.0406e-02	3.3782e-18
347	Prostate	ENSG00000090857.13	PDPR	chr16	70113626	70162537	6	chr16	70149799	70150399	24659	True	True	2.2979e-23	2.2979e-23	6.1296e-01	5.4394e-02	3.5676e-18
348	Muscle_Skeletal	ENSG00000197081.12	IGF2R	chr6	159969099	160113507	20	chr6	159980182	159980238	59894	True	True	2.4249e-22	2.4249e-22	3.5938e-01	3.5681e-02	3.8506e-18
349	Esophagus_Mucosa	ENSG00000211974.3	IGHV2-70D	chr14	106723574	106724093	6	chr14	106705656	106706543	20745	True	True	4.8580e-22	4.8580e-22	4.2137e-01	4.1523e-02	4.2578e-18
350	Muscle_Skeletal	ENSG00000114054.13	PCCB	chr3	136250306	136336232	12	chr3	136304357	136304976	47130	True	True	5.3387e-22	5.3387e-22	-3.5660e-01	3.5722e-02	4.8981e-18
351	Adipose_Visceral_Omentum	ENSG00000244479.6	OR2A1-AS1	chr7	144253533	144356181	2	chr7	144345782	144346370	64103	True	True	1.5465e-21	1.5465e-21	4.2736e-01	4.2572e-02	4.9747e-18
352	Skin_Not_Sun_Exposed_Suprapubic	ENSG00000172543.7	CTSW	chr11	65879809	65883741	10	chr11	65873965	65874567	10919	True	True	3.8349e-22	3.8349e-22	-4.1340e-01	4.0721e-02	4.9848e-18
353	Adipose_Visceral_Omentum	ENSG00000221947.7	XKR9	chr8	70669365	70790371	4	chr8	70711584	70711994	66512	True	True	8.5880e-22	8.5880e-22	-4.2982e-01	4.2517e-02	5.1797e-18
354	Adipose_Subcutaneous	ENSG00000146556.14	WASH2P	chr2	113588550	113599034	7	chr2	113610060	113611275	74956	True	True	6.9674e-22	6.9674e-22	3.8991e-01	3.8878e-02	5.5923e-18
355	Nerve_Tibial	ENSG00000172543.7	CTSW	chr11	65879809	65883741	10	chr11	65873965	65874567	10919	True	True	5.9930e-22	5.9930e-22	-4.0683e-01	4.0332e-02	6.3063e-18
356	Lung	ENSG00000188818.12	ZDHHC11	chr5	795606	850986	18	chr5	764827	765401	75457	True	True	3.6129e-22	3.6129e-22	4.1439e-01	4.0783e-02	6.3649e-18
357	Nerve_Tibial	ENSG00000255495.1	AC145124.2	chr8	12194467	12196280	2	chr8	12183088	12183295	75904	True	True	3.3291e-21	3.3291e-21	3.9996e-01	4.0466e-02	6.7261e-18
358	Lung	ENSG00000146700.8	SSC4D	chr7	76389334	76409695	9	chr7	76388823	76388890	62625	True	True	8.2884e-22	8.2884e-22	4.1107e-01	4.0850e-02	7.0305e-18
359	Esophagus_Muscularis	ENSG00000146556.14	WASH2P	chr2	113588550	113599034	7	chr2	113610060	113611275	74956	True	True	7.9159e-22	7.9159e-22	4.3189e-01	4.2660e-02	7.1850e-18
360	Heart_Left_Ventricle	ENSG00000233327.10	USP32P2	chr17	18511262	18523295	2	chr17	18504028	18504185	74445	True	True	5.7572e-22	5.7572e-22	4.7017e-01	4.5760e-02	8.0194e-18
361	Artery_Tibial	ENSG00000138744.14	NAAA	chr4	75913657	75940949	12	chr4	76027456	76027965	50412	True	True	9.1269e-22	9.1269e-22	3.8697e-01	3.8724e-02	9.5405e-18
362	Artery_Tibial	ENSG00000249908.2	BRD9P2	chr5	767382	768930	16	chr5	764827	765401	75457	True	True	7.0650e-22	7.0650e-22	3.8795e-01	3.8707e-02	9.5405e-18
363	Esophagus_Muscularis	ENSG00000215908.10	CROCCP2	chr1	16618253	16657232	1	chr1	16640586	16641179	832	True	True	8.5688e-21	8.5688e-21	4.2178e-01	4.2885e-02	1.0526e-17
364	Artery_Aorta	ENSG00000206077.10	ZDHHC11B	chr5	710360	766952	26	chr5	703336	703890	75453	True	True	1.4968e-22	1.4968e-22	4.7549e-01	4.5550e-02	1.1379e-17
365	Breast_Mammary_Tissue	ENSG00000215837.7	SDHAP2	chr3	195658096	195685904	8	chr3	195694561	195694966	75325	True	True	4.0225e-22	4.0225e-22	4.6680e-01	4.5307e-02	1.1588e-17
366	Breast_Mammary_Tissue	ENSG00000206077.10	ZDHHC11B	chr5	710360	766952	26	chr5	774459	774835	75458	True	True	1.1292e-22	1.1292e-22	4.7228e-01	4.5158e-02	1.1588e-17
367	Cells_Cultured_fibroblasts	ENSG00000271662.1	RP11-141C7.3	chr3	195650146	195651472	9	chr3	195717039	195717263	75328	True	True	1.4169e-21	1.4169e-21	4.2309e-01	4.2155e-02	1.2523e-17
368	Skin_Not_Sun_Exposed_Suprapubic	ENSG00000221947.7	XKR9	chr8	70669365	70790371	4	chr8	70711584	70711994	66512	True	True	2.5725e-21	2.5725e-21	-4.0574e-01	4.0875e-02	1.2706e-17
369	Muscle_Skeletal	ENSG00000138744.14	NAAA	chr4	75913657	75940949	12	chr4	76027456	76027965	50412	True	True	1.5062e-21	1.5062e-21	3.5290e-01	3.5776e-02	1.3325e-17
370	Cells_Cultured_fibroblasts	ENSG00000213077.5	FAM106A	chr17	18524566	18526846	3	chr17	18504028	18504185	74445	True	True	5.0384e-21	5.0384e-21	4.1777e-01	4.2270e-02	1.4198e-17
371	Whole_Blood	ENSG00000120071.13	KANSL1	chr17	46029916	46225389	4	chr17	46265245	46265480	27372	True	True	4.9260e-21	4.9260e-21	3.5805e-01	3.6736e-02	1.4494e-17
372	Skin_Not_Sun_Exposed_Suprapubic	ENSG00000214425.7	LRRC37A4P	chr17	45506741	45550335	4	chr17	45444856	45445006	74473	True	True	3.2445e-21	3.2445e-21	-4.0479e-01	4.0894e-02	1.5263e-17
373	Whole_Blood	ENSG00000138744.14	NAAA	chr4	75913657	75940949	12	chr4	76027456	76027965	50412	True	True	1.8102e-21	1.8102e-21	3.6176e-01	3.6680e-02	1.5408e-17
374	Adipose_Subcutaneous	ENSG00000172543.7	CTSW	chr11	65879809	65883741	10	chr11	65873965	65874567	10919	True	True	1.4175e-21	1.4175e-21	-3.8717e-01	3.8927e-02	1.5515e-17
375	Thyroid	ENSG00000180185.11	FAHD1	chr16	1827195	1840207	22	chr16	1873896	1874542	22904	True	True	1.2492e-21	1.2492e-21	-3.9023e-01	3.9153e-02	1.7921e-17
376	Testis	ENSG00000215837.7	SDHAP2	chr3	195658096	195685904	8	chr3	195694561	195694966	75325	True	True	1.0739e-21	1.0739e-21	5.0468e-01	4.8875e-02	1.8287e-17
377	Adipose_Subcutaneous	ENSG00000204959.4	ARHGEF34P	chr7	144272445	144286966	1	chr7	144345782	144346370	64103	True	True	1.8909e-20	1.8909e-20	3.7695e-01	3.9106e-02	1.9796e-17
378	Artery_Aorta	ENSG00000237975.6	FLG-AS1	chr1	152168125	152445456	16	chr1	152213243	152221044	73735	True	True	4.9882e-22	4.9882e-22	-4.7024e-01	4.5696e-02	2.0743e-17
379	Heart_Left_Ventricle	ENSG00000260075.1	NSFP1	chr17	46372855	46487141	1	chr17	46573583	46574143	27373	True	True	4.9735e-21	4.9735e-21	4.6050e-01	4.6023e-02	2.5979e-17
380	Skin_Sun_Exposed_Lower_leg	ENSG00000262500.1	MAPK8IP1P1	chr17	46243606	46245044	2	chr17	46255352	46255972	27371	True	True	1.4479e-20	1.4479e-20	3.7193e-01	3.8511e-02	2.7435e-17
381	Artery_Tibial	ENSG00000262539.1	RP11-259G18.3	chr17	46259551	46260606	2	chr17	46255352	46255972	27371	True	True	1.6983e-20	1.6983e-20	3.7553e-01	3.8922e-02	2.7644e-17
382	Testis	ENSG00000233327.10	USP32P2	chr17	18511262	18523295	2	chr17	18504028	18504185	74445	True	True	7.0116e-21	7.0116e-21	4.9575e-01	4.9167e-02	2.8093e-17
383	Esophagus_Mucosa	ENSG00000236397.3	DDX11L2	chr2	113599036	113601261	7	chr2	113610060	113611275	74956	True	True	2.9298e-21	2.9298e-21	-4.1400e-01	4.1679e-02	2.8195e-17
384	Muscle_Skeletal	ENSG00000219481.10	NBPF1	chr1	16562319	16613562	1	chr1	16640586	16641179	832	True	True	4.0749e-20	4.0749e-20	3.4079e-01	3.5947e-02	2.9006e-17
385	Skin_Not_Sun_Exposed_Suprapubic	ENSG00000146556.14	WASH2P	chr2	113588550	113599034	7	chr2	113610060	113611275	74956	True	True	4.1573e-21	4.1573e-21	4.0377e-01	4.0914e-02	3.2669e-17
386	Adipose_Visceral_Omentum	ENSG00000243896.3	OR2A7	chr7	144258607	144259722	1	chr7	144345782	144346370	64103	True	True	2.3551e-20	2.3551e-20	4.1570e-01	4.2827e-02	3.3422e-17
387	Artery_Aorta	ENSG00000146556.14	WASH2P	chr2	113588550	113599034	7	chr2	113610060	113611275	74956	True	True	2.0464e-21	2.0464e-21	4.6397e-01	4.5868e-02	3.3507e-17
388	Adipose_Subcutaneous	ENSG00000255495.1	AC145124.2	chr8	12194467	12196280	2	chr8	12183088	12183295	75904	True	True	1.6750e-20	1.6750e-20	3.7744e-01	3.9097e-02	3.3610e-17
389	Thyroid	ENSG00000262500.1	MAPK8IP1P1	chr17	46243606	46245044	2	chr17	46255352	46255972	27371	True	True	2.7317e-20	2.7317e-20	3.7798e-01	3.9370e-02	3.4735e-17
390	Lung	ENSG00000255495.1	AC145124.2	chr8	12194467	12196280	2	chr8	12183088	12183295	75904	True	True	1.9138e-20	1.9138e-20	3.9817e-01	4.1106e-02	3.4785e-17
391	Adipose_Subcutaneous	ENSG00000188818.12	ZDHHC11	chr5	795606	850986	18	chr5	764827	765401	75457	True	True	2.8022e-21	2.8022e-21	3.8452e-01	3.8974e-02	4.7384e-17
392	Adipose_Subcutaneous	ENSG00000146700.8	SSC4D	chr7	76389334	76409695	9	chr7	76388823	76388890	62625	True	True	5.6849e-21	5.6849e-21	3.8174e-01	3.9023e-02	4.7384e-17
393	Spleen	ENSG00000090857.13	PDPR	chr16	70113626	70162537	6	chr16	70149799	70150399	24659	True	True	3.4063e-22	3.4063e-22	5.9197e-01	5.4586e-02	5.0677e-17
394	Adipose_Subcutaneous	ENSG00000243896.3	OR2A7	chr7	144258607	144259722	1	chr7	144345782	144346370	64103	True	True	6.7159e-20	6.7159e-20	3.7182e-01	3.9193e-02	5.9894e-17
395	Esophagus_Muscularis	ENSG00000168903.8	BTNL3	chr5	180988845	181006727	10	chr5	180986484	180986608	75560	True	True	5.8497e-21	5.8497e-21	-4.2342e-01	4.2849e-02	6.8266e-17
396	Heart_Atrial_Appendage	ENSG00000188690.12	UROS	chr10	125784980	125823248	4	chr10	125824765	125825183	8900	True	True	3.0441e-21	3.0441e-21	-4.7238e-01	4.6780e-02	6.9041e-17
397	Colon_Transverse	ENSG00000196620.9	UGT2B15	chr4	68646630	68670628	4	chr4	68596915	68597248	75398	True	True	6.4824e-21	6.4824e-21	4.6948e-01	4.6928e-02	7.1234e-17
398	Artery_Tibial	ENSG00000224897.6	POT1-AS1	chr7	124929984	125179315	7	chr7	124961617	124961778	63620	True	True	1.2970e-20	1.2970e-20	-3.7660e-01	3.8904e-02	7.1340e-17
399	Adipose_Visceral_Omentum	ENSG00000213077.5	FAM106A	chr17	18524566	18526846	3	chr17	18504028	18504185	74445	True	True	2.1406e-20	2.1406e-20	4.1611e-01	4.2818e-02	8.6070e-17
400	Esophagus_Mucosa	ENSG00000120071.13	KANSL1	chr17	46029916	46225389	4	chr17	46255352	46255972	27371	True	True	1.7005e-20	1.7005e-20	4.0660e-01	4.1831e-02	8.8320e-17
401	Thyroid	ENSG00000271662.1	RP11-141C7.3	chr3	195650146	195651472	9	chr3	195717039	195717263	75328	True	True	1.6299e-20	1.6299e-20	3.8006e-01	3.9333e-02	9.0985e-17
402	Esophagus_Mucosa	ENSG00000262539.1	RP11-259G18.3	chr17	46259551	46260606	2	chr17	46255352	46255972	27371	True	True	3.7251e-20	3.7251e-20	4.0324e-01	4.1899e-02	9.1645e-17
403	Thyroid	ENSG00000171798.17	KNDC1	chr10	133160447	133226412	47	chr10	133163865	133164143	9348	True	True	3.2380e-21	3.2380e-21	3.8650e-01	3.9220e-02	9.2148e-17
404	Nerve_Tibial	ENSG00000262539.1	RP11-259G18.3	chr17	46259551	46260606	2	chr17	46255352	46255972	27371	True	True	5.1640e-20	5.1640e-20	3.8863e-01	4.0681e-02	1.0032e-16
405	Esophagus_Muscularis	ENSG00000221947.7	XKR9	chr8	70669365	70790371	4	chr8	70711584	70711994	66512	True	True	2.5224e-20	2.5224e-20	-4.1708e-01	4.2988e-02	1.1214e-16
406	Spleen	ENSG00000164308.16	ERAP2	chr5	96875939	96919716	6	chr5	96896863	96896963	54664	True	True	1.6461e-21	1.6461e-21	-5.8400e-01	5.4979e-02	1.2245e-16
407	Testis	ENSG00000277999.1	RP11-426C22.8	chr16	29272220	29272772	8	chr16	29273273	29273927	74348	True	True	8.0926e-21	8.0926e-21	4.9506e-01	4.9190e-02	1.2249e-16
408	Skin_Sun_Exposed_Lower_leg	ENSG00000223482.7	NUTM2A-AS1	chr10	87203875	87342612	1	chr10	87320412	87320633	73910	True	True	1.3876e-19	1.3876e-19	3.6287e-01	3.8659e-02	1.2659e-16
409	Artery_Tibial	ENSG00000196365.11	LONP1	chr19	5691877	5720572	22	chr19	5708406	5708504	31314	True	True	8.1918e-21	8.1918e-21	-3.7842e-01	3.8873e-02	1.3689e-16
410	Artery_Aorta	ENSG00000214401.4	KANSL1-AS1	chr17	46193576	46196723	2	chr17	46255352	46255972	27371	True	True	3.3022e-20	3.3022e-20	4.5121e-01	4.6208e-02	1.4044e-16
411	Adipose_Visceral_Omentum	ENSG00000215908.10	CROCCP2	chr1	16618253	16657232	1	chr1	16640586	16641179	832	True	True	1.1138e-19	1.1138e-19	4.0883e-01	4.2973e-02	1.4142e-16
412	Esophagus_Muscularis	ENSG00000214425.7	LRRC37A4P	chr17	45506741	45550335	4	chr17	45444856	45445006	74473	True	True	3.4122e-20	3.4122e-20	-4.1575e-01	4.3017e-02	1.4443e-16
413	Esophagus_Muscularis	ENSG00000172803.17	SNX32	chr11	65833641	65853701	12	chr11	65873965	65874567	10919	True	True	1.1860e-20	1.1860e-20	4.2037e-01	4.2916e-02	1.4443e-16
414	Adipose_Visceral_Omentum	ENSG00000237975.6	FLG-AS1	chr1	152168125	152445456	16	chr1	152213243	152221044	73735	True	True	7.8585e-21	7.8585e-21	-4.2045e-01	4.2724e-02	1.4445e-16
415	Adipose_Visceral_Omentum	ENSG00000223482.7	NUTM2A-AS1	chr10	87203875	87342612	1	chr10	87320412	87320633	73910	True	True	1.2107e-19	1.2107e-19	4.0846e-01	4.2981e-02	1.4445e-16
416	Skin_Sun_Exposed_Lower_leg	ENSG00000206077.10	ZDHHC11B	chr5	710360	766952	26	chr5	764827	765401	75457	True	True	6.4161e-21	6.4161e-21	3.7513e-01	3.8457e-02	1.4676e-16
417	Adipose_Subcutaneous	ENSG00000138744.14	NAAA	chr4	75913657	75940949	12	chr4	76027456	76027965	50412	True	True	1.4952e-20	1.4952e-20	3.7789e-01	3.9089e-02	1.5429e-16
418	Testis	ENSG00000224769.1	MUC20P1	chr3	195614947	195620233	10	chr3	195717039	195717263	75328	True	True	8.8750e-21	8.8750e-21	4.9461e-01	4.9204e-02	1.5908e-16
419	Muscle_Skeletal	ENSG00000214425.7	LRRC37A4P	chr17	45506741	45550335	4	chr17	45444856	45445006	74473	True	True	5.9291e-20	5.9291e-20	-3.3938e-01	3.5967e-02	1.6319e-16
420	Esophagus_Muscularis	ENSG00000237975.6	FLG-AS1	chr1	152168125	152445456	16	chr1	152213243	152221044	73735	True	True	1.0654e-20	1.0654e-20	-4.2084e-01	4.2906e-02	1.6577e-16
421	Breast_Mammary_Tissue	ENSG00000244479.6	OR2A1-AS1	chr7	144253533	144356181	2	chr7	144345782	144346370	64103	True	True	2.8694e-20	2.8694e-20	4.4761e-01	4.5813e-02	1.6773e-16
422	Breast_Mammary_Tissue	ENSG00000233327.10	USP32P2	chr17	18511262	18523295	2	chr17	18504028	18504185	74445	True	True	2.9943e-20	2.9943e-20	4.4741e-01	4.5818e-02	1.6773e-16
423	Pituitary	ENSG00000189306.10	RRP7A	chr22	42509968	42519802	8	chr22	42546989	42547432	75216	True	True	8.5858e-22	8.5858e-22	5.7779e-01	5.4172e-02	1.8003e-16
424	Testis	ENSG00000271662.1	RP11-141C7.3	chr3	195650146	195651472	9	chr3	195694561	195694966	75325	True	True	1.3240e-20	1.3240e-20	4.9266e-01	4.9266e-02	2.0291e-16
425	Cells_Cultured_fibroblasts	ENSG00000283426.1	RP11-141C7.2	chr3	195701618	195711643	8	chr3	195717039	195717263	75328	True	True	2.8370e-20	2.8370e-20	4.1036e-01	4.2427e-02	2.0431e-16
426	Adipose_Visceral_Omentum	ENSG00000283426.1	RP11-141C7.2	chr3	195701618	195711643	8	chr3	195712742	195714439	75327	True	True	2.4026e-20	2.4026e-20	4.1561e-01	4.2829e-02	2.1077e-16
427	Liver	ENSG00000260075.1	NSFP1	chr17	46372855	46487141	1	chr17	46573583	46574143	27373	True	True	1.0214e-20	1.0214e-20	5.9363e-01	5.6762e-02	2.2238e-16
428	Testis	ENSG00000283426.1	RP11-141C7.2	chr3	195701618	195711643	8	chr3	195717039	195717263	75328	True	True	1.9276e-20	1.9276e-20	4.9083e-01	4.9325e-02	2.5009e-16
429	Esophagus_Muscularis	ENSG00000177697.17	CD151	chr11	832884	839720	16	chr11	833784	833856	9448	True	True	1.7585e-20	1.7585e-20	-4.1866e-01	4.2954e-02	2.6268e-16
430	Cells_Cultured_fibroblasts	ENSG00000219481.10	NBPF1	chr1	16562319	16613562	1	chr1	16640586	16641179	832	True	True	3.2032e-19	3.2032e-19	3.9964e-01	4.2647e-02	2.7681e-16
431	Whole_Blood	ENSG00000108599.14	AKAP10	chr17	19904302	19978343	21	chr17	19966646	19966722	26604	True	True	1.9348e-20	1.9348e-20	3.5290e-01	3.6813e-02	2.7826e-16
432	Esophagus_Mucosa	ENSG00000229178.1	AC069513.4	chr3	195655565	195657927	8	chr3	195694561	195694966	75325	True	True	2.9921e-20	2.9921e-20	4.0419e-01	4.1880e-02	2.7972e-16
433	Heart_Left_Ventricle	ENSG00000273018.5	CTD-2303H24.2	chr17	18521125	18534062	3	chr17	18504028	18504185	74445	True	True	2.2648e-20	2.2648e-20	4.5351e-01	4.6209e-02	2.8392e-16
434	Prostate	ENSG00000189306.10	RRP7A	chr22	42509968	42519802	8	chr22	42546989	42547432	75216	True	True	2.9791e-21	2.9791e-21	5.8864e-01	5.5652e-02	3.0835e-16
435	Nerve_Tibial	ENSG00000244479.6	OR2A1-AS1	chr7	144253533	144356181	2	chr7	144345782	144346370	64103	True	True	1.7733e-19	1.7733e-19	3.8339e-01	4.0777e-02	3.3174e-16
436	Artery_Tibial	ENSG00000183098.10	GPC6	chr13	93227318	94407401	23	chr13	93765231	93765308	17781	True	True	1.9971e-20	1.9971e-20	3.7488e-01	3.8933e-02	3.3766e-16
437	Skin_Not_Sun_Exposed_Suprapubic	ENSG00000236397.3	DDX11L2	chr2	113599036	113601261	7	chr2	113610060	113611275	74956	True	True	4.5228e-20	4.5228e-20	-3.9381e-01	4.1108e-02	3.3996e-16
438	Artery_Aorta	ENSG00000213077.5	FAM106A	chr17	18524566	18526846	3	chr17	18504028	18504185	74445	True	True	5.9512e-20	5.9512e-20	4.4844e-01	4.6280e-02	3.4801e-16
439	Adipose_Visceral_Omentum	ENSG00000214425.7	LRRC37A4P	chr17	45506741	45550335	4	chr17	45444856	45445006	74473	True	True	8.3846e-20	8.3846e-20	-4.1010e-01	4.2946e-02	3.5179e-16
440	Whole_Blood	ENSG00000238009.6	RP11-34P13.7	chr1	89295	129223	2	chr1	88673	88960	73583	True	True	2.8895e-19	2.8895e-19	3.4244e-01	3.6966e-02	3.8258e-16
441	Adipose_Visceral_Omentum	ENSG00000206077.10	ZDHHC11B	chr5	710360	766952	26	chr5	703336	703890	75453	True	True	1.6042e-20	1.6042e-20	4.1737e-01	4.2791e-02	4.1926e-16
442	Pancreas	ENSG00000260075.1	NSFP1	chr17	46372855	46487141	1	chr17	46573583	46574143	27373	True	True	5.7120e-20	5.7120e-20	4.9962e-01	5.0693e-02	4.2122e-16
443	Artery_Coronary	ENSG00000090857.13	PDPR	chr16	70113626	70162537	6	chr16	70149799	70150399	24659	True	True	3.2565e-21	3.2565e-21	5.9971e-01	5.6443e-02	4.6787e-16
444	Stomach	ENSG00000189306.10	RRP7A	chr22	42509968	42519802	8	chr22	42546989	42547432	75216	True	True	1.2647e-20	1.2647e-20	4.9084e-01	4.9089e-02	4.7974e-16
445	Skin_Sun_Exposed_Lower_leg	ENSG00000188818.12	ZDHHC11	chr5	795606	850986	18	chr5	764827	765401	75457	True	True	3.6637e-20	3.6637e-20	3.6824e-01	3.8572e-02	5.6016e-16
446	Brain_Cerebellum	ENSG00000189306.10	RRP7A	chr22	42509968	42519802	8	chr22	42546989	42547432	75216	True	True	2.8292e-21	2.8292e-21	6.0284e-01	5.6559e-02	5.6340e-16
447	Nerve_Tibial	ENSG00000215908.10	CROCCP2	chr1	16618253	16657232	1	chr1	16640586	16641179	832	True	True	6.9080e-19	6.9080e-19	3.7749e-01	4.0884e-02	6.0159e-16
448	Nerve_Tibial	ENSG00000206077.10	ZDHHC11B	chr5	710360	766952	26	chr5	703336	703890	75453	True	True	2.6291e-20	2.6291e-20	3.9146e-01	4.0628e-02	6.0159e-16
449	Testis	ENSG00000215908.10	CROCCP2	chr1	16618253	16657232	1	chr1	16640586	16641179	832	True	True	4.1683e-19	4.1683e-19	4.7535e-01	4.9809e-02	6.4527e-16
450	Esophagus_Mucosa	ENSG00000249908.2	BRD9P2	chr5	767382	768930	16	chr5	774459	774835	75458	True	True	3.7014e-20	3.7014e-20	4.0327e-01	4.1899e-02	6.5911e-16
451	Colon_Sigmoid	ENSG00000214401.4	KANSL1-AS1	chr17	46193576	46196723	2	chr17	46255352	46255972	27371	True	True	4.3055e-20	4.3055e-20	4.9310e-01	4.9979e-02	6.8661e-16
452	Skin_Not_Sun_Exposed_Suprapubic	ENSG00000223482.7	NUTM2A-AS1	chr10	87203875	87342612	1	chr10	87320412	87320633	73910	True	True	6.7153e-19	6.7153e-19	3.8213e-01	4.1327e-02	6.9103e-16
453	Skin_Not_Sun_Exposed_Suprapubic	ENSG00000270127.2	RP11-526I2.5	chr15	100547765	100550153	8	chr15	100554291	100558659	22655	True	True	1.0515e-19	1.0515e-19	3.9021e-01	4.1176e-02	8.3101e-16
454	Muscle_Skeletal	ENSG00000154874.15	CCDC144B	chr17	18537800	18625608	4	chr17	18504028	18504185	74445	True	True	3.5219e-19	3.5219e-19	3.3258e-01	3.6059e-02	9.3811e-16
455	Heart_Atrial_Appendage	ENSG00000206077.10	ZDHHC11B	chr5	710360	766952	26	chr5	764827	765401	75457	True	True	7.9934e-21	7.9934e-21	4.6792e-01	4.6906e-02	9.4271e-16
456	Esophagus_Gastroesophageal_Junction	ENSG00000188818.12	ZDHHC11	chr5	795606	850986	18	chr5	764827	765401	75457	True	True	1.1625e-20	1.1625e-20	4.8923e-01	4.8908e-02	9.8895e-16
457	Cells_Cultured_fibroblasts	ENSG00000204959.4	ARHGEF34P	chr7	144272445	144286966	1	chr7	144345782	144346370	64103	True	True	1.2233e-18	1.2233e-18	3.9355e-01	4.2770e-02	1.0164e-15
458	Adipose_Subcutaneous	ENSG00000279267.1	RP11-395L14.18	chr2	113605867	113607908	7	chr2	113610060	113611275	74956	True	True	1.7601e-19	1.7601e-19	-3.6785e-01	3.9260e-02	1.0230e-15
459	Skin_Not_Sun_Exposed_Suprapubic	ENSG00000271662.1	RP11-141C7.3	chr3	195650146	195651472	9	chr3	195717039	195717263	75328	True	True	1.2124e-19	1.2124e-19	3.8959e-01	4.1188e-02	1.0365e-15
460	Cells_Cultured_fibroblasts	ENSG00000172803.17	SNX32	chr11	65833641	65853701	12	chr11	65873965	65874567	10919	True	True	1.0842e-19	1.0842e-19	4.0448e-01	4.2549e-02	1.0410e-15
461	Skin_Not_Sun_Exposed_Suprapubic	ENSG00000120071.13	KANSL1	chr17	46029916	46225389	4	chr17	46265245	46265480	27372	True	True	3.1087e-19	3.1087e-19	3.8551e-01	4.1265e-02	1.1374e-15
462	Thyroid	ENSG00000244198.5	RP4-545C24.1	chr7	144194858	144280547	3	chr7	144345782	144346370	64103	True	True	6.8449e-19	6.8449e-19	3.6460e-01	3.9597e-02	1.2145e-15
463	Muscle_Skeletal	ENSG00000237975.6	FLG-AS1	chr1	152168125	152445456	16	chr1	152213243	152221044	73735	True	True	1.2548e-19	1.2548e-19	-3.3654e-01	3.6006e-02	1.2952e-15
464	Brain_Cortex	ENSG00000189306.10	RRP7A	chr22	42509968	42519802	8	chr22	42546989	42547432	75216	True	True	6.7152e-21	6.7152e-21	6.0188e-01	5.7042e-02	1.3062e-15
465	Artery_Tibial	ENSG00000223482.7	NUTM2A-AS1	chr10	87203875	87342612	1	chr10	87320412	87320633	73910	True	True	1.9008e-18	1.9008e-18	3.5604e-01	3.9244e-02	1.3536e-15
466	Lung	ENSG00000204959.4	ARHGEF34P	chr7	144272445	144286966	1	chr7	144345782	144346370	64103	True	True	1.5541e-18	1.5541e-18	3.7910e-01	4.1466e-02	1.3637e-15
467	Whole_Blood	ENSG00000240356.6	RPL23AP7	chr2	113610502	113627090	9	chr2	113610060	113611275	74956	True	True	2.4866e-19	2.4866e-19	-3.4303e-01	3.6957e-02	1.4338e-15
468	Brain_Nucleus_accumbens_basal_ganglia	ENSG00000189306.10	RRP7A	chr22	42509968	42519802	8	chr22	42546989	42547432	75216	True	True	7.5919e-21	7.5919e-21	6.0491e-01	5.7319e-02	1.4790e-15
469	Artery_Tibial	ENSG00000172543.7	CTSW	chr11	65879809	65883741	10	chr11	65873965	65874567	10919	True	True	2.2395e-19	2.2395e-19	-3.6504e-01	3.9098e-02	1.5465e-15
470	Cells_Cultured_fibroblasts	ENSG00000224914.3	LINC00863	chr10	87342736	87357667	1	chr10	87320412	87320633	73910	True	True	2.0889e-18	2.0889e-18	3.9108e-01	4.2819e-02	1.6118e-15
471	Artery_Tibial	ENSG00000119673.14	ACOT2	chr14	73567620	73575658	17	chr14	73542020	73542284	19698	True	True	1.7486e-19	1.7486e-19	3.6606e-01	3.9081e-02	1.9924e-15
472	Adipose_Subcutaneous	ENSG00000172803.17	SNX32	chr11	65833641	65853701	12	chr11	65873965	65874567	10919	True	True	2.5026e-19	2.5026e-19	3.6639e-01	3.9284e-02	2.4104e-15
473	Colon_Transverse	ENSG00000113303.11	BTNL8	chr5	180899077	180950906	10	chr5	180986484	180986608	75560	True	True	1.0093e-19	1.0093e-19	4.5645e-01	4.7290e-02	2.4955e-15
474	Esophagus_Gastroesophageal_Junction	ENSG00000189306.10	RRP7A	chr22	42509968	42519802	8	chr22	42546989	42547432	75216	True	True	9.4157e-20	9.4157e-20	4.7893e-01	4.9228e-02	2.5428e-15
475	Esophagus_Gastroesophageal_Junction	ENSG00000283426.1	RP11-141C7.2	chr3	195701618	195711643	8	chr3	195712742	195714439	75327	True	True	9.2770e-20	9.2770e-20	4.7900e-01	4.9225e-02	2.5428e-15
476	Esophagus_Mucosa	ENSG00000172543.7	CTSW	chr11	65879809	65883741	10	chr11	65873965	65874567	10919	True	True	2.4111e-19	2.4111e-19	-3.9509e-01	4.2062e-02	2.5615e-15
477	Spleen	ENSG00000260075.1	NSFP1	chr17	46372855	46487141	1	chr17	46573583	46574143	27373	True	True	3.1095e-19	3.1095e-19	5.5579e-01	5.6304e-02	2.5701e-15
478	Whole_Blood	ENSG00000219481.10	NBPF1	chr1	16562319	16613562	1	chr1	16640586	16641179	832	True	True	4.4033e-18	4.4033e-18	3.3147e-01	3.7120e-02	2.7330e-15
479	Esophagus_Muscularis	ENSG00000262539.1	RP11-259G18.3	chr17	46259551	46260606	2	chr17	46255352	46255972	27371	True	True	1.5431e-18	1.5431e-18	3.9847e-01	4.3381e-02	2.7705e-15
480	Adipose_Subcutaneous	ENSG00000186523.14	FAM86B1	chr8	12182096	12194133	2	chr8	12183088	12183295	75904	True	True	1.8436e-18	1.8436e-18	3.5795e-01	3.9423e-02	2.8640e-15
481	Stomach	ENSG00000214401.4	KANSL1-AS1	chr17	46193576	46196723	2	chr17	46255352	46255972	27371	True	True	3.6962e-19	3.6962e-19	4.7398e-01	4.9613e-02	2.9210e-15
482	Lung	ENSG00000120071.13	KANSL1	chr17	46029916	46225389	4	chr17	46265245	46265480	27372	True	True	8.6302e-19	8.6302e-19	3.8172e-01	4.1418e-02	2.9282e-15
483	Adipose_Visceral_Omentum	ENSG00000262539.1	RP11-259G18.3	chr17	46259551	46260606	2	chr17	46255352	46255972	27371	True	True	1.5810e-18	1.5810e-18	3.9673e-01	4.3224e-02	3.0513e-15
484	Stomach	ENSG00000164308.16	ERAP2	chr5	96875939	96919716	6	chr5	96896863	96896963	54664	True	True	1.5336e-19	1.5336e-19	-4.7846e-01	4.9476e-02	3.1164e-15
485	Thyroid	ENSG00000158022.6	TRIM63	chr1	26051304	26068436	6	chr1	26133457	26138595	1154	True	True	9.2461e-19	9.2461e-19	-3.6332e-01	3.9618e-02	3.2064e-15
486	Liver	ENSG00000090857.13	PDPR	chr16	70113626	70162537	6	chr16	70149799	70150399	24659	True	True	4.9981e-20	4.9981e-20	5.8496e-01	5.7208e-02	3.2646e-15
487	Lung	ENSG00000262539.1	RP11-259G18.3	chr17	46259551	46260606	2	chr17	46255352	46255972	27371	True	True	2.0944e-18	2.0944e-18	3.7775e-01	4.1491e-02	3.4384e-15
488	Cells_Cultured_fibroblasts	ENSG00000223482.7	NUTM2A-AS1	chr10	87203875	87342612	1	chr10	87320412	87320633	73910	True	True	4.6627e-18	4.6627e-18	3.8733e-01	4.2893e-02	3.4736e-15
489	Skin_Sun_Exposed_Lower_leg	ENSG00000237975.6	FLG-AS1	chr1	152168125	152445456	16	chr1	152213243	152221044	73735	True	True	2.6942e-19	2.6942e-19	-3.6016e-01	3.8703e-02	3.5395e-15
490	Lung	ENSG00000186523.14	FAM86B1	chr8	12182096	12194133	2	chr8	12183088	12183295	75904	True	True	2.2596e-18	2.2596e-18	3.7741e-01	4.1497e-02	3.5938e-15
491	Testis	ENSG00000146556.14	WASH2P	chr2	113588550	113599034	7	chr2	113610060	113611275	74956	True	True	3.4841e-19	3.4841e-19	4.7628e-01	4.9780e-02	3.6113e-15
492	Esophagus_Muscularis	ENSG00000244479.6	OR2A1-AS1	chr7	144253533	144356181	2	chr7	144345782	144346370	64103	True	True	2.0980e-18	2.0980e-18	3.9703e-01	4.3411e-02	3.6273e-15
493	Colon_Sigmoid	ENSG00000189306.10	RRP7A	chr22	42509968	42519802	8	chr22	42546989	42547432	75216	True	True	7.9847e-20	7.9847e-20	4.8998e-01	5.0080e-02	3.8200e-15
494	Heart_Left_Ventricle	ENSG00000277999.1	RP11-426C22.8	chr16	29272220	29272772	8	chr16	29273273	29273927	74348	True	True	1.6789e-19	1.6789e-19	4.4403e-01	4.6456e-02	4.0251e-15
495	Heart_Left_Ventricle	ENSG00000164308.16	ERAP2	chr5	96875939	96919716	6	chr5	96896863	96896963	54664	True	True	2.2475e-19	2.2475e-19	-4.4262e-01	4.6492e-02	4.0251e-15
496	Artery_Tibial	ENSG00000213077.5	FAM106A	chr17	18524566	18526846	3	chr17	18504028	18504185	74445	True	True	2.1207e-18	2.1207e-18	3.5557e-01	3.9252e-02	4.1422e-15
497	Esophagus_Mucosa	ENSG00000283426.1	RP11-141C7.2	chr3	195701618	195711643	8	chr3	195717039	195717263	75328	True	True	5.3496e-19	5.3496e-19	3.9154e-01	4.2131e-02	4.3489e-15
498	Breast_Mammary_Tissue	ENSG00000273018.5	CTD-2303H24.2	chr17	18521125	18534062	3	chr17	18504028	18504185	74445	True	True	6.0287e-19	6.0287e-19	4.3314e-01	4.6176e-02	4.5590e-15
499	Artery_Aorta	ENSG00000184227.7	ACOT1	chr14	73537114	73543794	17	chr14	73542020	73542284	19698	True	True	1.4992e-19	1.4992e-19	4.4404e-01	4.6393e-02	4.5859e-15
500	Skin_Sun_Exposed_Lower_leg	ENSG00000100058.12	CRYBB2P1	chr22	25448105	25520854	11	chr22	25441409	25442902	42963	True	True	5.6387e-19	5.6387e-19	3.5710e-01	3.8752e-02	4.9286e-15
501	Skin_Sun_Exposed_Lower_leg	ENSG00000249908.2	BRD9P2	chr5	767382	768930	16	chr5	774459	774835	75458	True	True	4.3740e-19	4.3740e-19	3.5816e-01	3.8735e-02	5.3262e-15
502	Skin_Sun_Exposed_Lower_leg	ENSG00000172543.7	CTSW	chr11	65879809	65883741	10	chr11	65873965	65874567	10919	True	True	7.1353e-19	7.1353e-19	-3.5612e-01	3.8767e-02	5.3262e-15
503	Heart_Atrial_Appendage	ENSG00000244479.6	OR2A1-AS1	chr7	144253533	144356181	2	chr7	144345782	144346370	64103	True	True	7.2143e-19	7.2143e-19	4.4620e-01	4.7498e-02	5.4540e-15
504	Cells_Cultured_fibroblasts	ENSG00000262539.1	RP11-259G18.3	chr17	46259551	46260606	2	chr17	46255352	46255972	27371	True	True	4.5703e-18	4.5703e-18	3.8743e-01	4.2891e-02	6.5824e-15
505	Testis	ENSG00000229178.1	AC069513.4	chr3	195655565	195657927	8	chr3	195694561	195694966	75325	True	True	6.1461e-19	6.1461e-19	4.7334e-01	4.9870e-02	6.9773e-15
506	Thyroid	ENSG00000186523.14	FAM86B1	chr8	12182096	12194133	2	chr8	12183088	12183295	75904	True	True	6.1958e-18	6.1958e-18	3.5507e-01	3.9753e-02	7.0030e-15
507	Heart_Atrial_Appendage	ENSG00000233327.10	USP32P2	chr17	18511262	18523295	2	chr17	18504028	18504185	74445	True	True	1.3093e-18	1.3093e-18	4.4320e-01	4.7577e-02	7.0161e-15
508	Heart_Atrial_Appendage	ENSG00000164308.16	ERAP2	chr5	96875939	96919716	6	chr5	96896863	96896963	54664	True	True	4.6403e-19	4.6403e-19	-4.4840e-01	4.7440e-02	7.0161e-15
509	Heart_Atrial_Appendage	ENSG00000168903.8	BTNL3	chr5	180988845	181006727	10	chr5	180986484	180986608	75560	True	True	2.2345e-19	2.2345e-19	-4.5200e-01	4.7343e-02	7.0161e-15
510	Thyroid	ENSG00000229178.1	AC069513.4	chr3	195655565	195657927	8	chr3	195691109	195691436	75324	True	True	1.6771e-18	1.6771e-18	3.6076e-01	3.9661e-02	7.4175e-15
511	Nerve_Tibial	ENSG00000223482.7	NUTM2A-AS1	chr10	87203875	87342612	1	chr10	87320412	87320633	73910	True	True	9.1020e-18	9.1020e-18	3.6598e-01	4.1088e-02	7.6624e-15
512	Esophagus_Muscularis	ENSG00000255495.1	AC145124.2	chr8	12194467	12196280	2	chr8	12183088	12183295	75904	True	True	4.7924e-18	4.7924e-18	3.9313e-01	4.3490e-02	7.9897e-15
513	Thyroid	ENSG00000255052.4	FAM66D	chr8	12115782	12177550	2	chr8	12183088	12183295	75904	True	True	7.5495e-18	7.5495e-18	3.5420e-01	3.9767e-02	8.1699e-15
514	Pituitary	ENSG00000224769.1	MUC20P1	chr3	195614947	195620233	10	chr3	195717039	195717263	75328	True	True	6.3646e-20	6.3646e-20	5.5527e-01	5.5200e-02	8.3408e-15
515	Adipose_Subcutaneous	ENSG00000197915.5	HRNR	chr1	152212082	152224193	9	chr1	152213243	152221044	73735	True	True	1.4330e-18	1.4330e-18	3.5903e-01	3.9405e-02	9.4105e-15
516	Adipose_Subcutaneous	ENSG00000221947.7	XKR9	chr8	70669365	70790371	4	chr8	70711584	70711994	66512	True	True	3.1780e-18	3.1780e-18	-3.5560e-01	3.9460e-02	9.4105e-15
517	Lung	ENSG00000262500.1	MAPK8IP1P1	chr17	46243606	46245044	2	chr17	46255352	46255972	27371	True	True	6.2972e-18	6.2972e-18	3.7275e-01	4.1582e-02	9.7117e-15
518	Testis	ENSG00000273018.5	CTD-2303H24.2	chr17	18521125	18534062	3	chr17	18504028	18504185	74445	True	True	2.6706e-18	2.6706e-18	4.6561e-01	5.0103e-02	1.0914e-14
519	Esophagus_Mucosa	ENSG00000214856.11	KRT16P1	chr17	18432051	18442734	5	chr17	18504028	18504185	74445	True	True	2.6749e-18	2.6749e-18	3.8423e-01	4.2272e-02	1.3025e-14
520	Skin_Not_Sun_Exposed_Suprapubic	ENSG00000237975.6	FLG-AS1	chr1	152168125	152445456	16	chr1	152213243	152221044	73735	True	True	9.9417e-19	9.9417e-19	-3.8039e-01	4.1360e-02	1.4030e-14
521	Skin_Not_Sun_Exposed_Suprapubic	ENSG00000262539.1	RP11-259G18.3	chr17	46259551	46260606	2	chr17	46255352	46255972	27371	True	True	8.7587e-18	8.7587e-18	3.7055e-01	4.1538e-02	1.4918e-14
522	Breast_Mammary_Tissue	ENSG00000236397.3	DDX11L2	chr2	113599036	113601261	7	chr2	113610060	113611275	74956	True	True	9.3784e-19	9.3784e-19	-4.3098e-01	4.6229e-02	1.5044e-14
523	Skin_Sun_Exposed_Lower_leg	ENSG00000228960.5	OR2A9P	chr7	144294480	144300934	1	chr7	144345782	144346370	64103	True	True	2.2811e-17	2.2811e-17	3.4128e-01	3.8996e-02	1.6526e-14
524	Whole_Blood	ENSG00000198952.8	SMG5	chr1	156249224	156282825	16	chr1	156240422	156240757	3521	True	True	1.8120e-18	1.8120e-18	3.3509e-01	3.7070e-02	1.6935e-14
525	Whole_Blood	ENSG00000241945.7	PWP2	chr21	44107290	44131181	14	chr21	44163310	44163456	42417	True	True	2.0277e-18	2.0277e-18	3.3464e-01	3.7076e-02	1.6935e-14
526	Lung	ENSG00000172543.7	CTSW	chr11	65879809	65883741	10	chr11	65873965	65874567	10919	True	True	2.2812e-18	2.2812e-18	-3.7737e-01	4.1498e-02	1.7074e-14
527	Nerve_Tibial	ENSG00000138744.14	NAAA	chr4	75913657	75940949	12	chr4	76027456	76027965	50412	True	True	1.8510e-18	1.8510e-18	3.7314e-01	4.0962e-02	1.8096e-14
528	Skin_Sun_Exposed_Lower_leg	ENSG00000124116.18	WFDC3	chr20	45747944	45791932	10	chr20	45738844	45739247	40645	True	True	2.6036e-18	2.6036e-18	3.5067e-01	3.8853e-02	1.8324e-14
529	Lung	ENSG00000100058.12	CRYBB2P1	chr22	25448105	25520854	11	chr22	25441409	25442902	42963	True	True	2.3651e-18	2.3651e-18	3.7721e-01	4.1501e-02	1.8915e-14
530	Esophagus_Gastroesophageal_Junction	ENSG00000224769.1	MUC20P1	chr3	195614947	195620233	10	chr3	195717039	195717263	75328	True	True	6.4153e-19	6.4153e-19	4.6916e-01	4.9522e-02	1.8949e-14
531	Skin_Not_Sun_Exposed_Suprapubic	ENSG00000166669.13	ATF7IP2	chr16	10326434	10483638	14	chr16	10383634	10383727	23294	True	True	1.7718e-18	1.7718e-18	-3.7781e-01	4.1407e-02	2.0421e-14
532	Skin_Sun_Exposed_Lower_leg	ENSG00000237438.7	CECR7	chr22	17036570	17060825	14	chr22	17066894	17067069	42673	True	True	2.7964e-18	2.7964e-18	3.5036e-01	3.8857e-02	2.6788e-14
533	Adipose_Visceral_Omentum	ENSG00000255495.1	AC145124.2	chr8	12194467	12196280	2	chr8	12183088	12183295	75904	True	True	1.4449e-17	1.4449e-17	3.8625e-01	4.3434e-02	2.6814e-14
534	Thyroid	ENSG00000204175.5	GPRIN2	chr10	46549044	46555530	4	chr10	46498792	46498982	7104	True	True	1.3376e-17	1.3376e-17	3.5167e-01	3.9808e-02	2.8347e-14
535	Testis	ENSG00000101464.10	PIGU	chr20	34560542	34677085	11	chr20	34655971	34656586	40290	True	True	1.9942e-18	1.9942e-18	4.6716e-01	5.0056e-02	2.8734e-14
536	Skin_Not_Sun_Exposed_Suprapubic	ENSG00000262500.1	MAPK8IP1P1	chr17	46243606	46245044	2	chr17	46255352	46255972	27371	True	True	1.8839e-17	1.8839e-17	3.6700e-01	4.1601e-02	3.0018e-14
537	Heart_Atrial_Appendage	ENSG00000273018.5	CTD-2303H24.2	chr17	18521125	18534062	3	chr17	18504028	18504185	74445	True	True	4.9327e-18	4.9327e-18	4.3643e-01	4.7753e-02	3.0511e-14
538	Heart_Atrial_Appendage	ENSG00000277999.1	RP11-426C22.8	chr16	29272220	29272772	8	chr16	29273273	29273927	74348	True	True	1.6855e-18	1.6855e-18	4.4192e-01	4.7611e-02	3.0511e-14
539	Breast_Mammary_Tissue	ENSG00000283426.1	RP11-141C7.2	chr3	195701618	195711643	8	chr3	195717039	195717263	75328	True	True	1.8223e-18	1.8223e-18	4.2770e-01	4.6309e-02	3.0622e-14
540	Lung	ENSG00000177697.17	CD151	chr11	832884	839720	16	chr11	833784	833856	9448	True	True	2.8760e-18	2.8760e-18	-3.7632e-01	4.1517e-02	3.2527e-14
541	Heart_Atrial_Appendage	ENSG00000221947.7	XKR9	chr8	70669365	70790371	4	chr8	70711584	70711994	66512	True	True	4.3972e-18	4.3972e-18	-4.3702e-01	4.7738e-02	3.3243e-14
542	Nerve_Tibial	ENSG00000254109.5	RBPMS-AS1	chr8	30382119	30385401	10	chr8	30362750	30363355	65649	True	True	4.4155e-18	4.4155e-18	-3.6925e-01	4.1031e-02	3.4596e-14
543	Nerve_Tibial	ENSG00000271662.1	RP11-141C7.3	chr3	195650146	195651472	9	chr3	195717039	195717263	75328	True	True	5.0229e-18	5.0229e-18	3.6867e-01	4.1041e-02	3.4596e-14
544	Artery_Aorta	ENSG00000236397.3	DDX11L2	chr2	113599036	113601261	7	chr2	113610060	113611275	74956	True	True	2.9841e-18	2.9841e-18	-4.2934e-01	4.6763e-02	3.4900e-14
545	Heart_Atrial_Appendage	ENSG00000183098.10	GPC6	chr13	93227318	94407401	23	chr13	93765231	93765308	17781	True	True	8.8404e-19	8.8404e-19	4.4518e-01	4.7525e-02	3.5473e-14
546	Testis	ENSG00000269981.1	RP11-34P13.16	chr1	137682	137965	2	chr1	88673	88960	73583	True	True	1.4325e-17	1.4325e-17	4.5652e-01	5.0370e-02	3.6137e-14
547	Stomach	ENSG00000172543.7	CTSW	chr11	65879809	65883741	10	chr11	65873965	65874567	10919	True	True	1.3325e-18	1.3325e-18	-4.6731e-01	4.9813e-02	3.9489e-14
548	Thyroid	ENSG00000114054.13	PCCB	chr3	136250306	136336232	12	chr3	136304357	136304976	47130	True	True	6.3956e-18	6.3956e-18	-3.5493e-01	3.9756e-02	3.9832e-14
549	Heart_Atrial_Appendage	ENSG00000188818.12	ZDHHC11	chr5	795606	850986	18	chr5	764827	765401	75457	True	True	1.5051e-18	1.5051e-18	4.4250e-01	4.7596e-02	3.9958e-14
550	Heart_Atrial_Appendage	ENSG00000224769.1	MUC20P1	chr3	195614947	195620233	10	chr3	195717039	195717263	75328	True	True	2.5433e-18	2.5433e-18	4.3983e-01	4.7665e-02	3.9958e-14
551	Heart_Atrial_Appendage	ENSG00000223482.7	NUTM2A-AS1	chr10	87203875	87342612	1	chr10	87320412	87320633	73910	True	True	2.8189e-17	2.8189e-17	4.2729e-01	4.7985e-02	3.9958e-14
552	Cells_Cultured_fibroblasts	ENSG00000120071.13	KANSL1	chr17	46029916	46225389	4	chr17	46265245	46265480	27372	True	True	1.4570e-17	1.4570e-17	3.8194e-01	4.2997e-02	4.0615e-14
553	Cells_Cultured_fibroblasts	ENSG00000229178.1	AC069513.4	chr3	195655565	195657927	8	chr3	195717039	195717263	75328	True	True	8.2873e-18	8.2873e-18	3.8462e-01	4.2945e-02	4.4760e-14
554	Testis	ENSG00000123870.10	ZNF137P	chr19	52588505	52597345	13	chr19	52593314	52593929	33978	True	True	2.8388e-18	2.8388e-18	-4.6528e-01	5.0112e-02	4.4888e-14
555	Muscle_Skeletal	ENSG00000249908.2	BRD9P2	chr5	767382	768930	16	chr5	764827	765401	75457	True	True	4.6277e-18	4.6277e-18	3.2244e-01	3.6194e-02	4.6317e-14
556	Breast_Mammary_Tissue	ENSG00000146556.14	WASH2P	chr2	113588550	113599034	7	chr2	113610060	113611275	74956	True	True	3.5109e-18	3.5109e-18	4.2443e-01	4.6388e-02	4.7653e-14
557	Lung	ENSG00000026297.15	RNASET2	chr6	166929504	166957184	11	chr6	166997607	166997910	60153	True	True	6.3373e-18	6.3373e-18	-3.7272e-01	4.1582e-02	4.7944e-14
558	Colon_Sigmoid	ENSG00000249908.2	BRD9P2	chr5	767382	768930	16	chr5	764827	765401	75457	True	True	7.6922e-19	7.6922e-19	4.7828e-01	5.0452e-02	4.9068e-14
559	Colon_Sigmoid	ENSG00000233327.10	USP32P2	chr17	18511262	18523295	2	chr17	18504028	18504185	74445	True	True	5.4654e-18	5.4654e-18	4.6778e-01	5.0775e-02	4.9068e-14
560	Skin_Not_Sun_Exposed_Suprapubic	ENSG00000204959.4	ARHGEF34P	chr7	144272445	144286966	1	chr7	144345782	144346370	64103	True	True	6.6420e-17	6.6420e-17	3.6107e-01	4.1704e-02	5.1262e-14
561	Skin_Sun_Exposed_Lower_leg	ENSG00000244026.6	FAM86DP	chr3	75421552	75435110	1	chr3	75422510	75422667	75250	True	True	8.2834e-17	8.2834e-17	3.3555e-01	3.9082e-02	5.5147e-14
562	Colon_Sigmoid	ENSG00000206077.10	ZDHHC11B	chr5	710360	766952	26	chr5	764827	765401	75457	True	True	6.8584e-19	6.8584e-19	4.7889e-01	5.0433e-02	5.6963e-14
563	Colon_Sigmoid	ENSG00000262539.1	RP11-259G18.3	chr17	46259551	46260606	2	chr17	46255352	46255972	27371	True	True	9.5253e-18	9.5253e-18	4.6474e-01	5.0868e-02	5.6963e-14
564	Skin_Sun_Exposed_Lower_leg	ENSG00000228696.8	ARL17B	chr17	46274784	46361797	2	chr17	46265245	46265480	27372	True	True	4.4197e-17	4.4197e-17	3.3835e-01	3.9040e-02	5.7300e-14
565	Lung	ENSG00000154874.15	CCDC144B	chr17	18537800	18625608	4	chr17	18504028	18504185	74445	True	True	2.2031e-17	2.2031e-17	3.6696e-01	4.1685e-02	5.9014e-14
566	Esophagus_Muscularis	ENSG00000127589.4	TUBBP1	chr8	30351873	30353518	11	chr8	30362750	30363355	65649	True	True	6.6823e-18	6.6823e-18	3.9155e-01	4.3522e-02	5.9159e-14
567	Lung	ENSG00000197888.2	UGT2B17	chr4	68537184	68568527	2	chr4	68596915	68597248	75398	True	True	4.8136e-17	4.8136e-17	3.6328e-01	4.1750e-02	6.1696e-14
568	Lung	ENSG00000237975.6	FLG-AS1	chr1	152168125	152445456	16	chr1	152213243	152221044	73735	True	True	6.0612e-18	6.0612e-18	-3.7293e-01	4.1578e-02	6.1696e-14
569	Skin_Sun_Exposed_Lower_leg	ENSG00000250334.5	LINC00989	chr4	79492416	79576460	3	chr4	79558543	79558722	50478	True	True	3.2565e-17	3.2565e-17	3.3971e-01	3.9020e-02	6.1706e-14
570	Esophagus_Gastroesophageal_Junction	ENSG00000214401.4	KANSL1-AS1	chr17	46193576	46196723	2	chr17	46255352	46255972	27371	True	True	1.2406e-17	1.2406e-17	4.5345e-01	4.9981e-02	6.5145e-14
571	Stomach	ENSG00000233327.10	USP32P2	chr17	18511262	18523295	2	chr17	18504028	18504185	74445	True	True	1.2416e-17	1.2416e-17	4.5536e-01	5.0163e-02	6.5412e-14
572	Skin_Not_Sun_Exposed_Suprapubic	ENSG00000249908.2	BRD9P2	chr5	767382	768930	16	chr5	764827	765401	75457	True	True	5.4841e-18	5.4841e-18	3.7269e-01	4.1499e-02	6.5668e-14
573	Whole_Blood	ENSG00000073578.16	SDHA	chr5	218241	256700	29	chr5	265888	266938	52589	True	True	4.0960e-18	4.0960e-18	-3.3177e-01	3.7116e-02	6.7405e-14
574	Adipose_Subcutaneous	ENSG00000219481.10	NBPF1	chr1	16562319	16613562	1	chr1	16640586	16641179	832	True	True	9.7344e-17	9.7344e-17	3.4039e-01	3.9699e-02	6.8940e-14
575	Testis	ENSG00000197915.5	HRNR	chr1	152212082	152224193	9	chr1	152213243	152221044	73735	True	True	6.6560e-18	6.6560e-18	4.6070e-01	5.0248e-02	7.0350e-14
576	Nerve_Tibial	ENSG00000244026.6	FAM86DP	chr3	75421552	75435110	1	chr3	75422510	75422667	75250	True	True	9.5128e-17	9.5128e-17	3.5508e-01	4.1274e-02	7.0661e-14
577	Thyroid	ENSG00000219481.10	NBPF1	chr1	16562319	16613562	1	chr1	16640586	16641179	832	True	True	1.3980e-16	1.3980e-16	3.4102e-01	3.9975e-02	7.1107e-14
578	Adipose_Visceral_Omentum	ENSG00000188818.12	ZDHHC11	chr5	795606	850986	18	chr5	764827	765401	75457	True	True	4.6298e-18	4.6298e-18	3.9169e-01	4.3326e-02	7.4463e-14
579	Nerve_Tibial	ENSG00000171903.16	CYP4F11	chr19	15912367	15934867	21	chr19	15882462	15882698	32055	True	True	5.0223e-18	5.0223e-18	3.6867e-01	4.1041e-02	7.6103e-14
580	Artery_Tibial	ENSG00000215908.10	CROCCP2	chr1	16618253	16657232	1	chr1	16640586	16641179	832	True	True	1.2172e-16	1.2172e-16	3.3767e-01	3.9529e-02	7.7050e-14
581	Colon_Transverse	ENSG00000172543.7	CTSW	chr11	65879809	65883741	10	chr11	65873965	65874567	10919	True	True	4.0148e-18	4.0148e-18	-4.3804e-01	4.7779e-02	8.2722e-14
582	Colon_Transverse	ENSG00000215908.10	CROCCP2	chr1	16618253	16657232	1	chr1	16640586	16641179	832	True	True	3.7784e-17	3.7784e-17	4.2627e-01	4.8079e-02	8.2722e-14
583	Artery_Tibial	ENSG00000269713.7	NBPF9	chr1	149054027	149103561	1	chr1	149023568	149023842	73733	True	True	1.3661e-16	1.3661e-16	3.3714e-01	3.9537e-02	8.4134e-14
584	Esophagus_Muscularis	ENSG00000172543.7	CTSW	chr11	65879809	65883741	10	chr11	65873965	65874567	10919	True	True	1.1119e-17	1.1119e-17	-3.8910e-01	4.3571e-02	8.6508e-14
585	Whole_Blood	ENSG00000104835.14	SARS2	chr19	38915266	38930547	23	chr19	38902483	38902648	33118	True	True	6.8825e-18	6.8825e-18	3.2963e-01	3.7145e-02	8.7332e-14
586	Adipose_Subcutaneous	ENSG00000180185.11	FAHD1	chr16	1827195	1840207	22	chr16	1873896	1874542	22904	True	True	5.8996e-18	5.8996e-18	-3.5291e-01	3.9503e-02	8.9293e-14
587	Thyroid	ENSG00000167992.12	VWCE	chr11	61258286	61295424	12	chr11	61241472	61241690	10713	True	True	1.4975e-17	1.4975e-17	3.5117e-01	3.9816e-02	8.9606e-14
588	Adipose_Subcutaneous	ENSG00000249908.2	BRD9P2	chr5	767382	768930	16	chr5	764827	765401	75457	True	True	8.4146e-18	8.4146e-18	3.5135e-01	3.9528e-02	9.0052e-14
589	Esophagus_Gastroesophageal_Junction	ENSG00000215837.7	SDHAP2	chr3	195658096	195685904	8	chr3	195694561	195694966	75325	True	True	4.7929e-18	4.7929e-18	4.5858e-01	4.9833e-02	9.0606e-14
590	Cells_Cultured_fibroblasts	ENSG00000124532.14	MRS2	chr6	24402908	24426194	11	chr6	24421469	24421559	57235	True	True	1.2907e-17	1.2907e-17	3.8252e-01	4.2986e-02	9.2951e-14
591	Whole_Blood	ENSG00000213077.5	FAM106A	chr17	18524566	18526846	3	chr17	18504028	18504185	74445	True	True	5.9018e-17	5.9018e-17	3.2060e-01	3.7268e-02	9.5040e-14
592	Heart_Left_Ventricle	ENSG00000188690.12	UROS	chr10	125784980	125823248	4	chr10	125824765	125825183	8900	True	True	1.0294e-17	1.0294e-17	-4.2356e-01	4.6967e-02	9.5591e-14
593	Heart_Left_Ventricle	ENSG00000236397.3	DDX11L2	chr2	113599036	113601261	7	chr2	113610060	113611275	74956	True	True	5.6746e-18	5.6746e-18	-4.2661e-01	4.6893e-02	9.5591e-14
594	Nerve_Tibial	ENSG00000236833.1	AC024560.2	chr3	197660565	197665757	13	chr3	197663501	197663644	48511	True	True	1.0994e-17	1.0994e-17	3.6511e-01	4.1103e-02	1.0026e-13
595	Thyroid	ENSG00000063854.12	HAGH	chr16	1795620	1826940	22	chr16	1916147	1916211	22908	True	True	9.6059e-18	9.6059e-18	3.5314e-01	3.9785e-02	1.0335e-13
596	Esophagus_Mucosa	ENSG00000204959.4	ARHGEF34P	chr7	144272445	144286966	1	chr7	144345782	144346370	64103	True	True	1.1063e-16	1.1063e-16	3.6659e-01	4.2599e-02	1.0343e-13
597	Pituitary	ENSG00000260075.1	NSFP1	chr17	46372855	46487141	1	chr17	46573583	46574143	27373	True	True	1.2144e-17	1.2144e-17	5.2528e-01	5.6478e-02	1.0610e-13
598	Artery_Tibial	ENSG00000188690.12	UROS	chr10	125784980	125823248	4	chr10	125824765	125825183	8900	True	True	4.6484e-17	4.6484e-17	-3.4203e-01	3.9463e-02	1.1150e-13
599	Whole_Blood	ENSG00000132740.8	IGHMBP2	chr11	68903842	68940599	18	chr11	68929805	68929955	11063	True	True	1.1947e-17	1.1947e-17	3.2734e-01	3.7177e-02	1.1240e-13
600	Heart_Left_Ventricle	ENSG00000214401.4	KANSL1-AS1	chr17	46193576	46196723	2	chr17	46255352	46255972	27371	True	True	2.6921e-17	2.6921e-17	4.1857e-01	4.7087e-02	1.1250e-13
601	Heart_Atrial_Appendage	ENSG00000215837.7	SDHAP2	chr3	195658096	195685904	8	chr3	195694561	195694966	75325	True	True	1.0584e-17	1.0584e-17	4.3246e-01	4.7855e-02	1.1297e-13
602	Cells_Cultured_fibroblasts	ENSG00000068654.15	POLR1A	chr2	86020216	86106155	9	chr2	86056332	86056468	36230	True	True	2.0129e-17	2.0129e-17	-3.8039e-01	4.3027e-02	1.1511e-13
603	Skin_Sun_Exposed_Lower_leg	ENSG00000159314.11	ARHGAP27	chr17	45393902	45434421	5	chr17	45444856	45445006	74473	True	True	3.7399e-17	3.7399e-17	3.3910e-01	3.9029e-02	1.1516e-13
604	Breast_Mammary_Tissue	ENSG00000262539.1	RP11-259G18.3	chr17	46259551	46260606	2	chr17	46255352	46255972	27371	True	True	3.3935e-17	3.3935e-17	4.1284e-01	4.6662e-02	1.2220e-13
605	Nerve_Tibial	ENSG00000089876.11	DHX32	chr10	125836554	125896436	4	chr10	125824765	125825183	8900	True	True	4.4829e-17	4.4829e-17	-3.5862e-01	4.1214e-02	1.2239e-13
606	Adipose_Subcutaneous	ENSG00000223482.7	NUTM2A-AS1	chr10	87203875	87342612	1	chr10	87320412	87320633	73910	True	True	1.9585e-16	1.9585e-16	3.3717e-01	3.9748e-02	1.2746e-13
607	Spleen	ENSG00000168903.8	BTNL3	chr5	180988845	181006727	10	chr5	180986484	180986608	75560	True	True	2.1519e-18	2.1519e-18	-5.4466e-01	5.6801e-02	1.3339e-13
608	Whole_Blood	ENSG00000100068.11	LRP5L	chr22	25351421	25405377	13	chr22	25441409	25442902	42963	True	True	2.2615e-17	2.2615e-17	3.2467e-01	3.7213e-02	1.4972e-13
609	Testis	ENSG00000114054.13	PCCB	chr3	136250306	136336232	12	chr3	136304357	136304976	47130	True	True	1.1167e-17	1.1167e-17	-4.5788e-01	5.0330e-02	1.5213e-13
610	Artery_Tibial	ENSG00000180185.11	FAHD1	chr16	1827195	1840207	22	chr16	1873896	1874542	22904	True	True	1.2100e-17	1.2100e-17	-3.4802e-01	3.9371e-02	1.5554e-13
611	Esophagus_Muscularis	ENSG00000180185.11	FAHD1	chr16	1827195	1840207	22	chr16	1873896	1874542	22904	True	True	9.9316e-18	9.9316e-18	-3.8965e-01	4.3560e-02	1.6451e-13
612	Skin_Sun_Exposed_Lower_leg	ENSG00000254812.1	RP11-661A12.12	chr8	143632071	143633756	12	chr8	143628618	143629053	75961	True	True	2.3003e-17	2.3003e-17	3.4124e-01	3.8997e-02	1.6584e-13
613	Adipose_Subcutaneous	ENSG00000167914.11	GSDMA	chr17	39953263	39977766	13	chr17	39956231	39956296	27052	True	True	2.0414e-17	2.0414e-17	-3.4743e-01	3.9590e-02	1.6816e-13
614	Esophagus_Muscularis	ENSG00000196365.11	LONP1	chr19	5691877	5720572	22	chr19	5708406	5708504	31314	True	True	1.0758e-17	1.0758e-17	-3.8926e-01	4.3568e-02	1.7262e-13
615	Stomach	ENSG00000277999.1	RP11-426C22.8	chr16	29272220	29272772	8	chr16	29273273	29273927	74348	True	True	1.0320e-17	1.0320e-17	4.5637e-01	5.0134e-02	1.7794e-13
616	Stomach	ENSG00000237975.6	FLG-AS1	chr1	152168125	152445456	16	chr1	152213243	152221044	73735	True	True	5.1423e-18	5.1423e-18	-4.6014e-01	5.0025e-02	1.7794e-13
617	Artery_Aorta	ENSG00000143631.10	FLG	chr1	152302175	152325203	8	chr1	152213243	152221044	73735	True	True	1.5672e-17	1.5672e-17	-4.2087e-01	4.6969e-02	1.9552e-13
618	Skin_Not_Sun_Exposed_Suprapubic	ENSG00000215908.10	CROCCP2	chr1	16618253	16657232	1	chr1	16640586	16641179	832	True	True	2.7454e-16	2.7454e-16	3.5424e-01	4.1821e-02	1.9942e-13
619	Colon_Transverse	ENSG00000243896.3	OR2A7	chr7	144258607	144259722	1	chr7	144345782	144346370	64103	True	True	1.0674e-16	1.0674e-16	4.2065e-01	4.8218e-02	2.0302e-13
620	Lung	ENSG00000223482.7	NUTM2A-AS1	chr10	87203875	87342612	1	chr10	87320412	87320633	73910	True	True	3.4843e-16	3.4843e-16	3.5374e-01	4.1914e-02	2.1626e-13
621	Lung	ENSG00000271662.1	RP11-141C7.3	chr3	195650146	195651472	9	chr3	195717039	195717263	75328	True	True	4.1438e-17	4.1438e-17	3.6399e-01	4.1737e-02	2.2596e-13
622	Skin_Not_Sun_Exposed_Suprapubic	ENSG00000187105.8	HEATR4	chr14	73478484	73558947	21	chr14	73542020	73542284	19698	True	True	1.5279e-17	1.5279e-17	3.6798e-01	4.1584e-02	2.2641e-13
623	Thyroid	ENSG00000271032.1	CTD-2527I21.14	chr19	35014961	35025335	11	chr19	35022646	35022699	32885	True	True	4.3416e-17	4.3416e-17	3.4638e-01	3.9892e-02	2.2915e-13
624	Artery_Aorta	ENSG00000219481.10	NBPF1	chr1	16562319	16613562	1	chr1	16640586	16641179	832	True	True	1.7180e-16	1.7180e-16	4.0821e-01	4.7268e-02	2.3638e-13
625	Artery_Aorta	ENSG00000224897.6	POT1-AS1	chr7	124929984	125179315	7	chr7	124961617	124961778	63620	True	True	2.4034e-17	2.4034e-17	-4.1865e-01	4.7022e-02	2.3638e-13
626	Esophagus_Mucosa	ENSG00000214425.7	LRRC37A4P	chr17	45506741	45550335	4	chr17	45444856	45445006	74473	True	True	6.5957e-17	6.5957e-17	-3.6911e-01	4.2554e-02	2.3716e-13
627	Breast_Mammary_Tissue	ENSG00000223482.7	NUTM2A-AS1	chr10	87203875	87342612	1	chr10	87320412	87320633	73910	True	True	1.5633e-16	1.5633e-16	4.0478e-01	4.6847e-02	2.4636e-13
628	Breast_Mammary_Tissue	ENSG00000243896.3	OR2A7	chr7	144258607	144259722	1	chr7	144345782	144346370	64103	True	True	1.5638e-16	1.5638e-16	4.0478e-01	4.6847e-02	2.4636e-13
629	Heart_Atrial_Appendage	ENSG00000214401.4	KANSL1-AS1	chr17	46193576	46196723	2	chr17	46255352	46255972	27371	True	True	1.0213e-16	1.0213e-16	4.2035e-01	4.8158e-02	2.5737e-13
630	Thyroid	ENSG00000270696.1	RP11-342K6.1	chr2	75660462	75662208	7	chr2	75712061	75712382	36031	True	True	8.1246e-17	8.1246e-17	-3.4352e-01	3.9936e-02	2.6784e-13
631	Muscle_Skeletal	ENSG00000241945.7	PWP2	chr21	44107290	44131181	14	chr21	44163310	44163456	42417	True	True	3.2032e-17	3.2032e-17	3.1456e-01	3.6295e-02	2.7228e-13
632	Adipose_Visceral_Omentum	ENSG00000204959.4	ARHGEF34P	chr7	144272445	144286966	1	chr7	144345782	144346370	64103	True	True	3.2018e-16	3.2018e-16	3.7090e-01	4.3729e-02	2.7587e-13
633	Whole_Blood	ENSG00000160781.15	PAQR6	chr1	156243322	156248117	13	chr1	156240422	156240757	3521	True	True	4.5310e-17	4.5310e-17	3.2173e-01	3.7253e-02	2.9247e-13
634	Thyroid	ENSG00000223482.7	NUTM2A-AS1	chr10	87203875	87342612	1	chr10	87320412	87320633	73910	True	True	6.4472e-16	6.4472e-16	3.3386e-01	4.0084e-02	2.9811e-13
635	Esophagus_Mucosa	ENSG00000255495.1	AC145124.2	chr8	12194467	12196280	2	chr8	12183088	12183295	75904	True	True	1.7418e-16	1.7418e-16	3.6437e-01	4.2639e-02	3.0154e-13
636	Esophagus_Gastroesophageal_Junction	ENSG00000164308.16	ERAP2	chr5	96875939	96919716	6	chr5	96896863	96896963	54664	True	True	2.3428e-17	2.3428e-17	-4.4997e-01	5.0079e-02	3.0196e-13
637	Stomach	ENSG00000243896.3	OR2A7	chr7	144258607	144259722	1	chr7	144345782	144346370	64103	True	True	1.6238e-16	1.6238e-16	4.4099e-01	5.0569e-02	3.1059e-13
638	Stomach	ENSG00000273018.5	CTD-2303H24.2	chr17	18521125	18534062	3	chr17	18504028	18504185	74445	True	True	5.6769e-17	5.6769e-17	4.4694e-01	5.0403e-02	3.1059e-13
639	Nerve_Tibial	ENSG00000277999.1	RP11-426C22.8	chr16	29272220	29272772	8	chr16	29273273	29273927	74348	True	True	5.9155e-17	5.9155e-17	3.5732e-01	4.1236e-02	3.1452e-13
640	Testis	ENSG00000213077.5	FAM106A	chr17	18524566	18526846	3	chr17	18504028	18504185	74445	True	True	9.8642e-17	9.8642e-17	4.4573e-01	5.0679e-02	3.2511e-13
641	Prostate	ENSG00000260075.1	NSFP1	chr17	46372855	46487141	1	chr17	46573583	46574143	27373	True	True	3.7717e-17	3.7717e-17	5.3471e-01	5.8174e-02	3.2532e-13
642	Skin_Not_Sun_Exposed_Suprapubic	ENSG00000259205.2	PRKXP1	chr15	100553529	100558954	9	chr15	100554291	100558659	22655	True	True	5.5822e-17	5.5822e-17	3.6190e-01	4.1690e-02	3.4466e-13
643	Stomach	ENSG00000249908.2	BRD9P2	chr5	767382	768930	16	chr5	764827	765401	75457	True	True	1.3098e-17	1.3098e-17	4.5507e-01	5.0172e-02	3.4911e-13
644	Stomach	ENSG00000236397.3	DDX11L2	chr2	113599036	113601261	7	chr2	113610060	113611275	74956	True	True	3.1555e-17	3.1555e-17	-4.5022e-01	5.0310e-02	3.4911e-13
645	Pancreas	ENSG00000168903.8	BTNL3	chr5	180988845	181006727	10	chr5	180986484	180986608	75560	True	True	6.3429e-18	6.3429e-18	-4.7464e-01	5.1509e-02	3.5081e-13
646	Adipose_Subcutaneous	ENSG00000244198.5	RP4-545C24.1	chr7	144194858	144280547	3	chr7	144345782	144346370	64103	True	True	1.9819e-16	1.9819e-16	3.3712e-01	3.9749e-02	3.6710e-13
647	Thyroid	ENSG00000196365.11	LONP1	chr19	5691877	5720572	22	chr19	5708406	5708504	31314	True	True	3.7562e-17	3.7562e-17	-3.4704e-01	3.9882e-02	3.7527e-13
648	Skin_Not_Sun_Exposed_Suprapubic	ENSG00000237438.7	CECR7	chr22	17036570	17060825	14	chr22	17066894	17067069	42673	True	True	4.1026e-17	4.1026e-17	3.6335e-01	4.1665e-02	3.8338e-13
649	Whole_Blood	ENSG00000089876.11	DHX32	chr10	125836554	125896436	4	chr10	125824765	125825183	8900	True	True	1.9928e-16	1.9928e-16	-3.1534e-01	3.7337e-02	3.8613e-13
650	Adipose_Subcutaneous	ENSG00000164669.12	INTS4P1	chr7	65141225	65234216	7	chr7	65283114	65283872	62200	True	True	9.3809e-17	9.3809e-17	3.4056e-01	3.9696e-02	3.9529e-13
651	Pancreas	ENSG00000236397.3	DDX11L2	chr2	113599036	113601261	7	chr2	113610060	113611275	74956	True	True	1.2974e-17	1.2974e-17	-4.7066e-01	5.1634e-02	4.0182e-13
652	Esophagus_Mucosa	ENSG00000186523.14	FAM86B1	chr8	12182096	12194133	2	chr8	12183088	12183295	75904	True	True	2.4955e-16	2.4955e-16	3.6259e-01	4.2671e-02	4.0225e-13
653	Esophagus_Mucosa	ENSG00000213077.5	FAM106A	chr17	18524566	18526846	3	chr17	18504028	18504185	74445	True	True	1.6261e-16	1.6261e-16	3.6471e-01	4.2633e-02	4.0225e-13
654	Brain_Caudate_basal_ganglia	ENSG00000090857.13	PDPR	chr16	70113626	70162537	6	chr16	70149799	70150399	24659	True	True	5.8566e-18	5.8566e-18	5.7785e-01	6.0167e-02	4.2473e-13
655	Adrenal_Gland	ENSG00000168903.8	BTNL3	chr5	180988845	181006727	10	chr5	180986484	180986608	75560	True	True	6.5131e-18	6.5131e-18	-5.3400e-01	5.6745e-02	5.0559e-13
656	Brain_Frontal_Cortex_BA9	ENSG00000189306.10	RRP7A	chr22	42509968	42519802	8	chr22	42546989	42547432	75216	True	True	2.7862e-18	2.7862e-18	6.0546e-01	6.1587e-02	5.3834e-13
657	Colon_Transverse	ENSG00000120071.13	KANSL1	chr17	46029916	46225389	4	chr17	46265245	46265480	27372	True	True	8.1352e-17	8.1352e-17	4.2213e-01	4.8182e-02	5.7469e-13
658	Lung	ENSG00000113303.11	BTNL8	chr5	180899077	180950906	10	chr5	180986484	180986608	75560	True	True	9.7934e-17	9.7934e-17	3.5989e-01	4.1808e-02	5.7956e-13
659	Whole_Blood	ENSG00000211973.2	IGHV1-69	chr14	106714684	106715181	6	chr14	106705656	106706543	20745	True	True	2.0877e-16	2.0877e-16	3.1514e-01	3.7340e-02	5.9233e-13
660	Heart_Left_Ventricle	ENSG00000219481.10	NBPF1	chr1	16562319	16613562	1	chr1	16640586	16641179	832	True	True	3.3347e-16	3.3347e-16	4.0510e-01	4.7403e-02	6.3341e-13
661	Adrenal_Gland	ENSG00000164308.16	ERAP2	chr5	96875939	96919716	6	chr5	96896863	96896963	54664	True	True	1.8589e-17	1.8589e-17	-5.2767e-01	5.7011e-02	6.4937e-13
662	Testis	ENSG00000166509.10	CLEC3A	chr16	78022515	78066761	5	chr16	78034350	78034599	24902	True	True	1.2208e-16	1.2208e-16	-4.4452e-01	5.0713e-02	6.4962e-13
663	Nerve_Tibial	ENSG00000143631.10	FLG	chr1	152302175	152325203	8	chr1	152213243	152221044	73735	True	True	1.2540e-16	1.2540e-16	-3.5376e-01	4.1296e-02	6.4964e-13
664	Whole_Blood	ENSG00000224769.1	MUC20P1	chr3	195614947	195620233	10	chr3	195712742	195714439	75327	True	True	1.4392e-16	1.4392e-16	3.1676e-01	3.7318e-02	6.6475e-13
665	Colon_Transverse	ENSG00000214425.7	LRRC37A4P	chr17	45506741	45550335	4	chr17	45444856	45445006	74473	True	True	1.0099e-16	1.0099e-16	-4.2095e-01	4.8211e-02	6.6583e-13
666	Lung	ENSG00000050327.14	ARHGEF5	chr7	144355288	144380632	3	chr7	144345782	144346370	64103	True	True	3.9423e-16	3.9423e-16	3.5314e-01	4.1924e-02	6.8400e-13
667	Heart_Left_Ventricle	ENSG00000237975.6	FLG-AS1	chr1	152168125	152445456	16	chr1	152213243	152221044	73735	True	True	2.4603e-17	2.4603e-17	-4.1904e-01	4.7076e-02	6.8540e-13
668	Cells_Cultured_fibroblasts	ENSG00000224769.1	MUC20P1	chr3	195614947	195620233	10	chr3	195717039	195717263	75328	True	True	1.1191e-16	1.1191e-16	3.7202e-01	4.3185e-02	6.9077e-13
669	Adipose_Subcutaneous	ENSG00000124406.16	ATP8A1	chr4	42408373	42657105	9	chr4	42652819	42653116	49816	True	True	1.3146e-16	1.3146e-16	3.3901e-01	3.9720e-02	6.9486e-13
670	Lung	ENSG00000182667.14	NTM	chr11	131370478	132336822	25	chr11	131342135	131342608	12484	True	True	5.5018e-17	5.5018e-17	-3.6264e-01	4.1761e-02	7.7780e-13
671	Heart_Left_Ventricle	ENSG00000215908.10	CROCCP2	chr1	16618253	16657232	1	chr1	16640586	16641179	832	True	True	4.8809e-16	4.8809e-16	4.0301e-01	4.7451e-02	7.8448e-13
672	Adipose_Visceral_Omentum	ENSG00000277999.1	RP11-426C22.8	chr16	29272220	29272772	8	chr16	29273273	29273927	74348	True	True	1.1865e-16	1.1865e-16	3.7591e-01	4.3635e-02	7.8964e-13
673	Thyroid	ENSG00000026297.15	RNASET2	chr6	166929504	166957184	11	chr6	166997607	166997910	60153	True	True	1.6715e-16	1.6715e-16	-3.4020e-01	3.9988e-02	8.2032e-13
674	Nerve_Tibial	ENSG00000186301.8	MST1P2	chr1	16645622	16650289	1	chr1	16640586	16641179	832	True	True	1.3149e-15	1.3149e-15	3.4235e-01	4.1483e-02	8.3020e-13
675	Esophagus_Mucosa	ENSG00000281990.1	IGHV1-69-2	chr14	106737110	106737547	7	chr14	106705656	106706543	20745	True	True	1.5734e-16	1.5734e-16	3.6487e-01	4.2630e-02	8.5806e-13
676	Skin_Not_Sun_Exposed_Suprapubic	ENSG00000219481.10	NBPF1	chr1	16562319	16613562	1	chr1	16640586	16641179	832	True	True	1.3251e-15	1.3251e-15	3.4647e-01	4.1951e-02	8.6118e-13
677	Skin_Sun_Exposed_Lower_leg	ENSG00000204176.13	SYT15	chr10	46578217	46594173	6	chr10	46658196	46658763	7108	True	True	2.4511e-16	2.4511e-16	3.3063e-01	3.9154e-02	8.6253e-13
678	Adipose_Visceral_Omentum	ENSG00000270127.2	RP11-526I2.5	chr15	100547765	100550153	8	chr15	100554291	100558659	22655	True	True	1.3574e-16	1.3574e-16	3.7524e-01	4.3647e-02	8.7325e-13
679	Artery_Aorta	ENSG00000262539.1	RP11-259G18.3	chr17	46259551	46260606	2	chr17	46255352	46255972	27371	True	True	3.4690e-16	3.4690e-16	4.0439e-01	4.7356e-02	9.0161e-13
680	Adipose_Visceral_Omentum	ENSG00000271662.1	RP11-141C7.3	chr3	195650146	195651472	9	chr3	195712742	195714439	75327	True	True	1.3087e-16	1.3087e-16	3.7542e-01	4.3644e-02	9.1663e-13
681	Esophagus_Gastroesophageal_Junction	ENSG00000177697.17	CD151	chr11	832884	839720	16	chr11	833784	833856	9448	True	True	3.0107e-17	3.0107e-17	-4.4858e-01	5.0119e-02	9.4857e-13
682	Spleen	ENSG00000189306.10	RRP7A	chr22	42509968	42519802	8	chr22	42546989	42547432	75216	True	True	2.4638e-17	2.4638e-17	5.3002e-01	5.7433e-02	9.7749e-13
683	Spleen	ENSG00000113303.11	BTNL8	chr5	180899077	180950906	10	chr5	180986484	180986608	75560	True	True	2.4068e-17	2.4068e-17	5.3016e-01	5.7427e-02	9.9463e-13
684	Whole_Blood	ENSG00000197888.2	UGT2B17	chr4	68537184	68568527	2	chr4	68596915	68597248	75398	True	True	1.1329e-15	1.1329e-15	3.0765e-01	3.7436e-02	1.0228e-12
685	Pancreas	ENSG00000164308.16	ERAP2	chr5	96875939	96919716	6	chr5	96896863	96896963	54664	True	True	4.6354e-17	4.6354e-17	-4.6345e-01	5.1857e-02	1.0255e-12
686	Skin_Not_Sun_Exposed_Suprapubic	ENSG00000228696.8	ARL17B	chr17	46274784	46361797	2	chr17	46265245	46265480	27372	True	True	8.2342e-16	8.2342e-16	3.4884e-01	4.1912e-02	1.0429e-12
687	Colon_Sigmoid	ENSG00000214425.7	LRRC37A4P	chr17	45506741	45550335	4	chr17	45444856	45445006	74473	True	True	1.0351e-16	1.0351e-16	-4.5132e-01	5.1265e-02	1.0451e-12
688	Colon_Sigmoid	ENSG00000273018.5	CTD-2303H24.2	chr17	18521125	18534062	3	chr17	18504028	18504185	74445	True	True	1.4563e-16	1.4563e-16	4.4935e-01	5.1322e-02	1.0451e-12
689	Esophagus_Muscularis	ENSG00000188690.12	UROS	chr10	125784980	125823248	4	chr10	125824765	125825183	8900	True	True	3.7107e-16	3.7107e-16	-3.7169e-01	4.3910e-02	1.0498e-12
690	Breast_Mammary_Tissue	ENSG00000224769.1	MUC20P1	chr3	195614947	195620233	10	chr3	195712742	195714439	75327	True	True	7.3900e-17	7.3900e-17	4.0876e-01	4.6756e-02	1.0958e-12
691	Cells_Cultured_fibroblasts	ENSG00000186523.14	FAM86B1	chr8	12182096	12194133	2	chr8	12183088	12183295	75904	True	True	9.1947e-16	9.1947e-16	3.6140e-01	4.3380e-02	1.1036e-12
692	Skin_Sun_Exposed_Lower_leg	ENSG00000187105.8	HEATR4	chr14	73478484	73558947	21	chr14	73542020	73542284	19698	True	True	9.4849e-17	9.4849e-17	3.3494e-01	3.9091e-02	1.1410e-12
693	Skin_Not_Sun_Exposed_Suprapubic	ENSG00000188690.12	UROS	chr10	125784980	125823248	4	chr10	125824765	125825183	8900	True	True	4.7728e-16	4.7728e-16	-3.5154e-01	4.1867e-02	1.1787e-12
694	Whole_Blood	ENSG00000270127.2	RP11-526I2.5	chr15	100547765	100550153	8	chr15	100554291	100558659	22655	True	True	3.3583e-16	3.3583e-16	3.1306e-01	3.7367e-02	1.1858e-12
695	Esophagus_Mucosa	ENSG00000215908.10	CROCCP2	chr1	16618253	16657232	1	chr1	16640586	16641179	832	True	True	1.6154e-15	1.6154e-15	3.5318e-01	4.2836e-02	1.2179e-12
696	Skin_Sun_Exposed_Lower_leg	ENSG00000244198.5	RP4-545C24.1	chr7	144194858	144280547	3	chr7	144345782	144346370	64103	True	True	7.2789e-16	7.2789e-16	3.2560e-01	3.9226e-02	1.2225e-12
697	Pituitary	ENSG00000164308.16	ERAP2	chr5	96875939	96919716	6	chr5	96896863	96896963	54664	True	True	3.1522e-17	3.1522e-17	-5.1949e-01	5.6713e-02	1.2393e-12
698	Whole_Blood	ENSG00000128383.12	APOBEC3A	chr22	38952741	38963183	10	chr22	38981117	38981249	75209	True	True	2.8775e-16	2.8775e-16	3.1374e-01	3.7358e-02	1.2424e-12
699	Pituitary	ENSG00000090857.13	PDPR	chr16	70113626	70162537	6	chr16	70153772	70154026	24660	True	True	3.9700e-17	3.9700e-17	5.1808e-01	5.6770e-02	1.2487e-12
700	Skin_Sun_Exposed_Lower_leg	ENSG00000224914.3	LINC00863	chr10	87342736	87357667	1	chr10	87320412	87320633	73910	True	True	2.3569e-15	2.3569e-15	3.2007e-01	3.9305e-02	1.2902e-12
701	Esophagus_Mucosa	ENSG00000168528.11	SERINC2	chr1	31409565	31434680	5	chr1	31431747	31432230	73658	True	True	3.5804e-16	3.5804e-16	-3.6080e-01	4.2703e-02	1.3075e-12
702	Muscle_Skeletal	ENSG00000271662.1	RP11-141C7.3	chr3	195650146	195651472	9	chr3	195717039	195717263	75328	True	True	2.4814e-16	2.4814e-16	3.0595e-01	3.6402e-02	1.3172e-12
703	Esophagus_Muscularis	ENSG00000271662.1	RP11-141C7.3	chr3	195650146	195651472	9	chr3	195694561	195694966	75325	True	True	2.2232e-16	2.2232e-16	3.7430e-01	4.3860e-02	1.3736e-12
704	Adipose_Subcutaneous	ENSG00000271662.1	RP11-141C7.3	chr3	195650146	195651472	9	chr3	195717039	195717263	75328	True	True	2.6664e-16	2.6664e-16	3.3574e-01	3.9769e-02	1.3758e-12
705	Skin_Not_Sun_Exposed_Suprapubic	ENSG00000228960.5	OR2A9P	chr7	144294480	144300934	1	chr7	144345782	144346370	64103	True	True	2.3389e-15	2.3389e-15	3.4361e-01	4.1998e-02	1.4088e-12
706	Esophagus_Muscularis	ENSG00000219481.10	NBPF1	chr1	16562319	16613562	1	chr1	16640586	16641179	832	True	True	2.2276e-15	2.2276e-15	3.6236e-01	4.4084e-02	1.4855e-12
707	Muscle_Skeletal	ENSG00000279267.1	RP11-395L14.18	chr2	113605867	113607908	7	chr2	113610060	113611275	74956	True	True	4.1457e-16	4.1457e-16	-3.0375e-01	3.6429e-02	1.6641e-12
708	Heart_Atrial_Appendage	ENSG00000283426.1	RP11-141C7.2	chr3	195701618	195711643	8	chr3	195712742	195714439	75327	True	True	1.8318e-16	1.8318e-16	4.1716e-01	4.8236e-02	1.7493e-12
709	Muscle_Skeletal	ENSG00000160221.16	C21orf33	chr21	44133605	44145723	14	chr21	44163310	44163456	42417	True	True	2.3629e-16	2.3629e-16	3.0616e-01	3.6400e-02	1.8456e-12
710	Pancreas	ENSG00000224769.1	MUC20P1	chr3	195614947	195620233	10	chr3	195717039	195717263	75328	True	True	5.8665e-17	5.8665e-17	4.6209e-01	5.1898e-02	1.8541e-12
711	Colon_Sigmoid	ENSG00000224769.1	MUC20P1	chr3	195614947	195620233	10	chr3	195717039	195717263	75328	True	True	8.9046e-17	8.9046e-17	4.5218e-01	5.1240e-02	1.9364e-12
712	Thyroid	ENSG00000258408.1	NT5CP2	chr14	73539221	73539781	17	chr14	73542020	73542284	19698	True	True	2.6115e-16	2.6115e-16	3.3812e-01	4.0020e-02	1.9466e-12
713	Breast_Mammary_Tissue	ENSG00000213077.5	FAM106A	chr17	18524566	18526846	3	chr17	18504028	18504185	74445	True	True	4.8046e-16	4.8046e-16	3.9871e-01	4.6983e-02	2.0185e-12
714	Pancreas	ENSG00000244479.6	OR2A1-AS1	chr7	144253533	144356181	2	chr7	144345782	144346370	64103	True	True	3.7046e-16	3.7046e-16	4.5129e-01	5.2222e-02	2.0489e-12
715	Artery_Aorta	ENSG00000224769.1	MUC20P1	chr3	195614947	195620233	10	chr3	195717039	195717263	75328	True	True	1.8916e-16	1.8916e-16	4.0769e-01	4.7280e-02	2.1069e-12
716	Artery_Aorta	ENSG00000172543.7	CTSW	chr11	65879809	65883741	10	chr11	65873965	65874567	10919	True	True	1.8762e-16	1.8762e-16	-4.0773e-01	4.7279e-02	2.1069e-12
717	Artery_Aorta	ENSG00000223482.7	NUTM2A-AS1	chr10	87203875	87342612	1	chr10	87320412	87320633	73910	True	True	1.8793e-15	1.8793e-15	3.9500e-01	4.7568e-02	2.1069e-12
718	Testis	ENSG00000164308.16	ERAP2	chr5	96875939	96919716	6	chr5	96896863	96896963	54664	True	True	3.4795e-16	3.4795e-16	-4.3847e-01	5.0881e-02	2.1546e-12
719	Lung	ENSG00000279267.1	RP11-395L14.18	chr2	113605867	113607908	7	chr2	113610060	113611275	74956	True	True	5.7879e-16	5.7879e-16	-3.5124e-01	4.1956e-02	2.2413e-12
720	Esophagus_Gastroesophageal_Junction	ENSG00000146556.14	WASH2P	chr2	113588550	113599034	7	chr2	113610060	113611275	74956	True	True	1.7915e-16	1.7915e-16	4.3855e-01	5.0397e-02	2.2795e-12
721	Artery_Tibial	ENSG00000258695.2	RP3-414A15.2	chr14	73530152	73530610	18	chr14	73542020	73542284	19698	True	True	2.2885e-16	2.2885e-16	3.3477e-01	3.9573e-02	2.3468e-12
722	Pancreas	ENSG00000219481.10	NBPF1	chr1	16562319	16613562	1	chr1	16640586	16641179	832	True	True	1.0672e-15	1.0672e-15	4.4492e-01	5.2409e-02	2.3609e-12
723	Pancreas	ENSG00000215908.10	CROCCP2	chr1	16618253	16657232	1	chr1	16640586	16641179	832	True	True	9.6054e-16	9.6054e-16	4.4556e-01	5.2391e-02	2.3609e-12
724	Nerve_Tibial	ENSG00000258695.2	RP3-414A15.2	chr14	73530152	73530610	18	chr14	73542020	73542284	19698	True	True	2.2548e-16	2.2548e-16	3.5096e-01	4.1343e-02	2.5001e-12
725	Nerve_Tibial	ENSG00000177697.17	CD151	chr11	832884	839720	16	chr11	833784	833856	9448	True	True	2.7967e-16	2.7967e-16	-3.4992e-01	4.1360e-02	2.6907e-12
726	Brain_Putamen_basal_ganglia	ENSG00000189306.10	RRP7A	chr22	42509968	42519802	8	chr22	42546989	42547432	75216	True	True	1.4774e-17	1.4774e-17	6.0216e-01	6.2726e-02	2.7536e-12
727	Breast_Mammary_Tissue	ENSG00000172543.7	CTSW	chr11	65879809	65883741	10	chr11	65873965	65874567	10919	True	True	2.1579e-16	2.1579e-16	-4.0305e-01	4.6886e-02	2.8628e-12
728	Cells_Cultured_fibroblasts	ENSG00000221923.8	ZNF880	chr19	52369917	52385795	11	chr19	52384209	52385372	33967	True	True	4.6402e-16	4.6402e-16	3.6490e-01	4.3316e-02	2.9803e-12
729	Spleen	ENSG00000281990.1	IGHV1-69-2	chr14	106737110	106737547	7	chr14	106705656	106706543	20745	True	True	1.2990e-16	1.2990e-16	5.1961e-01	5.7867e-02	3.2210e-12
730	Cells_Cultured_fibroblasts	ENSG00000244198.5	RP4-545C24.1	chr7	144194858	144280547	3	chr7	144345782	144346370	64103	True	True	2.0246e-15	2.0246e-15	3.5732e-01	4.3453e-02	3.4530e-12
731	Skin_Sun_Exposed_Lower_leg	ENSG00000249437.7	NAIP	chr5	70968483	71025114	3	chr5	70910460	70911084	54202	True	True	2.1760e-15	2.1760e-15	3.2045e-01	3.9299e-02	3.4958e-12
732	Nerve_Tibial	ENSG00000184227.7	ACOT1	chr14	73537114	73543794	17	chr14	73542020	73542284	19698	True	True	3.5710e-16	3.5710e-16	3.4874e-01	4.1379e-02	3.5654e-12
733	Adrenal_Gland	ENSG00000127589.4	TUBBP1	chr8	30351873	30353518	11	chr8	30362750	30363355	65649	True	True	7.0436e-17	7.0436e-17	5.1945e-01	5.7350e-02	3.6087e-12
734	Pancreas	ENSG00000243896.3	OR2A7	chr7	144258607	144259722	1	chr7	144345782	144346370	64103	True	True	1.8399e-15	1.8399e-15	4.4158e-01	5.2506e-02	3.7005e-12
735	Nerve_Tibial	ENSG00000241945.7	PWP2	chr21	44107290	44131181	14	chr21	44163310	44163456	42417	True	True	4.6701e-16	4.6701e-16	3.4744e-01	4.1401e-02	3.7528e-12
736	Skin_Sun_Exposed_Lower_leg	ENSG00000166669.13	ATF7IP2	chr16	10326434	10483638	14	chr16	10383634	10383727	23294	True	True	5.1563e-16	5.1563e-16	-3.2720e-01	3.9203e-02	3.7834e-12
737	Thyroid	ENSG00000130023.15	ERMARD	chr6	169751622	169781584	16	chr6	169765857	169766056	60392	True	True	5.5065e-16	5.5065e-16	-3.3461e-01	4.0073e-02	3.7976e-12
738	Cells_Cultured_fibroblasts	ENSG00000238083.7	LRRC37A2	chr17	46511511	46553449	1	chr17	46573583	46574143	27373	True	True	6.8562e-15	6.8562e-15	3.5090e-01	4.3566e-02	3.7980e-12
739	Skin_Sun_Exposed_Lower_leg	ENSG00000255495.1	AC145124.2	chr8	12194467	12196280	2	chr8	12183088	12183295	75904	True	True	3.9796e-15	3.9796e-15	3.1757e-01	3.9339e-02	4.0845e-12
740	Testis	ENSG00000261540.1	RP11-281J9.2	chr16	78014683	78059454	6	chr16	78034350	78034599	24902	True	True	6.8027e-16	6.8027e-16	-4.3454e-01	5.0989e-02	4.0884e-12
741	Breast_Mammary_Tissue	ENSG00000249908.2	BRD9P2	chr5	767382	768930	16	chr5	764827	765401	75457	True	True	2.0449e-16	2.0449e-16	4.0334e-01	4.6880e-02	4.1236e-12
742	Esophagus_Gastroesophageal_Junction	ENSG00000237560.5	LINC01497	chr17	69961707	69983538	4	chr17	69961542	69961942	28090	True	True	6.2785e-16	6.2785e-16	4.3129e-01	5.0593e-02	4.2389e-12
743	Adipose_Visceral_Omentum	ENSG00000249908.2	BRD9P2	chr5	767382	768930	16	chr5	774459	774835	75458	True	True	3.5778e-16	3.5778e-16	3.7034e-01	4.3740e-02	4.3157e-12
744	Muscle_Skeletal	ENSG00000124532.14	MRS2	chr6	24402908	24426194	11	chr6	24421469	24421559	57235	True	True	7.2526e-16	7.2526e-16	3.0133e-01	3.6459e-02	4.3339e-12
745	Thyroid	ENSG00000244026.6	FAM86DP	chr3	75421552	75435110	1	chr3	75422510	75422667	75250	True	True	1.0247e-14	1.0247e-14	3.2041e-01	4.0282e-02	4.3431e-12
746	Muscle_Skeletal	ENSG00000177697.17	CD151	chr11	832884	839720	16	chr11	833784	833856	9448	True	True	5.2301e-16	5.2301e-16	-3.0275e-01	3.6442e-02	4.4293e-12
747	Skin_Sun_Exposed_Lower_leg	ENSG00000271662.1	RP11-141C7.3	chr3	195650146	195651472	9	chr3	195717039	195717263	75328	True	True	9.8007e-16	9.8007e-16	3.2421e-01	3.9246e-02	4.4342e-12
748	Whole_Blood	ENSG00000198715.11	GLMP	chr1	156290089	156295689	13	chr1	156240422	156240757	3521	True	True	8.7516e-16	8.7516e-16	3.0881e-01	3.7421e-02	4.8076e-12
749	Whole_Blood	ENSG00000211667.2	IGLV3-12	chr22	22771824	22772586	2	chr22	22761309	22761582	75195	True	True	5.8782e-15	5.8782e-15	3.0015e-01	3.7530e-02	4.8644e-12
750	Lung	ENSG00000215908.10	CROCCP2	chr1	16618253	16657232	1	chr1	16640586	16641179	832	True	True	9.1113e-15	9.1113e-15	3.3727e-01	4.2185e-02	4.9331e-12
751	Prostate	ENSG00000164308.16	ERAP2	chr5	96875939	96919716	6	chr5	96896863	96896963	54664	True	True	1.3303e-16	1.3303e-16	-5.2672e-01	5.8519e-02	5.1635e-12
752	Esophagus_Gastroesophageal_Junction	ENSG00000236397.3	DDX11L2	chr2	113599036	113601261	7	chr2	113610060	113611275	74956	True	True	4.8127e-16	4.8127e-16	-4.3285e-01	5.0552e-02	5.3072e-12
753	Esophagus_Mucosa	ENSG00000091073.19	DTX2	chr7	76461676	76505994	6	chr7	76388823	76388890	62625	True	True	1.2968e-15	1.2968e-15	3.5431e-01	4.2817e-02	5.5105e-12
754	Pancreas	ENSG00000189306.10	RRP7A	chr22	42509968	42519802	8	chr22	42546989	42547432	75216	True	True	3.8198e-16	3.8198e-16	4.5111e-01	5.2228e-02	5.6337e-12
755	Colon_Sigmoid	ENSG00000254152.1	CTD-3107M8.2	chr8	30349866	30350347	11	chr8	30362750	30363355	65649	True	True	2.6741e-16	2.6741e-16	4.4581e-01	5.1424e-02	5.8636e-12
756	Nerve_Tibial	ENSG00000172803.17	SNX32	chr11	65833641	65853701	12	chr11	65873965	65874567	10919	True	True	8.8769e-16	8.8769e-16	3.4430e-01	4.1452e-02	5.9783e-12
757	Esophagus_Muscularis	ENSG00000279267.1	RP11-395L14.18	chr2	113605867	113607908	7	chr2	113610060	113611275	74956	True	True	1.3242e-15	1.3242e-15	-3.6510e-01	4.4033e-02	6.0095e-12
758	Skin_Not_Sun_Exposed_Suprapubic	ENSG00000179750.15	APOBEC3B	chr22	38982347	38992804	11	chr22	38981117	38981249	75209	True	True	9.4771e-16	9.4771e-16	3.4814e-01	4.1924e-02	6.1300e-12
759	Esophagus_Gastroesophageal_Junction	ENSG00000262539.1	RP11-259G18.3	chr17	46259551	46260606	2	chr17	46255352	46255972	27371	True	True	2.1627e-15	2.1627e-15	4.2396e-01	5.0788e-02	6.3880e-12
760	Skin_Sun_Exposed_Lower_leg	ENSG00000261575.2	RP11-259G18.1	chr17	46267037	46268694	2	chr17	46255352	46255972	27371	True	True	6.5842e-15	6.5842e-15	3.1514e-01	3.9373e-02	6.4875e-12
761	Cells_Cultured_fibroblasts	ENSG00000197915.5	HRNR	chr1	152212082	152224193	9	chr1	152213243	152221044	73735	True	True	1.3957e-15	1.3957e-15	3.5925e-01	4.3418e-02	6.7846e-12
762	Heart_Atrial_Appendage	ENSG00000213077.5	FAM106A	chr17	18524566	18526846	3	chr17	18504028	18504185	74445	True	True	2.0081e-15	2.0081e-15	4.0367e-01	4.8558e-02	6.8315e-12
763	Heart_Atrial_Appendage	ENSG00000237975.6	FLG-AS1	chr1	152168125	152445456	16	chr1	152213243	152221044	73735	True	True	4.0164e-16	4.0164e-16	-4.1280e-01	4.8341e-02	6.9403e-12
764	Artery_Aorta	ENSG00000214425.7	LRRC37A4P	chr17	45506741	45550335	4	chr17	45444856	45445006	74473	True	True	1.6437e-15	1.6437e-15	-3.9575e-01	4.7551e-02	6.9903e-12
765	Colon_Transverse	ENSG00000237975.6	FLG-AS1	chr1	152168125	152445456	16	chr1	152213243	152221044	73735	True	True	3.2321e-16	3.2321e-16	-4.1454e-01	4.8368e-02	7.1034e-12
766	Colon_Transverse	ENSG00000233327.10	USP32P2	chr17	18511262	18523295	2	chr17	18504028	18504185	74445	True	True	2.4704e-15	2.4704e-15	4.0300e-01	4.8642e-02	7.1034e-12
767	Colon_Transverse	ENSG00000211974.3	IGHV2-70D	chr14	106723574	106724093	6	chr14	106705656	106706543	20745	True	True	7.9324e-16	7.9324e-16	4.0950e-01	4.8489e-02	7.1034e-12
768	Thyroid	ENSG00000197385.5	ZNF860	chr3	31981771	31991628	5	chr3	32065875	32066037	75238	True	True	3.5804e-15	3.5804e-15	3.2560e-01	4.0207e-02	7.3429e-12
769	Thyroid	ENSG00000277999.1	RP11-426C22.8	chr16	29272220	29272772	8	chr16	29273273	29273927	74348	True	True	2.2297e-15	2.2297e-15	3.2791e-01	4.0173e-02	7.3429e-12
770	Stomach	ENSG00000215837.7	SDHAP2	chr3	195658096	195685904	8	chr3	195694561	195694966	75325	True	True	6.2916e-16	6.2916e-16	4.3313e-01	5.0784e-02	7.4581e-12
771	Esophagus_Mucosa	ENSG00000146556.14	WASH2P	chr2	113588550	113599034	7	chr2	113610060	113611275	74956	True	True	1.5681e-15	1.5681e-15	3.5333e-01	4.2833e-02	7.5455e-12
772	Artery_Tibial	ENSG00000255052.4	FAM66D	chr8	12115782	12177550	2	chr8	12183088	12183295	75904	True	True	6.9960e-15	6.9960e-15	3.1851e-01	3.9809e-02	7.7768e-12
773	Colon_Transverse	ENSG00000244479.6	OR2A1-AS1	chr7	144253533	144356181	2	chr7	144345782	144346370	64103	True	True	3.1179e-15	3.1179e-15	4.0164e-01	4.8674e-02	8.1148e-12
774	Brain_Cerebellum	ENSG00000090857.13	PDPR	chr16	70113626	70162537	6	chr16	70149799	70150399	24659	True	True	1.1285e-16	1.1285e-16	5.4097e-01	5.9620e-02	8.4273e-12
775	Stomach	ENSG00000188818.12	ZDHHC11	chr5	795606	850986	18	chr5	764827	765401	75457	True	True	3.3652e-16	3.3652e-16	4.3678e-01	5.0685e-02	8.4475e-12
776	Thyroid	ENSG00000258695.2	RP3-414A15.2	chr14	73530152	73530610	18	chr14	73542020	73542284	19698	True	True	1.1900e-15	1.1900e-15	3.3094e-01	4.0128e-02	8.6467e-12
777	Testis	ENSG00000235126.1	AC128709.3	chr3	197445061	197458323	13	chr3	197454933	197455208	48501	True	True	6.8985e-16	6.8985e-16	4.3446e-01	5.0992e-02	8.7264e-12
778	Brain_Cerebellar_Hemisphere	ENSG00000189306.10	RRP7A	chr22	42509968	42519802	8	chr22	42546989	42547432	75216	True	True	4.4551e-17	4.4551e-17	5.8915e-01	6.2715e-02	8.7626e-12
779	Skin_Sun_Exposed_Lower_leg	ENSG00000204959.4	ARHGEF34P	chr7	144272445	144286966	1	chr7	144345782	144346370	64103	True	True	1.9905e-14	1.9905e-14	3.0972e-01	3.9447e-02	9.6143e-12
780	Adipose_Subcutaneous	ENSG00000224914.3	LINC00863	chr10	87342736	87357667	1	chr10	87320412	87320633	73910	True	True	1.7286e-14	1.7286e-14	3.1563e-01	4.0062e-02	9.6798e-12
781	Thyroid	ENSG00000120071.13	KANSL1	chr17	46029916	46225389	4	chr17	46255352	46255972	27371	True	True	6.2863e-15	6.2863e-15	3.2283e-01	4.0247e-02	9.9916e-12
782	Nerve_Tibial	ENSG00000237438.7	CECR7	chr22	17036570	17060825	14	chr22	17066894	17067069	42673	True	True	1.3486e-15	1.3486e-15	3.4223e-01	4.1485e-02	1.0366e-11
783	Adipose_Visceral_Omentum	ENSG00000219481.10	NBPF1	chr1	16562319	16613562	1	chr1	16640586	16641179	832	True	True	1.4598e-14	1.4598e-14	3.5078e-01	4.4096e-02	1.0672e-11
784	Artery_Tibial	ENSG00000224914.3	LINC00863	chr10	87342736	87357667	1	chr10	87320412	87320633	73910	True	True	2.0186e-14	2.0186e-14	3.1326e-01	3.9882e-02	1.0953e-11
785	Testis	ENSG00000268903.1	RP11-34P13.15	chr1	135141	135895	2	chr1	88673	88960	73583	True	True	5.9155e-15	5.9155e-15	4.2149e-01	5.1339e-02	1.1192e-11
786	Artery_Coronary	ENSG00000233327.10	USP32P2	chr17	18511262	18523295	2	chr17	18504028	18504185	74445	True	True	4.6914e-16	4.6914e-16	5.2933e-01	5.9843e-02	1.1234e-11
787	Heart_Left_Ventricle	ENSG00000214425.7	LRRC37A4P	chr17	45506741	45550335	4	chr17	45444856	45445006	74473	True	True	1.9115e-15	1.9115e-15	-3.9539e-01	4.7623e-02	1.1411e-11
788	Lung	ENSG00000255052.4	FAM66D	chr8	12115782	12177550	2	chr8	12183088	12183295	75904	True	True	1.0823e-14	1.0823e-14	3.3638e-01	4.2200e-02	1.1476e-11
789	Artery_Tibial	ENSG00000177697.17	CD151	chr11	832884	839720	16	chr11	833784	833856	9448	True	True	1.4357e-15	1.4357e-15	-3.2616e-01	3.9699e-02	1.2173e-11
790	Liver	ENSG00000164308.16	ERAP2	chr5	96875939	96919716	6	chr5	96896863	96896963	54664	True	True	2.8607e-16	2.8607e-16	-5.3262e-01	5.9697e-02	1.2457e-11
791	Esophagus_Gastroesophageal_Junction	ENSG00000237975.6	FLG-AS1	chr1	152168125	152445456	16	chr1	152213243	152221044	73735	True	True	5.6812e-16	5.6812e-16	-4.3188e-01	5.0578e-02	1.2635e-11
792	Adipose_Subcutaneous	ENSG00000236833.1	AC024560.2	chr3	197660565	197665757	13	chr3	197663501	197663644	48511	True	True	1.8216e-15	1.8216e-15	3.2666e-01	3.9904e-02	1.2960e-11
793	Skin_Sun_Exposed_Lower_leg	ENSG00000100068.11	LRP5L	chr22	25351421	25405377	13	chr22	25441409	25442902	42963	True	True	2.1961e-15	2.1961e-15	3.2041e-01	3.9300e-02	1.3524e-11
794	Testis	ENSG00000154874.15	CCDC144B	chr17	18537800	18625608	4	chr17	18504028	18504185	74445	True	True	3.8180e-15	3.8180e-15	4.2418e-01	5.1268e-02	1.4057e-11
795	Testis	ENSG00000260857.2	RP11-80F22.15	chr16	35505093	35506462	2	chr16	35446933	35447316	24013	True	True	7.8699e-15	7.8699e-15	4.1973e-01	5.1386e-02	1.4107e-11
796	Pancreas	ENSG00000214401.4	KANSL1-AS1	chr17	46193576	46196723	2	chr17	46255352	46255972	27371	True	True	4.3749e-15	4.3749e-15	4.3620e-01	5.2660e-02	1.4890e-11
797	Skin_Not_Sun_Exposed_Suprapubic	ENSG00000186523.14	FAM86B1	chr8	12182096	12194133	2	chr8	12183088	12183295	75904	True	True	1.3068e-14	1.3068e-14	3.3476e-01	4.2141e-02	1.5012e-11
798	Nerve_Tibial	ENSG00000196365.11	LONP1	chr19	5691877	5720572	22	chr19	5708406	5708504	31314	True	True	1.3054e-15	1.3054e-15	-3.4239e-01	4.1482e-02	1.5432e-11
799	Pituitary	ENSG00000214401.4	KANSL1-AS1	chr17	46193576	46196723	2	chr17	46255352	46255972	27371	True	True	1.8438e-15	1.8438e-15	4.9351e-01	5.7727e-02	1.6109e-11
800	Lung	ENSG00000138750.14	NUP54	chr4	76114659	76148515	8	chr4	76150152	76150366	50418	True	True	3.9185e-15	3.9185e-15	-3.4163e-01	4.2115e-02	1.6280e-11
801	Artery_Aorta	ENSG00000215837.7	SDHAP2	chr3	195658096	195685904	8	chr3	195694561	195694966	75325	True	True	2.1303e-15	2.1303e-15	3.9429e-01	4.7583e-02	1.7332e-11
802	Skin_Sun_Exposed_Lower_leg	ENSG00000219481.10	NBPF1	chr1	16562319	16613562	1	chr1	16640586	16641179	832	True	True	3.8584e-14	3.8584e-14	3.0643e-01	3.9491e-02	1.7601e-11
803	Skin_Sun_Exposed_Lower_leg	ENSG00000236833.1	AC024560.2	chr3	197660565	197665757	13	chr3	197663501	197663644	48511	True	True	2.9402e-15	2.9402e-15	3.1902e-01	3.9319e-02	1.7601e-11
804	Pancreas	ENSG00000169248.12	CXCL11	chr4	76033682	76041415	8	chr4	76027456	76027965	50412	True	True	1.4102e-15	1.4102e-15	-4.4321e-01	5.2459e-02	1.7827e-11
805	Muscle_Skeletal	ENSG00000196151.10	WDSUB1	chr2	159235793	159286799	3	chr2	159237781	159237871	37499	True	True	1.1718e-14	1.1718e-14	2.8893e-01	3.6605e-02	1.8141e-11
806	Esophagus_Mucosa	ENSG00000179750.15	APOBEC3B	chr22	38982347	38992804	11	chr22	38988619	38988769	75210	True	True	2.4862e-15	2.4862e-15	3.5096e-01	4.2874e-02	1.8262e-11
807	Nerve_Tibial	ENSG00000219481.10	NBPF1	chr1	16562319	16613562	1	chr1	16640586	16641179	832	True	True	3.5008e-14	3.5008e-14	3.2559e-01	4.1745e-02	1.8420e-11
808	Pancreas	ENSG00000237975.6	FLG-AS1	chr1	152168125	152445456	16	chr1	152213243	152221044	73735	True	True	8.0911e-16	8.0911e-16	-4.4660e-01	5.2360e-02	1.9093e-11
809	Brain_Nucleus_accumbens_basal_ganglia	ENSG00000090857.13	PDPR	chr16	70113626	70162537	6	chr16	70149799	70150399	24659	True	True	3.9921e-16	3.9921e-16	5.3956e-01	6.0605e-02	1.9443e-11
810	Brain_Nucleus_accumbens_basal_ganglia	ENSG00000260075.1	NSFP1	chr17	46372855	46487141	1	chr17	46573583	46574143	27373	True	True	1.7514e-15	1.7514e-15	5.2945e-01	6.1065e-02	1.9443e-11
811	Nerve_Tibial	ENSG00000229178.1	AC069513.4	chr3	195655565	195657927	8	chr3	195717039	195717263	75328	True	True	4.8766e-15	4.8766e-15	3.3578e-01	4.1588e-02	2.0107e-11
812	Heart_Left_Ventricle	ENSG00000215837.7	SDHAP2	chr3	195658096	195685904	8	chr3	195694561	195694966	75325	True	True	1.8242e-15	1.8242e-15	3.9565e-01	4.7617e-02	2.0328e-11
813	Colon_Sigmoid	ENSG00000237975.6	FLG-AS1	chr1	152168125	152445456	16	chr1	152213243	152221044	73735	True	True	6.9901e-16	6.9901e-16	-4.4013e-01	5.1585e-02	2.0580e-11
814	Pancreas	ENSG00000221947.7	XKR9	chr8	70669365	70790371	4	chr8	70711584	70711994	66512	True	True	3.9906e-15	3.9906e-15	-4.3677e-01	5.2643e-02	2.2071e-11
815	Spleen	ENSG00000211974.3	IGHV2-70D	chr14	106723574	106724093	6	chr14	106705656	106706543	20745	True	True	1.2153e-15	1.2153e-15	5.0503e-01	5.8457e-02	2.2600e-11
816	Muscle_Skeletal	ENSG00000185986.11	SDHAP3	chr5	1572222	1594620	34	chr5	1580771	1581641	75472	True	True	1.3235e-15	1.3235e-15	2.9870e-01	3.6490e-02	2.2657e-11
817	Lung	ENSG00000180185.11	FAHD1	chr16	1827195	1840207	22	chr16	1873896	1874542	22904	True	True	2.0441e-15	2.0441e-15	-3.4494e-01	4.2061e-02	2.2887e-11
818	Heart_Left_Ventricle	ENSG00000213077.5	FAM106A	chr17	18524566	18526846	3	chr17	18504028	18504185	74445	True	True	6.2755e-15	6.2755e-15	3.8858e-01	4.7773e-02	2.4585e-11
819	Thyroid	ENSG00000164465.18	DCBLD1	chr6	117453817	117569858	6	chr6	117477464	117477576	59050	True	True	1.0560e-14	1.0560e-14	3.2026e-01	4.0285e-02	2.4789e-11
820	Heart_Atrial_Appendage	ENSG00000215908.10	CROCCP2	chr1	16618253	16657232	1	chr1	16640586	16641179	832	True	True	2.5031e-14	2.5031e-14	3.8877e-01	4.8899e-02	2.5805e-11
821	Thyroid	ENSG00000280161.1	CTC-205M6.1	chr5	180810506	180811384	11	chr5	180797794	180797854	56471	True	True	6.2293e-15	6.2293e-15	-3.2288e-01	4.0247e-02	2.6403e-11
822	Thyroid	ENSG00000241945.7	PWP2	chr21	44107290	44131181	14	chr21	44163310	44163456	42417	True	True	4.9881e-15	4.9881e-15	3.2397e-01	4.0231e-02	2.6507e-11
823	Artery_Tibial	ENSG00000170160.17	CCDC144A	chr17	16689537	16777881	4	chr17	16811537	16811694	74442	True	True	1.2815e-14	1.2815e-14	3.1553e-01	3.9851e-02	2.6548e-11
824	Breast_Mammary_Tissue	ENSG00000204959.4	ARHGEF34P	chr7	144272445	144286966	1	chr7	144345782	144346370	64103	True	True	2.2300e-14	2.2300e-14	3.7696e-01	4.7452e-02	2.6767e-11
825	Artery_Tibial	ENSG00000143631.10	FLG	chr1	152302175	152325203	8	chr1	152213243	152221044	73735	True	True	6.6157e-15	6.6157e-15	-3.1878e-01	3.9805e-02	2.6802e-11
826	Adipose_Visceral_Omentum	ENSG00000180185.11	FAHD1	chr16	1827195	1840207	22	chr16	1873896	1874542	22904	True	True	1.8334e-15	1.8334e-15	-3.6189e-01	4.3897e-02	2.8620e-11
827	Brain_Anterior_cingulate_cortex_BA24	ENSG00000090857.13	PDPR	chr16	70113626	70162537	6	chr16	70149799	70150399	24659	True	True	4.0421e-16	4.0421e-16	6.1818e-01	6.6912e-02	2.8902e-11
828	Brain_Anterior_cingulate_cortex_BA24	ENSG00000189306.10	RRP7A	chr22	42509968	42519802	8	chr22	42546989	42547432	75216	True	True	2.0590e-16	2.0590e-16	6.2296e-01	6.6590e-02	2.8902e-11
829	Breast_Mammary_Tissue	ENSG00000214425.7	LRRC37A4P	chr17	45506741	45550335	4	chr17	45444856	45445006	74473	True	True	6.6604e-15	6.6604e-15	-3.8398e-01	4.7304e-02	3.0525e-11
830	Colon_Transverse	ENSG00000219481.10	NBPF1	chr1	16562319	16613562	1	chr1	16640586	16641179	832	True	True	2.5142e-14	2.5142e-14	3.8925e-01	4.8958e-02	3.1082e-11
831	Nerve_Tibial	ENSG00000269713.7	NBPF9	chr1	149054027	149103561	1	chr1	149023568	149023842	73733	True	True	6.1607e-14	6.1607e-14	3.2260e-01	4.1791e-02	3.1118e-11
832	Testis	ENSG00000214401.4	KANSL1-AS1	chr17	46193576	46196723	2	chr17	46255352	46255972	27371	True	True	1.7863e-14	1.7863e-14	4.1460e-01	5.1519e-02	3.1198e-11
833	Lung	ENSG00000119673.14	ACOT2	chr14	73567620	73575658	17	chr14	73542020	73542284	19698	True	True	4.0815e-15	4.0815e-15	3.4142e-01	4.2118e-02	3.4621e-11
834	Skin_Sun_Exposed_Lower_leg	ENSG00000241945.7	PWP2	chr21	44107290	44131181	14	chr21	44163310	44163456	42417	True	True	5.7698e-15	5.7698e-15	3.1578e-01	3.9364e-02	3.6178e-11
835	Breast_Mammary_Tissue	ENSG00000120071.13	KANSL1	chr17	46029916	46225389	4	chr17	46255352	46255972	27371	True	True	8.3667e-15	8.3667e-15	3.8267e-01	4.7332e-02	3.6678e-11
836	Muscle_Skeletal	ENSG00000172500.12	FIBP	chr11	65883921	65888539	10	chr11	65873965	65874567	10919	True	True	7.7552e-15	7.7552e-15	2.9081e-01	3.6583e-02	3.7230e-11
837	Muscle_Skeletal	ENSG00000101457.12	DNTTIP1	chr20	45791937	45811427	10	chr20	45738844	45739247	40645	True	True	7.6457e-15	7.6457e-15	2.9088e-01	3.6583e-02	3.7230e-11
838	Esophagus_Muscularis	ENSG00000186523.14	FAM86B1	chr8	12182096	12194133	2	chr8	12183088	12183295	75904	True	True	3.1384e-14	3.1384e-14	3.4802e-01	4.4342e-02	3.9595e-11
839	Whole_Blood	ENSG00000146700.8	SSC4D	chr7	76389334	76409695	9	chr7	76388823	76388890	62625	True	True	1.1178e-14	1.1178e-14	2.9716e-01	3.7567e-02	4.0778e-11
840	Brain_Frontal_Cortex_BA9	ENSG00000168903.8	BTNL3	chr5	180988845	181006727	10	chr5	180986484	180986608	75560	True	True	3.4291e-16	3.4291e-16	-5.7394e-01	6.3368e-02	4.1410e-11
841	Testis	ENSG00000235081.1	AC010492.2	chr19	54229036	54230213	16	chr19	54233216	54233873	74710	True	True	3.0536e-15	3.0536e-15	4.2554e-01	5.1232e-02	4.1598e-11
842	Artery_Aorta	ENSG00000197915.5	HRNR	chr1	152212082	152224193	9	chr1	152213243	152221044	73735	True	True	4.8910e-15	4.8910e-15	3.8954e-01	4.7688e-02	4.2002e-11
843	Artery_Aorta	ENSG00000221947.7	XKR9	chr8	70669365	70790371	4	chr8	70711584	70711994	66512	True	True	1.1223e-14	1.1223e-14	-3.8472e-01	4.7793e-02	4.2002e-11
844	Cells_Cultured_fibroblasts	ENSG00000243896.3	OR2A7	chr7	144258607	144259722	1	chr7	144345782	144346370	64103	True	True	8.1937e-14	8.1937e-14	3.3735e-01	4.3797e-02	4.3175e-11
845	Pituitary	ENSG00000120071.13	KANSL1	chr17	46029916	46225389	4	chr17	46265245	46265480	27372	True	True	2.9429e-15	2.9429e-15	4.9038e-01	5.7844e-02	4.4077e-11
846	Muscle_Skeletal	ENSG00000240356.6	RPL23AP7	chr2	113610502	113627090	9	chr2	113610060	113611275	74956	True	True	1.1817e-14	1.1817e-14	-2.8890e-01	3.6606e-02	4.9899e-11
847	Testis	ENSG00000196151.10	WDSUB1	chr2	159235793	159286799	3	chr2	159237781	159237871	37499	True	True	2.0030e-14	2.0030e-14	4.1388e-01	5.1537e-02	4.9913e-11
848	Esophagus_Gastroesophageal_Junction	ENSG00000168903.8	BTNL3	chr5	180988845	181006727	10	chr5	180986484	180986608	75560	True	True	3.8410e-15	3.8410e-15	-4.2050e-01	5.0879e-02	5.0424e-11
849	Adipose_Subcutaneous	ENSG00000269713.7	NBPF9	chr1	149054027	149103561	1	chr1	149023568	149023842	73733	True	True	9.4246e-14	9.4246e-14	3.0700e-01	4.0181e-02	5.0430e-11
850	Thyroid	ENSG00000130024.14	PHF10	chr6	169705133	169724055	15	chr6	169765857	169766056	60392	True	True	9.1723e-15	9.1723e-15	-3.2096e-01	4.0274e-02	5.1455e-11
851	Adipose_Subcutaneous	ENSG00000244026.6	FAM86DP	chr3	75421552	75435110	1	chr3	75422510	75422667	75250	True	True	9.9739e-14	9.9739e-14	3.0670e-01	4.0185e-02	5.2209e-11
852	Pancreas	ENSG00000188818.12	ZDHHC11	chr5	795606	850986	18	chr5	774459	774835	75458	True	True	2.3489e-15	2.3489e-15	4.4007e-01	5.2549e-02	5.5020e-11
853	Testis	ENSG00000171916.16	LGALS9C	chr17	18476737	18494945	2	chr17	18504028	18504185	74445	True	True	3.4349e-14	3.4349e-14	4.1045e-01	5.1625e-02	5.5705e-11
854	Esophagus_Mucosa	ENSG00000262500.1	MAPK8IP1P1	chr17	46243606	46245044	2	chr17	46255352	46255972	27371	True	True	4.3154e-14	4.3154e-14	3.3583e-01	4.3128e-02	5.6033e-11
855	Colon_Sigmoid	ENSG00000188818.12	ZDHHC11	chr5	795606	850986	18	chr5	764827	765401	75457	True	True	2.0278e-15	2.0278e-15	4.3371e-01	5.1764e-02	5.8208e-11
856	Colon_Sigmoid	ENSG00000224914.3	LINC00863	chr10	87342736	87357667	1	chr10	87320412	87320633	73910	True	True	3.5728e-14	3.5728e-14	4.1570e-01	5.2250e-02	5.8208e-11
857	Thyroid	ENSG00000100058.12	CRYBB2P1	chr22	25448105	25520854	11	chr22	25441409	25442902	42963	True	True	1.4596e-14	1.4596e-14	3.1864e-01	4.0308e-02	5.9174e-11
858	Adipose_Subcutaneous	ENSG00000040933.15	INPP4A	chr2	98444854	98594390	8	chr2	98413883	98413969	36364	True	True	1.4494e-14	1.4494e-14	-3.1651e-01	4.0049e-02	5.9405e-11
859	Nerve_Tibial	ENSG00000124116.18	WFDC3	chr20	45747944	45791932	10	chr20	45738844	45739247	40645	True	True	1.2280e-14	1.2280e-14	3.3105e-01	4.1661e-02	6.0812e-11
860	Nerve_Tibial	ENSG00000267056.2	AC005336.4	chr19	15910582	15911824	17	chr19	15882462	15882698	32055	True	True	7.4669e-15	7.4669e-15	3.3361e-01	4.1622e-02	6.1650e-11
861	Brain_Nucleus_accumbens_basal_ganglia	ENSG00000260953.1	RP11-426C22.6	chr16	29262273	29264479	8	chr16	29273273	29273927	74348	True	True	1.3021e-15	1.3021e-15	5.3150e-01	6.0972e-02	6.3417e-11
862	Thyroid	ENSG00000171903.16	CYP4F11	chr19	15912367	15934867	21	chr19	15882462	15882698	32055	True	True	8.3248e-15	8.3248e-15	3.2144e-01	4.0268e-02	6.3512e-11
863	Skin_Not_Sun_Exposed_Suprapubic	ENSG00000255495.1	AC145124.2	chr8	12194467	12196280	2	chr8	12183088	12183295	75904	True	True	5.6792e-14	5.6792e-14	3.2697e-01	4.2263e-02	6.3755e-11
864	Adipose_Subcutaneous	ENSG00000113303.11	BTNL8	chr5	180899077	180950906	10	chr5	180986484	180986608	75560	True	True	1.2802e-14	1.2802e-14	3.1713e-01	4.0041e-02	6.4220e-11
865	Artery_Tibial	ENSG00000249437.7	NAIP	chr5	70968483	71025114	3	chr5	70910460	70911084	54202	True	True	4.3475e-14	4.3475e-14	3.0940e-01	3.9935e-02	6.4611e-11
866	Heart_Left_Ventricle	ENSG00000224769.1	MUC20P1	chr3	195614947	195620233	10	chr3	195717039	195717263	75328	True	True	5.2587e-15	5.2587e-15	3.8961e-01	4.7751e-02	6.4632e-11
867	Thyroid	ENSG00000224914.3	LINC00863	chr10	87342736	87357667	1	chr10	87320412	87320633	73910	True	True	1.8071e-13	1.8071e-13	3.0569e-01	4.0489e-02	6.4727e-11
868	Lung	ENSG00000231698.2	AP002856.5	chr11	131253422	131350917	5	chr11	131342135	131342608	12484	True	True	2.7239e-14	2.7239e-14	-3.3152e-01	4.2277e-02	6.6650e-11
869	Adipose_Subcutaneous	ENSG00000100058.12	CRYBB2P1	chr22	25448105	25520854	11	chr22	25441409	25442902	42963	True	True	1.2461e-14	1.2461e-14	3.1726e-01	4.0039e-02	6.7357e-11
870	Skin_Not_Sun_Exposed_Suprapubic	ENSG00000159314.11	ARHGAP27	chr17	45393902	45434421	5	chr17	45444856	45445006	74473	True	True	2.6242e-14	2.6242e-14	3.3109e-01	4.2199e-02	7.2012e-11
871	Cells_Cultured_fibroblasts	ENSG00000249437.7	NAIP	chr5	70968483	71025114	3	chr5	70910460	70911084	54202	True	True	4.7030e-14	4.7030e-14	3.4044e-01	4.3745e-02	7.2574e-11
872	Thyroid	ENSG00000164669.12	INTS4P1	chr7	65141225	65234216	7	chr7	65283114	65283872	62200	True	True	2.9456e-14	2.9456e-14	3.1509e-01	4.0358e-02	7.2828e-11
873	Colon_Transverse	ENSG00000273018.5	CTD-2303H24.2	chr17	18521125	18534062	3	chr17	18504028	18504185	74445	True	True	2.1618e-14	2.1618e-14	3.9016e-01	4.8937e-02	7.6357e-11
874	Esophagus_Mucosa	ENSG00000114054.13	PCCB	chr3	136250306	136336232	12	chr3	136304357	136304976	47130	True	True	1.0146e-14	1.0146e-14	-3.4361e-01	4.2999e-02	7.6907e-11
875	Thyroid	ENSG00000242551.2	POU5F1P6	chr3	128674735	128677005	16	chr3	128678414	128678974	46978	True	True	1.4179e-14	1.4179e-14	3.1878e-01	4.0306e-02	7.9033e-11
876	Testis	ENSG00000188690.12	UROS	chr10	125784980	125823248	4	chr10	125824765	125825183	8900	True	True	2.5584e-14	2.5584e-14	-4.1233e-01	5.1577e-02	8.1052e-11
877	Testis	ENSG00000167494.9	NOS2P2	chr17	18497095	18506313	2	chr17	18504028	18504185	74445	True	True	5.3364e-14	5.3364e-14	4.0762e-01	5.1697e-02	8.2611e-11
878	Cells_Cultured_fibroblasts	ENSG00000270696.1	RP11-342K6.1	chr2	75660462	75662208	7	chr2	75712061	75712382	36031	True	True	2.3815e-14	2.3815e-14	-3.4418e-01	4.3682e-02	8.3755e-11
879	Heart_Atrial_Appendage	ENSG00000204959.4	ARHGEF34P	chr7	144272445	144286966	1	chr7	144345782	144346370	64103	True	True	8.5212e-14	8.5212e-14	3.8125e-01	4.9066e-02	8.4027e-11
880	Pancreas	ENSG00000259370.2	RP11-1069G10.1	chr15	62827675	62884034	3	chr15	62893477	62893539	21663	True	True	2.2951e-14	2.2951e-14	4.2562e-01	5.2955e-02	8.4623e-11
881	Muscle_Skeletal	ENSG00000255495.1	AC145124.2	chr8	12194467	12196280	2	chr8	12183088	12183295	75904	True	True	9.4252e-14	9.4252e-14	2.7923e-01	3.6715e-02	8.6473e-11
882	Colon_Transverse	ENSG00000271662.1	RP11-141C7.3	chr3	195650146	195651472	9	chr3	195694561	195694966	75325	True	True	8.6145e-15	8.6145e-15	3.9567e-01	4.8812e-02	8.7134e-11
883	Cells_EBV-transformed_lymphocytes	ENSG00000101057.15	MYBL2	chr20	43667019	43716496	12	chr20	43642894	43646223	40590	True	True	3.3484e-16	3.3484e-16	6.1263e-01	6.6326e-02	8.9294e-11
884	Artery_Coronary	ENSG00000273018.5	CTD-2303H24.2	chr17	18521125	18534062	3	chr17	18504028	18504185	74445	True	True	3.7755e-15	3.7755e-15	5.1506e-01	6.0459e-02	9.0405e-11
885	Testis	ENSG00000154447.14	SH3RF1	chr4	169094256	169271105	16	chr4	169178280	169178366	52000	True	True	7.7459e-15	7.7459e-15	-4.1982e-01	5.1383e-02	9.1758e-11
886	Testis	ENSG00000214425.7	LRRC37A4P	chr17	45506741	45550335	4	chr17	45444856	45445006	74473	True	True	3.0962e-14	3.0962e-14	-4.1111e-01	5.1608e-02	9.1758e-11
887	Heart_Atrial_Appendage	ENSG00000224914.3	LINC00863	chr10	87342736	87357667	1	chr10	87320412	87320633	73910	True	True	9.7781e-14	9.7781e-14	3.8040e-01	4.9085e-02	9.2403e-11
888	Esophagus_Muscularis	ENSG00000153207.14	AHCTF1	chr1	246839098	246931978	17	chr1	246944861	246945458	5560	True	True	8.9505e-15	8.9505e-15	3.5491e-01	4.4219e-02	9.3458e-11
889	Lung	ENSG00000244198.5	RP4-545C24.1	chr7	144194858	144280547	3	chr7	144345782	144346370	64103	True	True	6.7176e-14	6.7176e-14	3.2669e-01	4.2352e-02	9.6760e-11
890	Nerve_Tibial	ENSG00000180185.11	FAHD1	chr16	1827195	1840207	22	chr16	1873896	1874542	22904	True	True	9.5480e-15	9.5480e-15	-3.3235e-01	4.1641e-02	1.0009e-10
891	Nerve_Tibial	ENSG00000164669.12	INTS4P1	chr7	65141225	65234216	7	chr7	65283114	65283872	62200	True	True	3.1234e-14	3.1234e-14	3.2619e-01	4.1736e-02	1.0225e-10
892	Breast_Mammary_Tissue	ENSG00000237975.6	FLG-AS1	chr1	152168125	152445456	16	chr1	152213243	152221044	73735	True	True	6.4319e-15	6.4319e-15	-3.8418e-01	4.7300e-02	1.0376e-10
893	Breast_Mammary_Tissue	ENSG00000255495.1	AC145124.2	chr8	12194467	12196280	2	chr8	12183088	12183295	75904	True	True	5.0644e-14	5.0644e-14	3.7209e-01	4.7553e-02	1.0376e-10
894	Heart_Left_Ventricle	ENSG00000262539.1	RP11-259G18.3	chr17	46259551	46260606	2	chr17	46255352	46255972	27371	True	True	4.5120e-14	4.5120e-14	3.7694e-01	4.8023e-02	1.0475e-10
895	Artery_Tibial	ENSG00000219481.10	NBPF1	chr1	16562319	16613562	1	chr1	16640586	16641179	832	True	True	2.2275e-13	2.2275e-13	3.0098e-01	4.0049e-02	1.0575e-10
896	Artery_Tibial	ENSG00000068654.15	POLR1A	chr2	86020216	86106155	9	chr2	86056332	86056468	36230	True	True	2.4544e-14	2.4544e-14	-3.1228e-01	3.9896e-02	1.0575e-10
897	Testis	ENSG00000196932.11	TMEM26	chr10	61406643	61453450	8	chr10	61458184	61458257	7366	True	True	1.8341e-14	1.8341e-14	-4.1443e-01	5.1523e-02	1.0632e-10
898	Esophagus_Gastroesophageal_Junction	ENSG00000249908.2	BRD9P2	chr5	767382	768930	16	chr5	764827	765401	75457	True	True	5.4850e-15	5.4850e-15	4.1833e-01	5.0935e-02	1.0915e-10
899	Cells_Cultured_fibroblasts	ENSG00000244026.6	FAM86DP	chr3	75421552	75435110	1	chr3	75422510	75422667	75250	True	True	2.2498e-13	2.2498e-13	3.3164e-01	4.3891e-02	1.1047e-10
900	Skin_Sun_Exposed_Lower_leg	ENSG00000175087.9	PDIK1L	chr1	26111165	26125543	6	chr1	26133457	26138595	1154	True	True	4.2818e-14	4.2818e-14	3.0591e-01	3.9498e-02	1.1301e-10
901	Nerve_Tibial	ENSG00000138750.14	NUP54	chr4	76114659	76148515	8	chr4	76150152	76150366	50418	True	True	3.0868e-14	3.0868e-14	-3.2625e-01	4.1735e-02	1.1339e-10
902	Skin_Sun_Exposed_Lower_leg	ENSG00000270127.2	RP11-526I2.5	chr15	100547765	100550153	8	chr15	100554291	100558659	22655	True	True	3.3419e-14	3.3419e-14	3.0715e-01	3.9482e-02	1.1554e-10
903	Whole_Blood	ENSG00000100058.12	CRYBB2P1	chr22	25448105	25520854	11	chr22	25441409	25442902	42963	True	True	2.6871e-14	2.6871e-14	2.9303e-01	3.7617e-02	1.1741e-10
904	Brain_Cerebellum	ENSG00000260075.1	NSFP1	chr17	46372855	46487141	1	chr17	46573583	46574143	27373	True	True	1.4374e-14	1.4374e-14	5.0773e-01	6.1071e-02	1.1926e-10
905	Small_Intestine_Terminal_Ileum	ENSG00000197888.2	UGT2B17	chr4	68537184	68568527	2	chr4	68596915	68597248	75398	True	True	2.3794e-15	2.3794e-15	5.6162e-01	6.4218e-02	1.2135e-10
906	Adipose_Subcutaneous	ENSG00000254152.1	CTD-3107M8.2	chr8	30349866	30350347	11	chr8	30362750	30363355	65649	True	True	2.3442e-14	2.3442e-14	3.1410e-01	4.0083e-02	1.2418e-10
907	Testis	ENSG00000237975.6	FLG-AS1	chr1	152168125	152445456	16	chr1	152213243	152221044	73735	True	True	1.1404e-14	1.1404e-14	-4.1742e-01	5.1446e-02	1.2946e-10
908	Artery_Tibial	ENSG00000241945.7	PWP2	chr21	44107290	44131181	14	chr21	44163310	44163456	42417	True	True	2.0253e-14	2.0253e-14	3.1325e-01	3.9882e-02	1.3187e-10
909	Muscle_Skeletal	ENSG00000214562.14	NUTM2D	chr10	87357883	87370695	1	chr10	87320412	87320633	73910	True	True	3.0207e-13	3.0207e-13	2.7363e-01	3.6777e-02	1.3556e-10
910	Nerve_Tibial	ENSG00000255052.4	FAM66D	chr8	12115782	12177550	2	chr8	12183088	12183295	75904	True	True	1.5378e-13	1.5378e-13	3.1768e-01	4.1864e-02	1.3871e-10
911	Esophagus_Mucosa	ENSG00000177697.17	CD151	chr11	832884	839720	16	chr11	833784	833856	9448	True	True	1.4101e-14	1.4101e-14	-3.4186e-01	4.3028e-02	1.3877e-10
912	Nerve_Tibial	ENSG00000249437.7	NAIP	chr5	70968483	71025114	3	chr5	70910460	70911084	54202	True	True	1.0477e-13	1.0477e-13	3.1975e-01	4.1833e-02	1.3926e-10
913	Adrenal_Gland	ENSG00000214401.4	KANSL1-AS1	chr17	46193576	46196723	2	chr17	46255352	46255972	27371	True	True	2.4385e-14	2.4385e-14	4.8048e-01	5.8861e-02	1.4197e-10
914	Adrenal_Gland	ENSG00000236397.3	DDX11L2	chr2	113599036	113601261	7	chr2	113610060	113611275	74956	True	True	6.7218e-15	6.7218e-15	-4.8950e-01	5.8525e-02	1.4197e-10
915	Adrenal_Gland	ENSG00000237975.6	FLG-AS1	chr1	152168125	152445456	16	chr1	152213243	152221044	73735	True	True	2.8886e-15	2.8886e-15	-4.9528e-01	5.8306e-02	1.4197e-10
916	Colon_Transverse	ENSG00000236397.3	DDX11L2	chr2	113599036	113601261	7	chr2	113610060	113611275	74956	True	True	1.9327e-14	1.9327e-14	-3.9084e-01	4.8922e-02	1.4399e-10
917	Colon_Transverse	ENSG00000229178.1	AC069513.4	chr3	195655565	195657927	8	chr3	195694561	195694966	75325	True	True	1.7470e-14	1.7470e-14	3.9145e-01	4.8908e-02	1.4399e-10
918	Adipose_Subcutaneous	ENSG00000168528.11	SERINC2	chr1	31409565	31434680	5	chr1	31431747	31432230	73658	True	True	6.1952e-14	6.1952e-14	-3.0916e-01	4.0152e-02	1.4625e-10
919	Artery_Tibial	ENSG00000172803.17	SNX32	chr11	65833641	65853701	12	chr11	65873965	65874567	10919	True	True	2.7012e-14	2.7012e-14	3.1180e-01	3.9902e-02	1.4773e-10
920	Artery_Coronary	ENSG00000260075.1	NSFP1	chr17	46372855	46487141	1	chr17	46573583	46574143	27373	True	True	2.4752e-14	2.4752e-14	5.0160e-01	6.1019e-02	1.4817e-10
921	Adipose_Visceral_Omentum	ENSG00000262500.1	MAPK8IP1P1	chr17	46243606	46245044	2	chr17	46255352	46255972	27371	True	True	1.0845e-13	1.0845e-13	3.3961e-01	4.4290e-02	1.4951e-10
922	Heart_Left_Ventricle	ENSG00000146556.14	WASH2P	chr2	113588550	113599034	7	chr2	113610060	113611275	74956	True	True	1.9531e-14	1.9531e-14	3.8194e-01	4.7917e-02	1.5035e-10
923	Colon_Transverse	ENSG00000213077.5	FAM106A	chr17	18524566	18526846	3	chr17	18504028	18504185	74445	True	True	5.0738e-14	5.0738e-14	3.8496e-01	4.9053e-02	1.5054e-10
924	Brain_Cortex	ENSG00000090857.13	PDPR	chr16	70113626	70162537	6	chr16	70153772	70154026	24660	True	True	2.1957e-15	2.1957e-15	5.2443e-01	6.0818e-02	1.6017e-10
925	Esophagus_Gastroesophageal_Junction	ENSG00000244479.6	OR2A1-AS1	chr7	144253533	144356181	2	chr7	144345782	144346370	64103	True	True	7.1691e-14	7.1691e-14	4.0218e-01	5.1342e-02	1.6941e-10
926	Brain_Cortex	ENSG00000224769.1	MUC20P1	chr3	195614947	195620233	10	chr3	195717039	195717263	75328	True	True	2.3668e-15	2.3668e-15	5.2391e-01	6.0841e-02	1.6994e-10
927	Brain_Cortex	ENSG00000214425.7	LRRC37A4P	chr17	45506741	45550335	4	chr17	45444856	45445006	74473	True	True	8.2218e-15	8.2218e-15	-5.1509e-01	6.1224e-02	1.6994e-10
928	Brain_Cortex	ENSG00000273018.5	CTD-2303H24.2	chr17	18521125	18534062	3	chr17	18504028	18504185	74445	True	True	1.1649e-14	1.1649e-14	5.1258e-01	6.1331e-02	1.6994e-10
929	Esophagus_Muscularis	ENSG00000204959.4	ARHGEF34P	chr7	144272445	144286966	1	chr7	144345782	144346370	64103	True	True	2.8936e-13	2.8936e-13	3.3538e-01	4.4559e-02	1.7317e-10
930	Whole_Blood	ENSG00000165280.15	VCP	chr9	35056064	35073249	6	chr9	35018978	35019042	68874	True	True	7.4809e-14	7.4809e-14	2.8811e-01	3.7676e-02	1.7480e-10
931	Testis	ENSG00000277870.5	FAM230A	chr22	18422244	18500594	1	chr22	18396478	18396779	42760	True	True	2.5192e-13	2.5192e-13	3.9742e-01	5.1951e-02	1.7510e-10
932	Spleen	ENSG00000172543.7	CTSW	chr11	65879809	65883741	10	chr11	65873965	65874567	10919	True	True	6.4123e-15	6.4123e-15	-4.9372e-01	5.8898e-02	1.7667e-10
933	Brain_Cortex	ENSG00000260075.1	NSFP1	chr17	46372855	46487141	1	chr17	46573583	46574143	27373	True	True	5.4306e-14	5.4306e-14	5.0123e-01	6.1808e-02	1.8864e-10
934	Brain_Cortex	ENSG00000184227.7	ACOT1	chr14	73537114	73543794	17	chr14	73542020	73542284	19698	True	True	2.9905e-15	2.9905e-15	5.2227e-01	6.0913e-02	1.8864e-10
935	Esophagus_Mucosa	ENSG00000237438.7	CECR7	chr22	17036570	17060825	14	chr22	17066894	17067069	42673	True	True	2.2644e-14	2.2644e-14	3.3932e-01	4.3070e-02	1.8998e-10
936	Thyroid	ENSG00000124116.18	WFDC3	chr20	45747944	45791932	10	chr20	45738844	45739247	40645	True	True	5.5458e-14	5.5458e-14	3.1185e-01	4.0404e-02	1.9059e-10
937	Nerve_Tibial	ENSG00000026297.15	RNASET2	chr6	166929504	166957184	11	chr6	166997607	166997910	60153	True	True	4.2003e-14	4.2003e-14	-3.2463e-01	4.1760e-02	2.0118e-10
938	Esophagus_Mucosa	ENSG00000241945.7	PWP2	chr21	44107290	44131181	14	chr21	44163310	44163456	42417	True	True	2.4656e-14	2.4656e-14	3.3886e-01	4.3078e-02	2.0169e-10
939	Colon_Sigmoid	ENSG00000262500.1	MAPK8IP1P1	chr17	46243606	46245044	2	chr17	46255352	46255972	27371	True	True	6.8594e-14	6.8594e-14	4.1145e-01	5.2360e-02	2.0511e-10
940	Pancreas	ENSG00000206077.10	ZDHHC11B	chr5	710360	766952	26	chr5	764827	765401	75457	True	True	6.8031e-15	6.8031e-15	4.3342e-01	5.2738e-02	2.0595e-10
941	Brain_Cerebellar_Hemisphere	ENSG00000283426.1	RP11-141C7.2	chr3	195701618	195711643	8	chr3	195717039	195717263	75328	True	True	2.1966e-15	2.1966e-15	5.6220e-01	6.4188e-02	2.1603e-10
942	Colon_Transverse	ENSG00000262539.1	RP11-259G18.3	chr17	46259551	46260606	2	chr17	46255352	46255972	27371	True	True	1.1452e-13	1.1452e-13	3.7991e-01	4.9165e-02	2.1781e-10
943	Esophagus_Mucosa	ENSG00000141098.12	GFOD2	chr16	67674531	67719421	16	chr16	67712685	67712972	24561	True	True	2.5176e-14	2.5176e-14	-3.3875e-01	4.3080e-02	2.2416e-10
944	Esophagus_Mucosa	ENSG00000138744.14	NAAA	chr4	75913657	75940949	12	chr4	76027456	76027965	50412	True	True	3.2827e-14	3.2827e-14	3.3731e-01	4.3103e-02	2.2416e-10
945	Heart_Left_Ventricle	ENSG00000206077.10	ZDHHC11B	chr5	710360	766952	26	chr5	774459	774835	75458	True	True	8.3906e-15	8.3906e-15	3.8690e-01	4.7810e-02	2.2791e-10
946	Skin_Sun_Exposed_Lower_leg	ENSG00000180185.11	FAHD1	chr16	1827195	1840207	22	chr16	1873896	1874542	22904	True	True	2.4392e-14	2.4392e-14	-3.0871e-01	3.9461e-02	2.2791e-10
947	Artery_Tibial	ENSG00000258429.1	PDF	chr16	69328621	69330595	11	chr16	69325358	69325494	24636	True	True	4.7905e-14	4.7905e-14	3.0891e-01	3.9942e-02	2.2802e-10
948	Artery_Tibial	ENSG00000032742.17	IFT88	chr13	20567069	20691437	6	chr13	20550539	20550640	16414	True	True	8.7544e-14	8.7544e-14	-3.0582e-01	3.9984e-02	2.2802e-10
949	Artery_Tibial	ENSG00000188933.14	USP32P1	chr17	16786489	16804455	4	chr17	16811537	16811694	74442	True	True	1.3258e-13	1.3258e-13	3.0368e-01	4.0013e-02	2.2802e-10
950	Artery_Aorta	ENSG00000279267.1	RP11-395L14.18	chr2	113605867	113607908	7	chr2	113610060	113611275	74956	True	True	3.6869e-14	3.6869e-14	-3.7768e-01	4.7943e-02	2.3219e-10
951	Brain_Cortex	ENSG00000233327.10	USP32P2	chr17	18511262	18523295	2	chr17	18504028	18504185	74445	True	True	3.8563e-14	3.8563e-14	5.0379e-01	6.1702e-02	2.3442e-10
952	Skin_Not_Sun_Exposed_Suprapubic	ENSG00000250334.5	LINC00989	chr4	79492416	79576460	3	chr4	79558543	79558722	50478	True	True	1.4980e-13	1.4980e-13	3.2171e-01	4.2344e-02	2.4127e-10
953	Pituitary	ENSG00000283426.1	RP11-141C7.2	chr3	195701618	195711643	8	chr3	195712742	195714439	75327	True	True	9.4975e-15	9.4975e-15	4.8239e-01	5.8139e-02	2.4893e-10
954	Lung	ENSG00000229178.1	AC069513.4	chr3	195655565	195657927	8	chr3	195717039	195717263	75328	True	True	6.6158e-14	6.6158e-14	3.2677e-01	4.2351e-02	2.4941e-10
955	Pituitary	ENSG00000214425.7	LRRC37A4P	chr17	45506741	45550335	4	chr17	45444856	45445006	74473	True	True	2.1502e-14	2.1502e-14	-4.7669e-01	5.8346e-02	2.5047e-10
956	Heart_Atrial_Appendage	ENSG00000243896.3	OR2A7	chr7	144258607	144259722	1	chr7	144345782	144346370	64103	True	True	2.8818e-13	2.8818e-13	3.7358e-01	4.9232e-02	2.6144e-10
957	Nerve_Tibial	ENSG00000271032.1	CTD-2527I21.14	chr19	35014961	35025335	11	chr19	35022646	35022699	32885	True	True	5.6077e-14	5.6077e-14	3.2310e-01	4.1783e-02	2.6404e-10
958	Artery_Tibial	ENSG00000115364.13	MRPL19	chr2	75646783	75690851	8	chr2	75712061	75712382	36031	True	True	8.0031e-14	8.0031e-14	3.0629e-01	3.9978e-02	2.7018e-10
959	Brain_Cortex	ENSG00000120071.13	KANSL1	chr17	46029916	46225389	4	chr17	46265245	46265480	27372	True	True	2.5133e-14	2.5133e-14	5.0697e-01	6.1569e-02	2.7161e-10
960	Lung	ENSG00000241945.7	PWP2	chr21	44107290	44131181	14	chr21	44163310	44163456	42417	True	True	4.2856e-14	4.2856e-14	3.2911e-01	4.2315e-02	2.7760e-10
961	Heart_Left_Ventricle	ENSG00000168903.8	BTNL3	chr5	180988845	181006727	10	chr5	180986484	180986608	75560	True	True	2.8096e-14	2.8096e-14	-3.7978e-01	4.7963e-02	2.7954e-10
962	Brain_Cerebellum	ENSG00000233327.10	USP32P2	chr17	18511262	18523295	2	chr17	18504028	18504185	74445	True	True	2.8283e-14	2.8283e-14	5.0279e-01	6.1276e-02	2.8161e-10
963	Brain_Cerebellum	ENSG00000247228.2	RP11-296I10.3	chr16	70156340	70173321	6	chr16	70149799	70150399	24659	True	True	8.8072e-15	8.8072e-15	5.1126e-01	6.0923e-02	2.8161e-10
964	Brain_Frontal_Cortex_BA9	ENSG00000090857.13	PDPR	chr16	70113626	70162537	6	chr16	70153772	70154026	24660	True	True	5.9878e-15	5.9878e-15	5.5347e-01	6.4449e-02	2.8924e-10
965	Esophagus_Muscularis	ENSG00000120071.13	KANSL1	chr17	46029916	46225389	4	chr17	46265245	46265480	27372	True	True	1.2675e-13	1.2675e-13	3.4014e-01	4.4478e-02	2.9583e-10
966	Minor_Salivary_Gland	ENSG00000260075.1	NSFP1	chr17	46372855	46487141	1	chr17	46573583	46574143	27373	True	True	1.2076e-14	1.2076e-14	5.9103e-01	6.8419e-02	3.0084e-10
967	Skin_Sun_Exposed_Lower_leg	ENSG00000184227.7	ACOT1	chr14	73537114	73543794	17	chr14	73542020	73542284	19698	True	True	4.5891e-14	4.5891e-14	3.0556e-01	3.9503e-02	3.2572e-10
968	Colon_Transverse	ENSG00000172803.17	SNX32	chr11	65833641	65853701	12	chr11	65873965	65874567	10919	True	True	2.9753e-14	2.9753e-14	3.8823e-01	4.8981e-02	3.2696e-10
969	Artery_Tibial	ENSG00000220161.4	LINC02076	chr17	18411159	18414380	6	chr17	18504028	18504185	74445	True	True	1.3592e-13	1.3592e-13	-3.0355e-01	4.0014e-02	3.3790e-10
970	Colon_Sigmoid	ENSG00000120071.13	KANSL1	chr17	46029916	46225389	4	chr17	46265245	46265480	27372	True	True	6.0095e-14	6.0095e-14	4.1232e-01	5.2338e-02	3.3824e-10
971	Esophagus_Gastroesophageal_Junction	ENSG00000215908.10	CROCCP2	chr1	16618253	16657232	1	chr1	16640586	16641179	832	True	True	3.0726e-13	3.0726e-13	3.9264e-01	5.1574e-02	3.4574e-10
972	Whole_Blood	ENSG00000197142.10	ACSL5	chr10	112374018	112428380	10	chr10	112440034	112440213	8541	True	True	9.1065e-14	9.1065e-14	2.8716e-01	3.7687e-02	3.4782e-10
973	Thyroid	ENSG00000132740.8	IGHMBP2	chr11	68903842	68940599	18	chr11	68929805	68929955	11063	True	True	5.7055e-14	5.7055e-14	3.1170e-01	4.0406e-02	3.4823e-10
974	Whole_Blood	ENSG00000160221.16	C21orf33	chr21	44133605	44145723	14	chr21	44163310	44163456	42417	True	True	6.9296e-14	6.9296e-14	2.8848e-01	3.7672e-02	3.6355e-10
975	Lung	ENSG00000244026.6	FAM86DP	chr3	75421552	75435110	1	chr3	75422510	75422667	75250	True	True	8.3246e-13	8.3246e-13	3.1273e-01	4.2563e-02	3.7515e-10
976	Lung	ENSG00000219481.10	NBPF1	chr1	16562319	16613562	1	chr1	16640586	16641179	832	True	True	8.4031e-13	8.4031e-13	3.1268e-01	4.2564e-02	3.7515e-10
977	Esophagus_Gastroesophageal_Junction	ENSG00000233327.10	USP32P2	chr17	18511262	18523295	2	chr17	18504028	18504185	74445	True	True	1.7693e-13	1.7693e-13	3.9630e-01	5.1486e-02	3.8008e-10
978	Esophagus_Muscularis	ENSG00000243896.3	OR2A7	chr7	144258607	144259722	1	chr7	144345782	144346370	64103	True	True	7.0060e-13	7.0060e-13	3.3018e-01	4.4646e-02	3.9883e-10
979	Colon_Transverse	ENSG00000249908.2	BRD9P2	chr5	767382	768930	16	chr5	774459	774835	75458	True	True	2.8251e-14	2.8251e-14	3.8854e-01	4.8974e-02	3.9915e-10
980	Pancreas	ENSG00000138750.14	NUP54	chr4	76114659	76148515	8	chr4	76150152	76150366	50418	True	True	4.5619e-14	4.5619e-14	-4.2113e-01	5.3078e-02	4.0369e-10
981	Adipose_Subcutaneous	ENSG00000186301.8	MST1P2	chr1	16645622	16650289	1	chr1	16640586	16641179	832	True	True	8.8200e-13	8.8200e-13	2.9516e-01	4.0339e-02	4.0842e-10
982	Heart_Atrial_Appendage	ENSG00000138744.14	NAAA	chr4	75913657	75940949	12	chr4	76027456	76027965	50412	True	True	3.9189e-14	3.9189e-14	3.8604e-01	4.8960e-02	4.1022e-10
983	Whole_Blood	ENSG00000279267.1	RP11-395L14.18	chr2	113605867	113607908	7	chr2	113610060	113611275	74956	True	True	1.5995e-13	1.5995e-13	-2.8440e-01	3.7720e-02	4.1181e-10
984	Colon_Sigmoid	ENSG00000223482.7	NUTM2A-AS1	chr10	87203875	87342612	1	chr10	87320412	87320633	73910	True	True	3.1507e-13	3.1507e-13	4.0128e-01	5.2620e-02	4.1871e-10
985	Small_Intestine_Terminal_Ileum	ENSG00000260075.1	NSFP1	chr17	46372855	46487141	1	chr17	46573583	46574143	27373	True	True	3.3030e-14	3.3030e-14	5.4191e-01	6.5230e-02	4.2114e-10
986	Adipose_Subcutaneous	ENSG00000130508.10	PXDN	chr2	1631887	1744852	9	chr2	1751727	1751786	74778	True	True	1.0745e-13	1.0745e-13	3.0632e-01	4.0190e-02	4.3936e-10
987	Brain_Frontal_Cortex_BA9	ENSG00000214425.7	LRRC37A4P	chr17	45506741	45550335	4	chr17	45444856	45445006	74473	True	True	1.8553e-14	1.8553e-14	-5.4498e-01	6.4881e-02	4.4808e-10
988	Cells_Cultured_fibroblasts	ENSG00000089876.11	DHX32	chr10	125836554	125896436	4	chr10	125824765	125825183	8900	True	True	2.3561e-13	2.3561e-13	-3.3138e-01	4.3896e-02	4.5245e-10
989	Thyroid	ENSG00000104936.17	DMPK	chr19	45769717	45782552	19	chr19	45775831	45776580	33515	True	True	7.1997e-14	7.1997e-14	-3.1050e-01	4.0422e-02	4.5774e-10
990	Heart_Atrial_Appendage	ENSG00000197915.5	HRNR	chr1	152212082	152224193	9	chr1	152213243	152221044	73735	True	True	6.5630e-14	6.5630e-14	3.8287e-01	4.9030e-02	4.9616e-10
991	Artery_Tibial	ENSG00000197915.5	HRNR	chr1	152212082	152224193	9	chr1	152213243	152221044	73735	True	True	1.3649e-13	1.3649e-13	3.0353e-01	4.0015e-02	4.9988e-10
992	Small_Intestine_Terminal_Ileum	ENSG00000090857.13	PDPR	chr16	70113626	70162537	6	chr16	70149799	70150399	24659	True	True	9.8300e-15	9.8300e-15	5.5116e-01	6.4762e-02	5.0133e-10
993	Thyroid	ENSG00000138750.14	NUP54	chr4	76114659	76148515	8	chr4	76150152	76150366	50418	True	True	1.9032e-13	1.9032e-13	-3.0542e-01	4.0492e-02	5.0287e-10
994	Brain_Cerebellum	ENSG00000273018.5	CTD-2303H24.2	chr17	18521125	18534062	3	chr17	18504028	18504185	74445	True	True	4.3314e-14	4.3314e-14	4.9964e-01	6.1406e-02	5.0635e-10
995	Brain_Cerebellum	ENSG00000154874.15	CCDC144B	chr17	18537800	18625608	4	chr17	18504028	18504185	74445	True	True	3.5599e-14	3.5599e-14	5.0109e-01	6.1346e-02	5.0635e-10
996	Cells_Cultured_fibroblasts	ENSG00000258429.1	PDF	chr16	69328621	69330595	11	chr16	69325358	69325494	24636	True	True	9.8026e-14	9.8026e-14	3.3635e-01	4.3814e-02	5.0642e-10
997	Prostate	ENSG00000146556.14	WASH2P	chr2	113588550	113599034	7	chr2	113610060	113611275	74956	True	True	1.3982e-14	1.3982e-14	4.9524e-01	5.9807e-02	5.0653e-10
998	Skin_Not_Sun_Exposed_Suprapubic	ENSG00000141564.13	RPTOR	chr17	80544819	80966238	58	chr17	80743669	80745021	28682	True	True	1.7747e-14	1.7747e-14	3.3316e-01	4.2166e-02	5.4088e-10
999	Liver	ENSG00000189306.10	RRP7A	chr22	42509968	42519802	8	chr22	42546989	42547432	75216	True	True	1.2736e-14	1.2736e-14	5.0642e-01	6.0821e-02	5.5458e-10
1000	Artery_Tibial	ENSG00000206140.10	TMEM191C	chr22	21466423	21469935	1	chr22	21390298	21390911	42855	True	True	1.3880e-12	1.3880e-12	2.9121e-01	4.0176e-02	5.5490e-10
1001	Thyroid	ENSG00000100068.11	LRP5L	chr22	25351421	25405377	13	chr22	25441409	25442902	42963	True	True	1.3284e-13	1.3284e-13	3.0731e-01	4.0467e-02	5.6306e-10
1002	Artery_Aorta	ENSG00000138744.14	NAAA	chr4	75913657	75940949	12	chr4	76027456	76027965	50412	True	True	5.7220e-14	5.7220e-14	3.7503e-01	4.7999e-02	5.7460e-10
1003	Artery_Aorta	ENSG00000255495.1	AC145124.2	chr8	12194467	12196280	2	chr8	12183088	12183295	75904	True	True	3.4391e-13	3.4391e-13	3.6398e-01	4.8226e-02	5.7460e-10
1004	Lung	ENSG00000063854.12	HAGH	chr16	1795620	1826940	22	chr16	1916147	1916211	22908	True	True	6.2433e-14	6.2433e-14	3.2708e-01	4.2346e-02	6.0263e-10
1005	Esophagus_Muscularis	ENSG00000138744.14	NAAA	chr4	75913657	75940949	12	chr4	76027456	76027965	50412	True	True	9.2026e-14	9.2026e-14	3.4197e-01	4.4447e-02	6.1368e-10
1006	Pituitary	ENSG00000233327.10	USP32P2	chr17	18511262	18523295	2	chr17	18504028	18504185	74445	True	True	1.1775e-13	1.1775e-13	4.6448e-01	5.8778e-02	6.1723e-10
1007	Esophagus_Gastroesophageal_Junction	ENSG00000213077.5	FAM106A	chr17	18524566	18526846	3	chr17	18504028	18504185	74445	True	True	2.0038e-13	2.0038e-13	3.9548e-01	5.1506e-02	6.1760e-10
1008	Adipose_Visceral_Omentum	ENSG00000167914.11	GSDMA	chr17	39953263	39977766	13	chr17	39956231	39956296	27052	True	True	7.1590e-14	7.1590e-14	-3.4196e-01	4.4249e-02	6.2368e-10
1009	Whole_Blood	ENSG00000223648.4	IGHV3-64	chr14	106657725	106658258	3	chr14	106705656	106706543	20745	True	True	5.9330e-13	5.9330e-13	-2.7787e-01	3.7795e-02	6.4274e-10
1010	Pancreas	ENSG00000204959.4	ARHGEF34P	chr7	144272445	144286966	1	chr7	144345782	144346370	64103	True	True	6.1223e-13	6.1223e-13	4.0352e-01	5.3545e-02	6.4497e-10
1011	Esophagus_Gastroesophageal_Junction	ENSG00000180185.11	FAHD1	chr16	1827195	1840207	22	chr16	1873896	1874542	22904	True	True	2.9915e-14	2.9915e-14	-4.0777e-01	5.1203e-02	6.4798e-10
1012	Spleen	ENSG00000101057.15	MYBL2	chr20	43667019	43716496	12	chr20	43642894	43646223	40590	True	True	2.2076e-14	2.2076e-14	4.8502e-01	5.9229e-02	6.5689e-10
1013	Thyroid	ENSG00000270127.2	RP11-526I2.5	chr15	100547765	100550153	8	chr15	100554291	100558659	22655	True	True	2.5703e-13	2.5703e-13	3.0383e-01	4.0514e-02	6.6192e-10
1014	Artery_Aorta	ENSG00000115364.13	MRPL19	chr2	75646783	75690851	8	chr2	75712061	75712382	36031	True	True	1.0349e-13	1.0349e-13	3.7143e-01	4.8074e-02	6.6777e-10
1015	Brain_Caudate_basal_ganglia	ENSG00000233327.10	USP32P2	chr17	18511262	18523295	2	chr17	18504028	18504185	74445	True	True	4.3079e-14	4.3079e-14	5.1680e-01	6.3113e-02	6.9427e-10
1016	Adipose_Visceral_Omentum	ENSG00000197915.5	HRNR	chr1	152212082	152224193	9	chr1	152213243	152221044	73735	True	True	1.1927e-13	1.1927e-13	3.3907e-01	4.4299e-02	6.9988e-10
1017	Adipose_Subcutaneous	ENSG00000115364.13	MRPL19	chr2	75646783	75690851	8	chr2	75712061	75712382	36031	True	True	1.9755e-13	1.9755e-13	3.0314e-01	4.0233e-02	7.0470e-10
1018	Stomach	ENSG00000262539.1	RP11-259G18.3	chr17	46259551	46260606	2	chr17	46255352	46255972	27371	True	True	2.7985e-13	2.7985e-13	3.9498e-01	5.1762e-02	7.3719e-10
1019	Skin_Not_Sun_Exposed_Suprapubic	ENSG00000176681.14	LRRC37A	chr17	46292733	46337794	2	chr17	46255352	46255972	27371	True	True	7.2127e-13	7.2127e-13	3.1295e-01	4.2475e-02	7.4222e-10
1020	Skin_Sun_Exposed_Lower_leg	ENSG00000132740.8	IGHMBP2	chr11	68903842	68940599	18	chr11	68929805	68929955	11063	True	True	1.0152e-13	1.0152e-13	3.0154e-01	3.9556e-02	7.5023e-10
1021	Artery_Tibial	ENSG00000163902.11	RPN1	chr3	128619970	128681075	17	chr3	128678414	128678974	46978	True	True	1.1275e-13	1.1275e-13	3.0452e-01	4.0001e-02	7.5307e-10
1022	Pituitary	ENSG00000273018.5	CTD-2303H24.2	chr17	18521125	18534062	3	chr17	18504028	18504185	74445	True	True	1.0639e-13	1.0639e-13	4.6522e-01	5.8752e-02	7.6046e-10
1023	Whole_Blood	ENSG00000091073.19	DTX2	chr7	76461676	76505994	6	chr7	76388823	76388890	62625	True	True	3.5844e-13	3.5844e-13	2.8040e-01	3.7766e-02	7.6274e-10
1024	Artery_Tibial	ENSG00000124116.18	WFDC3	chr20	45747944	45791932	10	chr20	45738844	45739247	40645	True	True	1.9799e-13	1.9799e-13	3.0159e-01	4.0041e-02	7.6471e-10
1025	Muscle_Skeletal	ENSG00000170464.9	DNAJC18	chr5	139408588	139444491	17	chr5	139398751	139399327	55409	True	True	1.0371e-13	1.0371e-13	-2.7877e-01	3.6720e-02	7.7434e-10
1026	Adipose_Subcutaneous	ENSG00000184227.7	ACOT1	chr14	73537114	73543794	17	chr14	73542020	73542284	19698	True	True	1.0526e-13	1.0526e-13	3.0642e-01	4.0189e-02	7.7585e-10
1027	Adipose_Subcutaneous	ENSG00000184967.6	NOC4L	chr12	132144448	132152441	18	chr12	132148889	132150763	16232	True	True	1.0024e-13	1.0024e-13	-3.0668e-01	4.0186e-02	7.7585e-10
1028	Esophagus_Mucosa	ENSG00000172803.17	SNX32	chr11	65833641	65853701	12	chr11	65873965	65874567	10919	True	True	1.1956e-13	1.1956e-13	3.3021e-01	4.3218e-02	7.7983e-10
1029	Nerve_Tibial	ENSG00000243896.3	OR2A7	chr7	144258607	144259722	1	chr7	144345782	144346370	64103	True	True	1.8991e-12	1.8991e-12	3.0367e-01	4.2066e-02	7.9936e-10
1030	Muscle_Skeletal	ENSG00000225190.10	PLEKHM1	chr17	45435900	45490749	5	chr17	45444856	45445006	74473	True	True	3.7831e-13	3.7831e-13	2.7254e-01	3.6789e-02	8.1348e-10
1031	Artery_Aorta	ENSG00000215908.10	CROCCP2	chr1	16618253	16657232	1	chr1	16640586	16641179	832	True	True	1.0540e-12	1.0540e-12	3.5685e-01	4.8369e-02	8.2177e-10
1032	Brain_Nucleus_accumbens_basal_ganglia	ENSG00000164308.16	ERAP2	chr5	96875939	96919716	6	chr5	96896863	96896963	54664	True	True	2.8527e-14	2.8527e-14	-5.0940e-01	6.1942e-02	8.3360e-10
1033	Colon_Sigmoid	ENSG00000186523.14	FAM86B1	chr8	12182096	12194133	2	chr8	12183088	12183295	75904	True	True	3.3356e-13	3.3356e-13	4.0089e-01	5.2630e-02	8.3991e-10
1034	Skin_Not_Sun_Exposed_Suprapubic	ENSG00000171903.16	CYP4F11	chr19	15912367	15934867	21	chr19	15882462	15882698	32055	True	True	7.9407e-14	7.9407e-14	3.2517e-01	4.2291e-02	8.4048e-10
1035	Lung	ENSG00000269713.7	NBPF9	chr1	149054027	149103561	1	chr1	149023568	149023842	73733	True	True	2.0143e-12	2.0143e-12	3.0766e-01	4.2638e-02	8.6878e-10
1036	Artery_Tibial	ENSG00000243896.3	OR2A7	chr7	144258607	144259722	1	chr7	144345782	144346370	64103	True	True	2.2915e-12	2.2915e-12	2.8846e-01	4.0211e-02	8.7032e-10
1037	Brain_Cortex	ENSG00000188818.12	ZDHHC11	chr5	795606	850986	18	chr5	764827	765401	75457	True	True	2.0884e-14	2.0884e-14	5.0833e-01	6.1512e-02	9.1404e-10
1038	Whole_Blood	ENSG00000223482.7	NUTM2A-AS1	chr10	87203875	87342612	1	chr10	87320412	87320633	73910	True	True	2.6255e-12	2.6255e-12	2.7024e-01	3.7881e-02	9.1482e-10
1039	Esophagus_Mucosa	ENSG00000228960.5	OR2A9P	chr7	144294480	144300934	1	chr7	144345782	144346370	64103	True	True	1.7292e-12	1.7292e-12	3.1492e-01	4.3457e-02	9.1850e-10
1040	Cells_Cultured_fibroblasts	ENSG00000275367.1	RP11-266K4.14	chr12	8217758	8221115	7	chr12	8236366	8236680	12978	True	True	2.9339e-13	2.9339e-13	3.3012e-01	4.3916e-02	9.4402e-10
1041	Nerve_Tibial	ENSG00000185924.6	RTN4RL1	chr17	1934677	2025345	29	chr17	2009186	2010296	25863	True	True	8.0505e-14	8.0505e-14	-3.2117e-01	4.1812e-02	9.6659e-10
1042	Brain_Cortex	ENSG00000214401.4	KANSL1-AS1	chr17	46193576	46196723	2	chr17	46255352	46255972	27371	True	True	2.1876e-13	2.1876e-13	4.9058e-01	6.2242e-02	9.6714e-10
1043	Brain_Nucleus_accumbens_basal_ganglia	ENSG00000233327.10	USP32P2	chr17	18511262	18523295	2	chr17	18504028	18504185	74445	True	True	1.1922e-13	1.1922e-13	4.9859e-01	6.2396e-02	9.6774e-10
1044	Pancreas	ENSG00000215241.3	RP11-266K4.9	chr12	8235519	8242564	6	chr12	8236366	8236680	12978	True	True	1.6421e-13	1.6421e-13	4.1257e-01	5.3308e-02	9.9077e-10
1045	Skin_Sun_Exposed_Lower_leg	ENSG00000112584.13	FAM120B	chr6	170290703	170407065	38	chr6	170398296	170400316	60479	True	True	6.6482e-14	6.6482e-14	3.0369e-01	3.9528e-02	1.0202e-09
1046	Whole_Blood	ENSG00000088970.15	KIZ	chr20	21125983	21246622	5	chr20	21209592	21209836	39983	True	True	5.9849e-13	5.9849e-13	2.7782e-01	3.7796e-02	1.0247e-09
1047	Adipose_Subcutaneous	ENSG00000270127.2	RP11-526I2.5	chr15	100547765	100550153	8	chr15	100554291	100558659	22655	True	True	3.0606e-13	3.0606e-13	3.0083e-01	4.0264e-02	1.0343e-09
1048	Cells_Cultured_fibroblasts	ENSG00000234147.1	RP3-460G2.2	chr6	140845958	140852924	2	chr6	140812925	140812995	59449	True	True	1.1595e-12	1.1595e-12	-3.2211e-01	4.4045e-02	1.0438e-09
1049	Thyroid	ENSG00000143631.10	FLG	chr1	152302175	152325203	8	chr1	152213243	152221044	73735	True	True	4.1955e-13	4.1955e-13	-3.0121e-01	4.0549e-02	1.0670e-09
1050	Muscle_Skeletal	ENSG00000221923.8	ZNF880	chr19	52369917	52385795	11	chr19	52384209	52385372	33967	True	True	2.3560e-13	2.3560e-13	2.7484e-01	3.6764e-02	1.0918e-09
1051	Skin_Not_Sun_Exposed_Suprapubic	ENSG00000241945.7	PWP2	chr21	44107290	44131181	14	chr21	44163310	44163456	42417	True	True	1.6072e-13	1.6072e-13	3.2132e-01	4.2350e-02	1.0930e-09
1052	Skin_Not_Sun_Exposed_Suprapubic	ENSG00000254812.1	RP11-661A12.12	chr8	143632071	143633756	12	chr8	143628618	143629053	75961	True	True	1.8810e-13	1.8810e-13	3.2046e-01	4.2363e-02	1.0930e-09
1053	Prostate	ENSG00000243896.3	OR2A7	chr7	144258607	144259722	1	chr7	144345782	144346370	64103	True	True	2.5690e-13	2.5690e-13	4.7378e-01	6.0626e-02	1.1079e-09
1054	Brain_Cerebellar_Hemisphere	ENSG00000224769.1	MUC20P1	chr3	195614947	195620233	10	chr3	195717039	195717263	75328	True	True	1.3599e-14	1.3599e-14	5.4871e-01	6.4887e-02	1.1145e-09
1055	Esophagus_Mucosa	ENSG00000184227.7	ACOT1	chr14	73537114	73543794	17	chr14	73542020	73542284	19698	True	True	1.2832e-13	1.2832e-13	3.2982e-01	4.3225e-02	1.1330e-09
1056	Stomach	ENSG00000244479.6	OR2A1-AS1	chr7	144253533	144356181	2	chr7	144345782	144346370	64103	True	True	4.5697e-13	4.5697e-13	3.9169e-01	5.1842e-02	1.1404e-09
1057	Pituitary	ENSG00000177697.17	CD151	chr11	832884	839720	16	chr11	833784	833856	9448	True	True	3.5494e-14	3.5494e-14	-4.7314e-01	5.8473e-02	1.1450e-09
1058	Pituitary	ENSG00000168903.8	BTNL3	chr5	180988845	181006727	10	chr5	180986484	180986608	75560	True	True	5.5617e-14	5.5617e-14	-4.6993e-01	5.8587e-02	1.1450e-09
1059	Nerve_Tibial	ENSG00000146700.8	SSC4D	chr7	76389334	76409695	9	chr7	76388823	76388890	62625	True	True	3.1289e-13	3.1289e-13	3.1379e-01	4.1921e-02	1.1471e-09
1060	Adipose_Subcutaneous	ENSG00000254109.5	RBPMS-AS1	chr8	30382119	30385401	10	chr8	30362750	30363355	65649	True	True	2.7991e-13	2.7991e-13	-3.0130e-01	4.0258e-02	1.1621e-09
1061	Artery_Coronary	ENSG00000214401.4	KANSL1-AS1	chr17	46193576	46196723	2	chr17	46255352	46255972	27371	True	True	1.2262e-13	1.2262e-13	4.8966e-01	6.1500e-02	1.1744e-09
1062	Esophagus_Gastroesophageal_Junction	ENSG00000214425.7	LRRC37A4P	chr17	45506741	45550335	4	chr17	45444856	45445006	74473	True	True	3.1068e-13	3.1068e-13	-3.9257e-01	5.1576e-02	1.1746e-09
1063	Brain_Cerebellar_Hemisphere	ENSG00000214425.7	LRRC37A4P	chr17	45506741	45550335	4	chr17	45444856	45445006	74473	True	True	5.0040e-14	5.0040e-14	-5.3868e-01	6.5392e-02	1.2303e-09
1064	Small_Intestine_Terminal_Ileum	ENSG00000164308.16	ERAP2	chr5	96875939	96919716	6	chr5	96896863	96896963	54664	True	True	3.2814e-14	3.2814e-14	-5.4196e-01	6.5228e-02	1.2551e-09
1065	Lung	ENSG00000188933.14	USP32P1	chr17	16786489	16804455	4	chr17	16811537	16811694	74442	True	True	7.4070e-13	7.4070e-13	3.1340e-01	4.2554e-02	1.2566e-09
1066	Adipose_Visceral_Omentum	ENSG00000138744.14	NAAA	chr4	75913657	75940949	12	chr4	76027456	76027965	50412	True	True	1.6532e-13	1.6532e-13	3.3720e-01	4.4330e-02	1.2595e-09
1067	Heart_Atrial_Appendage	ENSG00000214425.7	LRRC37A4P	chr17	45506741	45550335	4	chr17	45444856	45445006	74473	True	True	3.9679e-13	3.9679e-13	-3.7153e-01	4.9275e-02	1.2856e-09
1068	Adipose_Subcutaneous	ENSG00000188690.12	UROS	chr10	125784980	125823248	4	chr10	125824765	125825183	8900	True	True	7.9416e-13	7.9416e-13	-2.9573e-01	4.0332e-02	1.2964e-09
1069	Esophagus_Mucosa	ENSG00000236833.1	AC024560.2	chr3	197660565	197665757	13	chr3	197663501	197663644	48511	True	True	1.9646e-13	1.9646e-13	3.2744e-01	4.3263e-02	1.2976e-09
1070	Esophagus_Gastroesophageal_Junction	ENSG00000273018.5	CTD-2303H24.2	chr17	18521125	18534062	3	chr17	18504028	18504185	74445	True	True	4.7769e-13	4.7769e-13	3.8969e-01	5.1644e-02	1.3024e-09
1071	Muscle_Skeletal	ENSG00000188933.14	USP32P1	chr17	16786489	16804455	4	chr17	16811537	16811694	74442	True	True	7.8939e-13	7.8939e-13	2.6892e-01	3.6827e-02	1.3036e-09
1072	Colon_Transverse	ENSG00000215837.7	SDHAP2	chr3	195658096	195685904	8	chr3	195694561	195694966	75325	True	True	1.9139e-13	1.9139e-13	3.7667e-01	4.9235e-02	1.3054e-09
1073	Breast_Mammary_Tissue	ENSG00000254152.1	CTD-3107M8.2	chr8	30349866	30350347	11	chr8	30362750	30363355	65649	True	True	1.2750e-13	1.2750e-13	3.6651e-01	4.7666e-02	1.3598e-09
1074	Colon_Sigmoid	ENSG00000213077.5	FAM106A	chr17	18524566	18526846	3	chr17	18504028	18504185	74445	True	True	3.8881e-13	3.8881e-13	3.9985e-01	5.2656e-02	1.3951e-09
1075	Thyroid	ENSG00000197345.12	MRPL21	chr11	68891276	68903835	15	chr11	68929805	68929955	11063	True	True	2.9884e-13	2.9884e-13	-3.0303e-01	4.0525e-02	1.4074e-09
1076	Artery_Tibial	ENSG00000196151.10	WDSUB1	chr2	159235793	159286799	3	chr2	159237781	159237871	37499	True	True	1.2562e-12	1.2562e-12	2.9175e-01	4.0169e-02	1.4078e-09
1077	Thyroid	ENSG00000167914.11	GSDMA	chr17	39953263	39977766	13	chr17	39956231	39956296	27052	True	True	3.5514e-13	3.5514e-13	-3.0210e-01	4.0537e-02	1.4318e-09
1078	Whole_Blood	ENSG00000156414.18	TDRD9	chr14	103928462	104052667	15	chr14	103897685	103897749	74227	True	True	2.9278e-13	2.9278e-13	2.8141e-01	3.7754e-02	1.4784e-09
1079	Artery_Tibial	ENSG00000172638.12	EFEMP2	chr11	65866441	65873592	10	chr11	65873965	65874567	10919	True	True	4.0277e-13	4.0277e-13	2.9786e-01	4.0090e-02	1.4804e-09
1080	Brain_Cerebellar_Hemisphere	ENSG00000090857.13	PDPR	chr16	70113626	70162537	6	chr16	70149799	70150399	24659	True	True	5.1707e-14	5.1707e-14	5.3842e-01	6.5404e-02	1.5255e-09
1081	Thyroid	ENSG00000125166.12	GOT2	chr16	58707131	58734357	13	chr16	58710650	58710829	24343	True	True	3.8827e-13	3.8827e-13	3.0163e-01	4.0544e-02	1.5466e-09
1082	Muscle_Skeletal	ENSG00000115364.13	MRPL19	chr2	75646783	75690851	8	chr2	75712061	75712382	36031	True	True	4.8082e-13	4.8082e-13	2.7136e-01	3.6801e-02	1.5570e-09
1083	Prostate	ENSG00000244479.6	OR2A1-AS1	chr7	144253533	144356181	2	chr7	144345782	144346370	64103	True	True	2.4532e-13	2.4532e-13	4.7413e-01	6.0613e-02	1.5870e-09
1084	Prostate	ENSG00000204959.4	ARHGEF34P	chr7	144272445	144286966	1	chr7	144345782	144346370	64103	True	True	4.5608e-13	4.5608e-13	4.6936e-01	6.0789e-02	1.5870e-09
1085	Cells_Cultured_fibroblasts	ENSG00000241945.7	PWP2	chr21	44107290	44131181	14	chr21	44163310	44163456	42417	True	True	2.5838e-13	2.5838e-13	3.3085e-01	4.3904e-02	1.5949e-09
1086	Muscle_Skeletal	ENSG00000224914.3	LINC00863	chr10	87342736	87357667	1	chr10	87320412	87320633	73910	True	True	4.0543e-12	4.0543e-12	2.6067e-01	3.6914e-02	1.6095e-09
1087	Cells_Cultured_fibroblasts	ENSG00000180185.11	FAHD1	chr16	1827195	1840207	22	chr16	1873896	1874542	22904	True	True	1.6936e-13	1.6936e-13	-3.3326e-01	4.3865e-02	1.6099e-09
1088	Adipose_Subcutaneous	ENSG00000258695.2	RP3-414A15.2	chr14	73530152	73530610	18	chr14	73542020	73542284	19698	True	True	2.2352e-13	2.2352e-13	3.0249e-01	4.0242e-02	1.6146e-09
1089	Thyroid	ENSG00000263946.1	RP11-434D2.11	chr17	20554971	20559410	5	chr17	20479462	20479635	26615	True	True	1.0741e-12	1.0741e-12	-2.9612e-01	4.0617e-02	1.6259e-09
1090	Colon_Transverse	ENSG00000250566.1	UGT2B29P	chr4	68509441	68517647	4	chr4	68596915	68597248	75398	True	True	4.9599e-13	4.9599e-13	3.7058e-01	4.9365e-02	1.6351e-09
1091	Brain_Cerebellum	ENSG00000227207.2	RPL31P12	chr1	72301472	72301829	2	chr1	72312403	72312704	73680	True	True	2.6290e-13	2.6290e-13	4.8592e-01	6.1956e-02	1.6360e-09
1092	Artery_Tibial	ENSG00000160221.16	C21orf33	chr21	44133605	44145723	14	chr21	44163310	44163456	42417	True	True	3.2561e-13	3.2561e-13	2.9898e-01	4.0075e-02	1.6489e-09
1093	Artery_Aorta	ENSG00000283426.1	RP11-141C7.2	chr3	195701618	195711643	8	chr3	195717039	195717263	75328	True	True	2.7372e-13	2.7372e-13	3.6541e-01	4.8197e-02	1.6523e-09
1094	Heart_Left_Ventricle	ENSG00000188818.12	ZDHHC11	chr5	795606	850986	18	chr5	795790	796193	75459	True	True	9.7313e-14	9.7313e-14	3.7227e-01	4.8121e-02	1.6636e-09
1095	Brain_Caudate_basal_ganglia	ENSG00000164308.16	ERAP2	chr5	96875939	96919716	6	chr5	96896863	96896963	54664	True	True	4.5901e-14	4.5901e-14	-5.1632e-01	6.3134e-02	1.6644e-09
1096	Skin_Sun_Exposed_Lower_leg	ENSG00000176681.14	LRRC37A	chr17	46292733	46337794	2	chr17	46255352	46255972	27371	True	True	2.2908e-12	2.2908e-12	2.8511e-01	3.9765e-02	1.8203e-09
1097	Thyroid	ENSG00000179889.18	PDXDC1	chr16	14974591	15139339	8	chr16	15013607	15014220	23462	True	True	7.7569e-13	7.7569e-13	2.9789e-01	4.0594e-02	1.8566e-09
1098	Artery_Coronary	ENSG00000213077.5	FAM106A	chr17	18524566	18526846	3	chr17	18504028	18504185	74445	True	True	1.5583e-13	1.5583e-13	4.8783e-01	6.1572e-02	1.8657e-09
1099	Thyroid	ENSG00000170160.17	CCDC144A	chr17	16689537	16777881	4	chr17	16811537	16811694	74442	True	True	1.6089e-12	1.6089e-12	2.9390e-01	4.0646e-02	1.9030e-09
1100	Artery_Aorta	ENSG00000224914.3	LINC00863	chr10	87342736	87357667	1	chr10	87320412	87320633	73910	True	True	2.6444e-12	2.6444e-12	3.5087e-01	4.8486e-02	1.9330e-09
1101	Artery_Aorta	ENSG00000188818.12	ZDHHC11	chr5	795606	850986	18	chr5	764827	765401	75457	True	True	1.5159e-13	1.5159e-13	3.6908e-01	4.8122e-02	1.9341e-09
1102	Whole_Blood	ENSG00000144815.15	NXPE3	chr3	101779202	101827392	8	chr3	101680712	101680782	46522	True	True	7.4120e-13	7.4120e-13	-2.7674e-01	3.7808e-02	1.9628e-09
1103	Breast_Mammary_Tissue	ENSG00000186523.14	FAM86B1	chr8	12182096	12194133	2	chr8	12183088	12183295	75904	True	True	1.0611e-12	1.0611e-12	3.5329e-01	4.7928e-02	1.9812e-09
1104	Adipose_Visceral_Omentum	ENSG00000241945.7	PWP2	chr21	44107290	44131181	14	chr21	44163310	44163456	42417	True	True	2.3046e-13	2.3046e-13	3.3529e-01	4.4362e-02	1.9959e-09
1105	Brain_Cerebellum	ENSG00000255052.4	FAM66D	chr8	12115782	12177550	2	chr8	12183088	12183295	75904	True	True	4.0955e-13	4.0955e-13	4.8245e-01	6.2092e-02	2.0389e-09
1106	Brain_Cerebellum	ENSG00000186831.11	KRT17P2	chr17	18426861	18431848	5	chr17	18504028	18504185	74445	True	True	1.5403e-13	1.5403e-13	4.9005e-01	6.1793e-02	2.0389e-09
1107	Stomach	ENSG00000283426.1	RP11-141C7.2	chr3	195701618	195711643	8	chr3	195694561	195694966	75325	True	True	2.1981e-13	2.1981e-13	3.9659e-01	5.1723e-02	2.0845e-09
1108	Thyroid	ENSG00000269713.7	NBPF9	chr1	149054027	149103561	1	chr1	149023568	149023842	73733	True	True	7.2625e-12	7.2625e-12	2.8544e-01	4.0755e-02	2.1229e-09
1109	Esophagus_Gastroesophageal_Junction	ENSG00000221947.7	XKR9	chr8	70669365	70790371	4	chr8	70711584	70711994	66512	True	True	6.0909e-13	6.0909e-13	-3.8805e-01	5.1683e-02	2.1323e-09
1110	Skin_Not_Sun_Exposed_Suprapubic	ENSG00000224914.3	LINC00863	chr10	87342736	87357667	1	chr10	87320412	87320633	73910	True	True	4.5532e-12	4.5532e-12	3.0230e-01	4.2629e-02	2.1625e-09
1111	Colon_Sigmoid	ENSG00000221947.7	XKR9	chr8	70669365	70790371	4	chr8	70711584	70711994	66512	True	True	4.8090e-13	4.8090e-13	-3.9839e-01	5.2693e-02	2.1912e-09
1112	Thyroid	ENSG00000160221.16	C21orf33	chr21	44133605	44145723	14	chr21	44163310	44163456	42417	True	True	5.4212e-13	5.4212e-13	2.9983e-01	4.0568e-02	2.1933e-09
1113	Artery_Tibial	ENSG00000171903.16	CYP4F11	chr19	15912367	15934867	21	chr19	15882462	15882698	32055	True	True	2.9437e-13	2.9437e-13	2.9951e-01	4.0068e-02	2.2011e-09
1114	Brain_Cerebellar_Hemisphere	ENSG00000247228.2	RP11-296I10.3	chr16	70156340	70173321	6	chr16	70149799	70150399	24659	True	True	9.0331e-14	9.0331e-14	5.3402e-01	6.5621e-02	2.2209e-09
1115	Artery_Aorta	ENSG00000249908.2	BRD9P2	chr5	767382	768930	16	chr5	774459	774835	75458	True	True	2.0723e-13	2.0723e-13	3.6715e-01	4.8162e-02	2.2811e-09
1116	Brain_Cerebellum	ENSG00000186523.14	FAM86B1	chr8	12182096	12194133	2	chr8	12183088	12183295	75904	True	True	5.1353e-13	5.1353e-13	4.8067e-01	6.2162e-02	2.3241e-09
1117	Adipose_Visceral_Omentum	ENSG00000124406.16	ATP8A1	chr4	42408373	42657105	9	chr4	42652819	42653116	49816	True	True	4.2840e-13	4.2840e-13	3.3169e-01	4.4422e-02	2.3254e-09
1118	Adipose_Visceral_Omentum	ENSG00000115364.13	MRPL19	chr2	75646783	75690851	8	chr2	75712061	75712382	36031	True	True	5.0723e-13	5.0723e-13	3.3070e-01	4.4439e-02	2.3877e-09
1119	Esophagus_Gastroesophageal_Junction	ENSG00000219481.10	NBPF1	chr1	16562319	16613562	1	chr1	16640586	16641179	832	True	True	2.8532e-12	2.8532e-12	3.7740e-01	5.1930e-02	2.4079e-09
1120	Breast_Mammary_Tissue	ENSG00000224914.3	LINC00863	chr10	87342736	87357667	1	chr10	87320412	87320633	73910	True	True	2.6759e-12	2.6759e-12	3.4732e-01	4.8042e-02	2.4090e-09
1121	Colon_Transverse	ENSG00000221947.7	XKR9	chr8	70669365	70790371	4	chr8	70711584	70711994	66512	True	True	7.6519e-13	7.6519e-13	-3.6776e-01	4.9425e-02	2.4412e-09
1122	Brain_Hippocampus	ENSG00000090857.13	PDPR	chr16	70113626	70162537	6	chr16	70153772	70154026	24660	True	True	1.7077e-14	1.7077e-14	5.5832e-01	6.6001e-02	2.4490e-09
1123	Esophagus_Gastroesophageal_Junction	ENSG00000279267.1	RP11-395L14.18	chr2	113605867	113607908	7	chr2	113610060	113611275	74956	True	True	4.4254e-13	4.4254e-13	-3.9020e-01	5.1632e-02	2.5241e-09
1124	Adipose_Visceral_Omentum	ENSG00000164669.12	INTS4P1	chr7	65141225	65234216	7	chr7	65283114	65283872	62200	True	True	6.2783e-13	6.2783e-13	3.2945e-01	4.4459e-02	2.5244e-09
1125	Adipose_Subcutaneous	ENSG00000063854.12	HAGH	chr16	1795620	1826940	22	chr16	1916147	1916211	22908	True	True	2.9912e-13	2.9912e-13	3.0095e-01	4.0263e-02	2.5976e-09
1126	Whole_Blood	ENSG00000089351.14	GRAMD1A	chr19	34994784	35026471	13	chr19	35022646	35022699	32885	True	True	6.2241e-13	6.2241e-13	-2.7763e-01	3.7798e-02	2.6345e-09
1127	Muscle_Skeletal	ENSG00000242852.6	ZNF709	chr19	12461184	12513854	24	chr19	12445675	12446257	31808	True	True	2.8227e-13	2.8227e-13	-2.7396e-01	3.6773e-02	2.6386e-09
1128	Brain_Caudate_basal_ganglia	ENSG00000223482.7	NUTM2A-AS1	chr10	87203875	87342612	1	chr10	87320412	87320633	73910	True	True	5.5104e-13	5.5104e-13	4.9680e-01	6.3980e-02	2.6642e-09
1129	Nerve_Tibial	ENSG00000176681.14	LRRC37A	chr17	46292733	46337794	2	chr17	46255352	46255972	27371	True	True	3.5937e-12	3.5937e-12	3.0000e-01	4.2117e-02	2.8813e-09
1130	Heart_Left_Ventricle	ENSG00000180185.11	FAHD1	chr16	1827195	1840207	22	chr16	1873896	1874542	22904	True	True	1.4749e-13	1.4749e-13	-3.6971e-01	4.8174e-02	2.9477e-09
1131	Skin_Not_Sun_Exposed_Suprapubic	ENSG00000244198.5	RP4-545C24.1	chr7	144194858	144280547	3	chr7	144345782	144346370	64103	True	True	2.1339e-12	2.1339e-12	3.0674e-01	4.2566e-02	2.9830e-09
1132	Heart_Atrial_Appendage	ENSG00000236397.3	DDX11L2	chr2	113599036	113601261	7	chr2	113610060	113611275	74956	True	True	5.4556e-13	5.4556e-13	-3.6948e-01	4.9319e-02	2.9867e-09
1133	Skin_Not_Sun_Exposed_Suprapubic	ENSG00000204176.13	SYT15	chr10	46578217	46594173	6	chr10	46658196	46658763	7108	True	True	1.0938e-12	1.0938e-12	3.1058e-01	4.2510e-02	3.0014e-09
1134	Nerve_Tibial	ENSG00000207650.1	MIR570	chr3	195699401	195699497	8	chr3	195717039	195717263	75328	True	True	9.5329e-13	9.5329e-13	3.0759e-01	4.2011e-02	3.0094e-09
1135	Colon_Sigmoid	ENSG00000283426.1	RP11-141C7.2	chr3	195701618	195711643	8	chr3	195712742	195714439	75327	True	True	3.6629e-13	3.6629e-13	4.0025e-01	5.2646e-02	3.1862e-09
1136	Pancreas	ENSG00000275367.1	RP11-266K4.14	chr12	8217758	8221115	7	chr12	8236366	8236680	12978	True	True	4.7562e-13	4.7562e-13	4.0527e-01	5.3499e-02	3.2024e-09
1137	Esophagus_Gastroesophageal_Junction	ENSG00000255495.1	AC145124.2	chr8	12194467	12196280	2	chr8	12183088	12183295	75904	True	True	2.0528e-12	2.0528e-12	3.7971e-01	5.1877e-02	3.2338e-09
1138	Lung	ENSG00000128383.12	APOBEC3A	chr22	38952741	38963183	10	chr22	38981117	38981249	75209	True	True	7.8165e-13	7.8165e-13	3.1309e-01	4.2558e-02	3.2608e-09
1139	Artery_Tibial	ENSG00000167914.11	GSDMA	chr17	39953263	39977766	13	chr17	39956231	39956296	27052	True	True	7.2170e-13	7.2170e-13	-2.9474e-01	4.0130e-02	3.2892e-09
1140	Heart_Left_Ventricle	ENSG00000283426.1	RP11-141C7.2	chr3	195701618	195711643	8	chr3	195694561	195694966	75325	True	True	4.9518e-13	4.9518e-13	3.6213e-01	4.8329e-02	3.3108e-09
1141	Heart_Left_Ventricle	ENSG00000279267.1	RP11-395L14.18	chr2	113605867	113607908	7	chr2	113610060	113611275	74956	True	True	5.6285e-13	5.6285e-13	-3.6132e-01	4.8345e-02	3.3108e-09
1142	Brain_Caudate_basal_ganglia	ENSG00000273018.5	CTD-2303H24.2	chr17	18521125	18534062	3	chr17	18504028	18504185	74445	True	True	2.7416e-13	2.7416e-13	5.0241e-01	6.3741e-02	3.3138e-09
1143	Testis	ENSG00000254812.1	RP11-661A12.12	chr8	143632071	143633756	12	chr8	143628618	143629053	75961	True	True	4.0933e-13	4.0933e-13	3.9416e-01	5.2030e-02	3.3457e-09
1144	Testis	ENSG00000032742.17	IFT88	chr13	20567069	20691437	6	chr13	20550539	20550640	16414	True	True	8.3753e-13	8.3753e-13	-3.8929e-01	5.2148e-02	3.3557e-09
1145	Skin_Sun_Exposed_Lower_leg	ENSG00000160221.16	C21orf33	chr21	44133605	44145723	14	chr21	44163310	44163456	42417	True	True	6.4616e-13	6.4616e-13	2.9191e-01	3.9680e-02	3.5371e-09
1146	Colon_Transverse	ENSG00000281990.1	IGHV1-69-2	chr14	106737110	106737547	7	chr14	106705656	106706543	20745	True	True	6.6088e-13	6.6088e-13	3.6872e-01	4.9405e-02	3.5744e-09
1147	Stomach	ENSG00000215908.10	CROCCP2	chr1	16618253	16657232	1	chr1	16640586	16641179	832	True	True	3.3202e-12	3.3202e-12	3.7799e-01	5.2163e-02	3.6081e-09
1148	Stomach	ENSG00000213077.5	FAM106A	chr17	18524566	18526846	3	chr17	18504028	18504185	74445	True	True	1.1161e-12	1.1161e-12	3.8560e-01	5.1986e-02	3.6081e-09
1149	Brain_Cortex	ENSG00000229178.1	AC069513.4	chr3	195655565	195657927	8	chr3	195717039	195717263	75328	True	True	2.2535e-13	2.2535e-13	4.9035e-01	6.2252e-02	3.6528e-09
1150	Nerve_Tibial	ENSG00000167311.13	ART5	chr11	3638503	3642316	6	chr11	3653751	3654824	74006	True	True	1.5742e-12	1.5742e-12	-3.0475e-01	4.2051e-02	3.6699e-09
1151	Pancreas	ENSG00000172543.7	CTSW	chr11	65879809	65883741	10	chr11	65873965	65874567	10919	True	True	4.0045e-13	4.0045e-13	-4.0647e-01	5.3468e-02	3.6913e-09
1152	Artery_Aorta	ENSG00000186523.14	FAM86B1	chr8	12182096	12194133	2	chr8	12183088	12183295	75904	True	True	2.7736e-12	2.7736e-12	3.5055e-01	4.8492e-02	3.7072e-09
1153	Esophagus_Muscularis	ENSG00000168528.11	SERINC2	chr1	31409565	31434680	5	chr1	31431747	31432230	73658	True	True	1.4503e-12	1.4503e-12	-3.2583e-01	4.4717e-02	3.9360e-09
1154	Pancreas	ENSG00000215837.7	SDHAP2	chr3	195658096	195685904	8	chr3	195694561	195694966	75325	True	True	5.5736e-13	5.5736e-13	4.0417e-01	5.3528e-02	3.9458e-09
1155	Esophagus_Muscularis	ENSG00000154874.15	CCDC144B	chr17	18537800	18625608	4	chr17	18504028	18504185	74445	True	True	1.8726e-12	1.8726e-12	3.2429e-01	4.4742e-02	3.9733e-09
1156	Heart_Atrial_Appendage	ENSG00000164669.12	INTS4P1	chr7	65141225	65234216	7	chr7	65283114	65283872	62200	True	True	7.5302e-13	7.5302e-13	3.6738e-01	4.9363e-02	3.9850e-09
1157	Esophagus_Muscularis	ENSG00000241945.7	PWP2	chr21	44107290	44131181	14	chr21	44163310	44163456	42417	True	True	5.5009e-13	5.5009e-13	3.3162e-01	4.4622e-02	3.9944e-09
1158	Adipose_Visceral_Omentum	ENSG00000120071.13	KANSL1	chr17	46029916	46225389	4	chr17	46265245	46265480	27372	True	True	1.7821e-12	1.7821e-12	3.2322e-01	4.4561e-02	3.9994e-09
1159	Esophagus_Mucosa	ENSG00000196365.11	LONP1	chr19	5691877	5720572	22	chr19	5708406	5708504	31314	True	True	3.6667e-13	3.6667e-13	-3.2391e-01	4.3318e-02	4.0114e-09
1160	Skin_Sun_Exposed_Lower_leg	ENSG00000184967.6	NOC4L	chr12	132144448	132152441	18	chr12	132148889	132150763	16232	True	True	5.8015e-13	5.8015e-13	-2.9248e-01	3.9673e-02	4.0193e-09
1161	Brain_Spinal_cord_cervical_c-1	ENSG00000090857.13	PDPR	chr16	70113626	70162537	6	chr16	70149799	70150399	24659	True	True	2.8239e-14	2.8239e-14	6.2147e-01	7.1818e-02	4.0920e-09
1162	Colon_Sigmoid	ENSG00000215837.7	SDHAP2	chr3	195658096	195685904	8	chr3	195694561	195694966	75325	True	True	4.9232e-13	4.9232e-13	3.9823e-01	5.2697e-02	4.0963e-09
1163	Colon_Transverse	ENSG00000224769.1	MUC20P1	chr3	195614947	195620233	10	chr3	195694561	195694966	75325	True	True	5.5360e-13	5.5360e-13	3.6987e-01	4.9380e-02	4.1478e-09
1164	Nerve_Tibial	ENSG00000254812.1	RP11-661A12.12	chr8	143632071	143633756	12	chr8	143628618	143629053	75961	True	True	9.0955e-13	9.0955e-13	3.0785e-01	4.2007e-02	4.1765e-09
1165	Skin_Sun_Exposed_Lower_leg	ENSG00000088970.15	KIZ	chr20	21125983	21246622	5	chr20	21209592	21209836	39983	True	True	2.2217e-12	2.2217e-12	2.8528e-01	3.9763e-02	4.2098e-09
1166	Esophagus_Mucosa	ENSG00000224914.3	LINC00863	chr10	87342736	87357667	1	chr10	87320412	87320633	73910	True	True	8.8153e-12	8.8153e-12	3.0515e-01	4.3603e-02	4.2923e-09
1167	Esophagus_Muscularis	ENSG00000236833.1	AC024560.2	chr3	197660565	197665757	13	chr3	197663501	197663644	48511	True	True	6.5414e-13	6.5414e-13	3.3059e-01	4.4639e-02	4.3147e-09
1168	Pituitary	ENSG00000249908.2	BRD9P2	chr5	767382	768930	16	chr5	774459	774835	75458	True	True	1.4441e-13	1.4441e-13	4.6298e-01	5.8830e-02	4.3258e-09
1169	Brain_Nucleus_accumbens_basal_ganglia	ENSG00000131591.17	C1orf159	chr1	1081818	1116361	26	chr1	1098986	1099902	19	True	True	4.7897e-14	4.7897e-14	-5.0553e-01	6.2106e-02	4.3322e-09
1170	Muscle_Skeletal	ENSG00000171903.16	CYP4F11	chr19	15912367	15934867	21	chr19	15882462	15882698	32055	True	True	5.4172e-13	5.4172e-13	2.7078e-01	3.6808e-02	4.3489e-09
1171	Brain_Putamen_basal_ganglia	ENSG00000090857.13	PDPR	chr16	70113626	70162537	6	chr16	70149799	70150399	24659	True	True	6.2455e-14	6.2455e-14	5.4247e-01	6.6003e-02	4.3652e-09
1172	Heart_Atrial_Appendage	ENSG00000146556.14	WASH2P	chr2	113588550	113599034	7	chr2	113610060	113611275	74956	True	True	8.5718e-13	8.5718e-13	3.6654e-01	4.9381e-02	4.3899e-09
1173	Adipose_Visceral_Omentum	ENSG00000224914.3	LINC00863	chr10	87342736	87357667	1	chr10	87320412	87320633	73910	True	True	8.0438e-12	8.0438e-12	3.1397e-01	4.4707e-02	4.4104e-09
1174	Muscle_Skeletal	ENSG00000182362.13	YBEY	chr21	46286337	46297751	23	chr21	46381955	46384987	42660	True	True	5.1634e-13	5.1634e-13	-2.7101e-01	3.6805e-02	4.4573e-09
1175	Thyroid	ENSG00000172803.17	SNX32	chr11	65833641	65853701	12	chr11	65873965	65874567	10919	True	True	1.3107e-12	1.3107e-12	2.9503e-01	4.0632e-02	4.4944e-09
1176	Nerve_Tibial	ENSG00000224914.3	LINC00863	chr10	87342736	87357667	1	chr10	87320412	87320633	73910	True	True	1.2160e-11	1.2160e-11	2.9283e-01	4.2216e-02	4.5715e-09
1177	Nerve_Tibial	ENSG00000188269.8	OR7A5	chr19	14792534	14835376	10	chr19	14833887	14833993	31986	True	True	1.2309e-12	1.2309e-12	3.0614e-01	4.2031e-02	4.5715e-09
1178	Heart_Atrial_Appendage	ENSG00000219481.10	NBPF1	chr1	16562319	16613562	1	chr1	16640586	16641179	832	True	True	6.4946e-12	6.4946e-12	3.5298e-01	4.9658e-02	4.6030e-09
1179	Thyroid	ENSG00000206140.10	TMEM191C	chr22	21466423	21469935	1	chr22	21390298	21390911	42855	True	True	1.6537e-11	1.6537e-11	2.8070e-01	4.0815e-02	4.6729e-09
1180	Skin_Sun_Exposed_Lower_leg	ENSG00000269713.7	NBPF9	chr1	149054027	149103561	1	chr1	149023568	149023842	73733	True	True	1.2601e-11	1.2601e-11	2.7565e-01	3.9880e-02	4.7032e-09
1181	Lung	ENSG00000197915.5	HRNR	chr1	152212082	152224193	9	chr1	152213243	152221044	73735	True	True	1.3308e-12	1.3308e-12	3.1005e-01	4.2603e-02	4.9157e-09
1182	Skin_Sun_Exposed_Lower_leg	ENSG00000171903.16	CYP4F11	chr19	15912367	15934867	21	chr19	15882462	15882698	32055	True	True	6.5033e-13	6.5033e-13	2.9188e-01	3.9680e-02	5.0211e-09
1183	Whole_Blood	ENSG00000244479.6	OR2A1-AS1	chr7	144253533	144356181	2	chr7	144345782	144346370	64103	True	True	7.9493e-12	7.9493e-12	2.6439e-01	3.7944e-02	5.0929e-09
1184	Thyroid	ENSG00000253194.1	RP11-351A11.1	chr6	118934785	119031541	9	chr6	118940824	118941153	59068	True	True	2.0769e-12	2.0769e-12	2.9248e-01	4.0665e-02	5.2238e-09
1185	Adipose_Subcutaneous	ENSG00000255052.4	FAM66D	chr8	12115782	12177550	2	chr8	12183088	12183295	75904	True	True	6.8200e-12	6.8200e-12	2.8384e-01	4.0484e-02	5.2974e-09
1186	Adipose_Visceral_Omentum	ENSG00000186523.14	FAM86B1	chr8	12182096	12194133	2	chr8	12183088	12183295	75904	True	True	4.9443e-12	4.9443e-12	3.1700e-01	4.4660e-02	5.3014e-09
1187	Thyroid	ENSG00000250884.1	OR7E85P	chr4	9483718	9484702	2	chr4	9473362	9475289	75388	True	True	9.6240e-12	9.6240e-12	-2.8383e-01	4.0776e-02	5.3206e-09
1188	Breast_Mammary_Tissue	ENSG00000138744.14	NAAA	chr4	75913657	75940949	12	chr4	76027456	76027965	50412	True	True	5.1752e-13	5.1752e-13	3.5784e-01	4.7839e-02	5.3980e-09
1189	Brain_Cortex	ENSG00000249908.2	BRD9P2	chr5	767382	768930	16	chr5	774459	774835	75458	True	True	1.8541e-13	1.8541e-13	4.9187e-01	6.2191e-02	5.5485e-09
1190	Brain_Caudate_basal_ganglia	ENSG00000214425.7	LRRC37A4P	chr17	45506741	45550335	4	chr17	45444856	45445006	74473	True	True	4.3769e-13	4.3769e-13	-4.9866e-01	6.3901e-02	5.6067e-09
1191	Brain_Caudate_basal_ganglia	ENSG00000224769.1	MUC20P1	chr3	195614947	195620233	10	chr3	195717039	195717263	75328	True	True	1.8554e-13	1.8554e-13	5.0550e-01	6.3608e-02	5.6067e-09
1192	Pituitary	ENSG00000215837.7	SDHAP2	chr3	195658096	195685904	8	chr3	195717039	195717263	75328	True	True	4.0341e-13	4.0341e-13	4.5532e-01	5.9093e-02	5.6391e-09
1193	Lung	ENSG00000170160.17	CCDC144A	chr17	16689537	16777881	4	chr17	16811537	16811694	74442	True	True	3.6072e-12	3.6072e-12	3.0425e-01	4.2687e-02	5.8281e-09
1194	Cells_Cultured_fibroblasts	ENSG00000197381.15	ADARB1	chr21	45074569	45226560	41	chr21	45055041	45055120	42518	True	True	3.3841e-13	3.3841e-13	3.2930e-01	4.3929e-02	5.8775e-09
1195	Adipose_Visceral_Omentum	ENSG00000221923.8	ZNF880	chr19	52369917	52385795	11	chr19	52384209	52385372	33967	True	True	1.0347e-12	1.0347e-12	3.2648e-01	4.4508e-02	5.9691e-09
1196	Heart_Atrial_Appendage	ENSG00000172543.7	CTSW	chr11	65879809	65883741	10	chr11	65873965	65874567	10919	True	True	8.6865e-13	8.6865e-13	-3.6645e-01	4.9382e-02	5.9700e-09
1197	Cells_Cultured_fibroblasts	ENSG00000073578.16	SDHA	chr5	218241	256700	29	chr5	265888	266938	52589	True	True	5.1087e-13	5.1087e-13	3.2692e-01	4.3968e-02	6.0390e-09
1198	Cells_Cultured_fibroblasts	ENSG00000177697.17	CD151	chr11	832884	839720	16	chr11	833784	833856	9448	True	True	9.2460e-13	9.2460e-13	-3.2345e-01	4.4023e-02	6.0390e-09
1199	Thyroid	ENSG00000050327.14	ARHGEF5	chr7	144355288	144380632	3	chr7	144345782	144346370	64103	True	True	7.4447e-12	7.4447e-12	2.8530e-01	4.0757e-02	6.1073e-09
1200	Colon_Transverse	ENSG00000262500.1	MAPK8IP1P1	chr17	46243606	46245044	2	chr17	46255352	46255972	27371	True	True	4.2049e-12	4.2049e-12	3.5642e-01	4.9659e-02	6.1156e-09
1201	Adipose_Subcutaneous	ENSG00000277999.1	RP11-426C22.8	chr16	29272220	29272772	8	chr16	29273273	29273927	74348	True	True	2.0385e-12	2.0385e-12	2.9058e-01	4.0398e-02	6.1921e-09
1202	Adipose_Subcutaneous	ENSG00000241945.7	PWP2	chr21	44107290	44131181	14	chr21	44163310	44163456	42417	True	True	1.1756e-12	1.1756e-12	2.9360e-01	4.0359e-02	6.1921e-09
1203	Heart_Atrial_Appendage	ENSG00000249908.2	BRD9P2	chr5	767382	768930	16	chr5	764827	765401	75457	True	True	5.9173e-13	5.9173e-13	3.6895e-01	4.9330e-02	6.3155e-09
1204	Cells_Cultured_fibroblasts	ENSG00000197345.12	MRPL21	chr11	68891276	68903835	15	chr11	68929805	68929955	11063	True	True	1.0813e-12	1.0813e-12	-3.2252e-01	4.4038e-02	6.4890e-09
1205	Muscle_Skeletal	ENSG00000244026.6	FAM86DP	chr3	75421552	75435110	1	chr3	75422510	75422667	75250	True	True	1.7654e-11	1.7654e-11	2.5300e-01	3.6992e-02	6.5076e-09
1206	Brain_Cerebellum	ENSG00000234147.1	RP3-460G2.2	chr6	140845958	140852924	2	chr6	140812925	140812995	59449	True	True	1.5770e-12	1.5770e-12	-4.7166e-01	6.2508e-02	6.5426e-09
1207	Nerve_Tibial	ENSG00000117335.19	CD46	chr1	207752057	207795513	3	chr1	207846719	207846902	4547	True	True	6.0248e-12	6.0248e-12	2.9698e-01	4.2159e-02	6.6155e-09
1208	Testis	ENSG00000186831.11	KRT17P2	chr17	18426861	18431848	5	chr17	18504028	18504185	74445	True	True	2.0411e-12	2.0411e-12	3.8310e-01	5.2294e-02	6.6841e-09
1209	Esophagus_Muscularis	ENSG00000113441.15	LNPEP	chr5	96935810	97037515	9	chr5	96896863	96896963	54664	True	True	1.4998e-12	1.4998e-12	-3.2563e-01	4.4720e-02	6.7033e-09
1210	Skin_Sun_Exposed_Lower_leg	ENSG00000197345.12	MRPL21	chr11	68891276	68903835	15	chr11	68929805	68929955	11063	True	True	1.2353e-12	1.2353e-12	-2.8845e-01	3.9724e-02	6.7124e-09
1211	Lung	ENSG00000211973.2	IGHV1-69	chr14	106714684	106715181	6	chr14	106705656	106706543	20745	True	True	2.8319e-12	2.8319e-12	3.0567e-01	4.2666e-02	6.7560e-09
1212	Colon_Transverse	ENSG00000171916.16	LGALS9C	chr17	18476737	18494945	2	chr17	18504028	18504185	74445	True	True	4.8053e-12	4.8053e-12	3.5551e-01	4.9677e-02	6.7892e-09
1213	Artery_Aorta	ENSG00000120071.13	KANSL1	chr17	46029916	46225389	4	chr17	46265245	46265480	27372	True	True	2.6278e-12	2.6278e-12	3.5091e-01	4.8485e-02	6.8296e-09
1214	Small_Intestine_Terminal_Ileum	ENSG00000211974.3	IGHV2-70D	chr14	106723574	106724093	6	chr14	106705656	106706543	20745	True	True	2.2526e-13	2.2526e-13	5.2667e-01	6.5978e-02	6.8931e-09
1215	Thyroid	ENSG00000267056.2	AC005336.4	chr19	15910582	15911824	17	chr19	15882462	15882698	32055	True	True	1.5043e-12	1.5043e-12	2.9427e-01	4.0641e-02	6.9186e-09
1216	Skin_Sun_Exposed_Lower_leg	ENSG00000196365.11	LONP1	chr19	5691877	5720572	22	chr19	5708406	5708504	31314	True	True	8.8693e-13	8.8693e-13	-2.9023e-01	3.9701e-02	6.9660e-09
1217	Thyroid	ENSG00000101460.12	MAP1LC3A	chr20	34546854	34560345	7	chr20	34655971	34656586	40290	True	True	3.7439e-12	3.7439e-12	2.8919e-01	4.0707e-02	7.0156e-09
1218	Testis	ENSG00000234707.2	RP11-745C15.2	chr7	54759425	54804928	8	chr7	54749369	54749463	62069	True	True	1.3802e-12	1.3802e-12	3.8584e-01	5.2230e-02	7.0951e-09
1219	Thyroid	ENSG00000259205.2	PRKXP1	chr15	100553529	100558954	9	chr15	100554291	100558659	22655	True	True	3.0026e-12	3.0026e-12	2.9043e-01	4.0691e-02	7.1587e-09
1220	Colon_Sigmoid	ENSG00000164308.16	ERAP2	chr5	96875939	96919716	6	chr5	96896863	96896963	54664	True	True	1.2208e-12	1.2208e-12	-3.9194e-01	5.2852e-02	7.1637e-09
1221	Colon_Sigmoid	ENSG00000172543.7	CTSW	chr11	65879809	65883741	10	chr11	65873965	65874567	10919	True	True	7.4868e-13	7.4868e-13	-3.9534e-01	5.2768e-02	7.1637e-09
1222	Brain_Cerebellum	ENSG00000164308.16	ERAP2	chr5	96875939	96919716	6	chr5	96896863	96896963	54664	True	True	6.2435e-13	6.2435e-13	-4.7912e-01	6.2222e-02	7.1730e-09
1223	Skin_Not_Sun_Exposed_Suprapubic	ENSG00000184967.6	NOC4L	chr12	132144448	132152441	18	chr12	132148889	132150763	16232	True	True	8.9458e-13	8.9458e-13	-3.1173e-01	4.2493e-02	7.2306e-09
1224	Thyroid	ENSG00000131591.17	C1orf159	chr1	1081818	1116361	26	chr1	1098986	1099902	19	True	True	1.0633e-12	1.0633e-12	-2.9617e-01	4.0616e-02	7.2479e-09
1225	Colon_Sigmoid	ENSG00000236397.3	DDX11L2	chr2	113599036	113601261	7	chr2	113610060	113611275	74956	True	True	1.1461e-12	1.1461e-12	-3.9238e-01	5.2841e-02	7.3809e-09
1226	Lung	ENSG00000260439.1	LMF1-AS1	chr16	921033	934495	39	chr16	952749	954058	74301	True	True	4.9864e-13	4.9864e-13	3.1563e-01	4.2520e-02	7.4980e-09
1227	Lung	ENSG00000132740.8	IGHMBP2	chr11	68903842	68940599	18	chr11	68929805	68929955	11063	True	True	1.0667e-12	1.0667e-12	3.1132e-01	4.2584e-02	7.4980e-09
1228	Whole_Blood	ENSG00000280411.1	IGHV1-69D	chr14	106762092	106762588	8	chr14	106705656	106706543	20745	True	True	3.0494e-12	3.0494e-12	2.6946e-01	3.7889e-02	7.6907e-09
1229	Adipose_Subcutaneous	ENSG00000254812.1	RP11-661A12.12	chr8	143632071	143633756	12	chr8	143628618	143629053	75961	True	True	1.7611e-12	1.7611e-12	2.9139e-01	4.0388e-02	7.8287e-09
1230	Nerve_Tibial	ENSG00000206140.10	TMEM191C	chr22	21466423	21469935	1	chr22	21390298	21390911	42855	True	True	2.1814e-11	2.1814e-11	2.8932e-01	4.2263e-02	7.8701e-09
1231	Esophagus_Muscularis	ENSG00000197915.5	HRNR	chr1	152212082	152224193	9	chr1	152213243	152221044	73735	True	True	1.8279e-12	1.8279e-12	3.2444e-01	4.4740e-02	7.9994e-09
1232	Esophagus_Mucosa	ENSG00000223482.7	NUTM2A-AS1	chr10	87203875	87342612	1	chr10	87320412	87320633	73910	True	True	1.7362e-11	1.7362e-11	3.0098e-01	4.3664e-02	8.1155e-09
1233	Esophagus_Mucosa	ENSG00000279267.1	RP11-395L14.18	chr2	113605867	113607908	7	chr2	113610060	113611275	74956	True	True	2.4642e-12	2.4642e-12	-3.1283e-01	4.3489e-02	8.1155e-09
1234	Artery_Tibial	ENSG00000220804.8	LINC01881	chr2	242088633	242160153	18	chr2	242070864	242071052	39482	True	True	1.3099e-12	1.3099e-12	2.9152e-01	4.0172e-02	8.1408e-09
1235	Artery_Aorta	ENSG00000144134.18	RABL2A	chr2	113627229	113643396	8	chr2	113610060	113611275	74956	True	True	1.6309e-12	1.6309e-12	3.5403e-01	4.8425e-02	8.2481e-09
1236	Lung	ENSG00000164669.12	INTS4P1	chr7	65141225	65234216	7	chr7	65283114	65283872	62200	True	True	3.1696e-12	3.1696e-12	3.0501e-01	4.2676e-02	8.4268e-09
1237	Brain_Cerebellum	ENSG00000213077.5	FAM106A	chr17	18524566	18526846	3	chr17	18504028	18504185	74445	True	True	1.6003e-12	1.6003e-12	4.7154e-01	6.2512e-02	8.5361e-09
1238	Whole_Blood	ENSG00000131042.14	LILRB2	chr19	54273821	54281184	18	chr19	54235731	54235981	74711	True	True	1.5684e-12	1.5684e-12	-2.7291e-01	3.7851e-02	8.7610e-09
1239	Lung	ENSG00000184227.7	ACOT1	chr14	73537114	73543794	17	chr14	73542020	73542284	19698	True	True	1.3809e-12	1.3809e-12	3.0984e-01	4.2606e-02	8.7850e-09
1240	Artery_Tibial	ENSG00000168528.11	SERINC2	chr1	31409565	31434680	5	chr1	31431747	31432230	73658	True	True	5.1704e-12	5.1704e-12	-2.8395e-01	4.0268e-02	8.7928e-09
1241	Skin_Sun_Exposed_Lower_leg	ENSG00000164669.12	INTS4P1	chr7	65141225	65234216	7	chr7	65283114	65283872	62200	True	True	3.6755e-12	3.6755e-12	2.8253e-01	3.9797e-02	9.0538e-09
1242	Colon_Sigmoid	ENSG00000255495.1	AC145124.2	chr8	12194467	12196280	2	chr8	12183088	12183295	75904	True	True	5.1203e-12	5.1203e-12	3.8172e-01	5.3098e-02	9.0728e-09
1243	Breast_Mammary_Tissue	ENSG00000188818.12	ZDHHC11	chr5	795606	850986	18	chr5	764827	765401	75457	True	True	6.0001e-13	6.0001e-13	3.5691e-01	4.7857e-02	9.0746e-09
1244	Lung	ENSG00000263946.1	RP11-434D2.11	chr17	20554971	20559410	5	chr17	20479462	20479635	26615	True	True	4.9284e-12	4.9284e-12	-3.0241e-01	4.2713e-02	9.0879e-09
1245	Lung	ENSG00000152642.10	GPD1L	chr3	32105689	32168713	11	chr3	32065875	32066037	75238	True	True	2.3607e-12	2.3607e-12	3.0673e-01	4.2651e-02	9.4399e-09
1246	Cells_Cultured_fibroblasts	ENSG00000244187.7	TMEM141	chr9	136791355	136793257	24	chr9	136785601	136785866	71110	True	True	1.0208e-12	1.0208e-12	3.2286e-01	4.4033e-02	9.6238e-09
1247	Whole_Blood	ENSG00000197345.12	MRPL21	chr11	68891276	68903835	15	chr11	68929805	68929955	11063	True	True	2.1031e-12	2.1031e-12	-2.7139e-01	3.7868e-02	9.6393e-09
1248	Adipose_Subcutaneous	ENSG00000214562.14	NUTM2D	chr10	87357883	87370695	1	chr10	87320412	87320633	73910	True	True	2.6447e-11	2.6447e-11	2.7604e-01	4.0580e-02	9.6486e-09
1249	Artery_Tibial	ENSG00000197345.12	MRPL21	chr11	68891276	68903835	15	chr11	68929805	68929955	11063	True	True	1.9656e-12	1.9656e-12	-2.8931e-01	4.0200e-02	9.8221e-09
1250	Artery_Tibial	ENSG00000101460.12	MAP1LC3A	chr20	34546854	34560345	7	chr20	34655971	34656586	40290	True	True	4.2486e-12	4.2486e-12	2.8504e-01	4.0254e-02	9.8221e-09
1251	Muscle_Skeletal	ENSG00000170160.17	CCDC144A	chr17	16689537	16777881	4	chr17	16811537	16811694	74442	True	True	6.7878e-12	6.7878e-12	2.5802e-01	3.6941e-02	9.8331e-09
1252	Skin_Sun_Exposed_Lower_leg	ENSG00000179750.15	APOBEC3B	chr22	38982347	38992804	11	chr22	38988619	38988769	75210	True	True	2.6058e-12	2.6058e-12	2.8441e-01	3.9774e-02	9.9447e-09
1253	Skin_Sun_Exposed_Lower_leg	ENSG00000280119.1	AC093642.1	chr2	242001209	242006013	23	chr2	241996511	241996668	39477	True	True	1.3113e-12	1.3113e-12	2.8813e-01	3.9728e-02	1.0319e-08
1254	Esophagus_Gastroesophageal_Junction	ENSG00000127589.4	TUBBP1	chr8	30351873	30353518	11	chr8	30362750	30363355	65649	True	True	1.2554e-12	1.2554e-12	3.8311e-01	5.1799e-02	1.0526e-08
1255	Skin_Not_Sun_Exposed_Suprapubic	ENSG00000088970.15	KIZ	chr20	21125983	21246622	5	chr20	21209592	21209836	39983	True	True	4.7803e-12	4.7803e-12	3.0202e-01	4.2633e-02	1.0541e-08
1256	Cells_Cultured_fibroblasts	ENSG00000214562.14	NUTM2D	chr10	87357883	87370695	1	chr10	87320412	87320633	73910	True	True	2.7328e-11	2.7328e-11	3.0273e-01	4.4341e-02	1.0543e-08
1257	Heart_Atrial_Appendage	ENSG00000270127.2	RP11-526I2.5	chr15	100547765	100550153	8	chr15	100554291	100558659	22655	True	True	2.0828e-12	2.0828e-12	3.6067e-01	4.9502e-02	1.0797e-08
1258	Testis	ENSG00000262445.3	CTD-2545H1.2	chr17	1995614	2003671	21	chr17	2009186	2010296	25863	True	True	8.2675e-13	8.2675e-13	3.8938e-01	5.2146e-02	1.0950e-08
1259	Whole_Blood	ENSG00000229648.1	RPSAP22	chr2	85490930	85491780	5	chr2	85487465	85488548	36219	True	True	7.3712e-12	7.3712e-12	-2.6480e-01	3.7940e-02	1.1091e-08
1260	Heart_Atrial_Appendage	ENSG00000279267.1	RP11-395L14.18	chr2	113605867	113607908	7	chr2	113610060	113611275	74956	True	True	2.5334e-12	2.5334e-12	-3.5936e-01	4.9529e-02	1.1172e-08
1261	Skin_Sun_Exposed_Lower_leg	ENSG00000259205.2	PRKXP1	chr15	100553529	100558954	9	chr15	100554291	100558659	22655	True	True	3.7109e-12	3.7109e-12	2.8247e-01	3.9797e-02	1.1270e-08
1262	Heart_Atrial_Appendage	ENSG00000244026.6	FAM86DP	chr3	75421552	75435110	1	chr3	75422510	75422667	75250	True	True	1.8735e-11	1.8735e-11	3.4562e-01	4.9804e-02	1.1484e-08
1263	Skin_Sun_Exposed_Lower_leg	ENSG00000141564.13	RPTOR	chr17	80544819	80966238	58	chr17	80743669	80745021	28682	True	True	6.0327e-13	6.0327e-13	2.9227e-01	3.9675e-02	1.1647e-08
1264	Muscle_Skeletal	ENSG00000237438.7	CECR7	chr22	17036570	17060825	14	chr22	17066894	17067069	42673	True	True	2.3463e-12	2.3463e-12	2.6346e-01	3.6885e-02	1.1691e-08
1265	Skin_Not_Sun_Exposed_Suprapubic	ENSG00000124116.18	WFDC3	chr20	45747944	45791932	10	chr20	45738844	45739247	40645	True	True	2.7229e-12	2.7229e-12	3.0532e-01	4.2586e-02	1.1798e-08
1266	Esophagus_Mucosa	ENSG00000123213.22	NLN	chr5	65722196	65871725	19	chr5	65733725	65734078	54112	True	True	1.3850e-12	1.3850e-12	-3.1623e-01	4.3437e-02	1.2059e-08
1267	Testis	ENSG00000229611.1	RP11-390F4.10	chr9	6704471	6707780	14	chr9	6708586	6711259	68376	True	True	1.4036e-12	1.4036e-12	3.8572e-01	5.2233e-02	1.2168e-08
1268	Brain_Hypothalamus	ENSG00000090857.13	PDPR	chr16	70113626	70162537	6	chr16	70153772	70154026	24660	True	True	1.6967e-13	1.6967e-13	5.3306e-01	6.6270e-02	1.2498e-08
1269	Brain_Hypothalamus	ENSG00000189306.10	RRP7A	chr22	42509968	42519802	8	chr22	42546989	42547432	75216	True	True	8.3757e-14	8.3757e-14	5.3874e-01	6.5987e-02	1.2498e-08
1270	Cells_Cultured_fibroblasts	ENSG00000228300.13	C19orf24	chr19	1275438	1279249	25	chr19	1278174	1278240	30861	True	True	1.3513e-12	1.3513e-12	3.2120e-01	4.4059e-02	1.2804e-08
1271	Adipose_Visceral_Omentum	ENSG00000259205.2	PRKXP1	chr15	100553529	100558954	9	chr15	100554291	100558659	22655	True	True	2.7852e-12	2.7852e-12	3.2052e-01	4.4604e-02	1.2867e-08
1272	Skin_Not_Sun_Exposed_Suprapubic	ENSG00000172250.14	SERHL	chr22	42500590	42509110	7	chr22	42546989	42547432	75216	True	True	4.3756e-12	4.3756e-12	3.0254e-01	4.2626e-02	1.3042e-08
1273	Artery_Tibial	ENSG00000254109.5	RBPMS-AS1	chr8	30382119	30385401	10	chr8	30362750	30363355	65649	True	True	4.0830e-12	4.0830e-12	-2.8527e-01	4.0251e-02	1.3105e-08
1274	Artery_Tibial	ENSG00000140521.12	POLG	chr15	89316305	89334861	6	chr15	89325036	89325280	22352	True	True	6.7569e-12	6.7569e-12	-2.8244e-01	4.0286e-02	1.3105e-08
1275	Colon_Transverse	ENSG00000146556.14	WASH2P	chr2	113588550	113599034	7	chr2	113610060	113611275	74956	True	True	2.7780e-12	2.7780e-12	3.5922e-01	4.9602e-02	1.3356e-08
1276	Colon_Transverse	ENSG00000258695.2	RP3-414A15.2	chr14	73530152	73530610	18	chr14	73542020	73542284	19698	True	True	1.1157e-12	1.1157e-12	3.6529e-01	4.9476e-02	1.3420e-08
1277	Esophagus_Muscularis	ENSG00000254109.5	RBPMS-AS1	chr8	30382119	30385401	10	chr8	30362750	30363355	65649	True	True	2.8667e-12	2.8667e-12	-3.2170e-01	4.4784e-02	1.3655e-08
1278	Nerve_Tibial	ENSG00000265630.2	GLUD1P8	chr10	47563604	47569697	1	chr10	47630019	47630099	73876	True	True	3.9754e-11	3.9754e-11	2.8566e-01	4.2311e-02	1.4140e-08
1279	Adipose_Subcutaneous	ENSG00000204650.14	LINC02210	chr17	45620328	45655156	2	chr17	45753347	45753522	27362	True	True	1.9790e-11	1.9790e-11	-2.7773e-01	4.0559e-02	1.4224e-08
1280	Spleen	ENSG00000244479.6	OR2A1-AS1	chr7	144253533	144356181	2	chr7	144345782	144346370	64103	True	True	3.1567e-12	3.1567e-12	4.4743e-01	6.0571e-02	1.4232e-08
1281	Skin_Not_Sun_Exposed_Suprapubic	ENSG00000104936.17	DMPK	chr19	45769717	45782552	19	chr19	45775831	45776580	33515	True	True	1.8087e-12	1.8087e-12	-3.0769e-01	4.2552e-02	1.4385e-08
1282	Thyroid	ENSG00000170629.14	DPY19L2P2	chr7	103175133	103280410	7	chr7	103160090	103160955	75758	True	True	8.2055e-12	8.2055e-12	2.8474e-01	4.0764e-02	1.4905e-08
1283	Testis	ENSG00000228696.8	ARL17B	chr17	46274784	46361797	2	chr17	46265245	46265480	27372	True	True	1.2405e-11	1.2405e-11	3.7017e-01	5.2592e-02	1.5089e-08
1284	Adipose_Subcutaneous	ENSG00000254866.2	DEFB109P3	chr8	12150895	12151134	2	chr8	12183088	12183295	75904	True	True	2.1614e-11	2.1614e-11	2.7722e-01	4.0565e-02	1.5307e-08
1285	Brain_Caudate_basal_ganglia	ENSG00000214401.4	KANSL1-AS1	chr17	46193576	46196723	2	chr17	46255352	46255972	27371	True	True	3.1875e-12	3.1875e-12	4.8222e-01	6.4583e-02	1.5411e-08
1286	Brain_Caudate_basal_ganglia	ENSG00000215837.7	SDHAP2	chr3	195658096	195685904	8	chr3	195717039	195717263	75328	True	True	7.5232e-13	7.5232e-13	4.9426e-01	6.4087e-02	1.5411e-08
1287	Artery_Aorta	ENSG00000180185.11	FAHD1	chr16	1827195	1840207	22	chr16	1873896	1874542	22904	True	True	1.1411e-12	1.1411e-12	-3.5634e-01	4.8379e-02	1.5454e-08
1288	Brain_Cerebellum	ENSG00000224769.1	MUC20P1	chr3	195614947	195620233	10	chr3	195717039	195717263	75328	True	True	1.0140e-12	1.0140e-12	4.7524e-01	6.2371e-02	1.5775e-08
1289	Brain_Cerebellum	ENSG00000223482.7	NUTM2A-AS1	chr10	87203875	87342612	1	chr10	87320412	87320633	73910	True	True	9.9319e-12	9.9319e-12	4.5629e-01	6.3078e-02	1.5775e-08
1290	Adrenal_Gland	ENSG00000215908.10	CROCCP2	chr1	16618253	16657232	1	chr1	16640586	16641179	832	True	True	6.1109e-12	6.1109e-12	4.3847e-01	6.0320e-02	1.5812e-08
1291	Colon_Sigmoid	ENSG00000255052.4	FAM66D	chr8	12115782	12177550	2	chr8	12183088	12183295	75904	True	True	9.4096e-12	9.4096e-12	3.7727e-01	5.3203e-02	1.6078e-08
1292	Nerve_Tibial	ENSG00000184465.15	WDR27	chr6	169457212	169702048	28	chr6	169765857	169766056	60392	True	True	1.6695e-12	1.6695e-12	3.0441e-01	4.2056e-02	1.6397e-08
1293	Adipose_Subcutaneous	ENSG00000221923.8	ZNF880	chr19	52369917	52385795	11	chr19	52384209	52385372	33967	True	True	4.2740e-12	4.2740e-12	2.8647e-01	4.0451e-02	1.6407e-08
1294	Artery_Tibial	ENSG00000164393.8	ADGRF2	chr6	47656436	47697797	4	chr6	47589379	47589579	57854	True	True	1.3041e-11	1.3041e-11	-2.7871e-01	4.0332e-02	1.6510e-08
1295	Adipose_Subcutaneous	ENSG00000220804.8	LINC01881	chr2	242088633	242160153	18	chr2	241996511	241996668	39477	True	True	2.6913e-12	2.6913e-12	2.8905e-01	4.0418e-02	1.6664e-08
1296	Esophagus_Mucosa	ENSG00000172878.13	METAP1D	chr2	171999583	172082430	8	chr2	172042129	172045863	37735	True	True	4.6675e-12	4.6675e-12	-3.0901e-01	4.3546e-02	1.6783e-08
1297	Thyroid	ENSG00000188933.14	USP32P1	chr17	16786489	16804455	4	chr17	16811537	16811694	74442	True	True	1.6612e-11	1.6612e-11	2.8067e-01	4.0815e-02	1.7069e-08
1298	Cells_Cultured_fibroblasts	ENSG00000179750.15	APOBEC3B	chr22	38982347	38992804	11	chr22	38988619	38988769	75210	True	True	4.1662e-12	4.1662e-12	3.1443e-01	4.4164e-02	1.7070e-08
1299	Whole_Blood	ENSG00000250138.4	RP11-848G14.5	chr5	69631963	69636399	2	chr5	69580112	69580739	54200	True	True	2.9203e-11	2.9203e-11	2.5734e-01	3.8019e-02	1.7313e-08
1300	Brain_Nucleus_accumbens_basal_ganglia	ENSG00000273018.5	CTD-2303H24.2	chr17	18521125	18534062	3	chr17	18504028	18504185	74445	True	True	1.8984e-12	1.8984e-12	4.7653e-01	6.3283e-02	1.7336e-08
1301	Muscle_Skeletal	ENSG00000269713.7	NBPF9	chr1	149054027	149103561	1	chr1	149023568	149023842	73733	True	True	4.9871e-11	4.9871e-11	2.4743e-01	3.7047e-02	1.7449e-08
1302	Testis	ENSG00000248761.1	CTD-2593A12.2	chr5	180967848	180968567	8	chr5	180986484	180986608	75560	True	True	3.7088e-12	3.7088e-12	3.7889e-01	5.2393e-02	1.7728e-08
1303	Liver	ENSG00000215908.10	CROCCP2	chr1	16618253	16657232	1	chr1	16640586	16641179	832	True	True	4.0849e-12	4.0849e-12	4.6176e-01	6.2565e-02	1.7787e-08
1304	Spleen	ENSG00000146700.8	SSC4D	chr7	76389334	76409695	9	chr7	76388823	76388890	62625	True	True	1.0143e-12	1.0143e-12	4.5645e-01	6.0262e-02	1.7906e-08
1305	Spleen	ENSG00000214401.4	KANSL1-AS1	chr17	46193576	46196723	2	chr17	46255352	46255972	27371	True	True	4.6937e-12	4.6937e-12	4.4422e-01	6.0679e-02	1.7906e-08
1306	Brain_Cerebellum	ENSG00000099954.18	CECR2	chr22	17359949	17558149	30	chr22	17409281	17409480	42707	True	True	4.1602e-13	4.1602e-13	-4.8233e-01	6.2097e-02	1.7913e-08
1307	Brain_Cerebellum	ENSG00000224914.3	LINC00863	chr10	87342736	87357667	1	chr10	87320412	87320633	73910	True	True	1.2953e-11	1.2953e-11	4.5401e-01	6.3161e-02	1.7913e-08
1308	Brain_Nucleus_accumbens_basal_ganglia	ENSG00000283426.1	RP11-141C7.2	chr3	195701618	195711643	8	chr3	195712742	195714439	75327	True	True	8.5031e-13	8.5031e-13	4.8309e-01	6.3025e-02	1.8405e-08
1309	Artery_Tibial	ENSG00000254812.1	RP11-661A12.12	chr8	143632071	143633756	12	chr8	143628618	143629053	75961	True	True	5.2143e-12	5.2143e-12	2.8390e-01	4.0268e-02	1.9012e-08
1310	Artery_Tibial	ENSG00000240356.6	RPL23AP7	chr2	113610502	113627090	9	chr2	113664323	113664470	36658	True	True	6.9031e-12	6.9031e-12	2.8232e-01	4.0288e-02	1.9012e-08
1311	Artery_Tibial	ENSG00000144426.18	NBEAL1	chr2	203014879	203226378	20	chr2	203039190	203039381	38241	True	True	3.1012e-12	3.1012e-12	2.8679e-01	4.0232e-02	1.9012e-08
1312	Thyroid	ENSG00000128383.12	APOBEC3A	chr22	38952741	38963183	10	chr22	38981117	38981249	75209	True	True	7.5042e-12	7.5042e-12	2.8525e-01	4.0758e-02	1.9084e-08
1313	Stomach	ENSG00000204959.4	ARHGEF34P	chr7	144272445	144286966	1	chr7	144345782	144346370	64103	True	True	1.8572e-11	1.8572e-11	3.6556e-01	5.2444e-02	1.9143e-08
1314	Stomach	ENSG00000214425.7	LRRC37A4P	chr17	45506741	45550335	4	chr17	45444856	45445006	74473	True	True	4.8785e-12	4.8785e-12	-3.7526e-01	5.2226e-02	1.9277e-08
1315	Skin_Not_Sun_Exposed_Suprapubic	ENSG00000172803.17	SNX32	chr11	65833641	65853701	12	chr11	65873965	65874567	10919	True	True	3.9207e-12	3.9207e-12	3.0318e-01	4.2616e-02	1.9366e-08
1316	Cells_Cultured_fibroblasts	ENSG00000166347.18	CYB5A	chr18	74250847	74292016	15	chr18	74269351	74269416	30322	True	True	3.5604e-12	3.5604e-12	-3.1539e-01	4.4150e-02	1.9555e-08
1317	Muscle_Skeletal	ENSG00000104388.14	RAB2A	chr8	60516857	60623627	13	chr8	60551855	60552124	66324	True	True	4.3799e-12	4.3799e-12	2.6028e-01	3.6918e-02	1.9590e-08
1318	Artery_Tibial	ENSG00000185829.17	ARL17A	chr17	46516702	46579682	1	chr17	46573583	46574143	27373	True	True	6.5423e-11	6.5423e-11	2.6930e-01	4.0445e-02	1.9617e-08
1319	Whole_Blood	ENSG00000123213.22	NLN	chr5	65722196	65871725	19	chr5	65733725	65734078	54112	True	True	3.5494e-12	3.5494e-12	-2.6866e-01	3.7898e-02	1.9697e-08
1320	Muscle_Skeletal	ENSG00000281896.1	RP11-274B21.13	chr7	128617865	128625905	15	chr7	128603408	128603583	63704	True	True	4.0216e-12	4.0216e-12	2.6072e-01	3.6914e-02	2.0414e-08
1321	Cells_Cultured_fibroblasts	ENSG00000132740.8	IGHMBP2	chr11	68903842	68940599	18	chr11	68929805	68929955	11063	True	True	3.2016e-12	3.2016e-12	3.1603e-01	4.4140e-02	2.0632e-08
1322	Cells_Cultured_fibroblasts	ENSG00000050327.14	ARHGEF5	chr7	144355288	144380632	3	chr7	144345782	144346370	64103	True	True	1.9419e-11	1.9419e-11	3.0489e-01	4.4309e-02	2.0632e-08
1323	Testis	ENSG00000258695.2	RP3-414A15.2	chr14	73530152	73530610	18	chr14	73542020	73542284	19698	True	True	2.0108e-12	2.0108e-12	3.8321e-01	5.2292e-02	2.1253e-08
1324	Heart_Atrial_Appendage	ENSG00000172803.17	SNX32	chr11	65833641	65853701	12	chr11	65873965	65874567	10919	True	True	2.9905e-12	2.9905e-12	3.5825e-01	4.9552e-02	2.1418e-08
1325	Brain_Nucleus_accumbens_basal_ganglia	ENSG00000224769.1	MUC20P1	chr3	195614947	195620233	10	chr3	195717039	195717263	75328	True	True	8.9308e-13	8.9308e-13	4.8270e-01	6.3041e-02	2.1747e-08
1326	Lung	ENSG00000138744.14	NAAA	chr4	75913657	75940949	12	chr4	76027456	76027965	50412	True	True	5.1089e-12	5.1089e-12	3.0220e-01	4.2716e-02	2.1973e-08
1327	Colon_Transverse	ENSG00000283426.1	RP11-141C7.2	chr3	195701618	195711643	8	chr3	195694561	195694966	75325	True	True	4.2317e-12	4.2317e-12	3.5637e-01	4.9660e-02	2.2027e-08
1328	Thyroid	ENSG00000179750.15	APOBEC3B	chr22	38982347	38992804	11	chr22	38981117	38981249	75209	True	True	8.1440e-12	8.1440e-12	2.8478e-01	4.0763e-02	2.2556e-08
1329	Cells_Cultured_fibroblasts	ENSG00000255052.4	FAM66D	chr8	12115782	12177550	2	chr8	12183088	12183295	75904	True	True	3.2611e-11	3.2611e-11	3.0160e-01	4.4358e-02	2.2726e-08
1330	Ovary	ENSG00000090857.13	PDPR	chr16	70113626	70162537	6	chr16	70149799	70150399	24659	True	True	1.5328e-13	1.5328e-13	5.4238e-01	6.7050e-02	2.2739e-08
1331	Pancreas	ENSG00000249908.2	BRD9P2	chr5	767382	768930	16	chr5	764827	765401	75457	True	True	1.6716e-12	1.6716e-12	3.9641e-01	5.3726e-02	2.2757e-08
1332	Nerve_Tibial	ENSG00000244198.5	RP4-545C24.1	chr7	144194858	144280547	3	chr7	144345782	144346370	64103	True	True	2.2195e-11	2.2195e-11	2.8921e-01	4.2264e-02	2.3035e-08
1333	Lung	ENSG00000164465.18	DCBLD1	chr6	117453817	117569858	6	chr6	117477464	117477576	59050	True	True	1.0962e-11	1.0962e-11	2.9764e-01	4.2780e-02	2.3245e-08
1334	Adipose_Visceral_Omentum	ENSG00000269713.7	NBPF9	chr1	149054027	149103561	1	chr1	149023568	149023842	73733	True	True	4.6593e-11	4.6593e-11	3.0277e-01	4.4878e-02	2.3418e-08
1335	Brain_Cerebellum	ENSG00000214425.7	LRRC37A4P	chr17	45506741	45550335	4	chr17	45444856	45445006	74473	True	True	4.4848e-12	4.4848e-12	-4.6303e-01	6.2831e-02	2.3502e-08
1336	Esophagus_Muscularis	ENSG00000186301.8	MST1P2	chr1	16645622	16650289	1	chr1	16640586	16641179	832	True	True	5.0464e-11	5.0464e-11	3.0354e-01	4.5067e-02	2.3557e-08
1337	Esophagus_Muscularis	ENSG00000115364.13	MRPL19	chr2	75646783	75690851	8	chr2	75712061	75712382	36031	True	True	6.5150e-12	6.5150e-12	3.1662e-01	4.4865e-02	2.3853e-08
1338	Esophagus_Mucosa	ENSG00000160221.16	C21orf33	chr21	44133605	44145723	14	chr21	44163310	44163456	42417	True	True	3.9237e-12	3.9237e-12	3.1005e-01	4.3530e-02	2.4224e-08
1339	Brain_Caudate_basal_ganglia	ENSG00000260075.1	NSFP1	chr17	46372855	46487141	1	chr17	46573583	46574143	27373	True	True	1.1254e-11	1.1254e-11	4.7131e-01	6.5020e-02	2.4733e-08
1340	Brain_Cortex	ENSG00000131591.17	C1orf159	chr1	1081818	1116361	26	chr1	1098986	1099902	19	True	True	5.5509e-13	5.5509e-13	-4.8326e-01	6.2534e-02	2.5066e-08
1341	Esophagus_Mucosa	ENSG00000188690.12	UROS	chr10	125784980	125823248	4	chr10	125824765	125825183	8900	True	True	1.4713e-11	1.4713e-11	-3.0201e-01	4.3649e-02	2.5472e-08
1342	Nerve_Tibial	ENSG00000088298.12	EDEM2	chr20	35115357	35147364	10	chr20	35041057	35041153	40305	True	True	7.5238e-12	7.5238e-12	-2.9568e-01	4.2177e-02	2.5678e-08
1343	Brain_Cortex	ENSG00000188690.12	UROS	chr10	125784980	125823248	4	chr10	125824765	125825183	8900	True	True	4.2501e-12	4.2501e-12	-4.6660e-01	6.3176e-02	2.5835e-08
1344	Brain_Cortex	ENSG00000221947.7	XKR9	chr8	70669365	70790371	4	chr8	70711584	70711994	66512	True	True	4.0143e-12	4.0143e-12	-4.6708e-01	6.3158e-02	2.5835e-08
1345	Breast_Mammary_Tissue	ENSG00000215908.10	CROCCP2	chr1	16618253	16657232	1	chr1	16640586	16641179	832	True	True	3.2122e-11	3.2122e-11	3.3061e-01	4.8351e-02	2.6119e-08
1346	Esophagus_Mucosa	ENSG00000197915.5	HRNR	chr1	152212082	152224193	9	chr1	152213243	152221044	73735	True	True	6.8564e-12	6.8564e-12	3.0669e-01	4.3580e-02	2.6222e-08
1347	Nerve_Tibial	ENSG00000104936.17	DMPK	chr19	45769717	45782552	19	chr19	45775831	45776580	33515	True	True	4.1899e-12	4.1899e-12	-2.9911e-01	4.2130e-02	2.6806e-08
1348	Brain_Caudate_basal_ganglia	ENSG00000188690.12	UROS	chr10	125784980	125823248	4	chr10	125824765	125825183	8900	True	True	3.3554e-12	3.3554e-12	-4.8179e-01	6.4601e-02	2.7038e-08
1349	Breast_Mammary_Tissue	ENSG00000244198.5	RP4-545C24.1	chr7	144194858	144280547	3	chr7	144345782	144346370	64103	True	True	1.2099e-11	1.2099e-11	3.3729e-01	4.8229e-02	2.8592e-08
1350	Esophagus_Muscularis	ENSG00000262500.1	MAPK8IP1P1	chr17	46243606	46245044	2	chr17	46255352	46255972	27371	True	True	3.2044e-11	3.2044e-11	3.0650e-01	4.5022e-02	2.8765e-08
1351	Brain_Nucleus_accumbens_basal_ganglia	ENSG00000184227.7	ACOT1	chr14	73537114	73543794	17	chr14	73542020	73542284	19698	True	True	7.6805e-13	7.6805e-13	4.8392e-01	6.2992e-02	2.8904e-08
1352	Lung	ENSG00000089876.11	DHX32	chr10	125836554	125896436	4	chr10	125824765	125825183	8900	True	True	2.0791e-11	2.0791e-11	-2.9375e-01	4.2834e-02	2.8990e-08
1353	Adipose_Visceral_Omentum	ENSG00000184465.15	WDR27	chr6	169457212	169702048	28	chr6	169765857	169766056	60392	True	True	2.1171e-12	2.1171e-12	3.2218e-01	4.4577e-02	2.9185e-08
1354	Nerve_Tibial	ENSG00000100058.12	CRYBB2P1	chr22	25448105	25520854	11	chr22	25441409	25442902	42963	True	True	7.9999e-12	7.9999e-12	2.9531e-01	4.2182e-02	2.9242e-08
1355	Brain_Cerebellum	ENSG00000196365.11	LONP1	chr19	5691877	5720572	22	chr19	5708406	5708504	31314	True	True	1.0687e-12	1.0687e-12	-4.7481e-01	6.2388e-02	2.9262e-08
1356	Skin_Not_Sun_Exposed_Suprapubic	ENSG00000164669.12	INTS4P1	chr7	65141225	65234216	7	chr7	65283114	65283872	62200	True	True	1.0547e-11	1.0547e-11	2.9730e-01	4.2699e-02	2.9890e-08
1357	Spleen	ENSG00000112679.14	DUSP22	chr6	291630	351355	15	chr6	277653	277783	56496	True	True	1.1770e-12	1.1770e-12	4.5528e-01	6.0302e-02	3.0219e-08
1358	Spleen	ENSG00000277999.1	RP11-426C22.8	chr16	29272220	29272772	8	chr16	29273273	29273927	74348	True	True	2.2851e-12	2.2851e-12	4.5002e-01	6.0483e-02	3.0219e-08
1359	Muscle_Skeletal	ENSG00000237560.5	LINC01497	chr17	69961707	69983538	4	chr17	69961542	69961942	28090	True	True	2.2737e-11	2.2737e-11	2.5166e-01	3.7005e-02	3.0281e-08
1360	Liver	ENSG00000214425.7	LRRC37A4P	chr17	45506741	45550335	4	chr17	45444856	45445006	74473	True	True	2.1137e-12	2.1137e-12	-4.6720e-01	6.2363e-02	3.0680e-08
1361	Lung	ENSG00000168528.11	SERINC2	chr1	31409565	31434680	5	chr1	31431747	31432230	73658	True	True	1.8111e-11	1.8111e-11	-2.9459e-01	4.2822e-02	3.1140e-08
1362	Testis	ENSG00000237438.7	CECR7	chr22	17036570	17060825	14	chr22	17066894	17067069	42673	True	True	3.8923e-12	3.8923e-12	3.7854e-01	5.2401e-02	3.1455e-08
1363	Artery_Aorta	ENSG00000172803.17	SNX32	chr11	65833641	65853701	12	chr11	65873965	65874567	10919	True	True	4.4034e-12	4.4034e-12	3.4749e-01	4.8551e-02	3.1692e-08
1364	Esophagus_Muscularis	ENSG00000101460.12	MAP1LC3A	chr20	34546854	34560345	7	chr20	34655971	34656586	40290	True	True	1.0290e-11	1.0290e-11	3.1376e-01	4.4910e-02	3.1719e-08
1365	Brain_Cortex	ENSG00000215908.10	CROCCP2	chr1	16618253	16657232	1	chr1	16640586	16641179	832	True	True	2.2275e-11	2.2275e-11	4.5235e-01	6.3703e-02	3.1860e-08
1366	Liver	ENSG00000237975.6	FLG-AS1	chr1	152168125	152445456	16	chr1	152213243	152221044	73735	True	True	7.3616e-13	7.3616e-13	-4.7571e-01	6.2042e-02	3.2158e-08
1367	Liver	ENSG00000221947.7	XKR9	chr8	70669365	70790371	4	chr8	70711584	70711994	66512	True	True	2.9540e-12	2.9540e-12	-4.6444e-01	6.2466e-02	3.2158e-08
1368	Esophagus_Muscularis	ENSG00000255052.4	FAM66D	chr8	12115782	12177550	2	chr8	12183088	12183295	75904	True	True	3.7457e-11	3.7457e-11	3.0548e-01	4.5037e-02	3.2380e-08
1369	Esophagus_Gastroesophageal_Junction	ENSG00000138744.14	NAAA	chr4	75913657	75940949	12	chr4	76027456	76027965	50412	True	True	3.6978e-12	3.6978e-12	3.7558e-01	5.1972e-02	3.2767e-08
1370	Brain_Caudate_basal_ganglia	ENSG00000221923.8	ZNF880	chr19	52369917	52385795	11	chr19	52384209	52385372	33967	True	True	1.6148e-12	1.6148e-12	4.8795e-01	6.4349e-02	3.3031e-08
1371	Artery_Aorta	ENSG00000196365.11	LONP1	chr19	5691877	5720572	22	chr19	5708406	5708504	31314	True	True	2.6995e-12	2.6995e-12	-3.5073e-01	4.8489e-02	3.4730e-08
1372	Whole_Blood	ENSG00000182885.16	ADGRG3	chr16	57668187	57689378	12	chr16	57693733	57693863	24295	True	True	1.0137e-11	1.0137e-11	-2.6309e-01	3.7958e-02	3.5015e-08
1373	Brain_Caudate_basal_ganglia	ENSG00000180185.11	FAHD1	chr16	1827195	1840207	22	chr16	1873896	1874542	22904	True	True	9.2741e-13	9.2741e-13	-4.9255e-01	6.4158e-02	3.5230e-08
1374	Muscle_Skeletal	ENSG00000270127.2	RP11-526I2.5	chr15	100547765	100550153	8	chr15	100554291	100558659	22655	True	True	1.3570e-11	1.3570e-11	2.5439e-01	3.6978e-02	3.5572e-08
1375	Brain_Caudate_basal_ganglia	ENSG00000221947.7	XKR9	chr8	70669365	70790371	4	chr8	70711584	70711994	66512	True	True	5.5870e-12	5.5870e-12	-4.7741e-01	6.4777e-02	3.6016e-08
1376	Adipose_Subcutaneous	ENSG00000229178.1	AC069513.4	chr3	195655565	195657927	8	chr3	195717039	195717263	75328	True	True	1.3340e-11	1.3340e-11	2.8001e-01	4.0531e-02	3.6193e-08
1377	Skin_Not_Sun_Exposed_Suprapubic	ENSG00000259422.1	RP11-593F23.1	chr15	76174891	76181486	8	chr15	76198864	76198930	22046	True	True	1.1729e-11	1.1729e-11	-2.9666e-01	4.2708e-02	3.7378e-08
1378	Heart_Atrial_Appendage	ENSG00000125633.10	CCDC93	chr2	117915478	118014133	8	chr2	118042420	118042496	36749	True	True	8.2682e-12	8.2682e-12	3.5132e-01	4.9691e-02	3.8466e-08
1379	Thyroid	ENSG00000157470.11	FAM81A	chr15	59372995	59523549	13	chr15	59432867	59433249	21606	True	True	1.1965e-11	1.1965e-11	2.8257e-01	4.0791e-02	3.8468e-08
1380	Thyroid	ENSG00000006611.15	USH1C	chr11	17493895	17544416	4	chr11	17552527	17552615	9955	True	True	3.8951e-11	3.8951e-11	-2.7566e-01	4.0877e-02	3.8468e-08
1381	Esophagus_Muscularis	ENSG00000250091.2	DNAH10OS	chr12	123926424	123934984	10	chr12	123945972	123946023	15752	True	True	9.0883e-12	9.0883e-12	-3.1454e-01	4.4898e-02	3.8567e-08
1382	Thyroid	ENSG00000276160.1	GGTLC5P	chr22	18340145	18345899	1	chr22	18396478	18396779	42760	True	True	1.5819e-10	1.5819e-10	2.6720e-01	4.0978e-02	3.8683e-08
1383	Esophagus_Muscularis	ENSG00000270127.2	RP11-526I2.5	chr15	100547765	100550153	8	chr15	100554291	100558659	22655	True	True	1.1724e-11	1.1724e-11	3.1293e-01	4.4923e-02	3.9091e-08
1384	Nerve_Tibial	ENSG00000270127.2	RP11-526I2.5	chr15	100547765	100550153	8	chr15	100554291	100558659	22655	True	True	1.4918e-11	1.4918e-11	2.9160e-01	4.2232e-02	3.9144e-08
1385	Esophagus_Mucosa	ENSG00000166669.13	ATF7IP2	chr16	10326434	10483638	14	chr16	10383634	10383727	23294	True	True	6.7656e-12	6.7656e-12	-3.0677e-01	4.3579e-02	3.9532e-08
1386	Thyroid	ENSG00000214562.14	NUTM2D	chr10	87357883	87370695	1	chr10	87320412	87320633	73910	True	True	1.6395e-10	1.6395e-10	2.6698e-01	4.0981e-02	3.9710e-08
1387	Adipose_Subcutaneous	ENSG00000228696.8	ARL17B	chr17	46274784	46361797	2	chr17	46265245	46265480	27372	True	True	6.0071e-11	6.0071e-11	2.7120e-01	4.0638e-02	4.0179e-08
1388	Esophagus_Mucosa	ENSG00000132740.8	IGHMBP2	chr11	68903842	68940599	18	chr11	68929805	68929955	11063	True	True	5.4707e-12	5.4707e-12	3.0805e-01	4.3560e-02	4.0377e-08
1389	Brain_Anterior_cingulate_cortex_BA24	ENSG00000214401.4	KANSL1-AS1	chr17	46193576	46196723	2	chr17	46255352	46255972	27371	True	True	4.0984e-12	4.0984e-12	5.4317e-01	7.1473e-02	4.0483e-08
1390	Brain_Anterior_cingulate_cortex_BA24	ENSG00000188818.12	ZDHHC11	chr5	795606	850986	18	chr5	764827	765401	75457	True	True	4.7181e-13	4.7181e-13	5.6254e-01	7.0379e-02	4.0483e-08
1391	Brain_Anterior_cingulate_cortex_BA24	ENSG00000164308.16	ERAP2	chr5	96875939	96919716	6	chr5	96896863	96896963	54664	True	True	1.2623e-12	1.2623e-12	-5.5388e-01	7.0876e-02	4.0483e-08
1392	Nerve_Tibial	ENSG00000270696.1	RP11-342K6.1	chr2	75660462	75662208	7	chr2	75712061	75712382	36031	True	True	1.7865e-11	1.7865e-11	-2.9052e-01	4.2247e-02	4.0492e-08
1393	Thyroid	ENSG00000168807.16	SNTB2	chr16	69187129	69309052	18	chr16	69325358	69325494	24636	True	True	9.5165e-12	9.5165e-12	2.8389e-01	4.0775e-02	4.1097e-08
1394	Breast_Mammary_Tissue	ENSG00000168903.8	BTNL3	chr5	180988845	181006727	10	chr5	180986484	180986608	75560	True	True	5.5073e-12	5.5073e-12	-3.4257e-01	4.8132e-02	4.2068e-08
1395	Cells_Cultured_fibroblasts	ENSG00000243679.1	RP11-274B21.3	chr7	128654020	128654722	11	chr7	128603408	128603583	63704	True	True	1.1164e-11	1.1164e-11	3.0836e-01	4.4257e-02	4.2112e-08
1396	Heart_Atrial_Appendage	ENSG00000177697.17	CD151	chr11	832884	839720	16	chr11	833784	833856	9448	True	True	4.6708e-12	4.6708e-12	-3.5523e-01	4.9613e-02	4.2374e-08
1397	Esophagus_Muscularis	ENSG00000124406.16	ATP8A1	chr4	42408373	42657105	9	chr4	42652819	42653116	49816	True	True	1.1628e-11	1.1628e-11	3.1299e-01	4.4922e-02	4.2853e-08
1398	Brain_Spinal_cord_cervical_c-1	ENSG00000189306.10	RRP7A	chr22	42509968	42519802	8	chr22	42546989	42547432	75216	True	True	4.4436e-13	4.4436e-13	5.9794e-01	7.3477e-02	4.2927e-08
1399	Skin_Not_Sun_Exposed_Suprapubic	ENSG00000261575.2	RP11-259G18.1	chr17	46267037	46268694	2	chr17	46255352	46255972	27371	True	True	5.5113e-11	5.5113e-11	2.8716e-01	4.2838e-02	4.3210e-08
1400	Nerve_Tibial	ENSG00000144134.18	RABL2A	chr2	113627229	113643396	8	chr2	113610060	113611275	74956	True	True	1.6914e-11	1.6914e-11	2.9085e-01	4.2242e-02	4.3258e-08
1401	Stomach	ENSG00000180185.11	FAHD1	chr16	1827195	1840207	22	chr16	1873896	1874542	22904	True	True	2.1016e-12	2.1016e-12	-3.8121e-01	5.2089e-02	4.3846e-08
1402	Esophagus_Gastroesophageal_Junction	ENSG00000196365.11	LONP1	chr19	5691877	5720572	22	chr19	5708406	5708504	31314	True	True	2.8211e-12	2.8211e-12	-3.7748e-01	5.1928e-02	4.4442e-08
1403	Skin_Not_Sun_Exposed_Suprapubic	ENSG00000236833.1	AC024560.2	chr3	197660565	197665757	13	chr3	197663501	197663644	48511	True	True	8.9938e-12	8.9938e-12	2.9826e-01	4.2686e-02	4.5118e-08
1404	Nerve_Tibial	ENSG00000269486.2	CTC-360G5.9	chr19	38935297	38938632	21	chr19	38902483	38902648	33118	True	True	6.8092e-12	6.8092e-12	2.9626e-01	4.2169e-02	4.5141e-08
1405	Esophagus_Muscularis	ENSG00000255328.1	RP11-326C3.12	chr11	327171	330122	16	chr11	321337	322619	73966	True	True	7.0486e-12	7.0486e-12	-3.1613e-01	4.4873e-02	4.5383e-08
1406	Whole_Blood	ENSG00000258732.1	RP11-603B24.1	chr15	22278971	22282872	2	chr15	22245502	22246086	20753	True	True	8.0021e-11	8.0021e-11	2.5173e-01	3.8077e-02	4.5408e-08
1407	Esophagus_Muscularis	ENSG00000100058.12	CRYBB2P1	chr22	25448105	25520854	11	chr22	25441409	25442902	42963	True	True	1.0462e-11	1.0462e-11	3.1365e-01	4.4912e-02	4.5527e-08
1408	Muscle_Skeletal	ENSG00000232112.3	TMA7	chr3	48443848	48444208	8	chr3	48397081	48397381	45511	True	True	1.7682e-11	1.7682e-11	-2.5300e-01	3.6992e-02	4.5626e-08
1409	Lung	ENSG00000207650.1	MIR570	chr3	195699401	195699497	8	chr3	195694561	195694966	75325	True	True	1.6848e-11	1.6848e-11	2.9503e-01	4.2816e-02	4.5731e-08
1410	Artery_Tibial	ENSG00000244026.6	FAM86DP	chr3	75421552	75435110	1	chr3	75422510	75422667	75250	True	True	1.5620e-10	1.5620e-10	2.6407e-01	4.0505e-02	4.6228e-08
1411	Pancreas	ENSG00000184465.15	WDR27	chr6	169457212	169702048	28	chr6	169765857	169766056	60392	True	True	2.0203e-12	2.0203e-12	3.9506e-01	5.3760e-02	4.6350e-08
1412	Heart_Left_Ventricle	ENSG00000115364.13	MRPL19	chr2	75646783	75690851	8	chr2	75712061	75712382	36031	True	True	7.2373e-12	7.2373e-12	3.4460e-01	4.8672e-02	4.6528e-08
1413	Muscle_Skeletal	ENSG00000186523.14	FAM86B1	chr8	12182096	12194133	2	chr8	12183088	12183295	75904	True	True	7.3926e-11	7.3926e-11	2.4529e-01	3.7068e-02	4.6956e-08
1414	Stomach	ENSG00000224769.1	MUC20P1	chr3	195614947	195620233	10	chr3	195717039	195717263	75328	True	True	5.1844e-12	5.1844e-12	3.7483e-01	5.2236e-02	4.7273e-08
1415	Brain_Cortex	ENSG00000271662.1	RP11-141C7.3	chr3	195650146	195651472	9	chr3	195717039	195717263	75328	True	True	3.9276e-12	3.9276e-12	4.6726e-01	6.3151e-02	4.7750e-08
1416	Brain_Nucleus_accumbens_basal_ganglia	ENSG00000229178.1	AC069513.4	chr3	195655565	195657927	8	chr3	195717039	195717263	75328	True	True	2.9635e-12	2.9635e-12	4.7282e-01	6.3427e-02	4.8109e-08
1417	Brain_Cerebellar_Hemisphere	ENSG00000233327.10	USP32P2	chr17	18511262	18523295	2	chr17	18504028	18504185	74445	True	True	6.9397e-12	6.9397e-12	4.9740e-01	6.7333e-02	4.8748e-08
1418	Brain_Hippocampus	ENSG00000189306.10	RRP7A	chr22	42509968	42519802	8	chr22	42546989	42547432	75216	True	True	5.1032e-13	5.1032e-13	5.3096e-01	6.7415e-02	4.8790e-08
1419	Artery_Coronary	ENSG00000206077.10	ZDHHC11B	chr5	710360	766952	26	chr5	703336	703890	75453	True	True	5.5831e-13	5.5831e-13	4.7790e-01	6.1958e-02	4.9655e-08
1420	Brain_Cerebellum	ENSG00000120071.13	KANSL1	chr17	46029916	46225389	4	chr17	46265245	46265480	27372	True	True	1.0508e-11	1.0508e-11	4.5581e-01	6.3096e-02	4.9822e-08
1421	Liver	ENSG00000214401.4	KANSL1-AS1	chr17	46193576	46196723	2	chr17	46255352	46255972	27371	True	True	1.0339e-11	1.0339e-11	4.5392e-01	6.2849e-02	5.0024e-08
1422	Brain_Frontal_Cortex_BA9	ENSG00000255052.4	FAM66D	chr8	12115782	12177550	2	chr8	12183088	12183295	75904	True	True	5.2103e-12	5.2103e-12	4.9866e-01	6.7075e-02	5.0336e-08
1423	Whole_Blood	ENSG00000165810.16	BTNL9	chr5	181040225	181061523	13	chr5	180986484	180986608	75560	True	True	1.3954e-11	1.3954e-11	2.6137e-01	3.7977e-02	5.0746e-08
1424	Esophagus_Gastroesophageal_Junction	ENSG00000223482.7	NUTM2A-AS1	chr10	87203875	87342612	1	chr10	87320412	87320633	73910	True	True	7.4271e-11	7.4271e-11	3.5358e-01	5.2455e-02	5.1619e-08
1425	Esophagus_Mucosa	ENSG00000244026.6	FAM86DP	chr3	75421552	75435110	1	chr3	75422510	75422667	75250	True	True	1.2831e-10	1.2831e-10	2.8825e-01	4.3843e-02	5.1704e-08
1426	Adipose_Subcutaneous	ENSG00000140319.10	SRP14	chr15	40035739	40039188	9	chr15	40037521	40037702	21080	True	True	1.8136e-11	1.8136e-11	2.7823e-01	4.0553e-02	5.3840e-08
1427	Nerve_Tibial	ENSG00000262500.1	MAPK8IP1P1	chr17	46243606	46245044	2	chr17	46255352	46255972	27371	True	True	8.8182e-11	8.8182e-11	2.8072e-01	4.2376e-02	5.4989e-08
1428	Brain_Nucleus_accumbens_basal_ganglia	ENSG00000214425.7	LRRC37A4P	chr17	45506741	45550335	4	chr17	45444856	45445006	74473	True	True	7.3726e-12	7.3726e-12	-4.6510e-01	6.3722e-02	5.5240e-08
1429	Muscle_Skeletal	ENSG00000111850.10	SMIM8	chr6	87322675	87399741	4	chr6	87408454	87408610	58479	True	True	4.4915e-11	4.4915e-11	-2.4800e-01	3.7041e-02	5.6193e-08
1430	Skin_Sun_Exposed_Lower_leg	ENSG00000279267.1	RP11-395L14.18	chr2	113605867	113607908	7	chr2	113610060	113611275	74956	True	True	2.4545e-11	2.4545e-11	-2.7185e-01	3.9925e-02	5.6431e-08
1431	Colon_Sigmoid	ENSG00000196365.11	LONP1	chr19	5691877	5720572	22	chr19	5708406	5708504	31314	True	True	3.1282e-12	3.1282e-12	-3.8527e-01	5.3014e-02	5.6767e-08
1432	Esophagus_Muscularis	ENSG00000113303.11	BTNL8	chr5	180899077	180950906	10	chr5	180986484	180986608	75560	True	True	1.4641e-11	1.4641e-11	3.1152e-01	4.4945e-02	5.6953e-08
1433	Skin_Sun_Exposed_Lower_leg	ENSG00000204650.14	LINC02210	chr17	45620328	45655156	2	chr17	45753347	45753522	27362	True	True	8.9841e-11	8.9841e-11	-2.6428e-01	4.0012e-02	5.7482e-08
1434	Skin_Sun_Exposed_Lower_leg	ENSG00000188933.14	USP32P1	chr17	16786489	16804455	4	chr17	16811537	16811694	74442	True	True	4.4890e-11	4.4890e-11	2.6836e-01	3.9965e-02	5.7482e-08
1435	Testis	ENSG00000236397.3	DDX11L2	chr2	113599036	113601261	7	chr2	113610060	113611275	74956	True	True	1.5028e-11	1.5028e-11	-3.6876e-01	5.2624e-02	5.7784e-08
1436	Testis	ENSG00000249437.7	NAIP	chr5	70968483	71025114	3	chr5	70910460	70911084	54202	True	True	3.4828e-11	3.4828e-11	3.6250e-01	5.2763e-02	5.7784e-08
1437	Testis	ENSG00000164669.12	INTS4P1	chr7	65141225	65234216	7	chr7	65283114	65283872	62200	True	True	1.4957e-11	1.4957e-11	3.6879e-01	5.2623e-02	5.7784e-08
1438	Nerve_Tibial	ENSG00000160221.16	C21orf33	chr21	44133605	44145723	14	chr21	44163310	44163456	42417	True	True	1.3604e-11	1.3604e-11	2.9216e-01	4.2225e-02	5.8657e-08
1439	Breast_Mammary_Tissue	ENSG00000269713.7	NBPF9	chr1	149054027	149103561	1	chr1	149023568	149023842	73733	True	True	8.1724e-11	8.1724e-11	3.2406e-01	4.8467e-02	5.8858e-08
1440	Breast_Mammary_Tissue	ENSG00000271662.1	RP11-141C7.3	chr3	195650146	195651472	9	chr3	195717039	195717263	75328	True	True	8.8526e-12	8.8526e-12	3.3940e-01	4.8191e-02	5.8858e-08
1441	Esophagus_Mucosa	ENSG00000261819.1	RP11-680G24.4	chr16	14988259	14990160	4	chr16	15013607	15014220	23462	True	True	3.7652e-11	3.7652e-11	2.9613e-01	4.3733e-02	5.9660e-08
1442	Adipose_Subcutaneous	ENSG00000143631.10	FLG	chr1	152302175	152325203	8	chr1	152213243	152221044	73735	True	True	2.3076e-11	2.3076e-11	-2.7683e-01	4.0570e-02	6.0070e-08
1443	Ovary	ENSG00000164308.16	ERAP2	chr5	96875939	96919716	6	chr5	96896863	96896963	54664	True	True	8.2135e-13	8.2135e-13	-5.2834e-01	6.7760e-02	6.0924e-08
1444	Esophagus_Mucosa	ENSG00000197345.12	MRPL21	chr11	68891276	68903835	15	chr11	68929805	68929955	11063	True	True	1.0788e-11	1.0788e-11	-3.0392e-01	4.3621e-02	6.3033e-08
1445	Adipose_Subcutaneous	ENSG00000164465.18	DCBLD1	chr6	117453817	117569858	6	chr6	117477464	117477576	59050	True	True	3.2926e-11	3.2926e-11	2.7475e-01	4.0595e-02	6.3427e-08
1446	Adipose_Subcutaneous	ENSG00000259205.2	PRKXP1	chr15	100553529	100558954	9	chr15	100554291	100558659	22655	True	True	2.2488e-11	2.2488e-11	2.7698e-01	4.0568e-02	6.4124e-08
1447	Thyroid	ENSG00000254812.1	RP11-661A12.12	chr8	143632071	143633756	12	chr8	143628618	143629053	75961	True	True	2.2583e-11	2.2583e-11	2.7888e-01	4.0837e-02	6.4409e-08
1448	Skin_Not_Sun_Exposed_Suprapubic	ENSG00000269713.7	NBPF9	chr1	149054027	149103561	1	chr1	149023568	149023842	73733	True	True	1.7140e-10	1.7140e-10	2.7996e-01	4.2933e-02	6.5125e-08
1449	Muscle_Skeletal	ENSG00000164669.12	INTS4P1	chr7	65141225	65234216	7	chr7	65283114	65283872	62200	True	True	3.1057e-11	3.1057e-11	2.4999e-01	3.7022e-02	6.6981e-08
1450	Cells_Cultured_fibroblasts	ENSG00000172638.12	EFEMP2	chr11	65866441	65873592	10	chr11	65873965	65874567	10919	True	True	1.9957e-11	1.9957e-11	3.0472e-01	4.4312e-02	6.7367e-08
1451	Cells_Cultured_fibroblasts	ENSG00000124116.18	WFDC3	chr20	45747944	45791932	10	chr20	45738844	45739247	40645	True	True	2.0320e-11	2.0320e-11	3.0461e-01	4.4313e-02	6.7539e-08
1452	Muscle_Skeletal	ENSG00000261819.1	RP11-680G24.4	chr16	14988259	14990160	4	chr16	15013607	15014220	23462	True	True	5.7367e-11	5.7367e-11	2.4667e-01	3.7054e-02	6.9660e-08
1453	Adipose_Subcutaneous	ENSG00000188933.14	USP32P1	chr17	16786489	16804455	4	chr17	16811537	16811694	74442	True	True	5.6215e-11	5.6215e-11	2.7159e-01	4.0633e-02	7.0317e-08
1454	Skin_Not_Sun_Exposed_Suprapubic	ENSG00000249437.7	NAIP	chr5	70968483	71025114	3	chr5	70910460	70911084	54202	True	True	6.3062e-11	6.3062e-11	2.8631e-01	4.2849e-02	7.0793e-08
1455	Testis	ENSG00000229912.1	AC128709.4	chr3	197450327	197456654	13	chr3	197454933	197455208	48501	True	True	1.0216e-11	1.0216e-11	3.7159e-01	5.2560e-02	7.1794e-08
1456	Pancreas	ENSG00000138744.14	NAAA	chr4	75913657	75940949	12	chr4	76027456	76027965	50412	True	True	7.7041e-12	7.7041e-12	3.8527e-01	5.4003e-02	7.3045e-08
1457	Testis	ENSG00000177697.17	CD151	chr11	832884	839720	16	chr11	833784	833856	9448	True	True	8.6832e-12	8.6832e-12	-3.7277e-01	5.2533e-02	7.3931e-08
1458	Adipose_Subcutaneous	ENSG00000256713.7	PGA5	chr11	61241042	61251448	11	chr11	61241472	61241690	10713	True	True	2.2140e-11	2.2140e-11	2.7708e-01	4.0567e-02	7.5181e-08
1459	Skin_Not_Sun_Exposed_Suprapubic	ENSG00000255052.4	FAM66D	chr8	12115782	12177550	2	chr8	12183088	12183295	75904	True	True	1.0295e-10	1.0295e-10	2.8322e-01	4.2890e-02	7.5899e-08
1460	Artery_Aorta	ENSG00000188690.12	UROS	chr10	125784980	125823248	4	chr10	125824765	125825183	8900	True	True	3.3304e-11	3.3304e-11	-3.3368e-01	4.8810e-02	7.6001e-08
1461	Muscle_Skeletal	ENSG00000280828.1	RP11-274B21.1	chr7	128533652	128615970	23	chr7	128603408	128603583	63704	True	True	1.1078e-11	1.1078e-11	2.5546e-01	3.6967e-02	7.6228e-08
1462	Cells_Cultured_fibroblasts	ENSG00000269713.7	NBPF9	chr1	149054027	149103561	1	chr1	149023568	149023842	73733	True	True	2.3307e-10	2.3307e-10	2.8872e-01	4.4543e-02	7.6291e-08
1463	Esophagus_Muscularis	ENSG00000124532.14	MRS2	chr6	24402908	24426194	11	chr6	24421469	24421559	57235	True	True	1.8134e-11	1.8134e-11	3.1016e-01	4.4966e-02	7.6325e-08
1464	Whole_Blood	ENSG00000230715.3	RP11-274B21.4	chr7	128652841	128653243	11	chr7	128603408	128603583	63704	True	True	2.5313e-11	2.5313e-11	2.5813e-01	3.8011e-02	7.6808e-08
1465	Spleen	ENSG00000236397.3	DDX11L2	chr2	113599036	113601261	7	chr2	113610060	113611275	74956	True	True	7.1868e-12	7.1868e-12	-4.4073e-01	6.0796e-02	7.7965e-08
1466	Muscle_Skeletal	ENSG00000131067.16	GGT7	chr20	34844720	34872860	8	chr20	34889289	34889543	40301	True	True	3.3401e-11	3.3401e-11	-2.4960e-01	3.7026e-02	7.8799e-08
1467	Esophagus_Muscularis	ENSG00000182931.9	WFDC10B	chr20	45684653	45705019	7	chr20	45738844	45739247	40645	True	True	3.0098e-11	3.0098e-11	-3.0690e-01	4.5016e-02	7.9314e-08
1468	Nerve_Tibial	ENSG00000279267.1	RP11-395L14.18	chr2	113605867	113607908	7	chr2	113610060	113611275	74956	True	True	3.7254e-11	3.7254e-11	-2.8606e-01	4.2306e-02	7.9350e-08
1469	Esophagus_Muscularis	ENSG00000229178.1	AC069513.4	chr3	195655565	195657927	8	chr3	195694561	195694966	75325	True	True	2.7752e-11	2.7752e-11	3.0743e-01	4.5008e-02	8.2252e-08
1470	Liver	ENSG00000277999.1	RP11-426C22.8	chr16	29272220	29272772	8	chr16	29273273	29273927	74348	True	True	4.7795e-12	4.7795e-12	4.6044e-01	6.2613e-02	8.3248e-08
1471	Esophagus_Gastroesophageal_Junction	ENSG00000143631.10	FLG	chr1	152302175	152325203	8	chr1	152213243	152221044	73735	True	True	1.5500e-11	1.5500e-11	-3.6528e-01	5.2202e-02	8.3718e-08
1472	Adrenal_Gland	ENSG00000221947.7	XKR9	chr8	70669365	70790371	4	chr8	70711584	70711994	66512	True	True	9.1341e-12	9.1341e-12	-4.3517e-01	6.0427e-02	8.5086e-08
1473	Lung	ENSG00000171916.16	LGALS9C	chr17	18476737	18494945	2	chr17	18504028	18504185	74445	True	True	1.2834e-10	1.2834e-10	2.8236e-01	4.2988e-02	8.5942e-08
1474	Thyroid	ENSG00000185800.11	DMWD	chr19	45782947	45792802	19	chr19	45775831	45776580	33515	True	True	1.9642e-11	1.9642e-11	-2.7969e-01	4.0827e-02	8.7878e-08
1475	Adrenal_Gland	ENSG00000262539.1	RP11-259G18.3	chr17	46259551	46260606	2	chr17	46255352	46255972	27371	True	True	2.0980e-11	2.0980e-11	4.2824e-01	6.0650e-02	8.8835e-08
1476	Artery_Coronary	ENSG00000146556.14	WASH2P	chr2	113588550	113599034	7	chr2	113610060	113611275	74956	True	True	4.2435e-12	4.2435e-12	4.6144e-01	6.2576e-02	8.8909e-08
1477	Spleen	ENSG00000233327.10	USP32P2	chr17	18511262	18523295	2	chr17	18504028	18504185	74445	True	True	3.0579e-11	3.0579e-11	4.2856e-01	6.1194e-02	8.9205e-08
1478	Skin_Sun_Exposed_Lower_leg	ENSG00000104936.17	DMPK	chr19	45769717	45782552	19	chr19	45775831	45776580	33515	True	True	1.5003e-11	1.5003e-11	-2.7467e-01	3.9891e-02	9.0026e-08
1479	Prostate	ENSG00000214401.4	KANSL1-AS1	chr17	46193576	46196723	2	chr17	46255352	46255972	27371	True	True	1.5739e-11	1.5739e-11	4.4062e-01	6.1800e-02	9.0505e-08
1480	Skin_Sun_Exposed_Lower_leg	ENSG00000204175.5	GPRIN2	chr10	46549044	46555530	4	chr10	46498792	46498982	7104	True	True	7.4822e-11	7.4822e-11	2.6536e-01	4.0000e-02	9.3320e-08
1481	Spleen	ENSG00000206077.10	ZDHHC11B	chr5	710360	766952	26	chr5	774459	774835	75458	True	True	2.6065e-12	2.6065e-12	4.4897e-01	6.0519e-02	9.3356e-08
1482	Colon_Sigmoid	ENSG00000146556.14	WASH2P	chr2	113588550	113599034	7	chr2	113610060	113611275	74956	True	True	1.6862e-11	1.6862e-11	3.7295e-01	5.3304e-02	9.4114e-08
1483	Colon_Sigmoid	ENSG00000177697.17	CD151	chr11	832884	839720	16	chr11	833784	833856	9448	True	True	7.7708e-12	7.7708e-12	-3.7868e-01	5.3170e-02	9.5940e-08
1484	Heart_Atrial_Appendage	ENSG00000240356.6	RPL23AP7	chr2	113610502	113627090	9	chr2	113664323	113664470	36658	True	True	1.9788e-11	1.9788e-11	3.4524e-01	4.9811e-02	9.6897e-08
1485	Heart_Atrial_Appendage	ENSG00000120071.13	KANSL1	chr17	46029916	46225389	4	chr17	46265245	46265480	27372	True	True	4.4860e-11	4.4860e-11	3.3941e-01	4.9924e-02	9.6897e-08
1486	Adipose_Subcutaneous	ENSG00000204176.13	SYT15	chr10	46578217	46594173	6	chr10	46658196	46658763	7108	True	True	5.3654e-11	5.3654e-11	2.7187e-01	4.0630e-02	9.8122e-08
1487	Stomach	ENSG00000196365.11	LONP1	chr19	5691877	5720572	22	chr19	5708406	5708504	31314	True	True	5.1136e-12	5.1136e-12	-3.7493e-01	5.2234e-02	9.8782e-08
1488	Nerve_Tibial	ENSG00000197969.11	VPS13A	chr9	77177353	77421541	7	chr9	77427598	77427668	69172	True	True	4.7350e-11	4.7350e-11	-2.8458e-01	4.2325e-02	9.9653e-08
1489	Adipose_Subcutaneous	ENSG00000255100.1	RP11-21L23.3	chr11	76782581	76783062	11	chr11	76754882	76755304	11388	True	True	3.0512e-11	3.0512e-11	2.7520e-01	4.0590e-02	1.0102e-07
1490	Esophagus_Muscularis	ENSG00000279930.1	LA16c-312E8.4	chr16	1437154	1439315	23	chr16	1372790	1374217	22862	True	True	1.2295e-11	1.2295e-11	3.1263e-01	4.4928e-02	1.0313e-07
1491	Cells_Cultured_fibroblasts	ENSG00000163393.12	SLC22A15	chr1	115976498	116070054	6	chr1	115923634	115923710	3131	True	True	5.3358e-11	5.3358e-11	2.9843e-01	4.4404e-02	1.0323e-07
1492	Muscle_Skeletal	ENSG00000229413.2	RP11-274B21.12	chr7	128653690	128653968	11	chr7	128603408	128603583	63704	True	True	3.2285e-11	3.2285e-11	2.4978e-01	3.7024e-02	1.0325e-07
1493	Brain_Frontal_Cortex_BA9	ENSG00000188818.12	ZDHHC11	chr5	795606	850986	18	chr5	764827	765401	75457	True	True	1.4574e-12	1.4574e-12	5.0976e-01	6.6573e-02	1.0559e-07
1494	Thyroid	ENSG00000254109.5	RBPMS-AS1	chr8	30382119	30385401	10	chr8	30362750	30363355	65649	True	True	4.5459e-11	4.5459e-11	-2.7474e-01	4.0888e-02	1.0606e-07
1495	Stomach	ENSG00000243955.5	GSTA1	chr6	52791664	52803910	4	chr6	52871429	52871494	57941	True	True	3.1322e-11	3.1322e-11	-3.6168e-01	5.2529e-02	1.0608e-07
1496	Heart_Atrial_Appendage	ENSG00000262539.1	RP11-259G18.3	chr17	46259551	46260606	2	chr17	46255352	46255972	27371	True	True	1.0182e-10	1.0182e-10	3.3345e-01	5.0037e-02	1.0741e-07
1497	Artery_Tibial	ENSG00000225398.3	PGM5P4	chr2	113541937	113563298	5	chr2	113610060	113611275	74956	True	True	7.3677e-11	7.3677e-11	-2.6860e-01	4.0453e-02	1.0763e-07
1498	Esophagus_Muscularis	ENSG00000171903.16	CYP4F11	chr19	15912367	15934867	21	chr19	15882462	15882698	32055	True	True	1.4334e-11	1.4334e-11	3.1166e-01	4.4943e-02	1.0809e-07
1499	Brain_Cerebellar_Hemisphere	ENSG00000186831.11	KRT17P2	chr17	18426861	18431848	5	chr17	18504028	18504185	74445	True	True	7.1356e-12	7.1356e-12	4.9715e-01	6.7344e-02	1.0965e-07
1500	Esophagus_Mucosa	ENSG00000228300.13	C19orf24	chr19	1275438	1279249	25	chr19	1278174	1278240	30861	True	True	1.1789e-11	1.1789e-11	3.0337e-01	4.3629e-02	1.1293e-07
1501	Brain_Cortex	ENSG00000255052.4	FAM66D	chr8	12115782	12177550	2	chr8	12183088	12183295	75904	True	True	4.4652e-11	4.4652e-11	4.4617e-01	6.3925e-02	1.1429e-07
1502	Artery_Tibial	ENSG00000138750.14	NUP54	chr4	76114659	76148515	8	chr4	76150152	76150366	50418	True	True	4.9936e-11	4.9936e-11	-2.7090e-01	4.0426e-02	1.1461e-07
1503	Artery_Tibial	ENSG00000221923.8	ZNF880	chr19	52369917	52385795	11	chr19	52384209	52385372	33967	True	True	3.6578e-11	3.6578e-11	2.7274e-01	4.0404e-02	1.1461e-07
1504	Cells_Cultured_fibroblasts	ENSG00000145990.10	GFOD1	chr6	13357830	13487662	10	chr6	13542016	13542384	56944	True	True	3.6438e-11	3.6438e-11	-3.0089e-01	4.4368e-02	1.1577e-07
1505	Pancreas	ENSG00000277999.1	RP11-426C22.8	chr16	29272220	29272772	8	chr16	29273273	29273927	74348	True	True	1.9053e-11	1.9053e-11	3.7847e-01	5.4167e-02	1.1628e-07
1506	Cells_Cultured_fibroblasts	ENSG00000185127.6	C6orf120	chr6	169702190	169704856	13	chr6	169765857	169766056	60392	True	True	2.8860e-11	2.8860e-11	-3.0238e-01	4.4346e-02	1.1747e-07
1507	Adipose_Visceral_Omentum	ENSG00000172803.17	SNX32	chr11	65833641	65853701	12	chr11	65873965	65874567	10919	True	True	2.0403e-11	2.0403e-11	3.0810e-01	4.4798e-02	1.1813e-07
1508	Thyroid	ENSG00000054523.17	KIF1B	chr1	10210805	10381603	33	chr1	10274672	10274845	595	True	True	1.5689e-11	1.5689e-11	-2.8100e-01	4.0811e-02	1.1969e-07
1509	Colon_Transverse	ENSG00000221923.8	ZNF880	chr19	52369917	52385795	11	chr19	52384209	52385372	33967	True	True	1.7298e-11	1.7298e-11	3.4664e-01	4.9854e-02	1.2063e-07
1510	Artery_Tibial	ENSG00000187105.8	HEATR4	chr14	73478484	73558947	21	chr14	73542020	73542284	19698	True	True	2.0650e-11	2.0650e-11	2.7606e-01	4.0364e-02	1.2200e-07
1511	Brain_Caudate_basal_ganglia	ENSG00000131591.17	C1orf159	chr1	1081818	1116361	26	chr1	1098986	1099902	19	True	True	3.1081e-12	3.1081e-12	-4.8244e-01	6.4574e-02	1.2210e-07
1512	Colon_Transverse	ENSG00000187105.8	HEATR4	chr14	73478484	73558947	21	chr14	73542020	73542284	19698	True	True	9.4282e-12	9.4282e-12	3.5088e-01	4.9770e-02	1.2238e-07
1513	Small_Intestine_Terminal_Ileum	ENSG00000214401.4	KANSL1-AS1	chr17	46193576	46196723	2	chr17	46255352	46255972	27371	True	True	1.4467e-11	1.4467e-11	4.9075e-01	6.7626e-02	1.2297e-07
1514	Pituitary	ENSG00000223482.7	NUTM2A-AS1	chr10	87203875	87342612	1	chr10	87320412	87320633	73910	True	True	8.0260e-11	8.0260e-11	4.1252e-01	6.0462e-02	1.2374e-07
1515	Pituitary	ENSG00000213077.5	FAM106A	chr17	18524566	18526846	3	chr17	18504028	18504185	74445	True	True	2.6219e-11	2.6219e-11	4.2208e-01	6.0170e-02	1.2374e-07
1516	Nerve_Tibial	ENSG00000184967.6	NOC4L	chr12	132144448	132152441	18	chr12	132148889	132150763	16232	True	True	2.3289e-11	2.3289e-11	-2.8892e-01	4.2268e-02	1.2455e-07
1517	Skin_Sun_Exposed_Lower_leg	ENSG00000228274.3	RP3-508I15.9	chr22	38667663	38681820	10	chr22	38644314	38644569	75208	True	True	4.0524e-11	4.0524e-11	-2.6896e-01	3.9958e-02	1.2478e-07
1518	Adipose_Visceral_Omentum	ENSG00000196365.11	LONP1	chr19	5691877	5720572	22	chr19	5708406	5708504	31314	True	True	1.2030e-11	1.2030e-11	-3.1145e-01	4.4746e-02	1.2520e-07
1519	Brain_Putamen_basal_ganglia	ENSG00000124116.18	WFDC3	chr20	45747944	45791932	10	chr20	45738844	45739247	40645	True	True	1.6147e-12	1.6147e-12	5.1556e-01	6.7321e-02	1.2540e-07
1520	Esophagus_Mucosa	ENSG00000050327.14	ARHGEF5	chr7	144355288	144380632	3	chr7	144345782	144346370	64103	True	True	1.1372e-10	1.1372e-10	2.8904e-01	4.3833e-02	1.2691e-07
1521	Esophagus_Mucosa	ENSG00000112293.14	GPLD1	chr6	24428177	24489622	12	chr6	24421469	24421559	57235	True	True	2.8506e-11	2.8506e-11	2.9788e-01	4.3708e-02	1.2691e-07
1522	Brain_Putamen_basal_ganglia	ENSG00000283426.1	RP11-141C7.2	chr3	195701618	195711643	8	chr3	195717039	195717263	75328	True	True	2.7633e-12	2.7633e-12	5.1088e-01	6.7541e-02	1.2876e-07
1523	Esophagus_Mucosa	ENSG00000180185.11	FAHD1	chr16	1827195	1840207	22	chr16	1873896	1874542	22904	True	True	1.6099e-11	1.6099e-11	-3.0145e-01	4.3657e-02	1.2934e-07
1524	Skin_Sun_Exposed_Lower_leg	ENSG00000255052.4	FAM66D	chr8	12115782	12177550	2	chr8	12183088	12183295	75904	True	True	2.1281e-10	2.1281e-10	2.5911e-01	4.0070e-02	1.2944e-07
1525	Brain_Cerebellum	ENSG00000215908.10	CROCCP2	chr1	16618253	16657232	1	chr1	16640586	16641179	832	True	True	1.1493e-10	1.1493e-10	4.3457e-01	6.3844e-02	1.3004e-07
1526	Skin_Sun_Exposed_Lower_leg	ENSG00000073067.13	CYP2W1	chr7	983199	989640	32	chr7	1036258	1036530	60613	True	True	1.3613e-11	1.3613e-11	2.7522e-01	3.9885e-02	1.3086e-07
1527	Colon_Transverse	ENSG00000168903.8	BTNL3	chr5	180988845	181006727	10	chr5	180986484	180986608	75560	True	True	2.1833e-11	2.1833e-11	3.4500e-01	4.9886e-02	1.3166e-07
1528	Adipose_Visceral_Omentum	ENSG00000026297.15	RNASET2	chr6	166929504	166957184	11	chr6	166997607	166997910	60153	True	True	2.5928e-11	2.5928e-11	-3.0656e-01	4.4821e-02	1.3232e-07
1529	Heart_Atrial_Appendage	ENSG00000255495.1	AC145124.2	chr8	12194467	12196280	2	chr8	12183088	12183295	75904	True	True	1.2859e-10	1.2859e-10	3.3173e-01	5.0069e-02	1.3257e-07
1530	Muscle_Skeletal	ENSG00000266918.1	RP11-798G7.8	chr17	45531577	45533838	2	chr17	45444856	45445006	74473	True	True	2.3482e-10	2.3482e-10	2.3886e-01	3.7129e-02	1.3465e-07
1531	Artery_Aorta	ENSG00000244026.6	FAM86DP	chr3	75421552	75435110	1	chr3	75422510	75422667	75250	True	True	2.4220e-10	2.4220e-10	3.1944e-01	4.9065e-02	1.3489e-07
1532	Skin_Sun_Exposed_Lower_leg	ENSG00000172803.17	SNX32	chr11	65833641	65853701	12	chr11	65873965	65874567	10919	True	True	3.8163e-11	3.8163e-11	2.6930e-01	3.9954e-02	1.3489e-07
1533	Skin_Sun_Exposed_Lower_leg	ENSG00000186301.8	MST1P2	chr1	16645622	16650289	1	chr1	16640586	16641179	832	True	True	4.5997e-10	4.5997e-10	2.5440e-01	4.0122e-02	1.3489e-07
1534	Adipose_Subcutaneous	ENSG00000196365.11	LONP1	chr19	5691877	5720572	22	chr19	5708406	5708504	31314	True	True	2.0655e-11	2.0655e-11	-2.7748e-01	4.0562e-02	1.3508e-07
1535	Breast_Mammary_Tissue	ENSG00000229178.1	AC069513.4	chr3	195655565	195657927	8	chr3	195681964	195682302	75321	True	True	2.4314e-11	2.4314e-11	3.3253e-01	4.8316e-02	1.3620e-07
1536	Esophagus_Gastroesophageal_Junction	ENSG00000172803.17	SNX32	chr11	65833641	65853701	12	chr11	65873965	65874567	10919	True	True	1.7427e-11	1.7427e-11	3.6442e-01	5.2221e-02	1.3727e-07
1537	Skin_Sun_Exposed_Lower_leg	ENSG00000170482.16	SLC23A1	chr5	139367196	139384553	12	chr5	139398751	139399327	55409	True	True	3.9540e-11	3.9540e-11	-2.6910e-01	3.9957e-02	1.3750e-07
1538	Breast_Mammary_Tissue	ENSG00000089876.11	DHX32	chr10	125836554	125896436	4	chr10	125824765	125825183	8900	True	True	5.0779e-11	5.0779e-11	-3.2742e-01	4.8408e-02	1.3838e-07
1539	Thyroid	ENSG00000207650.1	MIR570	chr3	195699401	195699497	8	chr3	195712742	195714439	75327	True	True	7.6959e-11	7.6959e-11	2.7159e-01	4.0926e-02	1.4106e-07
1540	Colon_Sigmoid	ENSG00000143631.10	FLG	chr1	152302175	152325203	8	chr1	152213243	152221044	73735	True	True	2.4163e-11	2.4163e-11	-3.7025e-01	5.3366e-02	1.4450e-07
1541	Artery_Coronary	ENSG00000164308.16	ERAP2	chr5	96875939	96919716	6	chr5	96896863	96896963	54664	True	True	9.1493e-12	9.1493e-12	-4.5496e-01	6.2812e-02	1.4605e-07
1542	Skin_Sun_Exposed_Lower_leg	ENSG00000224079.1	AC091729.7	chr7	1074450	1078036	29	chr7	1036258	1036530	60613	True	True	1.7705e-11	1.7705e-11	2.7372e-01	3.9903e-02	1.4707e-07
1543	Esophagus_Mucosa	ENSG00000244198.5	RP4-545C24.1	chr7	144194858	144280547	3	chr7	144345782	144346370	64103	True	True	1.3671e-10	1.3671e-10	2.8784e-01	4.3849e-02	1.4747e-07
1544	Brain_Cerebellar_Hemisphere	ENSG00000273018.5	CTD-2303H24.2	chr17	18521125	18534062	3	chr17	18504028	18504185	74445	True	True	1.8142e-11	1.8142e-11	4.8867e-01	6.7717e-02	1.4868e-07
1545	Adipose_Visceral_Omentum	ENSG00000279267.1	RP11-395L14.18	chr2	113605867	113607908	7	chr2	113610060	113611275	74956	True	True	4.7250e-11	4.7250e-11	-3.0268e-01	4.4879e-02	1.5055e-07
1546	Lung	ENSG00000160221.16	C21orf33	chr21	44133605	44145723	14	chr21	44163310	44163456	42417	True	True	3.2673e-11	3.2673e-11	2.9097e-01	4.2872e-02	1.5117e-07
1547	Thyroid	ENSG00000089876.11	DHX32	chr10	125836554	125896436	4	chr10	125824765	125825183	8900	True	True	1.6675e-10	1.6675e-10	-2.6687e-01	4.0982e-02	1.5145e-07
1548	Brain_Cerebellum	ENSG00000214401.4	KANSL1-AS1	chr17	46193576	46196723	2	chr17	46265245	46265480	27372	True	True	7.0085e-11	7.0085e-11	4.3909e-01	6.3689e-02	1.5170e-07
1549	Esophagus_Muscularis	ENSG00000100068.11	LRP5L	chr22	25351421	25405377	13	chr22	25441409	25442902	42963	True	True	3.3960e-11	3.3960e-11	3.0612e-01	4.5028e-02	1.5612e-07
1550	Esophagus_Gastroesophageal_Junction	ENSG00000188690.12	UROS	chr10	125784980	125823248	4	chr10	125824765	125825183	8900	True	True	6.1192e-11	6.1192e-11	-3.5505e-01	5.2424e-02	1.5632e-07
1551	Adipose_Subcutaneous	ENSG00000160221.16	C21orf33	chr21	44133605	44145723	14	chr21	44163310	44163456	42417	True	True	3.8265e-11	3.8265e-11	2.7387e-01	4.0606e-02	1.5731e-07
1552	Brain_Cerebellar_Hemisphere	ENSG00000260075.1	NSFP1	chr17	46372855	46487141	1	chr17	46573583	46574143	27373	True	True	6.4193e-11	6.4193e-11	4.7680e-01	6.8224e-02	1.5782e-07
1553	Esophagus_Mucosa	ENSG00000219481.10	NBPF1	chr1	16562319	16613562	1	chr1	16640586	16641179	832	True	True	4.4911e-10	4.4911e-10	2.7994e-01	4.3956e-02	1.5904e-07
1554	Prostate	ENSG00000224769.1	MUC20P1	chr3	195614947	195620233	10	chr3	195717039	195717263	75328	True	True	6.1704e-12	6.1704e-12	4.4849e-01	6.1531e-02	1.5967e-07
1555	Spleen	ENSG00000215908.10	CROCCP2	chr1	16618253	16657232	1	chr1	16640586	16641179	832	True	True	1.2282e-10	1.2282e-10	4.1641e-01	6.1577e-02	1.6028e-07
1556	Brain_Cerebellum	ENSG00000249908.2	BRD9P2	chr5	767382	768930	16	chr5	764827	765401	75457	True	True	9.7980e-12	9.7980e-12	4.5641e-01	6.3074e-02	1.6259e-07
1557	Breast_Mammary_Tissue	ENSG00000063046.17	EIF4B	chr12	53006158	53042209	15	chr12	52982417	52983005	13895	True	True	1.6380e-11	1.6380e-11	-3.3524e-01	4.8267e-02	1.6299e-07
1558	Nerve_Tibial	ENSG00000176022.4	B3GALT6	chr1	1232265	1235041	17	chr1	1227282	1227499	73602	True	True	3.2708e-11	3.2708e-11	2.8685e-01	4.2296e-02	1.6329e-07
1559	Brain_Caudate_basal_ganglia	ENSG00000215908.10	CROCCP2	chr1	16618253	16657232	1	chr1	16640586	16641179	832	True	True	1.1740e-10	1.1740e-10	4.4992e-01	6.5838e-02	1.6694e-07
1560	Cells_Cultured_fibroblasts	ENSG00000114054.13	PCCB	chr3	136250306	136336232	12	chr3	136304357	136304976	47130	True	True	4.5187e-11	4.5187e-11	-2.9951e-01	4.4388e-02	1.6735e-07
1561	Heart_Left_Ventricle	ENSG00000249908.2	BRD9P2	chr5	767382	768930	16	chr5	764827	765401	75457	True	True	1.3808e-11	1.3808e-11	3.4020e-01	4.8755e-02	1.7096e-07
1562	Brain_Nucleus_accumbens_basal_ganglia	ENSG00000215908.10	CROCCP2	chr1	16618253	16657232	1	chr1	16640586	16641179	832	True	True	1.0687e-10	1.0687e-10	4.4127e-01	6.4594e-02	1.7349e-07
1563	Brain_Nucleus_accumbens_basal_ganglia	ENSG00000188818.12	ZDHHC11	chr5	795606	850986	18	chr5	795790	796193	75459	True	True	5.7579e-12	5.7579e-12	4.6722e-01	6.3642e-02	1.7349e-07
1564	Esophagus_Mucosa	ENSG00000164669.12	INTS4P1	chr7	65141225	65234216	7	chr7	65283114	65283872	62200	True	True	7.3170e-11	7.3170e-11	2.9189e-01	4.3793e-02	1.7726e-07
1565	Esophagus_Mucosa	ENSG00000100221.10	JOSD1	chr22	38685543	38701556	10	chr22	38644314	38644569	75208	True	True	5.1575e-11	5.1575e-11	-2.9413e-01	4.3762e-02	1.7726e-07
1566	Muscle_Skeletal	ENSG00000167711.13	SERPINF2	chr17	1742836	1755268	21	chr17	1738796	1742108	74432	True	True	2.9867e-11	2.9867e-11	-2.5020e-01	3.7020e-02	1.7736e-07
1567	Lung	ENSG00000224914.3	LINC00863	chr10	87342736	87357667	1	chr10	87320412	87320633	73910	True	True	5.4449e-10	5.4449e-10	2.7293e-01	4.3110e-02	1.7764e-07
1568	Skin_Sun_Exposed_Lower_leg	ENSG00000158014.14	SLC30A2	chr1	26037252	26046133	6	chr1	26133457	26138595	1154	True	True	1.0693e-10	1.0693e-10	2.6325e-01	4.0024e-02	1.8166e-07
1569	Brain_Hypothalamus	ENSG00000164308.16	ERAP2	chr5	96875939	96919716	6	chr5	96896863	96896963	54664	True	True	4.9375e-12	4.9375e-12	-5.0440e-01	6.7632e-02	1.8185e-07
1570	Brain_Hypothalamus	ENSG00000260075.1	NSFP1	chr17	46372855	46487141	1	chr17	46573583	46574143	27373	True	True	2.5974e-11	2.5974e-11	4.8923e-01	6.8313e-02	1.8185e-07
1571	Nerve_Tibial	ENSG00000197345.12	MRPL21	chr11	68891276	68903835	15	chr11	68929805	68929955	11063	True	True	4.2809e-11	4.2809e-11	-2.8520e-01	4.2317e-02	1.8641e-07
1572	Nerve_Tibial	ENSG00000232677.6	LINC00665	chr19	36313067	36331718	8	chr19	36352515	36352795	32962	True	True	8.1328e-11	8.1328e-11	2.8123e-01	4.2369e-02	1.8672e-07
1573	Brain_Caudate_basal_ganglia	ENSG00000188818.12	ZDHHC11	chr5	795606	850986	18	chr5	795790	796193	75459	True	True	7.8073e-12	7.8073e-12	4.7451e-01	6.4893e-02	1.8873e-07
1574	Thyroid	ENSG00000261819.1	RP11-680G24.4	chr16	14988259	14990160	4	chr16	15013607	15014220	23462	True	True	2.1658e-10	2.1658e-10	2.6526e-01	4.1001e-02	1.9496e-07
1575	Esophagus_Muscularis	ENSG00000207650.1	MIR570	chr3	195699401	195699497	8	chr3	195717039	195717263	75328	True	True	7.0252e-11	7.0252e-11	3.0136e-01	4.5099e-02	1.9578e-07
1576	Artery_Coronary	ENSG00000188818.12	ZDHHC11	chr5	795606	850986	18	chr5	774459	774835	75458	True	True	5.0346e-12	5.0346e-12	4.6001e-01	6.2629e-02	1.9727e-07
1577	Artery_Coronary	ENSG00000262539.1	RP11-259G18.3	chr17	46259551	46260606	2	chr17	46255352	46255972	27371	True	True	4.3119e-11	4.3119e-11	4.4147e-01	6.3289e-02	1.9727e-07
1578	Adipose_Subcutaneous	ENSG00000204529.4	GUCY2EP	chr11	76694041	76719801	7	chr11	76754882	76755304	11388	True	True	9.7238e-11	9.7238e-11	2.6831e-01	4.0672e-02	1.9747e-07
1579	Cells_Cultured_fibroblasts	ENSG00000100211.10	CBY1	chr22	38656640	38673854	12	chr22	38644314	38644569	75208	True	True	5.4609e-11	5.4609e-11	-2.9828e-01	4.4406e-02	1.9940e-07
1580	Prostate	ENSG00000214425.7	LRRC37A4P	chr17	45506741	45550335	4	chr17	45444856	45445006	74473	True	True	2.1447e-11	2.1447e-11	-4.3798e-01	6.1889e-02	2.0180e-07
1581	Artery_Coronary	ENSG00000189306.10	RRP7A	chr22	42509968	42519802	8	chr22	42546989	42547432	75216	True	True	1.2645e-11	1.2645e-11	4.5220e-01	6.2911e-02	2.0186e-07
1582	Adipose_Visceral_Omentum	ENSG00000050327.14	ARHGEF5	chr7	144355288	144380632	3	chr7	144345782	144346370	64103	True	True	1.5340e-10	1.5340e-10	2.9489e-01	4.4994e-02	2.0560e-07
1583	Esophagus_Muscularis	ENSG00000140521.12	POLG	chr15	89316305	89334861	6	chr15	89325036	89325280	22352	True	True	1.0167e-10	1.0167e-10	-2.9891e-01	4.5136e-02	2.0938e-07
1584	Artery_Coronary	ENSG00000214425.7	LRRC37A4P	chr17	45506741	45550335	4	chr17	45444856	45445006	74473	True	True	2.8856e-11	2.8856e-11	-4.4502e-01	6.3165e-02	2.1260e-07
1585	Thyroid	ENSG00000177335.10	C8orf31	chr8	143039209	143059942	23	chr8	143072177	143074613	75955	True	True	4.1523e-11	4.1523e-11	-2.7528e-01	4.0881e-02	2.1305e-07
1586	Testis	ENSG00000233028.1	RP4-725G10.4	chr7	56175634	56176412	11	chr7	56150160	56152024	75694	True	True	3.7673e-11	3.7673e-11	-3.6191e-01	5.2776e-02	2.1713e-07
1587	Nerve_Tibial	ENSG00000259205.2	PRKXP1	chr15	100553529	100558954	9	chr15	100554291	100558659	22655	True	True	8.7032e-11	8.7032e-11	2.8080e-01	4.2375e-02	2.2227e-07
1588	Pituitary	ENSG00000229178.1	AC069513.4	chr3	195655565	195657927	8	chr3	195717039	195717263	75328	True	True	1.9406e-11	1.9406e-11	4.2460e-01	6.0092e-02	2.2606e-07
1589	Brain_Putamen_basal_ganglia	ENSG00000255495.1	AC145124.2	chr8	12194467	12196280	2	chr8	12183088	12183295	75904	True	True	2.4297e-11	2.4297e-11	4.9117e-01	6.8437e-02	2.2643e-07
1590	Breast_Mammary_Tissue	ENSG00000262500.1	MAPK8IP1P1	chr17	46243606	46245044	2	chr17	46255352	46255972	27371	True	True	1.7595e-10	1.7595e-10	3.1856e-01	4.8562e-02	2.2744e-07
1591	Colon_Transverse	ENSG00000207650.1	MIR570	chr3	195699401	195699497	8	chr3	195694561	195694966	75325	True	True	4.8606e-11	4.8606e-11	3.3928e-01	4.9997e-02	2.2891e-07
1592	Colon_Sigmoid	ENSG00000215908.10	CROCCP2	chr1	16618253	16657232	1	chr1	16640586	16641179	832	True	True	3.2129e-10	3.2129e-10	3.5004e-01	5.3814e-02	2.3290e-07
1593	Heart_Left_Ventricle	ENSG00000184465.15	WDR27	chr6	169457212	169702048	28	chr6	169765857	169766056	60392	True	True	1.1179e-11	1.1179e-11	3.4165e-01	4.8728e-02	2.3357e-07
1594	Stomach	ENSG00000186523.14	FAM86B1	chr8	12182096	12194133	2	chr8	12183088	12183295	75904	True	True	1.4317e-10	1.4317e-10	3.5008e-01	5.2778e-02	2.3409e-07
1595	Pancreas	ENSG00000283426.1	RP11-141C7.2	chr3	195701618	195711643	8	chr3	195717039	195717263	75328	True	True	4.1251e-11	4.1251e-11	3.7254e-01	5.4308e-02	2.3551e-07
1596	Pancreas	ENSG00000144815.15	NXPE3	chr3	101779202	101827392	8	chr3	101680712	101680782	46522	True	True	4.0614e-11	4.0614e-11	-3.7266e-01	5.4305e-02	2.3551e-07
1597	Pancreas	ENSG00000259727.1	RP11-1069G10.2	chr15	62895812	62899543	3	chr15	62893477	62893539	21663	True	True	1.1375e-10	1.1375e-10	3.6456e-01	5.4493e-02	2.3592e-07
1598	Muscle_Skeletal	ENSG00000213689.11	TREX1	chr3	48465811	48467645	9	chr3	48397081	48397381	45511	True	True	9.4056e-11	9.4056e-11	2.4396e-01	3.7081e-02	2.3614e-07
1599	Pancreas	ENSG00000146556.14	WASH2P	chr2	113588550	113599034	7	chr2	113610060	113611275	74956	True	True	5.0562e-11	5.0562e-11	3.7095e-01	5.4345e-02	2.3727e-07
1600	Brain_Cerebellar_Hemisphere	ENSG00000120071.13	KANSL1	chr17	46029916	46225389	4	chr17	46255352	46255972	27371	True	True	2.6914e-11	2.6914e-11	4.8502e-01	6.7875e-02	2.4062e-07
1601	Artery_Tibial	ENSG00000177963.14	RIC8A	chr11	207511	215113	12	chr11	223785	224074	9394	True	True	7.3113e-11	7.3113e-11	2.6864e-01	4.0452e-02	2.4382e-07
1602	Lung	ENSG00000270127.2	RP11-526I2.5	chr15	100547765	100550153	8	chr15	100554291	100558659	22655	True	True	9.5638e-11	9.5638e-11	2.8423e-01	4.2963e-02	2.4645e-07
1603	Heart_Atrial_Appendage	ENSG00000124532.14	MRS2	chr6	24402908	24426194	11	chr6	24421469	24421559	57235	True	True	4.4630e-11	4.4630e-11	3.3945e-01	4.9923e-02	2.4743e-07
1604	Artery_Tibial	ENSG00000184967.6	NOC4L	chr12	132144448	132152441	18	chr12	132148889	132150763	16232	True	True	5.0173e-11	5.0173e-11	-2.7088e-01	4.0426e-02	2.4795e-07
1605	Testis	ENSG00000197345.12	MRPL21	chr11	68891276	68903835	15	chr11	68929805	68929955	11063	True	True	3.2461e-11	3.2461e-11	-3.6303e-01	5.2752e-02	2.5126e-07
1606	Thyroid	ENSG00000275910.1	RP11-680G24.6	chr16	15015828	15016390	5	chr16	15013607	15014220	23462	True	True	2.2894e-10	2.2894e-10	2.6492e-01	4.1005e-02	2.5314e-07
1607	Esophagus_Gastroesophageal_Junction	ENSG00000172543.7	CTSW	chr11	65879809	65883741	10	chr11	65873965	65874567	10919	True	True	4.1967e-11	4.1967e-11	-3.5790e-01	5.2363e-02	2.6097e-07
1608	Cells_Cultured_fibroblasts	ENSG00000162039.14	MEIOB	chr16	1833983	1872178	23	chr16	1873896	1874542	22904	True	True	3.8071e-11	3.8071e-11	3.0061e-01	4.4372e-02	2.6274e-07
1609	Thyroid	ENSG00000197124.11	ZNF682	chr19	19997058	20039506	11	chr19	20066412	20066475	32379	True	True	1.0910e-10	1.0910e-10	-2.6947e-01	4.0951e-02	2.6310e-07
1610	Nerve_Tibial	ENSG00000154874.15	CCDC144B	chr17	18537800	18625608	4	chr17	18504028	18504185	74445	True	True	2.4019e-10	2.4019e-10	2.7437e-01	4.2457e-02	2.6960e-07
1611	Brain_Frontal_Cortex_BA9	ENSG00000164308.16	ERAP2	chr5	96875939	96919716	6	chr5	96896863	96896963	54664	True	True	1.4944e-11	1.4944e-11	-4.8917e-01	6.7492e-02	2.7141e-07
1612	Brain_Frontal_Cortex_BA9	ENSG00000260075.1	NSFP1	chr17	46372855	46487141	1	chr17	46573583	46574143	27373	True	True	8.9900e-11	8.9900e-11	4.7231e-01	6.8207e-02	2.7141e-07
1613	Adipose_Visceral_Omentum	ENSG00000236833.1	AC024560.2	chr3	197660565	197665757	13	chr3	197663501	197663644	48511	True	True	4.8120e-11	4.8120e-11	3.0256e-01	4.4881e-02	2.7439e-07
1614	Brain_Caudate_basal_ganglia	ENSG00000283426.1	RP11-141C7.2	chr3	195701618	195711643	8	chr3	195717039	195717263	75328	True	True	2.6959e-11	2.6959e-11	4.6351e-01	6.5323e-02	2.7441e-07
1615	Stomach	ENSG00000146556.14	WASH2P	chr2	113588550	113599034	7	chr2	113610060	113611275	74956	True	True	4.9645e-11	4.9645e-11	3.5821e-01	5.2605e-02	2.7463e-07
1616	Adipose_Subcutaneous	ENSG00000248508.6	SRP14-AS1	chr15	40039311	40067290	10	chr15	40037521	40037702	21080	True	True	9.8079e-11	9.8079e-11	-2.6826e-01	4.0673e-02	2.8115e-07
1617	Cells_Cultured_fibroblasts	ENSG00000032742.17	IFT88	chr13	20567069	20691437	6	chr13	20550539	20550640	16414	True	True	1.5841e-10	1.5841e-10	-2.9130e-01	4.4507e-02	2.8129e-07
1618	Breast_Mammary_Tissue	ENSG00000221947.7	XKR9	chr8	70669365	70790371	4	chr8	70711584	70711994	66512	True	True	1.1234e-10	1.1234e-10	-3.2179e-01	4.8507e-02	2.8317e-07
1619	Skin_Sun_Exposed_Lower_leg	ENSG00000143452.15	HORMAD1	chr1	150698060	150720888	12	chr1	150728466	150729600	3288	True	True	8.4877e-11	8.4877e-11	-2.6462e-01	4.0008e-02	2.8511e-07
1620	Adipose_Subcutaneous	ENSG00000237438.7	CECR7	chr22	17036570	17060825	14	chr22	17066894	17067069	42673	True	True	7.2529e-11	7.2529e-11	2.7007e-01	4.0651e-02	2.8765e-07
1621	Adipose_Visceral_Omentum	ENSG00000244198.5	RP4-545C24.1	chr7	144194858	144280547	3	chr7	144345782	144346370	64103	True	True	2.2523e-10	2.2523e-10	2.9230e-01	4.5032e-02	2.9109e-07
1622	Whole_Blood	ENSG00000163393.12	SLC22A15	chr1	115976498	116070054	6	chr1	115923634	115923710	3131	True	True	1.7841e-10	1.7841e-10	2.4716e-01	3.8124e-02	2.9123e-07
1623	Skin_Sun_Exposed_Lower_leg	ENSG00000225398.3	PGM5P4	chr2	113541937	113563298	5	chr2	113610060	113611275	74956	True	True	2.1281e-10	2.1281e-10	-2.5911e-01	4.0070e-02	2.9450e-07
1624	Cells_Cultured_fibroblasts	ENSG00000119673.14	ACOT2	chr14	73567620	73575658	17	chr14	73542020	73542284	19698	True	True	5.9548e-11	5.9548e-11	2.9772e-01	4.4414e-02	2.9554e-07
1625	Heart_Left_Ventricle	ENSG00000129744.2	ART1	chr11	3645128	3664416	7	chr11	3653751	3654824	74006	True	True	5.9295e-11	5.9295e-11	-3.3003e-01	4.8942e-02	2.9905e-07
1626	Spleen	ENSG00000197888.2	UGT2B17	chr4	68537184	68568527	2	chr4	68596915	68597248	75398	True	True	1.2092e-10	1.2092e-10	4.1655e-01	6.1573e-02	2.9982e-07
1627	Esophagus_Gastroesophageal_Junction	ENSG00000120071.13	KANSL1	chr17	46029916	46225389	4	chr17	46265245	46265480	27372	True	True	1.2441e-10	1.2441e-10	3.4962e-01	5.2538e-02	3.0152e-07
1628	Esophagus_Muscularis	ENSG00000164669.12	INTS4P1	chr7	65141225	65234216	7	chr7	65283114	65283872	62200	True	True	1.3035e-10	1.3035e-10	2.9724e-01	4.5161e-02	3.0864e-07
1629	Brain_Cortex	ENSG00000101460.12	MAP1LC3A	chr20	34546854	34560345	7	chr20	34655971	34656586	40290	True	True	3.8407e-11	3.8407e-11	4.4752e-01	6.3877e-02	3.1129e-07
1630	Brain_Cortex	ENSG00000223482.7	NUTM2A-AS1	chr10	87203875	87342612	1	chr10	87320412	87320633	73910	True	True	2.6472e-10	2.6472e-10	4.2975e-01	6.4496e-02	3.1129e-07
1631	Brain_Cerebellum	ENSG00000261575.2	RP11-259G18.1	chr17	46267037	46268694	2	chr17	46255352	46255972	27371	True	True	1.5760e-10	1.5760e-10	4.3166e-01	6.3944e-02	3.1385e-07
1632	Nerve_Tibial	ENSG00000168528.11	SERINC2	chr1	31409565	31434680	5	chr1	31431747	31432230	73658	True	True	2.2793e-10	2.2793e-10	-2.7470e-01	4.2453e-02	3.1629e-07
1633	Testis	ENSG00000280161.1	CTC-205M6.1	chr5	180810506	180811384	11	chr5	180797794	180797854	56471	True	True	5.6663e-11	5.6663e-11	-3.5881e-01	5.2844e-02	3.1683e-07
1634	Pancreas	ENSG00000102981.9	PARD6A	chr16	67660946	67662778	10	chr16	67712685	67712972	24561	True	True	4.9040e-11	4.9040e-11	-3.7119e-01	5.4340e-02	3.1909e-07
1635	Nerve_Tibial	ENSG00000214562.14	NUTM2D	chr10	87357883	87370695	1	chr10	87320412	87320633	73910	True	True	1.1676e-09	1.1676e-09	2.6399e-01	4.2585e-02	3.2053e-07
1636	Skin_Sun_Exposed_Lower_leg	ENSG00000263946.1	RP11-434D2.11	chr17	20554971	20559410	5	chr17	20479462	20479635	26615	True	True	2.3725e-10	2.3725e-10	-2.5846e-01	4.0077e-02	3.2468e-07
1637	Skin_Not_Sun_Exposed_Suprapubic	ENSG00000100058.12	CRYBB2P1	chr22	25448105	25520854	11	chr22	25441409	25442902	42963	True	True	8.3189e-11	8.3189e-11	2.8457e-01	4.2872e-02	3.2545e-07
1638	Skin_Not_Sun_Exposed_Suprapubic	ENSG00000229178.1	AC069513.4	chr3	195655565	195657927	8	chr3	195717039	195717263	75328	True	True	1.1454e-10	1.1454e-10	2.8254e-01	4.2899e-02	3.2545e-07
1639	Skin_Not_Sun_Exposed_Suprapubic	ENSG00000228274.3	RP3-508I15.9	chr22	38667663	38681820	10	chr22	38644314	38644569	75208	True	True	9.2244e-11	9.2244e-11	-2.8391e-01	4.2881e-02	3.2545e-07
1640	Esophagus_Gastroesophageal_Junction	ENSG00000243896.3	OR2A7	chr7	144258607	144259722	1	chr7	144345782	144346370	64103	True	True	5.6913e-10	5.6913e-10	3.3761e-01	5.2785e-02	3.3621e-07
1641	Esophagus_Mucosa	ENSG00000186301.8	MST1P2	chr1	16645622	16650289	1	chr1	16640586	16641179	832	True	True	9.9300e-10	9.9300e-10	2.7453e-01	4.4028e-02	3.3635e-07
1642	Heart_Atrial_Appendage	ENSG00000255052.4	FAM66D	chr8	12115782	12177550	2	chr8	12183088	12183295	75904	True	True	3.4351e-10	3.4351e-10	3.2437e-01	5.0205e-02	3.3873e-07
1643	Esophagus_Mucosa	ENSG00000221923.8	ZNF880	chr19	52369917	52385795	11	chr19	52384209	52385372	33967	True	True	9.2630e-11	9.2630e-11	2.9037e-01	4.3814e-02	3.4021e-07
1644	Cells_Cultured_fibroblasts	ENSG00000164366.3	CCDC127	chr5	196871	218215	32	chr5	265888	266938	52589	True	True	3.7224e-11	3.7224e-11	3.0075e-01	4.4370e-02	3.4312e-07
1645	Testis	ENSG00000262539.1	RP11-259G18.3	chr17	46259551	46260606	2	chr17	46265245	46265480	27372	True	True	3.4462e-10	3.4462e-10	3.4470e-01	5.3144e-02	3.4520e-07
1646	Brain_Cerebellum	ENSG00000283426.1	RP11-141C7.2	chr3	195701618	195711643	8	chr3	195712742	195714439	75327	True	True	4.7488e-11	4.7488e-11	4.4259e-01	6.3567e-02	3.5024e-07
1647	Brain_Cerebellum	ENSG00000180185.11	FAHD1	chr16	1827195	1840207	22	chr16	1873896	1874542	22904	True	True	1.6893e-11	1.6893e-11	-4.5171e-01	6.3244e-02	3.5024e-07
1648	Brain_Frontal_Cortex_BA9	ENSG00000196151.10	WDSUB1	chr2	159235793	159286799	3	chr2	159237781	159237871	37499	True	True	4.3510e-11	4.3510e-11	4.7924e-01	6.7917e-02	3.5028e-07
1649	Brain_Nucleus_accumbens_basal_ganglia	ENSG00000215837.7	SDHAP2	chr3	195658096	195685904	8	chr3	195717039	195717263	75328	True	True	2.9319e-11	2.9319e-11	4.5303e-01	6.4171e-02	3.5698e-07
1650	Artery_Tibial	ENSG00000113441.15	LNPEP	chr5	96935810	97037515	9	chr5	96896863	96896963	54664	True	True	1.4798e-10	1.4798e-10	-2.6440e-01	4.0502e-02	3.5947e-07
1651	Artery_Tibial	ENSG00000244198.5	RP4-545C24.1	chr7	144194858	144280547	3	chr7	144345782	144346370	64103	True	True	4.4695e-10	4.4695e-10	2.5760e-01	4.0579e-02	3.5947e-07
1652	Breast_Mammary_Tissue	ENSG00000211974.3	IGHV2-70D	chr14	106723574	106724093	6	chr14	106705656	106706543	20745	True	True	1.0040e-10	1.0040e-10	3.2259e-01	4.8493e-02	3.7035e-07
1653	Small_Intestine_Terminal_Ileum	ENSG00000281990.1	IGHV1-69-2	chr14	106737110	106737547	7	chr14	106705656	106706543	20745	True	True	1.4804e-11	1.4804e-11	4.9054e-01	6.7635e-02	3.7751e-07
1654	Brain_Anterior_cingulate_cortex_BA24	ENSG00000233327.10	USP32P2	chr17	18511262	18523295	2	chr17	18504028	18504185	74445	True	True	4.8005e-11	4.8005e-11	5.1951e-01	7.2737e-02	3.8138e-07
1655	Adipose_Visceral_Omentum	ENSG00000196151.10	WDSUB1	chr2	159235793	159286799	3	chr2	159237781	159237871	37499	True	True	3.0520e-10	3.0520e-10	2.9023e-01	4.5061e-02	3.8752e-07
1656	Heart_Left_Ventricle	ENSG00000106018.13	VIPR2	chr7	159030196	159144957	34	chr7	159163913	159164163	75869	True	True	1.6550e-11	1.6550e-11	-3.3896e-01	4.8778e-02	3.9191e-07
1657	Colon_Transverse	ENSG00000243955.5	GSTA1	chr6	52791664	52803910	4	chr6	52871429	52871494	57941	True	True	1.7068e-10	1.7068e-10	-3.3007e-01	5.0171e-02	3.9255e-07
1658	Adipose_Visceral_Omentum	ENSG00000171847.10	FAM90A1	chr12	8221260	8227618	7	chr12	8236366	8236680	12978	True	True	1.3882e-10	1.3882e-10	2.9556e-01	4.4984e-02	3.9734e-07
1659	Adipose_Visceral_Omentum	ENSG00000177697.17	CD151	chr11	832884	839720	16	chr11	833784	833856	9448	True	True	5.9982e-11	5.9982e-11	-3.0112e-01	4.4903e-02	3.9734e-07
1660	Whole_Blood	ENSG00000184986.10	TMEM121	chr14	105526603	105530202	15	chr14	105520681	105521451	20739	True	True	1.0000e-10	1.0000e-10	-2.5047e-01	3.8090e-02	4.0260e-07
1661	Stomach	ENSG00000271662.1	RP11-141C7.3	chr3	195650146	195651472	9	chr3	195694561	195694966	75325	True	True	6.0390e-11	6.0390e-11	3.5673e-01	5.2637e-02	4.0267e-07
1662	Stomach	ENSG00000063854.12	HAGH	chr16	1795620	1826940	22	chr16	1873896	1874542	22904	True	True	2.4268e-11	2.4268e-11	-3.6358e-01	5.2488e-02	4.0267e-07
1663	Brain_Cerebellar_Hemisphere	ENSG00000272983.1	RP11-508N22.12	chr10	38137337	38144399	3	chr10	38112736	38112809	6994	True	True	6.5862e-11	6.5862e-11	-4.7656e-01	6.8235e-02	4.0482e-07
1664	Cells_Cultured_fibroblasts	ENSG00000008128.22	CDK11A	chr1	1702730	1724324	4	chr1	1717578	1718632	73609	True	True	3.5994e-10	3.5994e-10	2.8578e-01	4.4584e-02	4.0927e-07
1665	Nerve_Tibial	ENSG00000231466.2	CTA-246H3.11	chr22	25349543	25350322	10	chr22	25441409	25442902	42963	True	True	1.5251e-10	1.5251e-10	2.7727e-01	4.2420e-02	4.0975e-07
1666	Nerve_Tibial	ENSG00000170468.7	RIOX1	chr14	73490964	73493392	13	chr14	73542020	73542284	19698	True	True	1.1730e-10	1.1730e-10	2.7893e-01	4.2399e-02	4.0975e-07
1667	Adipose_Subcutaneous	ENSG00000166669.13	ATF7IP2	chr16	10326434	10483638	14	chr16	10383634	10383727	23294	True	True	1.0471e-10	1.0471e-10	-2.6786e-01	4.0677e-02	4.1043e-07
1668	Skin_Not_Sun_Exposed_Suprapubic	ENSG00000132740.8	IGHMBP2	chr11	68903842	68940599	18	chr11	68929805	68929955	11063	True	True	6.5842e-11	6.5842e-11	2.8604e-01	4.2853e-02	4.1225e-07
1669	Artery_Tibial	ENSG00000102967.11	DHODH	chr16	72008588	72027664	7	chr16	72115617	72116219	24738	True	True	2.2564e-10	2.2564e-10	2.6183e-01	4.0531e-02	4.1852e-07
1670	Skin_Sun_Exposed_Lower_leg	ENSG00000242852.6	ZNF709	chr19	12461184	12513854	24	chr19	12445675	12446257	31808	True	True	6.4913e-11	6.4913e-11	-2.6620e-01	3.9990e-02	4.2171e-07
1671	Brain_Cerebellar_Hemisphere	ENSG00000271662.1	RP11-141C7.3	chr3	195650146	195651472	9	chr3	195712742	195714439	75327	True	True	2.4828e-11	2.4828e-11	4.8577e-01	6.7842e-02	4.2259e-07
1672	Adipose_Visceral_Omentum	ENSG00000214562.14	NUTM2D	chr10	87357883	87370695	1	chr10	87320412	87320633	73910	True	True	1.0543e-09	1.0543e-09	2.8161e-01	4.5183e-02	4.2390e-07
1673	Thyroid	ENSG00000237438.7	CECR7	chr22	17036570	17060825	14	chr22	17066894	17067069	42673	True	True	1.4132e-10	1.4132e-10	2.6789e-01	4.0970e-02	4.3005e-07
1674	Brain_Anterior_cingulate_cortex_BA24	ENSG00000214425.7	LRRC37A4P	chr17	45506741	45550335	4	chr17	45444856	45445006	74473	True	True	3.1615e-11	3.1615e-11	-5.2366e-01	7.2521e-02	4.3058e-07
1675	Adipose_Visceral_Omentum	ENSG00000244026.6	FAM86DP	chr3	75421552	75435110	1	chr3	75422510	75422667	75250	True	True	1.1427e-09	1.1427e-09	2.8103e-01	4.5190e-02	4.5192e-07
1676	Skin_Not_Sun_Exposed_Suprapubic	ENSG00000253203.6	GUSBP3	chr5	69639459	69679259	2	chr5	69580112	69580739	54200	True	True	6.6419e-10	6.6419e-10	2.7108e-01	4.3047e-02	4.5565e-07
1677	Adrenal_Gland	ENSG00000233327.10	USP32P2	chr17	18511262	18523295	2	chr17	18504028	18504185	74445	True	True	1.1838e-10	1.1838e-10	4.1330e-01	6.1115e-02	4.5948e-07
1678	Pancreas	ENSG00000233327.10	USP32P2	chr17	18511262	18523295	2	chr17	18504028	18504185	74445	True	True	3.6459e-10	3.6459e-10	3.5511e-01	5.4706e-02	4.6091e-07
1679	Prostate	ENSG00000233327.10	USP32P2	chr17	18511262	18523295	2	chr17	18504028	18504185	74445	True	True	1.0732e-10	1.0732e-10	4.2384e-01	6.2354e-02	4.6285e-07
1680	Prostate	ENSG00000215837.7	SDHAP2	chr3	195658096	195685904	8	chr3	195694561	195694966	75325	True	True	2.9419e-11	2.9419e-11	4.3526e-01	6.1980e-02	4.6846e-07
1681	Brain_Cerebellar_Hemisphere	ENSG00000164308.16	ERAP2	chr5	96875939	96919716	6	chr5	96896863	96896963	54664	True	True	4.4510e-11	4.4510e-11	-4.8029e-01	6.8077e-02	4.6899e-07
1682	Artery_Tibial	ENSG00000188554.13	NBR1	chr17	43171202	43211689	15	chr17	43230404	43231094	27244	True	True	1.2205e-10	1.2205e-10	-2.6557e-01	4.0488e-02	4.7952e-07
1683	Artery_Aorta	ENSG00000244479.6	OR2A1-AS1	chr7	144253533	144356181	2	chr7	144345782	144346370	64103	True	True	4.4234e-10	4.4234e-10	3.1496e-01	4.9143e-02	4.8124e-07
1684	Skin_Not_Sun_Exposed_Suprapubic	ENSG00000177697.17	CD151	chr11	832884	839720	16	chr11	833784	833856	9448	True	True	8.9450e-11	8.9450e-11	-2.8411e-01	4.2878e-02	4.8420e-07
1685	Colon_Transverse	ENSG00000204959.4	ARHGEF34P	chr7	144272445	144286966	1	chr7	144345782	144346370	64103	True	True	8.6575e-10	8.6575e-10	3.1768e-01	5.0396e-02	4.8649e-07
1686	Brain_Cerebellum	ENSG00000188818.12	ZDHHC11	chr5	795606	850986	18	chr5	764827	765401	75457	True	True	3.0554e-11	3.0554e-11	4.4651e-01	6.3429e-02	4.8892e-07
1687	Artery_Coronary	ENSG00000236397.3	DDX11L2	chr2	113599036	113601261	7	chr2	113610060	113611275	74956	True	True	4.1184e-11	4.1184e-11	-4.4188e-01	6.3275e-02	4.9308e-07
1688	Nerve_Tibial	ENSG00000032742.17	IFT88	chr13	20567069	20691437	6	chr13	20550539	20550640	16414	True	True	3.0938e-10	3.0938e-10	-2.7273e-01	4.2477e-02	4.9348e-07
1689	Whole_Blood	ENSG00000188372.14	ZP3	chr7	76424907	76442071	7	chr7	76388823	76388890	62625	True	True	2.6790e-10	2.6790e-10	2.4481e-01	3.8147e-02	4.9661e-07
1690	Muscle_Skeletal	ENSG00000171421.12	MRPL36	chr5	1798386	1801366	18	chr5	1807109	1807199	52775	True	True	1.0237e-10	1.0237e-10	2.4349e-01	3.7085e-02	5.0716e-07
1691	Esophagus_Muscularis	ENSG00000142082.14	SIRT3	chr11	215458	236431	13	chr11	220680	221140	9393	True	True	1.1707e-10	1.1707e-10	2.9796e-01	4.5150e-02	5.0744e-07
1692	Brain_Frontal_Cortex_BA9	ENSG00000249908.2	BRD9P2	chr5	767382	768930	16	chr5	774459	774835	75458	True	True	1.3238e-11	1.3238e-11	4.9028e-01	6.7444e-02	5.1156e-07
1693	Small_Intestine_Terminal_Ileum	ENSG00000214425.7	LRRC37A4P	chr17	45506741	45550335	4	chr17	45444856	45445006	74473	True	True	4.0200e-11	4.0200e-11	-4.8125e-01	6.8036e-02	5.1255e-07
1694	Whole_Blood	ENSG00000250334.5	LINC00989	chr4	79492416	79576460	3	chr4	79558543	79558722	50478	True	True	6.6247e-10	6.6247e-10	2.3949e-01	3.8199e-02	5.1937e-07
1695	Testis	ENSG00000182931.9	WFDC10B	chr20	45684653	45705019	7	chr20	45738844	45739247	40645	True	True	1.5454e-10	1.5454e-10	-3.5106e-01	5.3011e-02	5.3394e-07
1696	Nerve_Tibial	ENSG00000168993.14	CPLX1	chr4	784957	826198	39	chr4	789886	790121	48583	True	True	5.2716e-11	5.2716e-11	2.8392e-01	4.2334e-02	5.4086e-07
1697	Testis	ENSG00000223482.7	NUTM2A-AS1	chr10	87203875	87342612	1	chr10	87320412	87320633	73910	True	True	1.1280e-09	1.1280e-09	3.3504e-01	5.3342e-02	5.4106e-07
1698	Testis	ENSG00000141506.13	PIK3R5	chr17	8878911	8965712	16	chr17	8905209	8905297	26273	True	True	7.0395e-11	7.0395e-11	-3.5715e-01	5.2880e-02	5.4106e-07
1699	Cells_Cultured_fibroblasts	ENSG00000178209.14	PLEC	chr8	143915147	143976734	17	chr8	143931258	143931483	68143	True	True	1.1504e-10	1.1504e-10	2.9342e-01	4.4476e-02	5.4871e-07
1700	Brain_Cerebellum	ENSG00000219481.10	NBPF1	chr1	16562319	16613562	1	chr1	16640586	16641179	832	True	True	6.4146e-10	6.4146e-10	4.1835e-01	6.4387e-02	5.5060e-07
1701	Breast_Mammary_Tissue	ENSG00000197915.5	HRNR	chr1	152212082	152224193	9	chr1	152213243	152221044	73735	True	True	1.0451e-10	1.0451e-10	3.2231e-01	4.8498e-02	5.5136e-07
1702	Breast_Mammary_Tissue	ENSG00000237438.7	CECR7	chr22	17036570	17060825	14	chr22	17066894	17067069	42673	True	True	6.6721e-11	6.6721e-11	3.2549e-01	4.8442e-02	5.5136e-07
1703	Esophagus_Mucosa	ENSG00000270696.1	RP11-342K6.1	chr2	75660462	75662208	7	chr2	75712061	75712382	36031	True	True	2.4154e-10	2.4154e-10	-2.8409e-01	4.3900e-02	5.5658e-07
1704	Prostate	ENSG00000236397.3	DDX11L2	chr2	113599036	113601261	7	chr2	113610060	113611275	74956	True	True	4.3544e-11	4.3544e-11	-4.3184e-01	6.2093e-02	5.6337e-07
1705	Esophagus_Mucosa	ENSG00000273270.1	RP11-212P7.2	chr7	128524016	128531069	18	chr7	128603408	128603583	63704	True	True	9.6661e-11	9.6661e-11	-2.9009e-01	4.3818e-02	5.6479e-07
1706	Cells_Cultured_fibroblasts	ENSG00000165280.15	VCP	chr9	35056064	35073249	6	chr9	35018978	35019042	68874	True	True	3.4228e-10	3.4228e-10	2.8612e-01	4.4579e-02	5.6882e-07
1707	Brain_Anterior_cingulate_cortex_BA24	ENSG00000273018.5	CTD-2303H24.2	chr17	18521125	18534062	3	chr17	18504028	18504185	74445	True	True	6.4596e-11	6.4596e-11	5.1653e-01	7.2890e-02	5.7734e-07
1708	Whole_Blood	ENSG00000164849.9	GPR146	chr7	1044576	1057764	33	chr7	1036258	1036530	60613	True	True	6.8110e-11	6.8110e-11	-2.5264e-01	3.8068e-02	5.7974e-07
1709	Esophagus_Muscularis	ENSG00000244198.5	RP4-545C24.1	chr7	144194858	144280547	3	chr7	144345782	144346370	64103	True	True	5.8880e-10	5.8880e-10	2.8692e-01	4.5310e-02	5.8067e-07
1710	Artery_Tibial	ENSG00000270127.2	RP11-526I2.5	chr15	100547765	100550153	8	chr15	100554291	100558659	22655	True	True	2.8474e-10	2.8474e-10	2.6040e-01	4.0547e-02	5.8987e-07
1711	Nerve_Tibial	ENSG00000243156.7	MICAL3	chr22	17787649	18024559	27	chr22	17876696	17877606	42743	True	True	8.5690e-11	8.5690e-11	2.8090e-01	4.2373e-02	5.9623e-07
1712	Nerve_Tibial	ENSG00000132740.8	IGHMBP2	chr11	68903842	68940599	18	chr11	68929805	68929955	11063	True	True	1.2786e-10	1.2786e-10	2.7838e-01	4.2406e-02	5.9623e-07
1713	Cells_Cultured_fibroblasts	ENSG00000228274.3	RP3-508I15.9	chr22	38667663	38681820	10	chr22	38644314	38644569	75208	True	True	2.1927e-10	2.1927e-10	-2.8912e-01	4.4537e-02	5.9963e-07
1714	Esophagus_Muscularis	ENSG00000138750.14	NUP54	chr4	76114659	76148515	8	chr4	76150152	76150366	50418	True	True	2.3394e-10	2.3394e-10	-2.9329e-01	4.5218e-02	6.0669e-07
1715	Muscle_Skeletal	ENSG00000185946.15	RNPC3	chr1	103525691	103555239	4	chr1	103593188	103593325	73703	True	True	5.6266e-10	5.6266e-10	2.3387e-01	3.7176e-02	6.1131e-07
1716	Prostate	ENSG00000237975.6	FLG-AS1	chr1	152168125	152445456	16	chr1	152213243	152221044	73735	True	True	2.2304e-11	2.2304e-11	-4.3764e-01	6.1900e-02	6.1563e-07
1717	Nerve_Tibial	ENSG00000239959.1	ENPP7P2	chr3	75446769	75491202	2	chr3	75571208	75571568	75251	True	True	1.2170e-09	1.2170e-09	2.6371e-01	4.2588e-02	6.2091e-07
1718	Testis	ENSG00000274044.4	LINC01660	chr22	18361823	18391105	1	chr22	18396478	18396779	42760	True	True	1.3270e-09	1.3270e-09	3.3369e-01	5.3369e-02	6.2768e-07
1719	Brain_Caudate_basal_ganglia	ENSG00000255495.1	AC145124.2	chr8	12194467	12196280	2	chr8	12183088	12183295	75904	True	True	2.6026e-10	2.6026e-10	4.4231e-01	6.6117e-02	6.2915e-07
1720	Nerve_Tibial	ENSG00000172250.14	SERHL	chr22	42500590	42509110	7	chr22	42546989	42547432	75216	True	True	3.5864e-10	3.5864e-10	2.7178e-01	4.2489e-02	6.3402e-07
1721	Colon_Sigmoid	ENSG00000172803.17	SNX32	chr11	65833641	65853701	12	chr11	65873965	65874567	10919	True	True	7.5713e-11	7.5713e-11	3.6150e-01	5.3563e-02	6.3922e-07
1722	Pancreas	ENSG00000026297.15	RNASET2	chr6	166929504	166957184	11	chr6	166997607	166997910	60153	True	True	9.5140e-11	9.5140e-11	-3.6598e-01	5.4461e-02	6.4313e-07
1723	Brain_Cortex	ENSG00000283426.1	RP11-141C7.2	chr3	195701618	195711643	8	chr3	195717039	195717263	75328	True	True	7.3065e-11	7.3065e-11	4.4171e-01	6.4083e-02	6.4603e-07
1724	Thyroid	ENSG00000132330.16	SCLY	chr2	238060889	238099413	12	chr2	238098558	238098665	39167	True	True	2.5231e-10	2.5231e-10	2.6431e-01	4.1012e-02	6.5252e-07
1725	Colon_Transverse	ENSG00000177697.17	CD151	chr11	832884	839720	16	chr11	833784	833856	9448	True	True	7.5940e-11	7.5940e-11	-3.3605e-01	5.0059e-02	6.5309e-07
1726	Colon_Transverse	ENSG00000269713.7	NBPF9	chr1	149054027	149103561	1	chr1	149023568	149023842	73733	True	True	1.2098e-09	1.2098e-09	3.1505e-01	5.0443e-02	6.5309e-07
1727	Esophagus_Muscularis	ENSG00000221923.8	ZNF880	chr19	52369917	52385795	11	chr19	52384209	52385372	33967	True	True	1.8702e-10	1.8702e-10	2.9481e-01	4.5196e-02	6.5773e-07
1728	Skin_Not_Sun_Exposed_Suprapubic	ENSG00000158014.14	SLC30A2	chr1	26037252	26046133	6	chr1	26133457	26138595	1154	True	True	3.2905e-10	3.2905e-10	2.7572e-01	4.2988e-02	6.5892e-07
1729	Cells_Cultured_fibroblasts	ENSG00000269486.2	CTC-360G5.9	chr19	38935297	38938632	21	chr19	38902483	38902648	33118	True	True	1.1733e-10	1.1733e-10	2.9329e-01	4.4478e-02	6.6137e-07
1730	Cells_Cultured_fibroblasts	ENSG00000115364.13	MRPL19	chr2	75646783	75690851	8	chr2	75712061	75712382	36031	True	True	3.0996e-10	3.0996e-10	2.8679e-01	4.4570e-02	6.6137e-07
1731	Spleen	ENSG00000219481.10	NBPF1	chr1	16562319	16613562	1	chr1	16640586	16641179	832	True	True	5.6209e-10	5.6209e-10	4.0253e-01	6.1999e-02	6.6369e-07
1732	Whole_Blood	ENSG00000101457.12	DNTTIP1	chr20	45791937	45811427	10	chr20	45738844	45739247	40645	True	True	2.6536e-10	2.6536e-10	2.4487e-01	3.8147e-02	6.7568e-07
1733	Breast_Mammary_Tissue	ENSG00000241945.7	PWP2	chr21	44107290	44131181	14	chr21	44163310	44163456	42417	True	True	8.4650e-11	8.4650e-11	3.2381e-01	4.8471e-02	6.7892e-07
1734	Muscle_Skeletal	ENSG00000159733.13	ZFYVE28	chr4	2269582	2418663	24	chr4	2396034	2396789	48736	True	True	1.0715e-10	1.0715e-10	2.4324e-01	3.7088e-02	6.8941e-07
1735	Skin_Not_Sun_Exposed_Suprapubic	ENSG00000261819.1	RP11-680G24.4	chr16	14988259	14990160	4	chr16	15013607	15014220	23462	True	True	5.2596e-10	5.2596e-10	2.7263e-01	4.3027e-02	6.9278e-07
1736	Brain_Cerebellar_Hemisphere	ENSG00000255495.1	AC145124.2	chr8	12194467	12196280	2	chr8	12183088	12183295	75904	True	True	2.1197e-10	2.1197e-10	4.6515e-01	6.8707e-02	6.9487e-07
1737	Lung	ENSG00000225484.6	NUTM2B-AS1	chr10	79663088	79825782	6	chr10	79798236	79798461	73895	True	True	3.7016e-10	3.7016e-10	2.7548e-01	4.3077e-02	7.0646e-07
1738	Skin_Not_Sun_Exposed_Suprapubic	ENSG00000175087.9	PDIK1L	chr1	26111165	26125543	6	chr1	26133457	26138595	1154	True	True	3.6235e-10	3.6235e-10	2.7509e-01	4.2996e-02	7.0650e-07
1739	Breast_Mammary_Tissue	ENSG00000164669.12	INTS4P1	chr7	65141225	65234216	7	chr7	65283114	65283872	62200	True	True	1.8564e-10	1.8564e-10	3.1817e-01	4.8569e-02	7.2789e-07
1740	Whole_Blood	ENSG00000117868.15	ESYT2	chr7	158730995	158830253	32	chr7	158745138	158745341	64717	True	True	9.0555e-11	9.0555e-11	2.5103e-01	3.8085e-02	7.2851e-07
1741	Lung	ENSG00000206140.10	TMEM191C	chr22	21466423	21469935	1	chr22	21390298	21390911	42855	True	True	2.3201e-09	2.3201e-09	2.6309e-01	4.3232e-02	7.2887e-07
1742	Pituitary	ENSG00000255052.4	FAM66D	chr8	12115782	12177550	2	chr8	12183088	12183295	75904	True	True	2.6586e-10	2.6586e-10	4.0193e-01	6.0775e-02	7.3350e-07
1743	Thyroid	ENSG00000101457.12	DNTTIP1	chr20	45791937	45811427	10	chr20	45738844	45739247	40645	True	True	3.4493e-10	3.4493e-10	2.6236e-01	4.1035e-02	7.3714e-07
1744	Adipose_Subcutaneous	ENSG00000197345.12	MRPL21	chr11	68891276	68903835	15	chr11	68929805	68929955	11063	True	True	1.7895e-10	1.7895e-10	-2.6460e-01	4.0715e-02	7.4293e-07
1745	Whole_Blood	ENSG00000188933.14	USP32P1	chr17	16786489	16804455	4	chr17	16811537	16811694	74442	True	True	7.5452e-10	7.5452e-10	2.3872e-01	3.8207e-02	7.4928e-07
1746	Cells_Cultured_fibroblasts	ENSG00000138750.14	NUP54	chr4	76114659	76148515	8	chr4	76150152	76150366	50418	True	True	3.6004e-10	3.6004e-10	-2.8578e-01	4.4584e-02	7.5886e-07
1747	Esophagus_Muscularis	ENSG00000261575.2	RP11-259G18.1	chr17	46267037	46268694	2	chr17	46255352	46255972	27371	True	True	1.2080e-09	1.2080e-09	2.8184e-01	4.5381e-02	7.6205e-07
1748	Adipose_Subcutaneous	ENSG00000261819.1	RP11-680G24.4	chr16	14988259	14990160	4	chr16	15013607	15014220	23462	True	True	7.0104e-10	7.0104e-10	2.5608e-01	4.0812e-02	7.6729e-07
1749	Artery_Tibial	ENSG00000214562.14	NUTM2D	chr10	87357883	87370695	1	chr10	87320412	87320633	73910	True	True	3.0004e-09	3.0004e-09	2.4539e-01	4.0712e-02	7.6824e-07
1750	Thyroid	ENSG00000100483.13	VCPKMT	chr14	50108633	50116600	8	chr14	50074028	50074408	19195	True	True	4.5346e-10	4.5346e-10	2.6064e-01	4.1055e-02	7.6879e-07
1751	Adrenal_Gland	ENSG00000180185.11	FAHD1	chr16	1827195	1840207	22	chr16	1873896	1874542	22904	True	True	1.9516e-11	1.9516e-11	-4.2885e-01	6.0631e-02	7.6915e-07
1752	Testis	ENSG00000269154.1	BNIP3P13	chr19	20062755	20063320	11	chr19	20066412	20066475	32379	True	True	1.5168e-10	1.5168e-10	3.5120e-01	5.3007e-02	7.7840e-07
1753	Brain_Hippocampus	ENSG00000164308.16	ERAP2	chr5	96875939	96919716	6	chr5	96896863	96896963	54664	True	True	1.6421e-11	1.6421e-11	-5.0021e-01	6.8888e-02	7.8277e-07
1754	Brain_Hippocampus	ENSG00000188818.12	ZDHHC11	chr5	795606	850986	18	chr5	795790	796193	75459	True	True	7.2776e-12	7.2776e-12	5.0770e-01	6.8540e-02	7.8277e-07
1755	Testis	ENSG00000225210.9	DUXAP9	chr14	19062316	19115270	4	chr14	19055472	19055603	74200	True	True	4.2575e-10	4.2575e-10	3.4301e-01	5.3179e-02	7.8377e-07
1756	Lung	ENSG00000248508.6	SRP14-AS1	chr15	40039311	40067290	10	chr15	40037521	40037702	21080	True	True	2.5393e-10	2.5393e-10	-2.7795e-01	4.3045e-02	7.8803e-07
1757	Adipose_Visceral_Omentum	ENSG00000254866.2	DEFB109P3	chr8	12150895	12151134	2	chr8	12183088	12183295	75904	True	True	1.0133e-09	1.0133e-09	2.8189e-01	4.5179e-02	7.8854e-07
1758	Esophagus_Muscularis	ENSG00000220804.8	LINC01881	chr2	242088633	242160153	18	chr2	241994877	241995081	39476	True	True	1.4157e-10	1.4157e-10	2.9669e-01	4.5169e-02	7.9300e-07
1759	Artery_Tibial	ENSG00000117335.19	CD46	chr1	207752057	207795513	3	chr1	207846719	207846902	4547	True	True	1.0463e-09	1.0463e-09	2.5222e-01	4.0638e-02	7.9478e-07
1760	Skin_Not_Sun_Exposed_Suprapubic	ENSG00000218227.3	RP11-889L3.1	chr5	178055604	178056194	7	chr5	178048076	178048220	75557	True	True	3.5772e-10	3.5772e-10	-2.7517e-01	4.2995e-02	8.0314e-07
1761	Esophagus_Muscularis	ENSG00000261819.1	RP11-680G24.4	chr16	14988259	14990160	4	chr16	15013607	15014220	23462	True	True	6.6280e-10	6.6280e-10	2.8609e-01	4.5321e-02	8.1420e-07
1762	Esophagus_Mucosa	ENSG00000100058.12	CRYBB2P1	chr22	25448105	25520854	11	chr22	25441409	25442902	42963	True	True	2.3136e-10	2.3136e-10	2.8438e-01	4.3896e-02	8.1479e-07
1763	Breast_Mammary_Tissue	ENSG00000270127.2	RP11-526I2.5	chr15	100547765	100550153	8	chr15	100554291	100558659	22655	True	True	1.8685e-10	1.8685e-10	3.1813e-01	4.8570e-02	8.1911e-07
1764	Testis	ENSG00000224914.3	LINC00863	chr10	87342736	87357667	1	chr10	87320412	87320633	73910	True	True	1.8233e-09	1.8233e-09	3.3103e-01	5.3422e-02	8.2035e-07
1765	Testis	ENSG00000214856.11	KRT16P1	chr17	18432051	18442734	5	chr17	18504028	18504185	74445	True	True	3.6613e-10	3.6613e-10	3.4422e-01	5.3154e-02	8.2035e-07
1766	Muscle_Skeletal	ENSG00000220804.8	LINC01881	chr2	242088633	242160153	18	chr2	241994877	241995081	39476	True	True	1.7520e-10	1.7520e-10	2.4051e-01	3.7114e-02	8.3461e-07
1767	Testis	ENSG00000256721.1	CACNA1C-IT3	chr12	2269776	2288937	8	chr12	2255789	2256088	74072	True	True	2.3732e-10	2.3732e-10	-3.4768e-01	5.3082e-02	8.3972e-07
1768	Adipose_Subcutaneous	ENSG00000249437.7	NAIP	chr5	70968483	71025114	3	chr5	70910460	70911084	54202	True	True	1.0439e-09	1.0439e-09	2.5354e-01	4.0840e-02	8.4729e-07
1769	Pancreas	ENSG00000256552.2	RP11-113C12.4	chr12	8320381	8369555	5	chr12	8236366	8236680	12978	True	True	2.8558e-10	2.8558e-10	3.5712e-01	5.4662e-02	8.5377e-07
1770	Skin_Not_Sun_Exposed_Suprapubic	ENSG00000180855.15	ZNF443	chr19	12429707	12441112	19	chr19	12445675	12446257	31808	True	True	1.4246e-10	1.4246e-10	2.8114e-01	4.2918e-02	8.5702e-07
1771	Esophagus_Gastroesophageal_Junction	ENSG00000270127.2	RP11-526I2.5	chr15	100547765	100550153	8	chr15	100554291	100558659	22655	True	True	1.8863e-10	1.8863e-10	3.4638e-01	5.2606e-02	8.6973e-07
1772	Nerve_Tibial	ENSG00000100068.11	LRP5L	chr22	25351421	25405377	13	chr22	25441409	25442902	42963	True	True	2.7205e-10	2.7205e-10	2.7356e-01	4.2467e-02	8.8433e-07
1773	Spleen	ENSG00000237975.6	FLG-AS1	chr1	152168125	152445456	16	chr1	152213243	152221044	73735	True	True	4.9500e-11	4.9500e-11	-4.2441e-01	6.1326e-02	8.9266e-07
1774	Stomach	ENSG00000203772.7	SPRN	chr10	133420671	133424572	18	chr10	133431211	133431975	9384	True	True	6.9129e-11	6.9129e-11	3.5570e-01	5.2659e-02	8.9395e-07
1775	Artery_Aorta	ENSG00000124116.18	WFDC3	chr20	45747944	45791932	10	chr20	45738844	45739247	40645	True	True	1.6846e-10	1.6846e-10	3.2210e-01	4.9019e-02	8.9553e-07
1776	Colon_Sigmoid	ENSG00000171903.16	CYP4F11	chr19	15912367	15934867	21	chr19	15882462	15882698	32055	True	True	6.2796e-11	6.2796e-11	3.6295e-01	5.3531e-02	9.0129e-07
1777	Esophagus_Gastroesophageal_Junction	ENSG00000171903.16	CYP4F11	chr19	15912367	15934867	21	chr19	15882462	15882698	32055	True	True	7.6395e-11	7.6395e-11	3.5336e-01	5.2459e-02	9.0260e-07
1778	Nerve_Tibial	ENSG00000225398.3	PGM5P4	chr2	113541937	113563298	5	chr2	113610060	113611275	74956	True	True	7.3168e-10	7.3168e-10	-2.6710e-01	4.2547e-02	9.0581e-07
1779	Lung	ENSG00000237438.7	CECR7	chr22	17036570	17060825	14	chr22	17066894	17067069	42673	True	True	2.1583e-10	2.1583e-10	2.7900e-01	4.3032e-02	9.0849e-07
1780	Lung	ENSG00000236833.1	AC024560.2	chr3	197660565	197665757	13	chr3	197663501	197663644	48511	True	True	2.3343e-10	2.3343e-10	2.7850e-01	4.3038e-02	9.0849e-07
1781	Lung	ENSG00000249201.2	CTD-3080P12.3	chr5	1173141	1178605	36	chr5	1180619	1180796	52701	True	True	8.2699e-11	8.2699e-11	-2.8515e-01	4.2951e-02	9.0849e-07
1782	Testis	ENSG00000245768.6	RP11-410D17.2	chr16	58733912	59108974	20	chr16	58710650	58710829	24343	True	True	1.0441e-10	1.0441e-10	-3.5411e-01	5.2945e-02	9.1179e-07
1783	Nerve_Tibial	ENSG00000167914.11	GSDMA	chr17	39953263	39977766	13	chr17	39956231	39956296	27052	True	True	2.8673e-10	2.8673e-10	-2.7323e-01	4.2471e-02	9.1396e-07
1784	Nerve_Tibial	ENSG00000115364.13	MRPL19	chr2	75646783	75690851	8	chr2	75712061	75712382	36031	True	True	4.7207e-10	4.7207e-10	2.6999e-01	4.2511e-02	9.1708e-07
1785	Esophagus_Mucosa	ENSG00000243955.5	GSTA1	chr6	52791664	52803910	4	chr6	52871429	52871494	57941	True	True	7.3648e-10	7.3648e-10	-2.7658e-01	4.4001e-02	9.3043e-07
1786	Skin_Not_Sun_Exposed_Suprapubic	ENSG00000244026.6	FAM86DP	chr3	75421552	75435110	1	chr3	75422510	75422667	75250	True	True	3.0270e-09	3.0270e-09	2.6073e-01	4.3174e-02	9.4631e-07
1787	Thyroid	ENSG00000254866.2	DEFB109P3	chr8	12150895	12151134	2	chr8	12183088	12183295	75904	True	True	2.2824e-09	2.2824e-09	2.5020e-01	4.1172e-02	9.5939e-07
1788	Heart_Atrial_Appendage	ENSG00000214562.14	NUTM2D	chr10	87357883	87370695	1	chr10	87320412	87320633	73910	True	True	1.9915e-09	1.9915e-09	3.1067e-01	5.0448e-02	9.6102e-07
1789	Heart_Left_Ventricle	ENSG00000223482.7	NUTM2A-AS1	chr10	87203875	87342612	1	chr10	87320412	87320633	73910	True	True	1.4331e-09	1.4331e-09	3.0639e-01	4.9354e-02	9.6588e-07
1790	Lung	ENSG00000258695.2	RP3-414A15.2	chr14	73530152	73530610	18	chr14	73542020	73542284	19698	True	True	1.8272e-10	1.8272e-10	2.8008e-01	4.3018e-02	9.7317e-07
1791	Artery_Tibial	ENSG00000114054.13	PCCB	chr3	136250306	136336232	12	chr3	136304357	136304976	47130	True	True	3.2518e-10	3.2518e-10	-2.5957e-01	4.0557e-02	9.7717e-07
1792	Skin_Not_Sun_Exposed_Suprapubic	ENSG00000140521.12	POLG	chr15	89316305	89334861	6	chr15	89325036	89325280	22352	True	True	5.3240e-10	5.3240e-10	-2.7255e-01	4.3028e-02	9.8538e-07
1793	Skin_Not_Sun_Exposed_Suprapubic	ENSG00000180185.11	FAHD1	chr16	1827195	1840207	22	chr16	1873896	1874542	22904	True	True	1.4690e-10	1.4690e-10	-2.8095e-01	4.2920e-02	9.8538e-07
1794	Testis	ENSG00000271732.1	RP5-1182A14.5	chr1	16617391	16617729	1	chr1	16640586	16641179	832	True	True	2.2986e-09	2.2986e-09	3.2907e-01	5.3461e-02	9.9092e-07
1795	Adipose_Subcutaneous	ENSG00000154874.15	CCDC144B	chr17	18537800	18625608	4	chr17	18504028	18504185	74445	True	True	9.3204e-10	9.3204e-10	2.5427e-01	4.0832e-02	9.9745e-07
1796	Muscle_Skeletal	ENSG00000100058.12	CRYBB2P1	chr22	25448105	25520854	11	chr22	25441409	25442902	42963	True	True	3.4851e-10	3.4851e-10	2.3662e-01	3.7150e-02	1.0017e-06
1797	Cells_Cultured_fibroblasts	ENSG00000154874.15	CCDC144B	chr17	18537800	18625608	4	chr17	18504028	18504185	74445	True	True	9.7189e-10	9.7189e-10	2.7893e-01	4.4678e-02	1.0119e-06
1798	Nerve_Tibial	ENSG00000254866.2	DEFB109P3	chr8	12150895	12151134	2	chr8	12183088	12183295	75904	True	True	2.1458e-09	2.1458e-09	2.5988e-01	4.2634e-02	1.0322e-06
1799	Brain_Putamen_basal_ganglia	ENSG00000215837.7	SDHAP2	chr3	195658096	195685904	8	chr3	195717039	195717263	75328	True	True	3.3436e-11	3.3436e-11	4.8816e-01	6.8570e-02	1.0387e-06
1800	Brain_Caudate_basal_ganglia	ENSG00000120071.13	KANSL1	chr17	46029916	46225389	4	chr17	46265245	46265480	27372	True	True	2.2575e-10	2.2575e-10	4.4369e-01	6.6067e-02	1.0395e-06
1801	Brain_Anterior_cingulate_cortex_BA24	ENSG00000131591.17	C1orf159	chr1	1081818	1116361	26	chr1	1098986	1099902	19	True	True	1.5150e-11	1.5150e-11	-5.3083e-01	7.2142e-02	1.0432e-06
1802	Artery_Tibial	ENSG00000261819.1	RP11-680G24.4	chr16	14988259	14990160	4	chr16	15013607	15014220	23462	True	True	1.0578e-09	1.0578e-09	2.5215e-01	4.0639e-02	1.0481e-06
1803	Stomach	ENSG00000172803.17	SNX32	chr11	65833641	65853701	12	chr11	65873965	65874567	10919	True	True	1.2652e-10	1.2652e-10	3.5104e-01	5.2758e-02	1.0586e-06
1804	Pituitary	ENSG00000206077.10	ZDHHC11B	chr5	710360	766952	26	chr5	764827	765401	75457	True	True	3.1324e-11	3.1324e-11	4.2058e-01	6.0217e-02	1.0673e-06
1805	Esophagus_Muscularis	ENSG00000165699.13	TSC1	chr9	132891348	132944563	13	chr9	132950664	132950728	70745	True	True	2.7302e-10	2.7302e-10	-2.9223e-01	4.5234e-02	1.0758e-06
1806	Brain_Amygdala	ENSG00000189306.10	RRP7A	chr22	42509968	42519802	8	chr22	42546989	42547432	75216	True	True	5.7142e-12	5.7142e-12	5.6279e-01	7.3933e-02	1.0774e-06
1807	Cells_Cultured_fibroblasts	ENSG00000281896.1	RP11-274B21.13	chr7	128617865	128625905	15	chr7	128603408	128603583	63704	True	True	2.7990e-10	2.7990e-10	2.8748e-01	4.4560e-02	1.0798e-06
1808	Skin_Not_Sun_Exposed_Suprapubic	ENSG00000258695.2	RP3-414A15.2	chr14	73530152	73530610	18	chr14	73542020	73542284	19698	True	True	2.0137e-10	2.0137e-10	2.7892e-01	4.2947e-02	1.0917e-06
1809	Muscle_Skeletal	ENSG00000100068.11	LRP5L	chr22	25351421	25405377	13	chr22	25441409	25442902	42963	True	True	3.2595e-10	3.2595e-10	2.3700e-01	3.7147e-02	1.0934e-06
1810	Prostate	ENSG00000283426.1	RP11-141C7.2	chr3	195701618	195711643	8	chr3	195717039	195717263	75328	True	True	8.4866e-11	8.4866e-11	4.2594e-01	6.2286e-02	1.0980e-06
1811	Thyroid	ENSG00000279930.1	LA16c-312E8.4	chr16	1437154	1439315	23	chr16	1372790	1374217	22862	True	True	2.3060e-10	2.3060e-10	2.6487e-01	4.1006e-02	1.1056e-06
1812	Esophagus_Gastroesophageal_Junction	ENSG00000261575.2	RP11-259G18.1	chr17	46267037	46268694	2	chr17	46255352	46255972	27371	True	True	1.0087e-09	1.0087e-09	3.3296e-01	5.2878e-02	1.1087e-06
1813	Lung	ENSG00000185619.18	PCGF3	chr4	705748	770640	39	chr4	789886	790121	48583	True	True	9.7649e-11	9.7649e-11	2.8410e-01	4.2965e-02	1.1139e-06
1814	Thyroid	ENSG00000259917.1	HNRNPLP2	chr15	34489002	34490571	3	chr15	34454180	34454239	74271	True	True	1.8169e-09	1.8169e-09	2.5170e-01	4.1155e-02	1.1270e-06
1815	Whole_Blood	ENSG00000179889.18	PDXDC1	chr16	14974591	15139339	8	chr16	15013607	15014220	23462	True	True	5.7863e-10	5.7863e-10	2.4030e-01	3.8192e-02	1.1350e-06
1816	Whole_Blood	ENSG00000039650.11	PNKP	chr19	49859882	49867909	11	chr19	49875292	49875438	33822	True	True	4.3285e-10	4.3285e-10	-2.4201e-01	3.8175e-02	1.1393e-06
1817	Whole_Blood	ENSG00000224914.3	LINC00863	chr10	87342736	87357667	1	chr10	87320412	87320633	73910	True	True	4.7278e-09	4.7278e-09	2.2748e-01	3.8313e-02	1.1393e-06
1818	Skin_Not_Sun_Exposed_Suprapubic	ENSG00000188933.14	USP32P1	chr17	16786489	16804455	4	chr17	16811537	16811694	74442	True	True	9.7027e-10	9.7027e-10	2.6853e-01	4.3079e-02	1.1548e-06
1819	Nerve_Tibial	ENSG00000187105.8	HEATR4	chr14	73478484	73558947	21	chr14	73542020	73542284	19698	True	True	2.3091e-10	2.3091e-10	2.7462e-01	4.2454e-02	1.1553e-06
1820	Esophagus_Gastroesophageal_Junction	ENSG00000255052.4	FAM66D	chr8	12115782	12177550	2	chr8	12183088	12183295	75904	True	True	1.0863e-09	1.0863e-09	3.3235e-01	5.2890e-02	1.1668e-06
1821	Adipose_Subcutaneous	ENSG00000032742.17	IFT88	chr13	20567069	20691437	6	chr13	20550539	20550640	16414	True	True	7.3624e-10	7.3624e-10	-2.5577e-01	4.0816e-02	1.1689e-06
1822	Artery_Tibial	ENSG00000275910.1	RP11-680G24.6	chr16	15015828	15016390	5	chr16	15013607	15014220	23462	True	True	9.5692e-10	9.5692e-10	2.5279e-01	4.0632e-02	1.1724e-06
1823	Artery_Aorta	ENSG00000261819.1	RP11-680G24.4	chr16	14988259	14990160	4	chr16	15013607	15014220	23462	True	True	5.6784e-10	5.6784e-10	3.1308e-01	4.9175e-02	1.1807e-06
1824	Esophagus_Muscularis	ENSG00000102904.14	TSNAXIP1	chr16	67806765	67832148	14	chr16	67712685	67712972	24561	True	True	2.8255e-10	2.8255e-10	2.9200e-01	4.5237e-02	1.1837e-06
1825	Brain_Nucleus_accumbens_basal_ganglia	ENSG00000214401.4	KANSL1-AS1	chr17	46193576	46196723	2	chr17	46255352	46255972	27371	True	True	4.1510e-10	4.1510e-10	4.2844e-01	6.5041e-02	1.1892e-06
1826	Skin_Not_Sun_Exposed_Suprapubic	ENSG00000184949.15	FAM227A	chr22	38578120	38656629	14	chr22	38644314	38644569	75208	True	True	2.9462e-10	2.9462e-10	-2.7644e-01	4.2979e-02	1.2127e-06
1827	Cells_Cultured_fibroblasts	ENSG00000230715.3	RP11-274B21.4	chr7	128652841	128653243	11	chr7	128603408	128603583	63704	True	True	4.3381e-10	4.3381e-10	2.8451e-01	4.4602e-02	1.2128e-06
1828	Testis	ENSG00000124116.18	WFDC3	chr20	45747944	45791932	10	chr20	45738844	45739247	40645	True	True	2.8584e-10	2.8584e-10	3.4620e-01	5.3113e-02	1.2169e-06
1829	Thyroid	ENSG00000103042.8	SLC38A7	chr16	58665109	58685104	18	chr16	58710650	58710829	24343	True	True	3.3828e-10	3.3828e-10	2.6248e-01	4.1033e-02	1.2488e-06
1830	Esophagus_Muscularis	ENSG00000197345.12	MRPL21	chr11	68891276	68903835	15	chr11	68929805	68929955	11063	True	True	2.8280e-10	2.8280e-10	-2.9199e-01	4.5237e-02	1.2533e-06
1831	Thyroid	ENSG00000228157.4	AC007952.5	chr17	19092974	19096361	2	chr17	19025076	19025911	26575	True	True	3.1094e-09	3.1094e-09	2.4815e-01	4.1194e-02	1.2652e-06
1832	Cells_Cultured_fibroblasts	ENSG00000160221.16	C21orf33	chr21	44133605	44145723	14	chr21	44163310	44163456	42417	True	True	3.5999e-10	3.5999e-10	2.8578e-01	4.4584e-02	1.2661e-06
1833	Nerve_Tibial	ENSG00000075826.16	SEC31B	chr10	100486642	100519864	7	chr10	100398634	100399188	8254	True	True	7.6663e-10	7.6663e-10	2.6680e-01	4.2551e-02	1.2666e-06
1834	Pancreas	ENSG00000273018.5	CTD-2303H24.2	chr17	18521125	18534062	3	chr17	18504028	18504185	74445	True	True	7.3239e-10	7.3239e-10	3.4931e-01	5.4834e-02	1.2792e-06
1835	Pancreas	ENSG00000180185.11	FAHD1	chr16	1827195	1840207	22	chr16	1873896	1874542	22904	True	True	1.0320e-10	1.0320e-10	-3.6533e-01	5.4475e-02	1.2879e-06
1836	Cells_EBV-transformed_lymphocytes	ENSG00000090857.13	PDPR	chr16	70113626	70162537	6	chr16	70149799	70150399	24659	True	True	1.9910e-11	1.9910e-11	5.2181e-01	7.1587e-02	1.2918e-06
1837	Cells_EBV-transformed_lymphocytes	ENSG00000260075.1	NSFP1	chr17	46372855	46487141	1	chr17	46573583	46574143	27373	True	True	1.7439e-10	1.7439e-10	5.0013e-01	7.2669e-02	1.2918e-06
1838	Cells_Cultured_fibroblasts	ENSG00000125166.12	GOT2	chr16	58707131	58734357	13	chr16	58710650	58710829	24343	True	True	4.0469e-10	4.0469e-10	2.8498e-01	4.4595e-02	1.3064e-06
1839	Brain_Frontal_Cortex_BA9	ENSG00000255495.1	AC145124.2	chr8	12194467	12196280	2	chr8	12183088	12183295	75904	True	True	3.0075e-10	3.0075e-10	4.6042e-01	6.8692e-02	1.3207e-06
1840	Stomach	ENSG00000260953.1	RP11-426C22.6	chr16	29262273	29264479	8	chr16	29273273	29273927	74348	True	True	2.4513e-10	2.4513e-10	3.4586e-01	5.2866e-02	1.3284e-06
1841	Nerve_Tibial	ENSG00000243679.1	RP11-274B21.3	chr7	128654020	128654722	11	chr7	128603408	128603583	63704	True	True	5.1717e-10	5.1717e-10	2.6939e-01	4.2519e-02	1.3303e-06
1842	Colon_Sigmoid	ENSG00000138744.14	NAAA	chr4	75913657	75940949	12	chr4	76027456	76027965	50412	True	True	1.6746e-10	1.6746e-10	3.5526e-01	5.3701e-02	1.3353e-06
1843	Brain_Caudate_basal_ganglia	ENSG00000186523.14	FAM86B1	chr8	12182096	12194133	2	chr8	12183088	12183295	75904	True	True	6.1672e-10	6.1672e-10	4.3385e-01	6.6421e-02	1.3553e-06
1844	Heart_Left_Ventricle	ENSG00000183098.10	GPC6	chr13	93227318	94407401	23	chr13	93765231	93765308	17781	True	True	9.0335e-11	9.0335e-11	3.2703e-01	4.8997e-02	1.3566e-06
1845	Skin_Sun_Exposed_Lower_leg	ENSG00000228300.13	C19orf24	chr19	1275438	1279249	25	chr19	1278174	1278240	30861	True	True	2.0512e-10	2.0512e-10	2.5934e-01	4.0068e-02	1.3730e-06
1846	Colon_Transverse	ENSG00000236833.1	AC024560.2	chr3	197660565	197665757	13	chr3	197663501	197663644	48511	True	True	2.0276e-10	2.0276e-10	3.2878e-01	5.0195e-02	1.3866e-06
1847	Pancreas	ENSG00000214425.7	LRRC37A4P	chr17	45506741	45550335	4	chr17	45444856	45445006	74473	True	True	6.3367e-10	6.3367e-10	-3.5052e-01	5.4808e-02	1.4019e-06
1848	Lung	ENSG00000140319.10	SRP14	chr15	40035739	40039188	9	chr15	40037521	40037702	21080	True	True	5.4697e-10	5.4697e-10	2.7289e-01	4.3110e-02	1.4235e-06
1849	Nerve_Tibial	ENSG00000189014.7	FAM35DP	chr10	47689707	47730436	2	chr10	47630019	47630099	73876	True	True	3.0748e-09	3.0748e-09	2.5741e-01	4.2663e-02	1.4248e-06
1850	Esophagus_Mucosa	ENSG00000238083.7	LRRC37A2	chr17	46511511	46553449	1	chr17	46573583	46574143	27373	True	True	4.6246e-09	4.6246e-09	2.6369e-01	4.4166e-02	1.4412e-06
1851	Pancreas	ENSG00000158022.6	TRIM63	chr1	26051304	26068436	6	chr1	26133457	26138595	1154	True	True	4.4773e-10	4.4773e-10	-3.5342e-01	5.4744e-02	1.4495e-06
1852	Esophagus_Gastroesophageal_Junction	ENSG00000204959.4	ARHGEF34P	chr7	144272445	144286966	1	chr7	144345782	144346370	64103	True	True	2.7628e-09	2.7628e-09	3.2457e-01	5.3041e-02	1.4508e-06
1853	Adipose_Subcutaneous	ENSG00000170160.17	CCDC144A	chr17	16689537	16777881	4	chr17	16811537	16811694	74442	True	True	1.3876e-09	1.3876e-09	2.5171e-01	4.0861e-02	1.4527e-06
1854	Muscle_Skeletal	ENSG00000184967.6	NOC4L	chr12	132144448	132152441	18	chr12	132148889	132150763	16232	True	True	3.1835e-10	3.1835e-10	-2.3714e-01	3.7145e-02	1.4604e-06
1855	Cells_EBV-transformed_lymphocytes	ENSG00000214425.7	LRRC37A4P	chr17	45506741	45550335	4	chr17	45444856	45445006	74473	True	True	6.5760e-11	6.5760e-11	-5.1006e-01	7.2181e-02	1.4614e-06
1856	Whole_Blood	ENSG00000270030.1	RP11-326C3.13	chr11	325703	326294	15	chr11	321337	322619	73966	True	True	4.1294e-10	4.1294e-10	-2.4229e-01	3.8172e-02	1.4645e-06
1857	Artery_Coronary	ENSG00000277999.1	RP11-426C22.8	chr16	29272220	29272772	8	chr16	29273273	29273927	74348	True	True	1.1487e-10	1.1487e-10	4.3262e-01	6.3592e-02	1.4670e-06
1858	Nerve_Tibial	ENSG00000255328.1	RP11-326C3.12	chr11	327171	330122	16	chr11	321337	322619	73966	True	True	4.0072e-10	4.0072e-10	-2.7106e-01	4.2498e-02	1.4720e-06
1859	Thyroid	ENSG00000249915.7	PDCD6	chr5	271621	314974	32	chr5	265888	266938	52589	True	True	2.2912e-10	2.2912e-10	-2.6491e-01	4.1005e-02	1.4798e-06
1860	Lung	ENSG00000177984.6	LCN15	chr9	136759634	136766255	23	chr9	136785601	136785866	71110	True	True	2.2695e-10	2.2695e-10	-2.7868e-01	4.3036e-02	1.4925e-06
1861	Breast_Mammary_Tissue	ENSG00000167914.11	GSDMA	chr17	39953263	39977766	13	chr17	39956231	39956296	27052	True	True	2.1614e-10	2.1614e-10	-3.1707e-01	4.8588e-02	1.5069e-06
1862	Stomach	ENSG00000198468.7	FLVCR1-AS1	chr1	212852108	212858088	7	chr1	212865487	212866396	4645	True	True	3.2810e-10	3.2810e-10	3.4355e-01	5.2914e-02	1.5125e-06
1863	Thyroid	ENSG00000219492.4	RP11-1396O13.13	chr4	9384017	9388983	2	chr4	9473362	9475289	75388	True	True	3.7995e-09	3.7995e-09	-2.4681e-01	4.1209e-02	1.5217e-06
1864	Brain_Cerebellum	ENSG00000229178.1	AC069513.4	chr3	195655565	195657927	8	chr3	195717039	195717263	75328	True	True	2.2944e-10	2.2944e-10	4.2815e-01	6.4062e-02	1.5230e-06
1865	Skin_Not_Sun_Exposed_Suprapubic	ENSG00000182362.13	YBEY	chr21	46286337	46297751	23	chr21	46381955	46384987	42660	True	True	2.2815e-10	2.2815e-10	-2.7811e-01	4.2957e-02	1.5246e-06
1866	Thyroid	ENSG00000144134.18	RABL2A	chr2	113627229	113643396	8	chr2	113610060	113611275	74956	True	True	9.6382e-10	9.6382e-10	2.5582e-01	4.1109e-02	1.5319e-06
1867	Heart_Atrial_Appendage	ENSG00000142082.14	SIRT3	chr11	215458	236431	13	chr11	220680	221140	9393	True	True	2.5221e-10	2.5221e-10	3.2670e-01	5.0162e-02	1.5492e-06
1868	Adipose_Subcutaneous	ENSG00000114771.13	AADAC	chr3	151814037	151828488	7	chr3	151820516	151820730	47440	True	True	8.5631e-10	8.5631e-10	2.5481e-01	4.0826e-02	1.5520e-06
1869	Heart_Atrial_Appendage	ENSG00000171903.16	CYP4F11	chr19	15912367	15934867	21	chr19	15882462	15882698	32055	True	True	1.6188e-10	1.6188e-10	3.3002e-01	5.0101e-02	1.5734e-06
1870	Brain_Frontal_Cortex_BA9	ENSG00000214401.4	KANSL1-AS1	chr17	46193576	46196723	2	chr17	46255352	46255972	27371	True	True	3.9231e-10	3.9231e-10	4.5774e-01	6.8799e-02	1.5792e-06
1871	Brain_Hypothalamus	ENSG00000223482.7	NUTM2A-AS1	chr10	87203875	87342612	1	chr10	87320412	87320633	73910	True	True	3.2449e-10	3.2449e-10	4.6463e-01	6.9358e-02	1.5934e-06
1872	Nerve_Tibial	ENSG00000127530.2	OR7C1	chr19	14799146	14800211	9	chr19	14833887	14833993	31986	True	True	7.7863e-10	7.7863e-10	2.6669e-01	4.2552e-02	1.5944e-06
1873	Skin_Sun_Exposed_Lower_leg	ENSG00000273760.1	CH17-360D5.3	chr10	47970043	47973496	1	chr10	47899419	47899664	7119	True	True	6.0626e-09	6.0626e-09	2.3788e-01	4.0296e-02	1.6058e-06
1874	Brain_Cerebellum	ENSG00000255495.1	AC145124.2	chr8	12194467	12196280	2	chr8	12183088	12183295	75904	True	True	1.0029e-09	1.0029e-09	4.1399e-01	6.4528e-02	1.6106e-06
1875	Adipose_Visceral_Omentum	ENSG00000237560.5	LINC01497	chr17	69961707	69983538	4	chr17	69961542	69961942	28090	True	True	1.0578e-09	1.0578e-09	2.8158e-01	4.5183e-02	1.6203e-06
1876	Esophagus_Muscularis	ENSG00000237438.7	CECR7	chr22	17036570	17060825	14	chr22	17066894	17067069	42673	True	True	4.0137e-10	4.0137e-10	2.8958e-01	4.5272e-02	1.6394e-06
1877	Whole_Blood	ENSG00000259205.2	PRKXP1	chr15	100553529	100558954	9	chr15	100554291	100558659	22655	True	True	7.8034e-10	7.8034e-10	2.3852e-01	3.8209e-02	1.6410e-06
1878	Thyroid	ENSG00000168993.14	CPLX1	chr4	784957	826198	39	chr4	789886	790121	48583	True	True	2.1594e-10	2.1594e-10	2.6528e-01	4.1001e-02	1.6603e-06
1879	Adrenal_Gland	ENSG00000138744.14	NAAA	chr4	75913657	75940949	12	chr4	76027456	76027965	50412	True	True	8.3573e-11	8.3573e-11	4.1637e-01	6.1021e-02	1.6682e-06
1880	Cells_Cultured_fibroblasts	ENSG00000184465.15	WDR27	chr6	169457212	169702048	28	chr6	169765857	169766056	60392	True	True	2.4318e-10	2.4318e-10	2.8843e-01	4.4547e-02	1.6716e-06
1881	Skin_Not_Sun_Exposed_Suprapubic	ENSG00000207650.1	MIR570	chr3	195699401	195699497	8	chr3	195681964	195682302	75321	True	True	7.3658e-10	7.3658e-10	2.7038e-01	4.3056e-02	1.6728e-06
1882	Skin_Not_Sun_Exposed_Suprapubic	ENSG00000224079.1	AC091729.7	chr7	1074450	1078036	29	chr7	1037647	1039669	75665	True	True	2.0176e-10	2.0176e-10	2.7890e-01	4.2947e-02	1.6728e-06
1883	Breast_Mammary_Tissue	ENSG00000113303.11	BTNL8	chr5	180899077	180950906	10	chr5	180986484	180986608	75560	True	True	3.2298e-10	3.2298e-10	3.1413e-01	4.8638e-02	1.6961e-06
1884	Brain_Hypothalamus	ENSG00000188818.12	ZDHHC11	chr5	795606	850986	18	chr5	774459	774835	75458	True	True	2.3068e-11	2.3068e-11	4.9034e-01	6.8264e-02	1.6992e-06
1885	Muscle_Skeletal	ENSG00000230715.3	RP11-274B21.4	chr7	128652841	128653243	11	chr7	128603408	128603583	63704	True	True	6.2462e-10	6.2462e-10	2.3327e-01	3.7181e-02	1.7297e-06
1886	Whole_Blood	ENSG00000211972.2	IGHV3-66	chr14	106675017	106675544	3	chr14	106705656	106706543	20745	True	True	2.5033e-09	2.5033e-09	-2.3144e-01	3.8276e-02	1.7344e-06
1887	Brain_Cortex	ENSG00000168903.8	BTNL3	chr5	180988845	181006727	10	chr5	180986484	180986608	75560	True	True	1.6589e-10	1.6589e-10	-4.3415e-01	6.4346e-02	1.7538e-06
1888	Liver	ENSG00000188818.12	ZDHHC11	chr5	795606	850986	18	chr5	774459	774835	75458	True	True	4.9533e-11	4.9533e-11	4.4023e-01	6.3332e-02	1.7647e-06
1889	Brain_Spinal_cord_cervical_c-1	ENSG00000164308.16	ERAP2	chr5	96875939	96919716	6	chr5	96896863	96896963	54664	True	True	3.6779e-11	3.6779e-11	-5.5573e-01	7.6211e-02	1.7765e-06
1890	Adipose_Visceral_Omentum	ENSG00000119242.8	CCDC92	chr12	123918660	123972831	12	chr12	123945972	123946023	15752	True	True	3.9413e-10	3.9413e-10	-2.8847e-01	4.5086e-02	1.7828e-06
1891	Liver	ENSG00000146556.14	WASH2P	chr2	113588550	113599034	7	chr2	113610060	113611275	74956	True	True	1.4048e-10	1.4048e-10	4.3077e-01	6.3655e-02	1.7841e-06
1892	Thyroid	ENSG00000180747.15	SMG1P3	chr16	21446683	21520444	6	chr16	21575770	21576391	23631	True	True	1.5219e-09	1.5219e-09	2.5286e-01	4.1142e-02	1.7863e-06
1893	Brain_Putamen_basal_ganglia	ENSG00000249908.2	BRD9P2	chr5	767382	768930	16	chr5	774459	774835	75458	True	True	3.4735e-11	3.4735e-11	4.8780e-01	6.8586e-02	1.8047e-06
1894	Brain_Putamen_basal_ganglia	ENSG00000214425.7	LRRC37A4P	chr17	45506741	45550335	4	chr17	45444856	45445006	74473	True	True	1.5492e-10	1.5492e-10	-4.7332e-01	6.9209e-02	1.8047e-06
1895	Esophagus_Muscularis	ENSG00000180855.15	ZNF443	chr19	12429707	12441112	19	chr19	12445675	12446257	31808	True	True	3.2980e-10	3.2980e-10	2.9094e-01	4.5252e-02	1.8056e-06
1896	Esophagus_Gastroesophageal_Junction	ENSG00000229178.1	AC069513.4	chr3	195655565	195657927	8	chr3	195717039	195717263	75328	True	True	4.4098e-10	4.4098e-10	3.3966e-01	5.2743e-02	1.8122e-06
1897	Esophagus_Muscularis	ENSG00000167914.11	GSDMA	chr17	39953263	39977766	13	chr17	39956231	39956296	27052	True	True	4.8982e-10	4.8982e-10	-2.8820e-01	4.5292e-02	1.8125e-06
1898	Cells_Cultured_fibroblasts	ENSG00000127022.14	CANX	chr5	179698406	179730925	14	chr5	179737780	179737861	56395	True	True	5.3826e-10	5.3826e-10	2.8303e-01	4.4622e-02	1.8292e-06
1899	Adipose_Subcutaneous	ENSG00000075826.16	SEC31B	chr10	100486642	100519864	7	chr10	100398634	100399188	8254	True	True	1.0345e-09	1.0345e-09	2.5360e-01	4.0840e-02	1.8550e-06
1900	Thyroid	ENSG00000259865.1	RP11-488L18.10	chr1	247187281	247188526	15	chr1	247199607	247199773	5577	True	True	6.3769e-10	6.3769e-10	2.5847e-01	4.1079e-02	1.8569e-06
1901	Artery_Aorta	ENSG00000132740.8	IGHMBP2	chr11	68903842	68940599	18	chr11	68929805	68929955	11063	True	True	2.0399e-10	2.0399e-10	3.2070e-01	4.9043e-02	1.8672e-06
1902	Thyroid	ENSG00000248802.1	RP11-184M15.2	chr4	128582999	128601407	4	chr4	128620338	128620501	51275	True	True	2.4412e-09	2.4412e-09	2.4975e-01	4.1177e-02	1.8813e-06
1903	Pancreas	ENSG00000223482.7	NUTM2A-AS1	chr10	87203875	87342612	1	chr10	87320412	87320633	73910	True	True	3.5821e-09	3.5821e-09	3.3563e-01	5.5126e-02	1.8868e-06
1904	Colon_Sigmoid	ENSG00000127589.4	TUBBP1	chr8	30351873	30353518	11	chr8	30362750	30363355	65649	True	True	2.6721e-10	2.6721e-10	3.5153e-01	5.3782e-02	1.9003e-06
1905	Artery_Coronary	ENSG00000183098.10	GPC6	chr13	93227318	94407401	23	chr13	93765231	93765308	17781	True	True	5.5655e-11	5.5655e-11	4.3919e-01	6.3368e-02	1.9157e-06
1906	Skin_Not_Sun_Exposed_Suprapubic	ENSG00000263946.1	RP11-434D2.11	chr17	20554971	20559410	5	chr17	20479462	20479635	26615	True	True	1.3927e-09	1.3927e-09	-2.6608e-01	4.3109e-02	1.9543e-06
1907	Muscle_Skeletal	ENSG00000232677.6	LINC00665	chr19	36313067	36331718	8	chr19	36352515	36352795	32962	True	True	9.8245e-10	9.8245e-10	2.3063e-01	3.7205e-02	1.9548e-06
1908	Brain_Putamen_basal_ganglia	ENSG00000188818.12	ZDHHC11	chr5	795606	850986	18	chr5	795790	796193	75459	True	True	4.2293e-11	4.2293e-11	4.8593e-01	6.8668e-02	1.9707e-06
1909	Testis	ENSG00000262500.1	MAPK8IP1P1	chr17	46243606	46245044	2	chr17	46255352	46255972	27371	True	True	2.3570e-09	2.3570e-09	3.2886e-01	5.3465e-02	1.9820e-06
1910	Adipose_Visceral_Omentum	ENSG00000249378.5	LINC01060	chr4	188400736	188681051	23	chr4	188444850	188449186	52493	True	True	2.3447e-10	2.3447e-10	2.9203e-01	4.5036e-02	2.0015e-06
1911	Whole_Blood	ENSG00000073605.18	GSDMB	chr17	39904595	39918650	12	chr17	39956231	39956296	27052	True	True	7.3982e-10	7.3982e-10	2.3883e-01	3.8206e-02	2.0267e-06
1912	Colon_Transverse	ENSG00000166669.13	ATF7IP2	chr16	10326434	10483638	14	chr16	10383634	10383727	23294	True	True	2.8146e-10	2.8146e-10	-3.2631e-01	5.0240e-02	2.0297e-06
1913	Esophagus_Muscularis	ENSG00000160221.16	C21orf33	chr21	44133605	44145723	14	chr21	44163310	44163456	42417	True	True	5.2070e-10	5.2070e-10	2.8777e-01	4.5298e-02	2.0499e-06
1914	Small_Intestine_Terminal_Ileum	ENSG00000189306.10	RRP7A	chr22	42509968	42519802	8	chr22	42546989	42547432	75216	True	True	9.1254e-11	9.1254e-11	4.7342e-01	6.8366e-02	2.0684e-06
1915	Brain_Putamen_basal_ganglia	ENSG00000224769.1	MUC20P1	chr3	195614947	195620233	10	chr3	195717039	195717263	75328	True	True	8.8790e-11	8.8790e-11	4.7879e-01	6.8977e-02	2.0686e-06
1916	Skin_Sun_Exposed_Lower_leg	ENSG00000258695.2	RP3-414A15.2	chr14	73530152	73530610	18	chr14	73542020	73542284	19698	True	True	4.4114e-10	4.4114e-10	2.5466e-01	4.0119e-02	2.0809e-06
1917	Spleen	ENSG00000188818.12	ZDHHC11	chr5	795606	850986	18	chr5	764827	765401	75457	True	True	1.0834e-10	1.0834e-10	4.1752e-01	6.1543e-02	2.1024e-06
1918	Ovary	ENSG00000260075.1	NSFP1	chr17	46372855	46487141	1	chr17	46573583	46574143	27373	True	True	2.5509e-10	2.5509e-10	4.7485e-01	7.0237e-02	2.1024e-06
1919	Testis	ENSG00000204959.4	ARHGEF34P	chr7	144272445	144286966	1	chr7	144345782	144346370	64103	True	True	5.1112e-09	5.1112e-09	3.2222e-01	5.3594e-02	2.1229e-06
1920	Adipose_Visceral_Omentum	ENSG00000160221.16	C21orf33	chr21	44133605	44145723	14	chr21	44163310	44163456	42417	True	True	4.2713e-10	4.2713e-10	2.8792e-01	4.5094e-02	2.1858e-06
1921	Skin_Sun_Exposed_Lower_leg	ENSG00000259422.1	RP11-593F23.1	chr15	76174891	76181486	8	chr15	76198864	76198930	22046	True	True	1.0806e-09	1.0806e-09	-2.4906e-01	4.0180e-02	2.2181e-06
1922	Skin_Sun_Exposed_Lower_leg	ENSG00000214562.14	NUTM2D	chr10	87357883	87370695	1	chr10	87320412	87320633	73910	True	True	8.5544e-09	8.5544e-09	2.3558e-01	4.0319e-02	2.2181e-06
1923	Brain_Cerebellar_Hemisphere	ENSG00000180185.11	FAHD1	chr16	1827195	1840207	22	chr16	1873896	1874542	22904	True	True	6.6078e-11	6.6078e-11	-4.7653e-01	6.8236e-02	2.2338e-06
1924	Nerve_Tibial	ENSG00000128487.16	SPECC1	chr17	20009344	20319026	16	chr17	19966646	19966722	26604	True	True	6.2080e-10	6.2080e-10	2.6819e-01	4.2534e-02	2.2398e-06
1925	Nerve_Tibial	ENSG00000163393.12	SLC22A15	chr1	115976498	116070054	6	chr1	115923634	115923710	3131	True	True	1.6704e-09	1.6704e-09	2.6158e-01	4.2614e-02	2.2400e-06
1926	Colon_Sigmoid	ENSG00000167914.11	GSDMA	chr17	39953263	39977766	13	chr17	39956231	39956296	27052	True	True	2.7383e-10	2.7383e-10	-3.5133e-01	5.3786e-02	2.2409e-06
1927	Muscle_Skeletal	ENSG00000172878.13	METAP1D	chr2	171999583	172082430	8	chr2	172042129	172045863	37735	True	True	1.1525e-09	1.1525e-09	-2.2970e-01	3.7214e-02	2.2659e-06
1928	Spleen	ENSG00000283426.1	RP11-141C7.2	chr3	195701618	195711643	8	chr3	195717039	195717263	75328	True	True	2.7545e-10	2.7545e-10	4.0911e-01	6.1801e-02	2.2767e-06
1929	Skin_Sun_Exposed_Lower_leg	ENSG00000100983.9	GSS	chr20	34928430	34955817	7	chr20	34889289	34889543	40301	True	True	1.2856e-09	1.2856e-09	-2.4796e-01	4.0191e-02	2.2853e-06
1930	Esophagus_Muscularis	ENSG00000184227.7	ACOT1	chr14	73537114	73543794	17	chr14	73542020	73542284	19698	True	True	4.8388e-10	4.8388e-10	2.8828e-01	4.5290e-02	2.2857e-06
1931	Brain_Frontal_Cortex_BA9	ENSG00000273018.5	CTD-2303H24.2	chr17	18521125	18534062	3	chr17	18504028	18504185	74445	True	True	4.1119e-10	4.1119e-10	4.5727e-01	6.8818e-02	2.2918e-06
1932	Brain_Nucleus_accumbens_basal_ganglia	ENSG00000146556.14	WASH2P	chr2	113588550	113599034	7	chr2	113610060	113611275	74956	True	True	2.4238e-10	2.4238e-10	4.3359e-01	6.4863e-02	2.2953e-06
1933	Heart_Atrial_Appendage	ENSG00000154874.15	CCDC144B	chr17	18537800	18625608	4	chr17	18504028	18504185	74445	True	True	1.2680e-09	1.2680e-09	3.1426e-01	5.0386e-02	2.3006e-06
1934	Colon_Transverse	ENSG00000196365.11	LONP1	chr19	5691877	5720572	22	chr19	5708406	5708504	31314	True	True	2.0823e-10	2.0823e-10	-3.2858e-01	5.0198e-02	2.3116e-06
1935	Brain_Anterior_cingulate_cortex_BA24	ENSG00000206077.10	ZDHHC11B	chr5	710360	766952	26	chr5	703336	703890	75453	True	True	3.7339e-11	3.7339e-11	5.2201e-01	7.2607e-02	2.3138e-06
1936	Esophagus_Mucosa	ENSG00000188191.14	PRKAR1B	chr7	549197	727650	55	chr7	802891	803183	60599	True	True	1.3681e-10	1.3681e-10	2.8783e-01	4.3849e-02	2.3140e-06
1937	Muscle_Skeletal	ENSG00000243679.1	RP11-274B21.3	chr7	128654020	128654722	11	chr7	128603408	128603583	63704	True	True	8.7309e-10	8.7309e-10	2.3132e-01	3.7199e-02	2.3324e-06
1938	Prostate	ENSG00000172543.7	CTSW	chr11	65879809	65883741	10	chr11	65873965	65874567	10919	True	True	1.5429e-10	1.5429e-10	-4.2056e-01	6.2459e-02	2.3484e-06
1939	Thyroid	ENSG00000132604.10	TERF2	chr16	69355561	69408571	14	chr16	69325358	69325494	24636	True	True	8.8693e-10	8.8693e-10	2.5636e-01	4.1103e-02	2.3743e-06
1940	Brain_Putamen_basal_ganglia	ENSG00000233327.10	USP32P2	chr17	18511262	18523295	2	chr17	18504028	18504185	74445	True	True	5.7096e-10	5.7096e-10	4.6010e-01	6.9757e-02	2.4186e-06
1941	Testis	ENSG00000261575.2	RP11-259G18.1	chr17	46267037	46268694	2	chr17	46255352	46255972	27371	True	True	2.9584e-09	2.9584e-09	3.2693e-01	5.3503e-02	2.4278e-06
1942	Muscle_Skeletal	ENSG00000248508.6	SRP14-AS1	chr15	40039311	40067290	10	chr15	40037521	40037702	21080	True	True	1.0120e-09	1.0120e-09	-2.3046e-01	3.7207e-02	2.4290e-06
1943	Esophagus_Muscularis	ENSG00000144134.18	RABL2A	chr2	113627229	113643396	8	chr2	113610060	113611275	74956	True	True	1.1175e-09	1.1175e-09	2.8240e-01	4.5373e-02	2.4549e-06
1944	Liver	ENSG00000197888.2	UGT2B17	chr4	68537184	68568527	2	chr4	68596915	68597248	75398	True	True	7.3858e-10	7.3858e-10	4.1508e-01	6.4171e-02	2.4739e-06
1945	Skin_Not_Sun_Exposed_Suprapubic	ENSG00000170160.17	CCDC144A	chr17	16689537	16777881	4	chr17	16811537	16811694	74442	True	True	2.2406e-09	2.2406e-09	2.6282e-01	4.3149e-02	2.4870e-06
1946	Whole_Blood	ENSG00000168528.11	SERINC2	chr1	31409565	31434680	5	chr1	31431747	31432230	73658	True	True	2.2186e-09	2.2186e-09	-2.3218e-01	3.8269e-02	2.5036e-06
1947	Thyroid	ENSG00000172878.13	METAP1D	chr2	171999583	172082430	8	chr2	172042129	172045863	37735	True	True	1.6538e-09	1.6538e-09	-2.5232e-01	4.1148e-02	2.5110e-06
1948	Thyroid	ENSG00000185127.6	C6orf120	chr6	169702190	169704856	13	chr6	169765857	169766056	60392	True	True	1.0493e-09	1.0493e-09	-2.5528e-01	4.1115e-02	2.5696e-06
1949	Esophagus_Mucosa	ENSG00000164746.13	C7orf57	chr7	48035511	48061304	7	chr7	48039719	48039863	61917	True	True	1.2165e-09	1.2165e-09	-2.7313e-01	4.4046e-02	2.5847e-06
1950	Brain_Hypothalamus	ENSG00000224769.1	MUC20P1	chr3	195614947	195620233	10	chr3	195686734	195687697	75323	True	True	7.4603e-11	7.4603e-11	4.7919e-01	6.8748e-02	2.5903e-06
1951	Brain_Hypothalamus	ENSG00000214425.7	LRRC37A4P	chr17	45506741	45550335	4	chr17	45444856	45445006	74473	True	True	2.1100e-10	2.1100e-10	-4.6896e-01	6.9179e-02	2.5903e-06
1952	Adipose_Subcutaneous	ENSG00000050327.14	ARHGEF5	chr7	144355288	144380632	3	chr7	144345782	144346370	64103	True	True	3.4776e-09	3.4776e-09	2.4568e-01	4.0926e-02	2.6443e-06
1953	Pituitary	ENSG00000244479.6	OR2A1-AS1	chr7	144253533	144356181	2	chr7	144345782	144346370	64103	True	True	1.0699e-09	1.0699e-09	3.8914e-01	6.1141e-02	2.6706e-06
1954	Adipose_Subcutaneous	ENSG00000237560.5	LINC01497	chr17	69961707	69983538	4	chr17	69961542	69961942	28090	True	True	2.7051e-09	2.7051e-09	2.4735e-01	4.0908e-02	2.7140e-06
1955	Breast_Mammary_Tissue	ENSG00000279267.1	RP11-395L14.18	chr2	113605867	113607908	7	chr2	113610060	113611275	74956	True	True	7.6134e-10	7.6134e-10	-3.0774e-01	4.8745e-02	2.7416e-06
1956	Brain_Anterior_cingulate_cortex_BA24	ENSG00000215908.10	CROCCP2	chr1	16618253	16657232	1	chr1	16640586	16641179	832	True	True	1.2725e-09	1.2725e-09	4.8487e-01	7.4450e-02	2.7573e-06
1957	Cells_Cultured_fibroblasts	ENSG00000172500.12	FIBP	chr11	65883921	65888539	10	chr11	65873965	65874567	10919	True	True	1.1506e-09	1.1506e-09	2.7775e-01	4.4694e-02	2.7620e-06
1958	Brain_Cortex	ENSG00000186523.14	FAM86B1	chr8	12182096	12194133	2	chr8	12183088	12183295	75904	True	True	1.3815e-09	1.3815e-09	4.1368e-01	6.5030e-02	2.7992e-06
1959	Brain_Nucleus_accumbens_basal_ganglia	ENSG00000188690.12	UROS	chr10	125784980	125823248	4	chr10	125824765	125825183	8900	True	True	5.4611e-10	5.4611e-10	-4.2577e-01	6.5131e-02	2.7996e-06
1960	Skin_Not_Sun_Exposed_Suprapubic	ENSG00000197345.12	MRPL21	chr11	68891276	68903835	15	chr11	68929805	68929955	11063	True	True	6.8025e-10	6.8025e-10	-2.7092e-01	4.3049e-02	2.8000e-06
1961	Nerve_Tibial	ENSG00000185829.17	ARL17A	chr17	46516702	46579682	1	chr17	46573583	46574143	27373	True	True	1.2832e-08	1.2832e-08	2.4735e-01	4.2779e-02	2.8427e-06
1962	Lung	ENSG00000280828.1	RP11-274B21.1	chr7	128533652	128615970	23	chr7	128603408	128603583	63704	True	True	4.3729e-10	4.3729e-10	2.7438e-01	4.3091e-02	2.8438e-06
1963	Adipose_Subcutaneous	ENSG00000123213.22	NLN	chr5	65722196	65871725	19	chr5	65733725	65734078	54112	True	True	6.0505e-10	6.0505e-10	-2.5702e-01	4.0802e-02	2.8537e-06
1964	Colon_Sigmoid	ENSG00000197888.2	UGT2B17	chr4	68537184	68568527	2	chr4	68596915	68597248	75398	True	True	2.3269e-09	2.3269e-09	3.3355e-01	5.4159e-02	2.8545e-06
1965	Artery_Tibial	ENSG00000101457.12	DNTTIP1	chr20	45791937	45811427	10	chr20	45738844	45739247	40645	True	True	1.1805e-09	1.1805e-09	2.5145e-01	4.0647e-02	2.8617e-06
1966	Skin_Not_Sun_Exposed_Suprapubic	ENSG00000104835.14	SARS2	chr19	38915266	38930547	23	chr19	38902483	38902648	33118	True	True	4.5913e-10	4.5913e-10	2.7353e-01	4.3016e-02	2.8659e-06
1967	Thyroid	ENSG00000220804.8	LINC01881	chr2	242088633	242160153	18	chr2	241996511	241996668	39477	True	True	8.5301e-10	8.5301e-10	2.5661e-01	4.1100e-02	2.8711e-06
1968	Esophagus_Mucosa	ENSG00000187105.8	HEATR4	chr14	73478484	73558947	21	chr14	73542020	73542284	19698	True	True	4.5734e-10	4.5734e-10	2.7982e-01	4.3958e-02	2.8778e-06
1969	Whole_Blood	ENSG00000211666.2	IGLV2-14	chr22	22758700	22759218	2	chr22	22761309	22761582	75195	True	True	6.4771e-09	6.4771e-09	2.2549e-01	3.8331e-02	2.8908e-06
1970	Artery_Aorta	ENSG00000236833.1	AC024560.2	chr3	197660565	197665757	13	chr3	197663501	197663644	48511	True	True	4.5614e-10	4.5614e-10	3.1473e-01	4.9147e-02	2.9512e-06
1971	Heart_Left_Ventricle	ENSG00000186523.14	FAM86B1	chr8	12182096	12194133	2	chr8	12183088	12183295	75904	True	True	2.3504e-09	2.3504e-09	3.0253e-01	4.9418e-02	2.9763e-06
1972	Liver	ENSG00000281990.1	IGHV1-69-2	chr14	106737110	106737547	7	chr14	106705656	106706543	20745	True	True	2.7809e-10	2.7809e-10	4.2442e-01	6.3867e-02	3.0273e-06
1973	Muscle_Skeletal	ENSG00000147592.8	LACTB2	chr8	70635318	70669174	5	chr8	70711584	70711994	66512	True	True	2.5529e-09	2.5529e-09	-2.2497e-01	3.7256e-02	3.0287e-06
1974	Esophagus_Mucosa	ENSG00000125166.12	GOT2	chr16	58707131	58734357	13	chr16	58710650	58710829	24343	True	True	7.9562e-10	7.9562e-10	2.7606e-01	4.4008e-02	3.0600e-06
1975	Cells_Cultured_fibroblasts	ENSG00000235374.2	SSR4P1	chr21	45070952	45074165	26	chr21	45055041	45055120	42518	True	True	4.9671e-10	4.9671e-10	2.8358e-01	4.4614e-02	3.0659e-06
1976	Thyroid	ENSG00000182362.13	YBEY	chr21	46286337	46297751	23	chr21	46381955	46384987	42660	True	True	7.1919e-10	7.1919e-10	-2.5770e-01	4.1088e-02	3.0705e-06
1977	Artery_Tibial	ENSG00000185800.11	DMWD	chr19	45782947	45792802	19	chr19	45775831	45776580	33515	True	True	6.7733e-10	6.7733e-10	-2.5499e-01	4.0608e-02	3.0870e-06
1978	Cells_EBV-transformed_lymphocytes	ENSG00000215837.7	SDHAP2	chr3	195658096	195685904	8	chr3	195694561	195694966	75325	True	True	8.6842e-11	8.6842e-11	5.0726e-01	7.2320e-02	3.0878e-06
1979	Brain_Cortex	ENSG00000260953.1	RP11-426C22.6	chr16	29262273	29264479	8	chr16	29273273	29273927	74348	True	True	4.0032e-10	4.0032e-10	4.2580e-01	6.4630e-02	3.1148e-06
1980	Whole_Blood	ENSG00000198468.7	FLVCR1-AS1	chr1	212852108	212858088	7	chr1	212865487	212866396	4645	True	True	2.0213e-09	2.0213e-09	2.3276e-01	3.8264e-02	3.1224e-06
1981	Esophagus_Mucosa	ENSG00000115364.13	MRPL19	chr2	75646783	75690851	8	chr2	75712061	75712382	36031	True	True	1.3454e-09	1.3454e-09	2.7243e-01	4.4055e-02	3.1446e-06
1982	Thyroid	ENSG00000272690.5	LINC02018	chr3	75435348	75457486	1	chr3	75422510	75422667	75250	True	True	1.7120e-08	1.7120e-08	2.3649e-01	4.1318e-02	3.1549e-06
1983	Thyroid	ENSG00000204650.14	LINC02210	chr17	45620328	45655156	2	chr17	45753347	45753522	27362	True	True	8.6597e-09	8.6597e-09	-2.4122e-01	4.1269e-02	3.1687e-06
1984	Brain_Cerebellum	ENSG00000271662.1	RP11-141C7.3	chr3	195650146	195651472	9	chr3	195717039	195717263	75328	True	True	4.5408e-10	4.5408e-10	4.2168e-01	6.4278e-02	3.1790e-06
1985	Brain_Frontal_Cortex_BA9	ENSG00000233327.10	USP32P2	chr17	18511262	18523295	2	chr17	18504028	18504185	74445	True	True	9.2431e-10	9.2431e-10	4.4894e-01	6.9146e-02	3.1891e-06
1986	Adipose_Subcutaneous	ENSG00000231466.2	CTA-246H3.11	chr22	25349543	25350322	10	chr22	25441409	25442902	42963	True	True	1.3010e-09	1.3010e-09	2.5212e-01	4.0856e-02	3.1965e-06
1987	Pancreas	ENSG00000050327.14	ARHGEF5	chr7	144355288	144380632	3	chr7	144345782	144346370	64103	True	True	2.0827e-09	2.0827e-09	3.4038e-01	5.5026e-02	3.2146e-06
1988	Thyroid	ENSG00000271344.1	RP11-274B21.9	chr7	128690451	128691717	8	chr7	128603408	128603583	63704	True	True	2.2213e-09	2.2213e-09	2.5038e-01	4.1170e-02	3.2279e-06
1989	Adipose_Visceral_Omentum	ENSG00000211974.3	IGHV2-70D	chr14	106723574	106724093	6	chr14	106705656	106706543	20745	True	True	1.5001e-09	1.5001e-09	2.7910e-01	4.5217e-02	3.2409e-06
1990	Nerve_Tibial	ENSG00000261819.1	RP11-680G24.4	chr16	14988259	14990160	4	chr16	15013607	15014220	23462	True	True	3.7337e-09	3.7337e-09	2.5607e-01	4.2679e-02	3.2799e-06
1991	Esophagus_Gastroesophageal_Junction	ENSG00000224914.3	LINC00863	chr10	87342736	87357667	1	chr10	87320412	87320633	73910	True	True	6.7683e-09	6.7683e-09	3.1689e-01	5.3187e-02	3.4028e-06
1992	Brain_Hippocampus	ENSG00000214425.7	LRRC37A4P	chr17	45506741	45550335	4	chr17	45444856	45445006	74473	True	True	1.7989e-10	1.7989e-10	-4.7705e-01	6.9919e-02	3.4397e-06
1993	Adrenal_Gland	ENSG00000273018.5	CTD-2303H24.2	chr17	18521125	18534062	3	chr17	18504028	18504185	74445	True	True	7.3991e-10	7.3991e-10	3.9662e-01	6.1611e-02	3.4462e-06
1994	Nerve_Tibial	ENSG00000188933.14	USP32P1	chr17	16786489	16804455	4	chr17	16811537	16811694	74442	True	True	3.9830e-09	3.9830e-09	2.5562e-01	4.2684e-02	3.4687e-06
1995	Nerve_Tibial	ENSG00000204959.4	ARHGEF34P	chr7	144272445	144286966	1	chr7	144345782	144346370	64103	True	True	1.6350e-08	1.6350e-08	2.4560e-01	4.2799e-02	3.5293e-06
1996	Brain_Nucleus_accumbens_basal_ganglia	ENSG00000258408.1	NT5CP2	chr14	73539221	73539781	17	chr14	73542020	73542284	19698	True	True	1.7137e-10	1.7137e-10	4.3687e-01	6.4749e-02	3.5471e-06
1997	Brain_Hypothalamus	ENSG00000273018.5	CTD-2303H24.2	chr17	18521125	18534062	3	chr17	18504028	18504185	74445	True	True	4.3378e-10	4.3378e-10	4.6167e-01	6.9479e-02	3.5502e-06
1998	Adipose_Subcutaneous	ENSG00000100211.10	CBY1	chr22	38656640	38673854	12	chr22	38644314	38644569	75208	True	True	1.2219e-09	1.2219e-09	-2.5253e-01	4.0852e-02	3.5664e-06
[truncated: 4,343 more rows]
