# Supplementary material for: Profiling variable-number tandem repeat variation across populations using repeat-pangenome graphs
Source: Nat Commun. 2021 Jul 12;12:4250. doi: 10.1038/s41467-021-24378-0 (PMC8275641; doi:10.1038/s41467-021-24378-0)
Supplement: Supplementary file 10 — Supplementary Data 7 [file 41467_2021_24378_MOESM10_ESM.xlsx]

## Sheet: Sheet1
	chr	start	end	ref.len	asm.len	asm.len.std	asm.n	hg38.acc	rpgg.acc	qual	len.vst	len.p	mikmer.r2	mikmer.ca	mikmer.ca'	eqtl	eqtl.n	eqtl.info
0	chr1	906873	907012	139	139.0	0.0	16	0.284	0.396	0.988	0.0150	7.14e-09	0.956	AGCACACTCATTCACCACACC	GGTGTGGTGAATGAGTGTGCT	False	.	.
1	chr1	936233	936454	221	208.9	38.3	16	0.376	0.377	0.985	0.0363	1.21e-19	0.982	CTCCTAGGGCTCCTGGACGGA	TCCGTCCAGGAGCCCTAGGAG	False	.	.
2	chr1	938216	938343	127	127.0	0.0	17	0.169	0.165	0.985	0.0114	1.78e-06	0.966	AGCCCAGCAGGTGGCAGAGGG	CCCTCTGCCACCTGCTGGGCT	False	.	.
3	chr1	939397	939506	109	129.3	26.8	17	0.433	0.343	0.981	0.0453	6.22e-24	0.972	ATCATGCCAGGGTGGGTCCTC	GAGGACCCACCCTGGCATGAT	False	.	.
4	chr1	956761	956893	132	132.0	0.0	16	0.175	0.128	0.989	0.0022	5.18e-02	0.954	GCAGCTGGGTGCCCAGGCAGA	TCTGCCTGGGCACCCAGCTGC	False	.	.
5	chr1	969957	970180	223	223.0	0.1	17	0.205	0.141	0.992	0.0039	7.90e-03	0.972	GAAGAACAGCCCCCCACAGGC	GCCTGTGGGGGGCTGTTCTTC	False	.	.
6	chr1	979917	980139	222	223.9	0.2	17	0.196	0.161	0.985	0.0000	5.22e-01	0.951	ACAGGGACATGGCTGTGTCTA	TAGACACAGCCATGTCCCTGT	False	.	.
7	chr1	996253	996865	612	839.3	86.9	16	0.464	0.308	0.970	0.0032	1.47e-02	0.962	CCTGCATCCTGTGGCCCCAGA	TCTGGGGCCACAGGATGCAGG	False	.	.
8	chr1	1017762	1018199	437	529.0	0.5	16	0.209	0.161	0.985	0.0103	6.10e-06	0.895	ACTCTGTATCTAGCTACTCTG	CAGAGTAGCTAGATACAGAGT	False	.	.
9	chr1	1052452	1052935	483	563.8	1.7	16	0.197	0.225	0.967	0.0048	3.16e-03	0.903	ATATACACACACATACATGGA	TCCATGTATGTGTGTGTATAT	False	.	.
10	chr1	1098986	1099902	916	3234.9	1991.1	18	3.384	0.169	0.990	0.2683	3.44e-163	0.992	AGACCAAAAACATCAATAGAC	GTCTATTGATGTTTTTGGTCT	True	24	C1orf159:-0.50:2.26e-09(Brain_Nucleus_accumbens_basal_ganglia);C1orf159:-0.30:4.96e-09(Thyroid);C1orf159:-0.48:1.49e-08(Brain_Cortex);C1orf159:-0.48:6.24e-08(Brain_Caudate_basal_ganglia);C1orf159:-0.53:4.18e-07(Brain_Anterior_cingulate_cortex_BA24);C1orf159:-0.47:5.02e-06(Brain_Putamen_basal_ganglia);C1orf159:-0.41:2.45e-05(Brain_Cerebellum);C1orf159:-0.27:2.47e-05(Esophagus_Muscularis);C1orf159:…
11	chr1	1101547	1101689	142	142.0	0.0	18	0.139	0.111	0.988	0.0005	2.14e-01	0.831	CCCTGAGCCAATAGACTGAGC	GCTCAGTCTATTGGCTCAGGG	False	.	.
12	chr1	1344936	1345061	125	126.8	0.4	16	0.239	0.185	0.967	0.0010	1.12e-01	0.958	CACCCAGCACCCTCTGACTCA	TGAGTCAGAGGGTGCTGGGTG	False	.	.
13	chr1	1382229	1382899	670	1980.0	111.0	16	0.462	0.344	0.986	0.0115	1.53e-06	0.954	CAACAATCCAGTAACAATCCA	TGGATTGTTACTGGATTGTTG	False	.	.
14	chr1	1543580	1543829	249	414.2	39.4	17	0.248	0.250	0.992	0.0333	6.64e-17	0.945	CTGTCACGGCCTCGGCCACTC	GAGTGGCCGAGGCCGTGACAG	False	.	.
15	chr1	1562444	1562621	177	177.1	0.2	17	0.161	0.147	0.987	0.0000	3.51e-01	0.932	CGCCTAAGACTCAGAGGTGAA	TTCACCTCTGAGTCTTAGGCG	False	.	.
16	chr1	1565629	1565726	97	179.8	22.1	17	0.693	0.160	0.961	0.2324	3.60e-135	0.958	AAAGGAGTCCCACAGGCTCAG	CTGAGCCTGTGGGACTCCTTT	True	4	SSU72:0.19:5.45e-03(Adipose_Subcutaneous);SSU72:0.19:2.65e-02(Esophagus_Mucosa);SSU72:0.18:2.66e-02(Lung);SSU72:0.18:4.59e-02(Skin_Not_Sun_Exposed_Suprapubic)
17	chr1	1898305	1898495	190	480.8	7.8	16	0.175	0.128	0.977	0.0016	3.28e-02	0.577	AGCTGGGTATACATGCATGTA	TACATGCATGTATACCCAGCT	False	.	.
18	chr1	2001022	2001151	129	129.0	0.1	17	0.310	0.265	0.975	0.0000	8.39e-01	0.916	CACCCTCCTCACCCAGCCAGG	CCTGGCTGGGTGAGGAGGGTG	False	.	.
19	chr1	2031596	2031738	142	133.7	13.6	17	0.407	0.370	0.969	0.0530	1.78e-28	0.660	CTGCCATCCTCTGCGGGACCC	GGGTCCCGCAGAGGATGGCAG	False	.	.
20	chr1	2043989	2044281	292	299.3	2.7	16	0.328	0.228	0.980	0.0173	2.46e-07	0.902	CACACACACAGGTACACACAG	CTGTGTGTACCTGTGTGTGTG	False	.	.
21	chr1	2060424	2060560	136	131.9	10.9	16	0.191	0.201	0.977	0.0512	1.24e-26	0.967	CTCTATTCAGCCCCACTTCTC	GAGAAGTGGGGCTGAATAGAG	False	.	.
22	chr1	2141861	2142494	633	618.3	97.4	16	0.202	0.166	0.972	0.0061	2.25e-04	0.935	GCTGGATGTGTGGACCCTGGA	TCCAGGGTCCACACATCCAGC	False	.	.
23	chr1	2147061	2148509	1448	1501.6	49.4	17	0.233	0.170	0.991	0.0068	2.78e-05	0.951	AGATGGAGAGGTCAGTGGACA	TGTCCACTGACCTCTCCATCT	False	.	.
24	chr1	2155089	2155493	404	514.7	1.5	17	0.434	0.217	0.960	0.0034	4.72e-03	0.542	TCATCACCATCACCACCACCA	TGGTGGTGGTGATGGTGATGA	False	.	.
25	chr1	2166538	2166745	207	206.8	0.4	18	0.486	0.416	0.967	0.0015	2.86e-02	0.972	ATGGCGAGTGTGGCTACCAGG	CCTGGTAGCCACACTCGCCAT	False	.	.
26	chr1	2172837	2173019	182	181.9	0.5	18	0.247	0.179	0.976	0.0046	3.11e-03	0.953	CCCGTTTCACACACGCACACA	TGTGTGCGTGTGTGAAACGGG	False	.	.
27	chr1	2180343	2180603	260	307.9	0.2	17	0.220	0.200	0.965	0.0024	3.60e-02	0.737	GACTCAGATGCACGGACACCC	GGGTGTCCGTGCATCTGAGTC	False	.	.
28	chr1	2183062	2183400	338	340.4	2.3	17	0.414	0.213	0.962	0.0029	1.74e-02	0.542	AACCTGGGAGGTGGAGCTTGC	GCAAGCTCCACCTCCCAGGTT	False	.	.
29	chr1	2255388	2256300	912	912.0	0.0	17	0.278	0.141	0.980	0.0058	3.80e-04	0.920	ACAGGAAATGAGGTCAGGACA	TGTCCTGACCTCATTTCCTGT	False	.	.
30	chr1	2269774	2270029	255	251.2	21.8	16	0.700	0.435	0.981	0.0006	2.76e-01	0.940	CTGGTGGTGCCTGTGGCTGGC	GCCAGCCACAGGCACCACCAG	False	.	.
31	chr1	2273212	2273377	165	165.0	0.2	16	0.151	0.137	0.967	0.0000	3.76e-01	0.854	AGGGACCCCACAGCTGCTGTC	GACAGCAGCTGTGGGGTCCCT	False	.	.
32	chr1	2340746	2340889	143	143.0	0.1	17	0.266	0.201	0.972	0.0028	7.19e-02	0.855	CCATACAGGCTGCCACACAGG	CCTGTGTGGCAGCCTGTATGG	False	.	.
33	chr1	2345973	2346214	241	238.7	10.2	17	0.189	0.183	0.990	0.0049	8.65e-04	0.898	AGCCACCAGGAACCTTCCTCA	TGAGGAAGGTTCCTGGTGGCT	False	.	.
34	chr1	2398170	2398324	154	154.0	0.0	17	0.279	0.222	0.988	0.0006	2.36e-01	0.973	CACACAGACATCAGTTAGCCC	GGGCTAACTGATGTCTGTGTG	False	.	.
35	chr1	2440389	2440733	344	1498.0	372.1	16	0.357	0.338	0.990	0.0409	1.14e-22	0.981	GACAGACATGGAGAGAGGATC	GATCCTCTCTCCATGTCTGTC	False	.	.
36	chr1	2459275	2459735	460	380.4	56.7	16	0.296	0.194	0.977	0.0232	5.47e-14	0.774	ACCACCAGGAAGGAGGACCAC	GTGGTCCTCCTTCCTGGTGGT	False	.	.
37	chr1	2478340	2478468	128	128.1	0.2	19	0.321	0.268	0.972	0.0083	5.48e-05	0.913	ACGGCCGTCAGCGGAGGCACG	CGTGCCTCCGCTGACGGCCGT	False	.	.
38	chr1	2485503	2485715	212	213.8	0.5	19	0.267	0.192	0.981	0.0071	9.92e-05	0.985	GGTGCTGCTTAGGGACCTCCA	TGGAGGTCCCTAAGCAGCACC	False	.	.
39	chr1	2491730	2492060	330	332.0	0.1	19	0.233	0.228	0.966	0.0032	6.42e-03	0.846	GGGAGCGTGGGTGGGCCCTAC	GTAGGGCCCACCCACGCTCCC	False	.	.
40	chr1	2522688	2523000	312	868.2	1.2	18	0.341	0.183	0.987	0.0059	6.87e-04	0.909	GCCCTCCGTTAAGTCACTATA	TATAGTGACTTAACGGAGGGC	False	.	.
41	chr1	2785132	2785282	150	152.0	0.0	17	0.384	0.179	0.972	0.0000	5.08e-01	0.912	GATCAGGCTGCCACGTGGAAC	GTTCCACGTGGCAGCCTGATC	False	.	.
42	chr1	2842233	2842480	247	247.0	0.2	18	0.161	0.162	0.987	0.0000	6.91e-01	0.906	TATATTATTGAGTGCATATGA	TCATATGCACTCAATAATATA	False	.	.
43	chr1	2851953	2852969	1016	858.5	89.1	18	0.260	0.158	0.991	0.0002	4.27e-01	0.936	GACACCCACACATCTTATCCA	TGGATAAGATGTGTGGGTGTC	False	.	.
44	chr1	2896482	2897229	747	741.4	11.8	17	0.242	0.181	0.970	0.0110	8.56e-07	0.802	ACACATGCACACATGTACACA	TGTGTACATGTGTGCATGTGT	False	.	.
45	chr1	2907794	2907957	163	157.0	6.8	16	0.259	0.196	0.980	0.0000	5.63e-01	0.903	GAGGGCCCACCCTAACCTCGC	GCGAGGTTAGGGTGGGCCCTC	False	.	.
46	chr1	2915538	2915697	159	159.0	0.1	17	0.275	0.116	0.978	0.0141	1.53e-08	0.852	ACAGCACGCATGCACACATGT	ACATGTGTGCATGCGTGCTGT	False	.	.
47	chr1	2921415	2922039	624	648.9	31.6	16	0.610	0.219	0.986	0.0079	1.31e-04	0.960	TCCTGCAGAGCTGGATGGACA	TGTCCATCCAGCTCTGCAGGA	False	.	.
48	chr1	2944668	2945131	463	458.4	10.4	17	0.707	0.318	0.983	0.0205	1.67e-11	0.877	CACACTCAGACTCACACTAAC	GTTAGTGTGAGTCTGAGTGTG	False	.	.
49	chr1	2949523	2950064	541	446.3	64.4	17	0.511	0.290	0.989	0.0011	9.81e-02	0.981	GCCACAGAGCTGCCAGCACCA	TGGTGCTGGCAGCTCTGTGGC	False	.	.
50	chr1	2960545	2960919	374	373.9	0.4	17	0.254	0.167	0.963	0.0040	1.61e-02	0.848	CCTCTGTGTGATCAGACCAGA	TCTGGTCTGATCACACAGAGG	False	.	.
51	chr1	2964953	2965488	535	960.4	5.7	18	0.342	0.205	0.963	0.0008	1.70e-01	0.782	CATCCATCCATCCATCCACTC	GAGTGGATGGATGGATGGATG	False	.	.
52	chr1	2997704	2997818	114	163.3	105.0	18	0.578	0.118	0.991	0.1464	3.88e-85	0.973	ACTGTAGTGTATACACTGTAG	CTACAGTGTATACACTACAGT	False	.	.
53	chr1	3037749	3037894	145	172.1	22.8	17	0.613	0.199	0.977	0.0469	2.23e-25	0.942	AGAGGGTCCCTGGCATCTGCA	TGCAGATGCCAGGGACCCTCT	False	.	.
54	chr1	3109904	3110590	686	655.4	29.3	17	0.223	0.211	0.964	0.0037	2.29e-02	0.932	TGTCCTGGGTGTGGGGACACA	TGTGTCCCCACACCCAGGACA	False	.	.
55	chr1	3152279	3152425	146	139.0	4.5	16	0.244	0.216	0.991	0.0133	4.45e-07	0.825	AATGGATGGATGGATGGATGG	CCATCCATCCATCCATCCATT	False	.	.
56	chr1	3176481	3176996	515	1168.1	4.3	16	0.123	0.106	0.971	0.0058	6.00e-04	0.727	TATCTATGCATTCATCCACCA	TGGTGGATGAATGCATAGATA	False	.	.
57	chr1	3180839	3181976	1137	1524.5	275.5	16	0.834	0.187	0.967	0.0704	1.85e-38	0.907	GTAAGACTGCGTGTGTAAGAC	GTCTTACACACGCAGTCTTAC	False	.	.
58	chr1	3185434	3185574	140	140.0	0.1	16	0.143	0.104	0.984	0.0004	2.23e-01	0.965	ATCCCTGCACTTGGGCCGCAG	CTGCGGCCCAAGTGCAGGGAT	False	.	.
59	chr1	3192996	3193154	158	158.0	0.3	18	0.259	0.190	0.975	0.0033	3.24e-02	0.949	CCAGACGGCGAGTACCCAGCA	TGCTGGGTACTCGCCGTCTGG	False	.	.
60	chr1	3210755	3211032	277	277.0	0.2	17	0.105	0.127	0.985	0.0016	2.77e-01	0.800	ACAAATGCATATCTATGAATG	CATTCATAGATATGCATTTGT	False	.	.
61	chr1	3212588	3212693	105	253.7	139.1	17	1.225	0.897	0.970	0.1701	1.42e-99	0.942	GGGAGGATGAGCGGGAGGACC	GGTCCTCCCGCTCATCCTCCC	False	.	.
62	chr1	3215342	3215464	122	210.3	82.2	17	0.365	0.225	0.974	0.1329	9.94e-75	0.967	ACCCATGACCCTCCTGGAGGC	GCCTCCAGGAGGGTCATGGGT	False	.	.
63	chr1	3262724	3262922	198	198.1	0.3	17	0.290	0.147	0.961	0.0020	1.02e-01	0.827	GCAGTAATGACAACACACAGA	TCTGTGTGTTGTCATTACTGC	False	.	.
64	chr1	3281499	3281800	301	301.0	0.2	16	0.137	0.134	0.976	0.0000	7.97e-01	0.794	GATGTGCTCTGATTGGGTTCA	TGAACCCAATCAGAGCACATC	False	.	.
65	chr1	3283543	3283768	225	225.0	0.2	16	0.189	0.199	0.968	0.0041	1.24e-02	0.963	GGGGACCAGACCTCAAGGTCA	TGACCTTGAGGTCTGGTCCCC	False	.	.
66	chr1	3289844	3289978	134	135.0	0.0	16	0.226	0.234	0.981	0.0041	4.74e-03	0.884	CCCTCCAGGGCACCGAGACCC	GGGTCTCGGTGCCCTGGAGGG	False	.	.
67	chr1	3299086	3300543	1457	934.8	229.9	16	0.270	0.238	0.979	0.1009	2.14e-57	0.936	GGCCACAGCATAGCATCTTCA	TGAAGATGCTATGCTGTGGCC	False	.	.
68	chr1	3303777	3304303	526	506.0	47.9	16	0.277	0.327	0.971	0.0097	1.68e-05	0.896	CCCAGCCAAGCCCTGGTGTGC	GCACACCAGGGCTTGGCTGGG	False	.	.
69	chr1	3336388	3337253	865	865.6	2.9	16	0.577	0.133	0.975	0.0078	8.22e-05	0.823	CTCACTCCAACACACATGTGC	GCACATGTGTGTTGGAGTGAG	False	.	.
70	chr1	3345687	3345847	160	166.1	19.9	18	0.137	0.281	0.974	0.0833	2.49e-45	0.939	CAGAGGGGGCAGCACGGGAGG	CCTCCCGTGCTGCCCCCTCTG	False	.	.
71	chr1	3365899	3366026	127	129.1	2.5	17	1.047	0.269	0.976	0.0261	3.73e-15	0.911	GCATGCACACATGCACACACA	TGTGTGTGCATGTGTGCATGC	False	.	.
72	chr1	3428145	3428338	193	215.0	32.3	18	0.301	0.269	0.981	0.0147	1.80e-08	0.952	CCCCGAGCTAGGGTGCAGCCC	GGGCTGCACCCTAGCTCGGGG	False	.	.
73	chr1	3433418	3433646	228	228.7	28.3	18	0.287	0.207	0.972	0.0182	4.07e-11	0.920	GGGATGGCCCGCCCTGCCCAC	GTGGGCAGGGCGGGCCATCCC	False	.	.
74	chr1	3443198	3443346	148	123.2	17.7	18	0.223	0.229	0.994	0.0408	2.67e-22	0.977	GGGATGAAGAGGCAGAGCCCA	TGGGCTCTGCCTCTTCATCCC	False	.	.
75	chr1	3450453	3450627	174	226.4	59.0	17	0.285	0.236	0.997	0.0793	2.44e-44	0.984	CAATGCAAAATTACACATTTA	TAAATGTGTAATTTTGCATTG	False	.	.
76	chr1	3459113	3459242	129	129.0	0.1	17	0.197	0.184	0.992	0.0000	9.56e-01	0.872	ACTGAGCCAGCCTGGGAGCTC	GAGCTCCCAGGCTGGCTCAGT	False	.	.
77	chr1	3474899	3475798	899	922.6	49.7	16	0.368	0.251	0.995	0.0039	8.30e-03	0.980	AGAGGTTCCCAGATTATCCAT	ATGGATAATCTGGGAACCTCT	False	.	.
78	chr1	3484497	3484560	63	68.8	10.3	17	0.238	0.143	0.989	0.0000	9.45e-01	0.949	CATGAAAAAATGTCACTTCCC	GGGAAGTGACATTTTTTCATG	False	.	.
79	chr1	3493134	3493412	278	266.9	15.1	17	0.204	0.159	0.988	0.0000	8.87e-01	0.955	CTCAGGTGGGTCCCTCCTATC	GATAGGAGGGACCCACCTGAG	False	.	.
80	chr1	3510318	3510652	334	348.2	13.6	16	0.275	0.234	0.967	0.0027	1.43e-02	0.882	GTTGAGCGCCTGCTGCGTGCA	TGCACGCAGCAGGCGCTCAAC	False	.	.
81	chr1	3578744	3578926	182	256.9	30.9	17	1.392	0.188	0.963	0.0229	7.41e-12	0.893	GAGTGTCACCCAGCTCAGAAC	GTTCTGAGCTGGGTGACACTC	False	.	.
82	chr1	3583268	3583930	662	1561.9	398.7	17	0.596	0.475	0.977	0.1027	6.09e-58	0.917	GCCACCAGACAACGCGCAGCC	GGCTGCGCGTTGTCTGGTGGC	False	.	.
83	chr1	3585014	3586234	1220	1197.5	56.5	17	0.363	0.336	0.969	0.0046	1.71e-03	0.888	CACTCACACCCACACACAGGA	TCCTGTGTGTGGGTGTGAGTG	False	.	.
84	chr1	3605039	3605214	175	173.6	1.2	17	0.292	0.153	0.980	0.0089	3.64e-05	0.838	CACTCATACACACACCCACAC	GTGTGGGTGTGTGTATGAGTG	False	.	.
85	chr1	3636227	3636468	241	242.8	0.4	18	0.274	0.194	0.984	0.0032	1.16e-02	0.936	GTGAGGGGGAGAGTGTGCACA	TGTGCACACTCTCCCCCTCAC	False	.	.
86	chr1	3643527	3644433	906	683.5	170.0	18	0.879	0.289	0.978	0.0059	4.78e-04	0.936	CGCCTTCGGAAGGGGACCCAG	CTGGGTCCCCTTCCGAAGGCG	False	.	.
87	chr1	3645292	3645553	261	258.7	38.3	18	0.185	0.196	0.979	0.0351	1.00e-21	0.945	CACACCACGGGGCAACCCGCC	GGCGGGTTGCCCCGTGGTGTG	False	.	.
88	chr1	3649623	3649815	192	258.7	0.9	18	0.262	0.184	0.967	0.0032	3.04e-02	0.756	CCCAAGCAGGTGCGGGGCCCA	TGGGCCCCGCACCTGCTTGGG	False	.	.
89	chr1	3658753	3659055	302	294.4	10.4	17	0.357	0.189	0.986	0.0070	2.81e-05	0.891	TATGACTGTAGGAGACCAGAA	TTCTGGTCTCCTACAGTCATA	False	.	.
90	chr1	3661721	3661873	152	151.7	0.9	17	0.329	0.220	0.980	0.0076	9.91e-04	0.890	AATACATATATTATATATAGT	ACTATATATAATATATGTATT	False	.	.
91	chr1	3674988	3675348	360	277.3	69.2	16	0.419	0.329	0.995	0.0100	4.58e-06	0.993	AATGGCCCAGGTGTCTCCTCC	GGAGGAGACACCTGGGCCATT	False	.	.
92	chr1	3679431	3680125	694	686.1	5.5	16	0.424	0.156	0.978	0.0026	1.26e-02	0.844	CTGTCTCTCTGTCTCTGTCTC	GAGACAGAGACAGAGAGACAG	False	.	.
93	chr1	3683368	3683557	189	189.0	0.0	16	0.175	0.123	0.960	0.0032	4.50e-03	0.939	GAAGCCCTTCCTACACCTGGA	TCCAGGTGTAGGAAGGGCTTC	False	.	.
94	chr1	3693668	3695001	1333	1869.0	431.3	17	0.502	0.348	0.963	0.0035	1.23e-02	0.887	GGAGGAGGGGCTGAGGCTGCA	TGCAGCCTCAGCCCCTCCTCC	False	.	.
95	chr1	3706298	3706518	220	208.3	25.0	18	0.674	0.467	0.966	0.0448	4.84e-24	0.961	AGGGACAATCACGGTGCCCGC	GCGGGCACCGTGATTGTCCCT	False	.	.
96	chr1	3739212	3740187	975	969.0	15.8	17	0.159	0.157	0.977	0.0020	6.17e-02	0.895	GCTGATGACCTCTATCTAACC	GGTTAGATAGAGGTCATCAGC	False	.	.
97	chr1	3832206	3832564	358	328.1	42.8	16	0.166	0.170	0.966	0.0106	4.52e-06	0.660	TACACTCCTGGTCACGACCTA	TAGGTCGTGACCAGGAGTGTA	False	.	.
98	chr1	3834251	3834506	255	224.9	15.9	16	0.205	0.147	0.991	0.0035	1.10e-02	0.961	GGGAAGATTTGGGCTTACCCA	TGGGTAAGCCCAAATCTTCCC	False	.	.
99	chr1	3840268	3840854	586	585.9	0.3	16	0.227	0.224	0.964	0.0034	1.66e-02	0.418	AGGTTGCAGTGAGCCCAAGAT	ATCTTGGGCTCACTGCAACCT	False	.	.
100	chr1	3867224	3867364	140	140.0	0.0	17	0.236	0.127	0.978	0.0016	7.68e-02	0.924	ATGTACACGCAGTGGAGTGAA	TTCACTCCACTGCGTGTACAT	False	.	.
101	chr1	3874049	3875052	1003	986.9	27.1	17	0.290	0.156	0.983	0.0114	8.09e-07	0.894	GCAGCTACACGGCTCTGCAGA	TCTGCAGAGCCGTGTAGCTGC	False	.	.
102	chr1	3891821	3892680	859	743.3	73.0	17	0.240	0.274	0.986	0.0087	3.88e-05	0.982	ACCCGTGTGTGTGTCTAGACC	GGTCTAGACACACACACGGGT	False	.	.
103	chr1	3925365	3925506	141	140.9	0.2	18	0.320	0.318	0.987	0.0056	1.10e-03	0.960	CCTGCTTTGGGAGGGAGTGCC	GGCACTCCCTCCCAAAGCAGG	False	.	.
104	chr1	3926924	3927531	607	622.4	7.7	18	0.410	0.155	0.982	0.0135	4.38e-07	0.665	GTCTATCTATCTATCTATCTA	TAGATAGATAGATAGATAGAC	False	.	.
105	chr1	3946161	3946332	171	172.7	0.4	18	0.359	0.216	0.969	0.0022	4.75e-02	0.861	AGGTGAGGACCCACGCAGGGG	CCCCTGCGTGGGTCCTCACCT	False	.	.
106	chr1	3997151	3997311	160	160.1	0.4	17	0.251	0.211	0.968	0.0005	1.65e-01	0.890	ACTCCATCCCGCACCATCACT	AGTGATGGTGCGGGATGGAGT	False	.	.
107	chr1	3999535	3999945	410	751.1	371.9	17	1.138	0.502	0.965	0.0450	4.08e-27	0.851	CCCCGTCGGCAGTGTGGCCCC	GGGGCCACACTGCCGACGGGG	False	.	.
108	chr1	4008579	4008743	164	166.0	0.1	17	0.161	0.148	0.996	0.0000	9.97e-01	0.938	GAAGTAAGACAACTACGCAAA	TTTGCGTAGTTGTCTTACTTC	False	.	.
109	chr1	4024822	4025236	414	423.7	5.1	16	0.089	0.095	0.987	0.0022	2.29e-01	0.489	ATAGATAGATAGATAGATAGA	TCTATCTATCTATCTATCTAT	False	.	.
110	chr1	4043747	4043875	128	128.0	0.2	16	0.255	0.185	0.970	0.0063	4.07e-04	0.885	AAGGAGAAGGAGGAGGAGGAA	TTCCTCCTCCTCCTTCTCCTT	False	.	.
111	chr1	4064206	4067617	3411	3120.1	319.7	16	0.705	0.162	0.975	0.0409	5.55e-22	0.854	CACACACTTGCTCAGTCACTC	GAGTGACTGAGCAAGTGTGTG	False	.	.
112	chr1	4077238	4078870	1632	2380.4	663.6	16	0.315	0.200	0.978	0.0324	4.34e-18	0.953	CTCCCAACAGTCACCTGCAGA	TCTGCAGGTGACTGTTGGGAG	False	.	.
113	chr1	4129704	4130000	296	297.9	0.2	16	0.263	0.206	0.965	0.0160	1.92e-10	0.832	GCCTGGTGATCCCTCTGCCCC	GGGGCAGAGGGATCACCAGGC	False	.	.
114	chr1	4144356	4144919	563	1648.3	107.1	17	0.209	0.147	0.974	0.0142	1.87e-07	0.889	ATCATCACTGTGATCACCATC	GATGGTGATCACAGTGATGAT	False	.	.
115	chr1	4221428	4221578	150	150.0	0.2	17	0.254	0.186	0.984	0.0034	3.71e-02	0.937	GAAACTCAAGCTTCCATTTTA	TAAAATGGAAGCTTGAGTTTC	False	.	.
116	chr1	4228033	4228176	143	148.0	0.1	16	0.362	0.282	0.977	0.0057	1.90e-03	0.849	AGGTGGCGTGTCGGTGCAGAA	TTCTGCACCGACACGCCACCT	False	.	.
117	chr1	4327036	4327242	206	214.3	14.0	18	0.413	0.269	0.989	0.0015	1.04e-01	0.973	CCCCAGATCCAATCACCTCCC	GGGAGGTGATTGGATCTGGGG	False	.	.
118	chr1	4328791	4328953	162	162.0	0.2	18	0.164	0.143	0.976	0.0009	1.78e-01	0.914	CTGGGCTTTAGGCACAGGTGA	TCACCTGTGCCTAAAGCCCAG	False	.	.
119	chr1	4355751	4355883	132	130.7	5.1	18	0.333	0.339	0.980	0.0028	4.32e-02	0.960	CTGGTGTGGGCAGGGGCTCAC	GTGAGCCCCTGCCCACACCAG	False	.	.
120	chr1	4369107	4369774	667	665.3	2.6	18	0.197	0.153	0.972	0.0039	1.01e-02	0.733	ATCACTATAATCTTCATCACA	TGTGATGAAGATTATAGTGAT	False	.	.
121	chr1	4381359	4381492	133	119.7	17.0	18	0.314	0.133	0.989	0.0460	1.60e-27	0.961	AAAAGCAGAACTACTGATAAG	CTTATCAGTAGTTCTGCTTTT	False	.	.
122	chr1	4423604	4423758	154	154.0	0.0	18	0.136	0.138	0.993	0.0015	2.41e-01	0.848	ACCTTTGACATGGACCTTTCA	TGAAAGGTCCATGTCAAAGGT	False	.	.
123	chr1	4456189	4456322	133	135.0	0.0	19	0.195	0.191	0.986	0.0000	8.24e-01	0.907	GCATGGGAATTATGGGAGCTA	TAGCTCCCATAATTCCCATGC	False	.	.
124	chr1	4544419	4544972	553	549.3	3.6	18	0.343	0.161	0.964	0.0043	9.37e-03	0.658	GAGACAAAACAGAGACAAAGA	TCTTTGTCTCTGTTTTGTCTC	False	.	.
125	chr1	4601186	4601390	204	206.0	0.0	18	0.281	0.254	0.964	0.0013	1.68e-01	0.950	AGCCACGGACTCACCCACCCA	TGGGTGGGTGAGTCCGTGGCT	False	.	.
126	chr1	4616988	4617112	124	123.9	0.2	17	0.218	0.134	0.963	0.0000	7.92e-01	0.886	AGGGGGGGACCTCTAGCCTCA	TGAGGCTAGAGGTCCCCCCCT	False	.	.
127	chr1	4648969	4649720	751	704.6	22.6	16	0.258	0.146	0.980	0.0133	1.63e-06	0.921	TCAGTCAACAAGATGAGTACA	TGTACTCATCTTGTTGACTGA	False	.	.
128	chr1	4674275	4674402	127	127.0	0.0	17	0.196	0.183	0.993	0.0038	5.11e-02	0.878	CAATAAAACTTTGTTTACAAA	TTTGTAAACAAAGTTTTATTG	False	.	.
129	chr1	4682665	4682853	188	201.7	20.3	17	0.203	0.172	0.988	0.0189	1.18e-09	0.922	AATGATGATAGTGGTGATACT	AGTATCACCACTATCATCATT	False	.	.
130	chr1	4702036	4702206	170	170.1	0.2	17	0.187	0.162	0.976	0.0000	8.11e-01	0.943	AGAATACTGGGGACACATGAG	CTCATGTGTCCCCAGTATTCT	False	.	.
131	chr1	4716487	4716801	314	316.2	3.8	18	0.342	0.221	0.973	0.0052	5.00e-03	0.698	CCACCATTACCATCATTATCA	TGATAATGATGGTAATGGTGG	False	.	.
132	chr1	4726137	4726240	103	115.0	10.8	18	0.301	0.307	0.974	0.0359	7.69e-20	0.976	AGGGCCTGCCCCTGTGCCCAG	CTGGGCACAGGGGCAGGCCCT	False	.	.
133	chr1	4750493	4750670	177	178.9	0.2	18	0.206	0.224	0.974	0.0034	2.43e-02	0.884	ATCCCAGCCTGGCAGAGGGCA	TGCCCTCTGCCAGGCTGGGAT	False	.	.
134	chr1	4760192	4760386	194	195.0	0.9	18	0.382	0.218	0.978	0.0008	2.99e-01	0.817	ATGCCCGCACATGCACACACA	TGTGTGTGCATGTGCGGGCAT	False	.	.
135	chr1	4767209	4767738	529	529.1	1.4	18	0.255	0.203	0.968	0.0071	1.08e-03	0.515	ACCATCTTTATCATTACCATC	GATGGTAATGATAAAGATGGT	False	.	.
136	chr1	4776156	4776413	257	259.0	0.1	18	0.265	0.244	0.969	0.0017	1.52e-01	0.844	CATTTAACCTCCCACTGCCTC	GAGGCAGTGGGAGGTTAAATG	False	.	.
137	chr1	4826585	4826761	176	176.0	0.1	18	0.244	0.214	0.983	0.0033	6.96e-02	0.872	ACCAACCCTCACAGGGCCACC	GGTGGCCCTGTGAGGGTTGGT	False	.	.
138	chr1	4868296	4868480	184	184.0	0.4	18	0.181	0.105	0.967	0.0119	3.44e-08	0.812	AGGAGAGGGGAAAATGAAGAG	CTCTTCATTTTCCCCTCTCCT	False	.	.
139	chr1	4939310	4939802	492	2343.0	7.6	17	0.180	0.126	0.981	0.0116	3.16e-06	0.778	CATATGGAGGATATTGACATC	GATGTCAATATCCTCCATATG	False	.	.
140	chr1	4946301	4946748	447	449.2	0.6	17	0.269	0.188	0.974	0.0067	2.61e-05	0.975	ACACAAGTACATGTGCACACA	TGTGTGCACATGTACTTGTGT	False	.	.
141	chr1	4996211	4996362	151	156.3	4.3	17	0.276	0.213	0.984	0.0142	2.51e-07	0.889	AGAAAAGAAAGAAAGAAAGAA	TTCTTTCTTTCTTTCTTTTCT	False	.	.
142	chr1	5027298	5027705	407	406.9	0.4	17	0.160	0.142	0.974	0.0037	4.24e-02	0.655	ATGCTCATAGCCCACTGCAAA	TTTGCAGTGGGCTATGAGCAT	False	.	.
143	chr1	5083027	5083251	224	221.2	12.7	16	0.278	0.142	0.977	0.0024	1.03e-01	0.869	GAAATCTGATGGTTTTATAAA	TTTATAAAACCATCAGATTTC	False	.	.
144	chr1	5090743	5090885	142	141.9	0.2	17	0.177	0.148	0.985	0.0000	8.94e-01	0.946	CAGATTACCTGGAATGACTGG	CCAGTCATTCCAGGTAATCTG	False	.	.
145	chr1	5120771	5120940	169	250.1	1.5	17	2.331	0.156	0.970	0.0063	1.29e-03	0.850	ATTCATCCATCCATCCATCCA	TGGATGGATGGATGGATGAAT	False	.	.
146	chr1	5160154	5160331	177	779.0	11.0	16	0.295	0.195	0.982	0.0166	8.91e-09	0.916	ACACATACTAACACATACACA	TGTGTATGTGTTAGTATGTGT	False	.	.
147	chr1	5214467	5214815	348	374.3	24.6	16	9.664	0.234	0.976	0.0036	2.29e-02	0.848	TATATACACATTATATATATA	TATATATATAATGTGTATATA	False	.	.
148	chr1	5216830	5216985	155	154.8	0.6	16	0.175	0.091	0.981	0.0035	6.09e-02	0.866	ACATACACATGTGTATATACA	TGTATATACACATGTGTATGT	False	.	.
149	chr1	5225232	5225328	96	114.1	12.5	17	0.869	0.491	0.972	0.0068	4.09e-04	0.883	AGGGAGAGAGAGGGAGAGAGA	TCTCTCTCCCTCTCTCTCCCT	False	.	.
150	chr1	5303971	5304283	312	263.6	37.1	17	0.337	0.159	0.983	0.0721	4.06e-43	0.914	GGGCACTTGGTTGTTGACTTA	TAAGTCAACAACCAAGTGCCC	False	.	.
151	chr1	5334026	5334778	752	1585.7	53.8	17	0.308	0.164	0.994	0.0113	6.95e-06	0.565	ATTCAGGATGGTGGAGAAACA	TGTTTCTCCACCATCCTGAAT	False	.	.
152	chr1	5393001	5393198	197	197.9	0.3	19	0.495	0.386	0.961	0.0090	1.19e-05	0.890	CCGCTTGCAAGAATCCCCCCA	TGGGGGGATTCTTGCAAGCGG	False	.	.
153	chr1	5399152	5399480	328	328.6	2.6	19	0.230	0.139	0.978	0.0031	1.47e-02	0.532	ATTCATCCATCTATCCATCCA	TGGATGGATAGATGGATGAAT	False	.	.
154	chr1	5406291	5406976	685	682.7	6.0	19	0.204	0.109	0.974	0.0264	6.81e-12	0.632	ATAGATAGATAATAGATGATA	TATCATCTATTATCTATCTAT	False	.	.
155	chr1	5430339	5430491	152	153.8	5.6	18	0.284	0.249	0.967	0.0146	2.01e-08	0.847	AGGGTGAGAGGCCACCTGGAG	CTCCAGGTGGCCTCTCACCCT	False	.	.
156	chr1	5499288	5499787	499	510.7	9.3	18	0.485	0.217	0.990	0.0061	7.56e-04	0.698	TAGATAGATAGAAGATAGATA	TATCTATCTTCTATCTATCTA	False	.	.
157	chr1	5633582	5634153	571	567.6	19.0	18	0.427	0.190	0.989	0.0338	4.53e-16	0.856	CTATGTGTATATCTGTATTCA	TGAATACAGATATACACATAG	False	.	.
158	chr1	5686282	5686458	176	176.0	0.1	16	0.181	0.169	0.985	0.0020	7.40e-02	0.919	AAGCAAGTCACATGACCACAC	GTGTGGTCATGTGACTTGCTT	False	.	.
159	chr1	5713522	5713712	190	233.6	78.8	18	0.385	0.297	0.963	0.0827	4.57e-47	0.982	CCCGCGGGGGGCTTAGCGCTC	GAGCGCTAAGCCCCCCGCGGG	False	.	.
160	chr1	5733458	5733709	251	255.3	4.0	18	0.314	0.261	0.971	0.0244	2.43e-12	0.927	AGCTGTGCGTGGACTGATGGG	CCCATCAGTCCACGCACAGCT	False	.	.
161	chr1	5749568	5749854	286	442.8	2.7	17	0.274	0.140	0.975	0.0069	3.90e-04	0.583	AAGAGACAGAGACAGACAGAG	CTCTGTCTGTCTCTGTCTCTT	False	.	.
162	chr1	5757896	5758051	155	162.4	6.0	16	0.287	0.247	0.970	0.0646	3.13e-35	0.928	CATATAGATACATAGACACAC	GTGTGTCTATGTATCTATATG	False	.	.
163	chr1	5766706	5766856	150	150.0	0.1	17	0.427	0.115	0.967	0.0094	1.59e-05	0.851	CCATACCTGCCGCTTCTTCCC	GGGAAGAAGCGGCAGGTATGG	False	.	.
164	chr1	5789226	5789398	172	172.0	0.0	16	0.171	0.168	0.976	0.0024	7.06e-02	0.801	AATTTATGTTTAGAGATTGCA	TGCAATCTCTAAACATAAATT	False	.	.
165	chr1	5802786	5802901	115	561.3	3.9	16	0.284	0.184	0.967	0.0051	3.16e-03	0.756	ATCATCACCATCACCATCATC	GATGATGGTGATGGTGATGAT	False	.	.
166	chr1	5836092	5836433	341	340.9	0.2	17	0.209	0.200	0.981	0.0031	6.65e-02	0.839	AGGCTTTGGCTGAGACTGGAG	CTCCAGTCTCAGCCAAAGCCT	False	.	.
167	chr1	5882155	5882399	244	240.9	5.7	17	0.180	0.191	0.995	0.0158	8.32e-08	0.976	GAGAGATGGCTGGGTAAGCGC	GCGCTTACCCAGCCATCTCTC	False	.	.
168	chr1	5883251	5883417	166	166.0	0.2	17	0.242	0.186	0.980	0.0025	3.45e-02	0.966	GCCACGCTGCCCTCCACATGA	TCATGTGGAGGGCAGCGTGGC	False	.	.
169	chr1	5884416	5885424	1008	976.3	20.4	17	0.324	0.299	0.976	0.0031	8.62e-03	0.939	AAGATCACTGCCCAAGCTCCC	GGGAGCTTGGGCAGTGATCTT	False	.	.
170	chr1	5895826	5895994	168	168.1	0.2	18	0.137	0.133	0.985	0.0010	1.36e-01	0.928	GCAGCCCACAGAGCATGACGC	GCGTCATGCTCTGTGGGCTGC	False	.	.
171	chr1	5922667	5922886	219	217.0	5.7	18	0.244	0.177	0.995	0.0051	3.58e-03	0.977	GCAGTCCTGGCTTAGCCGGGC	GCCCGGCTAAGCCAGGACTGC	False	.	.
172	chr1	5939382	5939548	166	166.0	0.0	18	0.220	0.213	0.964	0.0024	2.81e-02	0.856	CTGCAGGGCCTGGGTTGGGCA	TGCCCAACCCAGGCCCTGCAG	False	.	.
173	chr1	5957415	5957779	364	363.9	0.7	17	0.275	0.189	0.989	0.0036	4.14e-03	0.856	AGAATGCACCTCAAAAACAAG	CTTGTTTTTGAGGTGCATTCT	False	.	.
174	chr1	5959653	5959990	337	337.0	0.0	17	0.188	0.199	0.971	0.0168	5.87e-09	0.739	ATCTCACAGCTAGTCCCAAGA	TCTTGGGACTAGCTGTGAGAT	False	.	.
175	chr1	5988743	5988891	148	148.0	0.1	18	0.160	0.163	0.986	0.0029	9.74e-03	0.971	GCACTGTGGGTGGAGGCGGGA	TCCCGCCTCCACCCACAGTGC	False	.	.
176	chr1	6021462	6022544	1082	1082.2	0.6	16	0.122	0.127	0.986	0.0035	2.77e-03	0.861	ATTGAGTGTACAGTTCAGTGG	CCACTGAACTGTACACTCAAT	False	.	.
177	chr1	6025839	6025980	141	142.9	11.6	16	0.345	0.299	0.999	0.0660	1.57e-36	0.997	GGGATCGGCTGTGTGCCGGGA	TCCCGGCACACAGCCGATCCC	False	.	.
178	chr1	6033182	6033449	267	265.0	4.2	16	0.362	0.224	0.963	0.0012	3.69e-02	0.759	AGGCACACATGCAATGCACAC	GTGTGCATTGCATGTGTGCCT	False	.	.
179	chr1	6126224	6126538	314	313.7	0.6	16	0.208	0.212	0.967	0.0061	4.52e-04	0.923	ACAGAATCCTGCCCCACCCTC	GAGGGTGGGGCAGGATTCTGT	False	.	.
180	chr1	6149660	6150104	444	889.1	9.1	18	0.490	0.266	0.962	0.0052	5.62e-04	0.776	CATCCATTTGTCCATCCATCC	GGATGGATGGACAAATGGATG	False	.	.
181	chr1	6156680	6156811	131	130.7	0.5	17	0.195	0.212	0.961	0.0026	2.12e-02	0.940	AGAGGATCCAACTACTGCTGA	TCAGCAGTAGTTGGATCCTCT	False	.	.
182	chr1	6159979	6160529	550	506.1	90.5	18	0.563	0.377	0.968	0.0122	3.63e-07	0.934	GGGAAGGGCCCCAGCCAGAGA	TCTCTGGCTGGGGCCCTTCCC	False	.	.
183	chr1	6265186	6265348	162	159.3	6.9	16	0.307	0.263	0.978	0.0098	1.82e-05	0.976	GTGTGCAGCTGGCTTTCCCCA	TGGGGAAAGCCAGCTGCACAC	False	.	.
184	chr1	6307613	6308746	1133	1146.0	6.7	17	0.179	0.127	0.968	0.0053	2.90e-03	0.823	CAGGCAGAAGGAACAGCCACA	TGTGGCTGTTCCTTCTGCCTG	False	.	.
185	chr1	6314738	6314972	234	233.9	0.5	17	0.370	0.275	0.968	0.0030	1.99e-02	0.883	CCTCCACACCCTCCACGAGCC	GGCTCGTGGAGGGTGTGGAGG	False	.	.
186	chr1	6662529	6662747	218	217.6	1.6	18	0.174	0.104	0.971	0.0074	1.74e-04	0.828	AGTGCTCTGTGGCTAGCTAGA	TCTAGCTAGCCACAGAGCACT	False	.	.
187	chr1	6686197	6686357	160	160.0	0.1	17	0.098	0.105	0.991	0.0012	2.56e-01	0.947	ATAACTTAAGAATGTAAAGGA	TCCTTTACATTCTTAAGTTAT	False	.	.
188	chr1	6728869	6729074	205	213.4	8.0	19	0.496	0.199	0.981	0.0152	4.53e-07	0.931	ACACATATATACGTGTATATA	TATATACACGTATATATGTGT	False	.	.
189	chr1	6749481	6749926	445	445.1	0.3	19	0.166	0.141	0.979	0.0032	2.58e-02	0.823	GTGAGACCCTATCTCAAAAGA	TCTTTTGAGATAGGGTCTCAC	False	.	.
190	chr1	6929492	6929796	304	304.1	0.3	18	0.197	0.188	0.965	0.0053	1.49e-04	0.549	AGGTCAGGAGTTCAAGACCAG	CTGGTCTTGAACTCCTGACCT	False	.	.
191	chr1	6957572	6957693	121	130.2	19.7	17	0.220	0.153	0.997	0.0005	4.85e-02	0.871	CAAATGGAAGATAAAGAAGAG	CTCTTCTTTATCTTCCATTTG	False	.	.
192	chr1	6979731	6979890	159	155.9	8.3	18	0.161	0.150	0.963	0.0089	8.07e-05	0.964	GGGGTCCTCTCCCCCAGCTAC	GTAGCTGGGGGAGAGGACCCC	False	.	.
193	chr1	7015752	7015896	144	143.9	0.2	16	0.278	0.283	0.982	0.0095	2.28e-05	0.908	AAGGGGAAGCAGGCATGTCCT	AGGACATGCCTGCTTCCCCTT	False	.	.
194	chr1	7055867	7056020	153	153.0	0.2	17	0.254	0.194	0.981	0.0028	3.35e-02	0.890	CCTGCCCCTTCCTCTGCACAA	TTGTGCAGAGGAAGGGGCAGG	False	.	.
195	chr1	7064066	7064239	173	173.0	0.0	17	0.233	0.191	0.979	0.0041	1.13e-02	0.930	GGAGGAGGAGAAGAAGAAGGA	TCCTTCTTCTTCTCCTCCTCC	False	.	.
196	chr1	7103323	7104284	961	955.9	9.9	18	4.993	0.289	0.973	0.0223	5.35e-12	0.789	ACAACTACACACATGTACACA	TGTGTACATGTGTGTAGTTGT	False	.	.
197	chr1	7114661	7115725	1064	1112.1	171.5	19	0.386	0.289	0.996	0.0249	3.23e-11	0.967	CATCAGCTCTCCTGGGTCTCA	TGAGACCCAGGAGAGCTGATG	False	.	.
198	chr1	7147520	7147973	453	834.0	0.3	19	0.455	0.269	0.967	0.0058	1.45e-03	0.816	ATACACCATGCACACACACAA	TTGTGTGTGTGCATGGTGTAT	False	.	.
199	chr1	7256776	7256916	140	140.0	0.0	17	0.422	0.279	0.985	0.0333	1.37e-17	0.957	CACCAAAATGCACCAGGAAAC	GTTTCCTGGTGCATTTTGGTG	False	.	.
200	chr1	7287478	7287672	194	194.0	0.1	18	0.201	0.186	0.980	0.0003	3.07e-02	0.897	TAACCTAGCCTGACCAATACA	TGTATTGGTCAGGCTAGGTTA	False	.	.
201	chr1	7289860	7289995	135	135.0	0.1	18	0.120	0.131	0.964	0.0021	2.12e-02	0.874	AGAGGGTGTGGTCTTTACCAA	TTGGTAAAGACCACACCCTCT	False	.	.
202	chr1	7337478	7337729	251	258.7	13.3	17	0.445	0.221	0.964	0.0033	3.29e-02	0.656	GCCCACACTGTGATTGGATGA	TCATCCAATCACAGTGTGGGC	False	.	.
203	chr1	7362204	7362972	768	767.5	0.5	18	0.200	0.099	0.971	0.0021	1.44e-01	0.767	ACCCAAGTCCACCAACTCTAT	ATAGAGTTGGTGGACTTGGGT	False	.	.
204	chr1	7367747	7368483	736	731.3	18.8	17	0.279	0.237	0.965	0.0000	2.22e-01	0.792	CAGTGAAACCATGAGTGCCCA	TGGGCACTCATGGTTTCACTG	False	.	.
205	chr1	7462125	7462389	264	264.0	0.0	18	0.170	0.145	0.975	0.0009	9.32e-02	0.897	TGCACTCCAGCCTGGGCAACA	TGTTGCCCAGGCTGGAGTGCA	False	.	.
206	chr1	7474123	7474396	273	263.6	18.4	19	0.136	0.136	0.982	0.0188	6.37e-13	0.906	GCTCATCCATAAAATGGAGCC	GGCTCCATTTTATGGATGAGC	False	.	.
207	chr1	7480058	7480383	325	331.5	2.4	19	0.638	0.221	0.967	0.0281	4.75e-15	0.788	CACACACACGGACACATGCAC	GTGCATGTGTCCGTGTGTGTG	False	.	.
208	chr1	7504885	7505134	249	249.0	0.1	19	0.286	0.193	0.985	0.0026	5.15e-02	0.913	GGCATCTGTGTGCTTGTGCCA	TGGCACAAGCACACAGATGCC	False	.	.
209	chr1	7506677	7506843	166	596.2	3.6	19	0.203	0.104	0.967	0.0484	1.29e-26	0.644	AGTGTGAATTTTGAGTGTTAG	CTAACACTCAAAATTCACACT	False	.	.
210	chr1	7514953	7515220	267	279.9	12.7	19	0.263	0.144	0.965	0.0059	6.99e-04	0.937	CTGGGATCATCAGGCTGGTCC	GGACCAGCCTGATGATCCCAG	False	.	.
211	chr1	7542552	7542680	128	107.1	24.4	17	0.360	0.237	0.998	0.0107	1.57e-05	0.983	AGGTGTGTGCCTCCTGAGTAG	CTACTCAGGAGGCACACACCT	False	.	.
212	chr1	7553098	7553308	210	198.1	8.0	16	0.220	0.189	0.981	0.0277	1.92e-13	0.751	CACTTATTCACTCATTCATGC	GCATGAATGAGTGAATAAGTG	False	.	.
213	chr1	7568065	7569802	1737	1739.0	3.7	17	0.425	0.323	0.972	0.0174	2.07e-08	0.835	CCATCATCAACATCACCATCA	TGATGGTGATGTTGATGATGG	False	.	.
214	chr1	7594133	7594253	120	143.8	10.3	17	3.344	0.158	0.971	0.0186	4.73e-11	0.833	AAGAAAGAAAAGACAAGAAAG	CTTTCTTGTCTTTTCTTTCTT	False	.	.
215	chr1	7607122	7607479	357	366.6	1.6	16	0.287	0.254	0.972	0.0031	2.10e-02	0.879	CCCATCCACCTATCTTCCATC	GATGGAAGATAGGTGGATGGG	False	.	.
216	chr1	7685004	7685189	185	184.9	0.2	17	0.310	0.267	0.977	0.0056	2.14e-03	0.957	GTTTTGAGGAGTTCGCAGGCA	TGCCTGCGAACTCCTCAAAAC	False	.	.
217	chr1	7725872	7726008	136	136.0	0.0	16	0.263	0.231	0.990	0.0060	2.55e-03	0.945	CAGGCGGGTGGGTCACACACA	TGTGTGTGACCCACCCGCCTG	False	.	.
218	chr1	7739758	7740146	388	385.9	7.6	16	0.130	0.110	0.966	0.0032	5.94e-03	0.873	GCAGTTTCCCTACCACAACAC	GTGTTGTGGTAGGGAAACTGC	False	.	.
219	chr1	7803389	7803593	204	198.8	9.3	17	0.113	0.160	0.975	0.0067	7.30e-04	0.774	TCAAGCAGTTCTTGTGCCTCA	TGAGGCACAAGAACTGCTTGA	False	.	.
220	chr1	7829886	7830124	238	202.9	16.2	16	0.205	0.212	0.967	0.0126	2.41e-09	0.892	CCATCCCATCCTACTGCCAGC	GCTGGCAGTAGGATGGGATGG	False	.	.
221	chr1	7864875	7865546	671	653.3	243.4	17	0.306	0.422	0.990	0.0298	4.57e-18	0.924	CGGTCCCTCTGTGTGTCTGTC	GACAGACACACAGAGGGACCG	False	.	.
222	chr1	8153580	8153736	156	159.0	0.0	17	0.225	0.176	0.978	0.0007	3.58e-01	0.850	ACCAATCAGCACTCTGTAAAA	TTTTACAGAGTGCTGATTGGT	False	.	.
223	chr1	8195347	8196020	673	673.0	0.1	16	0.109	0.099	0.965	0.0230	5.16e-12	0.721	ATTTTTGTATTTTTAGTAGAG	CTCTACTAAAAATACAAAAAT	False	.	.
224	chr1	8260859	8260985	126	126.1	0.2	18	0.378	0.237	0.975	0.0033	2.21e-03	0.897	GGTCAGGAGCTCATGCCTGTA	TACAGGCATGAGCTCCTGACC	False	.	.
225	chr1	8301119	8301976	857	815.2	100.3	17	0.104	0.152	0.983	0.0322	9.32e-18	0.875	CTACAGGATATTGATGAATCC	GGATTCATCAATATCCTGTAG	False	.	.
226	chr1	8331226	8331473	247	403.6	63.0	17	0.272	0.230	0.990	0.0278	4.20e-16	0.997	TTTAAAAGTGTTTTTTAAAAA	TTTTTAAAAAACACTTTTAAA	False	.	.
227	chr1	8344608	8345207	599	929.7	3.9	17	0.234	0.142	0.964	0.0079	1.01e-04	0.759	AAATATCCACTTCTCCATATA	TATATGGAGAAGTGGATATTT	False	.	.
228	chr1	8375497	8375835	338	353.1	33.9	17	0.201	0.150	0.985	0.0374	4.04e-18	0.961	CTCAGCAGCCACTGAAAATGC	GCATTTTCAGTGGCTGCTGAG	False	.	.
229	chr1	8552814	8553503	689	675.6	55.1	18	0.175	0.167	0.967	0.0016	4.18e-02	0.602	AAAATTGCACCATTAGGCCAG	CTGGCCTAATGGTGCAATTTT	False	.	.
230	chr1	8554704	8554916	212	212.0	0.0	17	0.193	0.199	0.989	0.0019	3.79e-02	0.981	AACAATATTCCAGGATTAAGT	ACTTAATCCTGGAATATTGTT	False	.	.
231	chr1	8601563	8601800	237	233.6	3.3	17	0.191	0.200	0.982	0.0001	2.85e-01	0.865	GATACCTTAATCCCAACTGCC	GGCAGTTGGGATTAAGGTATC	False	.	.
232	chr1	8608813	8609127	314	313.9	0.4	17	0.206	0.205	0.967	0.0000	3.48e-01	0.890	AGCCTGGCCAACATGGTGAAA	TTTCACCATGTTGGCCAGGCT	False	.	.
233	chr1	8696351	8696893	542	542.0	0.1	18	0.157	0.126	0.969	0.0062	3.95e-03	0.589	AAACCCCATCTCTACTAAAAA	TTTTTAGTAGAGATGGGGTTT	False	.	.
234	chr1	8838816	8839173	357	357.0	0.3	17	0.130	0.104	0.965	0.0009	8.78e-02	0.829	ACTTTGGGAGGCCGAGGTGGG	CCCACCTCGGCCTCCCAAAGT	False	.	.
235	chr1	8898359	8898631	272	272.0	0.4	18	0.202	0.161	0.981	0.0002	5.92e-02	0.913	TAAAGGATTGTAAATGCACCA	TGGTGCATTTACAATCCTTTA	False	.	.
236	chr1	8917792	8918073	281	281.0	0.3	19	0.227	0.180	0.961	0.0002	2.53e-01	0.917	AGACCAGCCTGACCAACATGG	CCATGTTGGTCAGGCTGGTCT	False	.	.
237	chr1	9013056	9013319	263	263.0	0.2	16	0.148	0.132	0.967	0.0015	2.41e-02	0.833	AAGTGCTGGGATTACAAGTGT	ACACTTGTAATCCCAGCACTT	False	.	.
238	chr1	9294155	9294370	215	273.8	4.0	18	0.524	0.247	0.973	0.0025	1.07e-01	0.598	CTCAGAGACACAGACACAGAG	CTCTGTGTCTGTGTCTCTGAG	False	.	.
239	chr1	9310072	9310230	158	180.2	20.2	16	0.348	0.285	0.988	0.1791	1.18e-102	0.979	CTGCCGTGGGAAGGCCACAGA	TCTGTGGCCTTCCCACGGCAG	False	.	.
240	chr1	9379698	9379836	138	153.8	11.3	16	0.512	0.293	0.967	0.0145	2.98e-07	0.693	AGAAAGAAAGAAAGAAAGAAA	TTTCTTTCTTTCTTTCTTTCT	False	.	.
241	chr1	9605263	9605426	163	163.0	0.0	17	0.235	0.212	0.988	0.0069	1.13e-03	0.969	AGCATCCAGGCCTGATCCTGG	CCAGGATCAGGCCTGGATGCT	False	.	.
242	chr1	10191639	10192179	540	525.2	60.6	18	0.402	0.314	0.964	0.0732	2.34e-37	0.527	GGGACTACAGGCGCCTGCCAC	GTGGCAGGCGCCTGTAGTCCC	False	.	.
243	chr1	10274672	10274845	173	130.0	24.8	18	0.144	0.127	0.994	0.0005	2.09e-01	0.964	AAAATAAAAATTGAGGATGGG	CCCATCCTCAATTTTTATTTT	True	2	KIF1B:-0.27:2.87e-07(Thyroid);KIF1B:-0.21:1.49e-04(Muscle_Skeletal)
244	chr1	10284261	10284573	312	447.0	0.1	18	0.235	0.201	0.967	0.0015	6.36e-02	0.552	ACTTTGGGAGGCTGAGGCAGG	CCTGCCTCAGCCTCCCAAAGT	False	.	.
245	chr1	10327099	10327398	299	298.9	0.7	19	0.179	0.130	0.961	0.0019	2.11e-01	0.905	GAGGTCAGGAGTTTGAGACCA	TGGTCTCAAACTCCTGACCTC	False	.	.
246	chr1	10352015	10352319	304	303.9	0.2	17	0.480	0.258	0.994	0.0032	5.09e-02	0.975	TGAGAGTGGAATGGATTGGAA	TTCCAATCCATTCCACTCTCA	False	.	.
247	chr1	10366418	10366552	134	134.0	0.1	17	0.294	0.201	0.979	0.0010	1.81e-01	0.974	CTGCCTCCCTCCTGATCACGC	GCGTGATCAGGAGGGAGGCAG	False	.	.
248	chr1	10426116	10426247	131	131.1	0.4	17	1.584	0.170	0.969	0.0022	2.49e-02	0.880	AAGGGTGCTGATTGGTGTATT	AATACACCAATCAGCACCCTT	False	.	.
249	chr1	10511570	10511806	236	235.9	0.2	16	0.110	0.106	0.972	0.0029	3.15e-02	0.661	GGGCCTCTGACTTCCATAGAC	GTCTATGGAAGTCAGAGGCCC	False	.	.
250	chr1	10699940	10700075	135	135.0	0.1	18	0.128	0.117	0.980	0.0161	1.37e-08	0.955	AGAGAGAGAGAAAGAGAGACA	TGTCTCTCTTTCTCTCTCTCT	False	.	.
251	chr1	10744343	10744732	389	409.8	103.7	17	0.558	0.286	0.995	0.0029	2.45e-02	0.993	CCTGCTCGTGGTGCCCAGGAC	GTCCTGGGCACCACGAGCAGG	False	.	.
252	chr1	10767091	10767223	132	132.0	0.1	17	0.318	0.287	0.979	0.0034	9.03e-03	0.955	CCGGGCCCCATCTTTTCCCCA	TGGGGAAAAGATGGGGCCCGG	False	.	.
253	chr1	10833974	10834394	420	448.5	11.7	17	0.808	0.130	0.977	0.0116	1.27e-05	0.761	CACCCATTCATTCACTCATTC	GAATGAGTGAATGAATGGGTG	False	.	.
254	chr1	10908657	10908824	167	167.0	0.0	16	0.232	0.209	0.977	0.0003	2.85e-01	0.837	AAGGCCAGAAAAAAGTGATGG	CCATCACTTTTTTCTGGCCTT	False	.	.
255	chr1	10988585	10988747	162	168.6	18.3	16	0.305	0.201	0.970	0.0006	9.80e-03	0.845	CCACCTGCCTCGGCCTCCTAA	TTAGGAGGCCGAGGCAGGTGG	False	.	.
256	chr1	11112623	11112858	235	234.9	0.3	16	0.226	0.223	0.971	0.0015	1.69e-01	0.864	AGAGTGGGGTGGGCTTCAGTC	GACTGAAGCCCACCCCACTCT	False	.	.
257	chr1	11145469	11145708	239	239.0	0.4	16	0.290	0.203	0.984	0.0013	8.04e-02	0.912	CGGGCGCCTGTAACCCCAGCA	TGCTGGGGTTACAGGCGCCCG	False	.	.
258	chr1	11319067	11319262	195	197.0	0.0	16	0.192	0.188	0.986	0.0050	2.34e-02	0.839	CCAATCACTGTTACCAAAGGA	TCCTTTGGTAACAGTGATTGG	False	.	.
259	chr1	11413802	11413965	163	182.1	9.6	17	0.391	0.416	0.973	0.0066	4.12e-04	0.902	CTCCCTCTTTCCTCCTCCCTC	GAGGGAGGAGGAAAGAGGGAG	False	.	.
260	chr1	11445427	11445825	398	403.2	5.8	16	0.558	0.206	0.972	0.0106	8.84e-07	0.881	CAGAGAGACAGAGAGTCAGAG	CTCTGACTCTCTGTCTCTCTG	False	.	.
261	chr1	11561839	11561993	154	153.8	1.0	16	0.783	0.183	0.977	0.0743	5.89e-40	0.877	GGAGAAAGAGAGAAAGAAGGA	TCCTTCTTTCTCTCTTTCTCC	False	.	.
262	chr1	11702069	11702654	585	586.5	1.8	16	0.270	0.233	0.972	0.0353	4.03e-17	0.694	CACATGCTAACACTCCCACAC	GTGTGGGAGTGTTAGCATGTG	False	.	.
263	chr1	11721714	11721973	259	259.0	0.1	17	0.139	0.132	0.969	0.0023	1.23e-01	0.543	GCAGATCACTTGAAGTAAGGC	GCCTTACTTCAAGTGATCTGC	False	.	.
264	chr1	11730187	11730398	211	212.4	1.0	17	0.209	0.177	0.965	0.0104	4.76e-05	0.870	ATGTGCATGGGTGTGCATGTG	CACATGCACACCCATGCACAT	False	.	.
265	chr1	11829528	11829809	281	303.2	91.0	17	0.245	0.224	0.991	0.0044	4.04e-02	0.993	TCACAGAGGGGAACCTGGGAA	TTCCCAGGTTCCCCTCTGTGA	False	.	.
266	chr1	11955809	11956073	264	344.6	1.3	17	0.233	0.168	0.965	0.0033	2.01e-02	0.907	CAGCACTTTGGGAGGCCAAGG	CCTTGGCCTCCCAAAGTGCTG	False	.	.
267	chr1	12113483	12113782	299	309.7	1.7	18	0.322	0.142	0.968	0.0004	1.52e-01	0.793	AGAGAGAGAGACAGAAAGAGA	TCTCTTTCTGTCTCTCTCTCT	False	.	.
268	chr1	12138947	12139014	67	80.0	22.0	18	0.339	0.168	0.995	0.0688	1.82e-36	0.943	CGTTACCACCCACCCTCTGCA	TGCAGAGGGTGGGTGGTAACG	False	.	.
269	chr1	12230660	12230826	166	165.9	0.2	17	0.260	0.225	0.970	0.0008	1.75e-01	0.939	CCAGGGCGTGACCCTGGGGGG	CCCCCCAGGGTCACGCCCTGG	False	.	.
270	chr1	12242258	12242435	177	178.9	0.2	16	0.160	0.151	0.986	0.0002	1.61e-01	0.885	GGAAAGTTTTACATCTAGAAC	GTTCTAGATGTAAAACTTTCC	False	.	.
271	chr1	12250849	12251191	342	342.1	0.5	17	0.175	0.193	0.995	0.0000	6.71e-01	0.938	CAGTCTCTGCTGCAACTACAC	GTGTAGTTGCAGCAGAGACTG	False	.	.
272	chr1	12299505	12299683	178	178.0	0.1	16	0.280	0.220	0.991	0.0032	3.83e-03	0.925	TACCTCAATTCATAAGGTTAA	TTAACCTTATGAATTGAGGTA	False	.	.
273	chr1	12387446	12387667	221	221.0	0.0	18	0.168	0.169	0.997	0.0027	7.48e-03	0.908	ACGTCCTCCAAAAATTCTAAC	GTTAGAATTTTTGGAGGACGT	False	.	.
274	chr1	12482731	12482814	83	89.2	9.5	18	0.222	0.206	0.990	0.0205	2.17e-10	0.941	TATATGTATACTATGTATACA	TGTATACATAGTATACATATA	False	.	.
275	chr1	12490551	12490881	330	331.8	0.6	18	0.134	0.128	0.979	0.0031	2.63e-02	0.819	ACCTGTAGCTCCCACCATGCC	GGCATGGTGGGAGCTACAGGT	False	.	.
276	chr1	12605209	12605404	195	195.0	0.0	18	0.155	0.154	0.977	0.0005	1.03e-01	0.727	ATACTGTACATGACCATGGTA	TACCATGGTCATGTACAGTAT	False	.	.
277	chr1	12638813	12638993	180	186.2	5.3	17	0.707	0.245	0.973	0.0530	2.24e-28	0.855	GAGAAGAAAGAAAGAAAGAAA	TTTCTTTCTTTCTTTCTTCTC	False	.	.
278	chr1	12659655	12659974	319	318.9	0.2	17	0.147	0.136	0.974	0.0004	4.28e-01	0.702	AGTAGCTGGGACCACAGGCAT	ATGCCTGTGGTCCCAGCTACT	False	.	.
279	chr1	12762155	12762583	428	467.6	73.9	16	0.287	0.139	0.984	0.0050	1.24e-02	0.827	ACTGAAAGTCAGAGCCTGACA	TGTCAGGCTCTGACTTTCAGT	False	.	.
280	chr1	13433606	13433734	128	417.2	1.7	18	0.345	0.195	0.976	0.0016	3.77e-02	0.732	ATCTAGCTCAAGGTTTGTAAA	TTTACAAACCTTGAGCTAGAT	False	.	.
281	chr1	13465651	13465877	226	227.1	3.6	19	0.583	0.185	0.971	0.0120	3.54e-06	0.776	AGACAATAGTTAGATGATAGA	TCTATCATCTAACTATTGTCT	False	.	.
282	chr1	13501434	13501844	410	428.6	42.4	17	0.286	0.253	0.963	0.0520	7.45e-28	0.828	ATTCTCCTGCCTCAGCCTCCC	GGGAGGCTGAGGCAGGAGAAT	False	.	.
283	chr1	13522112	13522305	193	267.2	53.3	17	0.153	0.143	0.998	0.0325	1.89e-17	0.996	GCTCAGCAGCCAGTCATGACA	TGTCATGACTGGCTGCTGAGC	False	.	.
284	chr1	13525245	13525401	156	159.5	18.0	17	0.597	0.165	0.971	0.0005	9.12e-02	0.845	GAAGGGCTCACTAAACCTTTA	TAAAGGTTTAGTGAGCCCTTC	False	.	.
285	chr1	13560712	13560840	128	128.0	0.0	18	0.320	0.229	0.983	0.0148	1.47e-07	0.905	CCTTCCAGGACAGGCAAGACA	TGTCTTGCCTGTCCTGGAAGG	False	.	.
286	chr1	13605149	13605278	129	122.2	17.3	16	0.278	0.251	0.995	0.0156	2.68e-08	0.970	ATAAGGTATCTTAAGGCAAGG	CCTTGCCTTAAGATACCTTAT	False	.	.
287	chr1	13638098	13638198	100	106.7	13.8	19	0.226	0.173	0.990	0.1061	8.98e-63	0.968	GCTGGCAGGAGAGAGAGAGAA	TTCTCTCTCTCTCCTGCCAGC	False	.	.
288	chr1	13697112	13697601	489	488.7	0.8	17	0.156	0.146	0.970	0.0000	7.19e-01	0.631	GAGAAATAGCACAGGTTGAAA	TTTCAACCTGTGCTATTTCTC	False	.	.
289	chr1	13876867	13877151	284	283.9	0.2	18	0.126	0.137	0.963	0.0010	1.99e-01	0.548	CTGAGGTCAGGAGTTCAAGTC	GACTTGAACTCCTGACCTCAG	False	.	.
290	chr1	13954135	13954289	154	160.6	18.1	17	0.254	0.181	0.967	0.0014	2.34e-01	0.834	CAAAAACAGCAACAACAAAAA	TTTTTGTTGTTGCTGTTTTTG	False	.	.
291	chr1	13982737	13983076	339	417.1	0.2	18	0.253	0.162	0.974	0.0000	4.77e-01	0.822	CTCACAAACCCTGAGCTAGAC	GTCTAGCTCAGGGTTTGTGAG	False	.	.
292	chr1	14050089	14050227	138	243.8	7.0	19	4.795	0.170	0.966	0.0169	3.47e-08	0.712	GTGCACATGCATGCCCACACA	TGTGTGGGCATGCATGTGCAC	False	.	.
293	chr1	14102314	14102587	273	273.0	0.0	16	0.236	0.228	0.976	0.0052	9.70e-03	0.879	CAGCAGCAGTTTACAAACCAA	TTGGTTTGTAAACTGCTGCTG	False	.	.
294	chr1	14125774	14125902	128	128.0	0.0	17	0.456	0.160	0.985	0.0010	9.85e-02	0.905	GAACCTTGTTGCCCGAGGGTA	TACCCTCGGGCAACAAGGTTC	False	.	.
295	chr1	14235157	14235294	137	137.0	0.0	18	0.146	0.139	0.998	0.0034	1.91e-02	0.973	TAACCACACAATGAAATATTA	TAATATTTCATTGTGTGGTTA	False	.	.
296	chr1	14420093	14420398	305	305.0	0.3	17	0.293	0.214	0.962	0.0070	7.16e-04	0.880	ACAAACCTTGAGCTAGACACA	TGTGTCTAGCTCAAGGTTTGT	False	.	.
297	chr1	14435721	14435899	178	178.0	0.0	17	0.266	0.170	0.986	0.0011	2.42e-01	0.950	GAATGGGGATGGTGACAGGGC	GCCCTGTCACCATCCCCATTC	False	.	.
298	chr1	14474935	14475170	235	235.0	0.0	18	0.145	0.137	0.983	0.0051	1.68e-03	0.860	AATATCCATCTACCATTCATC	GATGAATGGTAGATGGATATT	False	.	.
299	chr1	14576304	14576456	152	196.3	1.2	17	0.288	0.140	0.980	0.0238	8.54e-11	0.914	AAATAGATGGGTAGATGGATG	CATCCATCTACCCATCTATTT	False	.	.
300	chr1	14793647	14793822	175	172.6	10.0	18	0.188	0.156	0.994	0.0037	2.17e-02	0.933	TCTGTGACTTGAGACAGATCA	TGATCTGTCTCAAGTCACAGA	False	.	.
301	chr1	14867939	14868255	316	343.7	22.9	18	0.585	0.203	0.967	0.0265	1.42e-13	0.490	CACATAGCACGGCATCACATA	TATGTGATGCCGTGCTATGTG	False	.	.
302	chr1	14958300	14958499	199	192.8	9.3	16	0.275	0.158	0.986	0.0066	1.18e-04	0.783	ATGGAGCACTTCTTATATACA	TGTATATAAGAAGTGCTCCAT	False	.	.
303	chr1	15038407	15039161	754	710.3	45.3	17	0.163	0.088	0.980	0.0021	3.01e-02	0.767	AGACGTTTATTGTGCACCTAC	GTAGGTGCACAATAAACGTCT	False	.	.
304	chr1	15063689	15063911	222	215.4	18.8	16	0.248	0.291	0.983	0.0383	6.61e-19	0.947	GAAGTGGCATAAATCCTCTCC	GGAGAGGATTTATGCCACTTC	False	.	.
305	chr1	15103509	15103603	94	96.5	7.1	18	0.265	0.156	0.987	0.0007	4.01e-01	0.840	ATCTGCATATTGATTTGCATG	CATGCAAATCAATATGCAGAT	False	.	.
306	chr1	15206259	15206426	167	169.1	0.2	16	0.393	0.286	0.963	0.0071	4.67e-05	0.877	CCCTCACACTTTTGTCCTGAA	TTCAGGACAAAAGTGTGAGGG	False	.	.
307	chr1	15292170	15292512	342	341.9	0.3	17	0.146	0.137	0.961	0.0356	1.37e-18	0.789	CCCAGGCTGGAGTGCAGTGGC	GCCACTGCACTCCAGCCTGGG	False	.	.
308	chr1	15342758	15343086	328	327.9	0.3	17	0.238	0.169	0.963	0.0021	8.07e-02	0.757	CAAGTAGCTGGGACCACAGGC	GCCTGTGGTCCCAGCTACTTG	False	.	.
309	chr1	15359603	15359791	188	187.9	0.2	17	0.250	0.169	0.964	0.0036	6.83e-02	0.712	AACATGGCAAAACCCCATCTC	GAGATGGGGTTTTGCCATGTT	False	.	.
310	chr1	15362811	15362971	160	160.0	0.0	17	0.177	0.148	0.975	0.0015	2.49e-01	0.930	GCACTGGGAAGGCAGCAGGCC	GGCCTGCTGCCTTCCCAGTGC	False	.	.
311	chr1	15435342	15435554	212	211.9	2.0	16	0.627	0.253	0.971	0.0066	1.32e-05	0.842	ACGCACACACACATGCACACA	TGTGTGCATGTGTGTGTGCGT	False	.	.
312	chr1	15445816	15446081	265	270.7	4.7	17	0.559	0.094	0.973	0.0006	2.59e-02	0.842	AGTGAATAAATGAATGAATGA	TCATTCATTCATTTATTCACT	False	.	.
313	chr1	15588134	15588375	241	241.0	0.0	16	0.324	0.144	0.971	0.0002	2.37e-01	0.841	AGTGAAGCTGCAGACCTTTGC	GCAAAGGTCTGCAGCTTCACT	False	.	.
314	chr1	15971336	15971623	287	276.4	8.0	17	0.765	0.253	0.993	0.0199	5.40e-09	0.871	TATAGTGTGTGTGTATATATA	TATATATACACACACACTATA	False	.	.
315	chr1	16192560	16192763	203	192.1	11.7	17	2.053	0.221	0.965	0.0408	2.74e-24	0.686	AGACACACATATATGTATATA	TATATACATATATGTGTGTCT	False	.	.
316	chr1	16225207	16225380	173	174.0	1.1	16	0.379	0.355	0.982	0.0001	4.91e-01	0.855	ACCTCCTGGTCCTGGAAGTCG	CGACTTCCAGGACCAGGAGGT	False	.	.
317	chr1	17036672	17036801	129	129.8	6.7	16	0.158	0.137	0.984	0.0008	5.54e-01	0.981	ATTTATATATTCATATTTATA	TATAAATATGAATATATAAAT	False	.	.
318	chr1	17069599	17069753	154	153.0	0.7	17	0.729	0.234	0.983	0.0007	2.03e-01	0.848	ACACACACATGCACACAGAAA	TTTCTGTGTGCATGTGTGTGT	False	.	.
319	chr1	17235566	17235693	127	127.0	0.0	17	0.231	0.206	0.985	0.0010	1.51e-01	0.912	CAGAGAGCTCAGAGGATGCAG	CTGCATCCTCTGAGCTCTCTG	False	.	.
320	chr1	17241450	17241984	534	468.1	74.0	17	0.334	0.279	0.995	0.0194	2.20e-11	0.963	ATGGAATCAGGGTTGGAAGTG	CACTTCCAACCCTGATTCCAT	False	.	.
321	chr1	17748869	17749069	200	200.0	0.1	17	0.104	0.087	0.983	0.0046	2.08e-02	0.898	GATGATAAAGAAGATGATGCC	GGCATCATCTTCTTTATCATC	False	.	.
322	chr1	17814316	17815123	807	807.0	0.6	18	0.207	0.145	0.985	0.0044	1.40e-02	0.867	GGTAGATATGGAGTCTTGCTA	TAGCAAGACTCCATATCTACC	False	.	.
323	chr1	17847803	17847994	191	191.0	0.1	17	0.160	0.166	0.974	0.0015	2.55e-01	0.762	ATGGATGAGTGGTTGGACAGA	TCTGTCCAACCACTCATCCAT	False	.	.
324	chr1	17989923	17990129	206	206.0	0.1	18	0.210	0.154	0.995	0.0007	2.41e-01	0.909	ATGAGTAAAATAATGTCTACC	GGTAGACATTATTTTACTCAT	False	.	.
325	chr1	18093666	18093891	225	226.0	0.1	18	0.195	0.226	0.986	0.0009	2.45e-01	0.879	AGACTTTCCTTCTTTTTGAAG	CTTCAAAAAGAAGGAAAGTCT	False	.	.
326	chr1	18281101	18281211	110	121.8	16.5	19	0.267	0.188	0.993	0.0508	5.86e-30	0.970	GAATGAATGAATGAATGAACA	TGTTCATTCATTCATTCATTC	False	.	.
327	chr1	18305180	18305622	442	452.5	8.0	17	0.193	0.192	0.965	0.0027	2.04e-02	0.752	CCATCCATGCATCCATCCATC	GATGGATGGATGCATGGATGG	False	.	.
328	chr1	18330494	18330686	192	150.6	27.5	18	0.233	0.282	0.970	0.0290	1.43e-17	0.941	TGGGAGACATGGCTGGAGGAA	TTCCTCCAGCCATGTCTCCCA	False	.	.
329	chr1	18340965	18341130	165	172.9	7.4	17	0.526	0.198	0.968	0.0065	1.88e-03	0.879	AGGAGGAGGAGGAGAAGAAGA	TCTTCTTCTCCTCCTCCTCCT	False	.	.
330	chr1	18359301	18359512	211	218.9	14.3	18	0.225	0.205	0.982	0.0040	8.70e-03	0.619	AAAGAAAGAAAGGAAGGAAGG	CCTTCCTTCCTTTCTTTCTTT	False	.	.
331	chr1	18372501	18372892	391	395.9	11.9	18	0.246	0.215	0.977	0.0000	7.58e-01	0.766	ATTCATCCATCCCTCCAAACA	TGTTTGGAGGGATGGATGAAT	False	.	.
332	chr1	18384909	18385354	445	442.4	4.3	18	0.248	0.272	0.963	0.0054	3.63e-03	0.751	CTCTCTGTGTGTGTCTCTGTC	GACAGAGACACACACAGAGAG	False	.	.
333	chr1	18447601	18447804	203	205.3	1.2	17	0.877	0.208	0.981	0.0000	6.21e-01	0.757	ACGAGCACATATACACACACG	CGTGTGTGTATATGTGCTCGT	False	.	.
334	chr1	18466044	18466112	68	119.2	16.1	19	0.817	0.147	0.972	0.0613	6.50e-34	0.974	AATCACTCAGCTATCCTAAGA	TCTTAGGATAGCTGAGTGATT	True	1	KLHDC7A:0.16:4.95e-02(Thyroid)
335	chr1	18597952	18598310	358	344.6	23.9	17	0.362	0.302	0.976	0.0036	4.92e-02	0.960	TGTACACCAGACACAGGTAAA	TTTACCTGTGTCTGGTGTACA	False	.	.
336	chr1	18602443	18602800	357	357.3	18.0	16	0.763	0.108	0.991	0.0762	7.34e-40	0.913	GAATGAATGAATGCATAGTGA	TCACTATGCATTCATTCATTC	False	.	.
337	chr1	18858028	18858614	586	585.6	0.6	18	0.238	0.213	0.967	0.0068	6.86e-04	0.582	TCACTACCATCACCATCATCA	TGATGATGGTGATGGTAGTGA	False	.	.
338	chr1	18895338	18895683	345	344.9	0.2	18	0.161	0.157	0.968	0.0014	1.49e-01	0.659	CAGGAGGTGAAATGGTGCATG	CATGCACCATTTCACCTCCTG	False	.	.
339	chr1	18999896	19000141	245	255.8	29.1	16	0.655	0.196	0.966	0.0343	1.15e-16	0.580	CTCTTCTTCTTCTTCTTCTTC	GAAGAAGAAGAAGAAGAAGAG	False	.	.
340	chr1	19052571	19052705	134	132.6	5.3	16	0.415	0.278	0.989	0.0122	1.50e-06	0.832	GCTCTGATGTGACATTCCAGC	GCTGGAATGTCACATCAGAGC	False	.	.
341	chr1	19072379	19072546	167	168.8	4.6	16	0.263	0.254	0.984	0.0046	9.79e-04	0.881	GCCCAGACCAGCCTCCACTCC	GGAGTGGAGGCTGGTCTGGGC	False	.	.
342	chr1	19314280	19314507	227	226.9	0.4	17	0.165	0.163	0.971	0.0016	7.73e-02	0.834	ATAAACCAAGGTACCTTCCTC	GAGGAAGGTACCTTGGTTTAT	False	.	.
343	chr1	19337703	19337870	167	166.9	0.4	18	0.270	0.240	0.963	0.0096	2.41e-06	0.944	AACATGACCCCGGGAGGCTGC	GCAGCCTCCCGGGGTCATGTT	False	.	.
344	chr1	19487154	19487417	263	259.5	24.2	17	0.233	0.160	0.961	0.0005	3.98e-01	0.895	CTTTGGGAGGCCGAGGTGGGC	GCCCACCTCGGCCTCCCAAAG	False	.	.
345	chr1	19550929	19551097	168	170.0	0.0	16	0.225	0.206	0.985	0.0018	1.33e-01	0.903	AGATTTCATGGACATTTATCA	TGATAAATGTCCATGAAATCT	False	.	.
346	chr1	19553470	19553791	321	321.0	0.1	16	0.092	0.199	0.968	0.0071	7.14e-05	0.498	GTGAAACCCCATCTCTACTAA	TTAGTAGAGATGGGGTTTCAC	False	.	.
347	chr1	19642876	19643169	293	267.7	34.5	17	0.139	0.119	0.972	0.2070	6.94e-121	0.940	CCAGGATCACACTGGAGGAGG	CCTCCTCCAGTGTGATCCTGG	False	.	.
348	chr1	19765941	19766201	260	260.0	0.3	16	0.294	0.247	0.981	0.0070	2.59e-04	0.893	ATCTAAGCTCATTCTCCAAAG	CTTTGGAGAATGAGCTTAGAT	False	.	.
349	chr1	19932848	19933100	252	578.0	2.7	19	0.407	0.150	0.969	0.0028	1.61e-02	0.784	TCATCATTATCACCATCACCA	TGGTGATGGTGATAATGATGA	False	.	.
350	chr1	20149254	20149441	187	189.6	10.8	18	0.306	0.297	0.965	0.0046	2.16e-03	0.915	GAGAGGGTGTGGGTCCCCCTC	GAGGGGGACCCACACCCTCTC	False	.	.
351	chr1	20165665	20165789	124	134.0	3.7	17	0.163	0.199	0.979	0.0094	1.86e-06	0.867	ACACATGCACACAGGCACACG	CGTGTGCCTGTGTGCATGTGT	False	.	.
352	chr1	20254908	20255330	422	372.1	61.3	18	0.561	0.464	0.967	0.0027	1.99e-02	0.978	AAAAATTATCCAATAAAAATT	AATTTTTATTGGATAATTTTT	False	.	.
353	chr1	20294594	20294822	228	228.0	0.3	17	0.230	0.181	0.980	0.0029	5.67e-03	0.886	CTAATTTTGTATTTTTAGTAG	CTACTAAAAATACAAAATTAG	False	.	.
354	chr1	20351249	20351517	268	268.1	0.2	16	0.189	0.146	0.970	0.0012	4.74e-02	0.933	CAGGAGTTCGAGACCAGCCTG	CAGGCTGGTCTCGAACTCCTG	False	.	.
355	chr1	20453791	20454840	1049	1048.8	1.4	17	0.323	0.150	0.962	0.0225	5.67e-12	0.754	ACACAGACACACAGATACACA	TGTGTATCTGTGTGTCTGTGT	False	.	.
356	chr1	20573239	20573365	126	126.0	0.0	16	0.140	0.205	0.993	0.1045	2.30e-59	0.963	TATATATGTATATATATCACA	TGTGATATATATACATATATA	False	.	.
357	chr1	20695020	20695144	124	127.5	1.6	16	0.643	0.334	0.977	0.0094	4.73e-05	0.902	GACACACATGCACCCTCAGGC	GCCTGAGGGTGCATGTGTGTC	False	.	.
358	chr1	20733384	20733612	228	228.0	0.0	16	0.199	0.227	0.981	0.0003	7.11e-02	0.918	CAGTACAGCAAGGGTTTAAGA	TCTTAAACCCTTGCTGTACTG	False	.	.
359	chr1	20807851	20808031	180	180.0	0.0	16	0.292	0.265	0.976	0.0012	2.64e-01	0.898	AGCAATTTTCCTGCCTCAGCC	GGCTGAGGCAGGAAAATTGCT	False	.	.
360	chr1	20810262	20810574	312	312.0	0.0	16	0.175	0.153	0.974	0.0039	3.82e-02	0.803	ATCCCAGCACTTTGGGAGGCC	GGCCTCCCAAAGTGCTGGGAT	False	.	.
361	chr1	20821539	20821796	257	286.1	0.5	17	0.238	0.114	0.984	0.0000	4.49e-01	0.954	CACCATCTTCCCTATTATGTA	TACATAATAGGGAAGATGGTG	False	.	.
362	chr1	20892865	20893001	136	136.0	0.0	17	0.259	0.189	0.990	0.0000	8.18e-01	0.951	CATGATCATGCCACTGCACTC	GAGTGCAGTGGCATGATCATG	False	.	.
363	chr1	20981473	20981830	357	283.4	17.5	18	0.610	0.181	0.988	0.0240	2.42e-12	0.910	ATACAGTATGTGCGTATACAT	ATGTATACGCACATACTGTAT	False	.	.
364	chr1	21035987	21036235	248	248.0	0.1	17	0.182	0.152	0.974	0.0044	4.30e-03	0.875	TCCTCTCTGCTGAGAGCTGCA	TGCAGCTCTCAGCAGAGAGGA	False	.	.
365	chr1	21159704	21159962	258	487.0	0.1	16	0.239	0.195	0.961	0.0007	1.29e-01	0.626	ATCCCAGCACTTTGGGAGGCC	GGCCTCCCAAAGTGCTGGGAT	False	.	.
366	chr1	21190883	21191052	169	180.6	13.1	17	0.710	0.302	0.968	0.0086	8.89e-06	0.942	CTAACCCACACCCAGCTCTAA	TTAGAGCTGGGTGTGGGTTAG	False	.	.
367	chr1	21266138	21266267	129	128.9	0.2	17	0.243	0.178	0.978	0.0005	3.85e-01	0.959	AGACACCCCTATCCCAGCAGC	GCTGCTGGGATAGGGGTGTCT	False	.	.
368	chr1	21336411	21336695	284	285.7	0.6	16	0.154	0.125	0.961	0.0014	1.02e-01	0.550	GAGTTCGAGACCAGGCTGGCC	GGCCAGCCTGGTCTCGAACTC	False	.	.
369	chr1	21374524	21374703	179	175.1	7.6	17	1.258	0.383	0.969	0.0296	1.61e-15	0.669	ATATATACACATATGTGTATA	TATACACATATGTGTATATAT	False	.	.
370	chr1	21554814	21554952	138	133.0	6.9	16	12.142	0.274	0.966	0.0031	4.31e-02	0.879	AGAGAAAGAAAGAAAGAAAGA	TCTTTCTTTCTTTCTTTCTCT	False	.	.
371	chr1	21808526	21808809	283	619.4	1.3	16	0.152	0.110	0.967	0.0002	4.48e-01	0.646	ATCTCTACTAAAAATACAAAA	TTTTGTATTTTTAGTAGAGAT	False	.	.
372	chr1	22158076	22158672	596	595.5	1.0	17	0.174	0.163	0.961	0.0029	1.11e-03	0.658	ATTCTCCTGCCTCAGCCTCCC	GGGAGGCTGAGGCAGGAGAAT	False	.	.
373	chr1	22227471	22227635	164	166.4	8.7	17	6.802	0.142	0.977	0.0025	1.93e-02	0.671	GAGAAAGAAAGAAAGAAAGAA	TTCTTTCTTTCTTTCTTTCTC	False	.	.
374	chr1	22271913	22272285	372	377.3	0.7	17	0.252	0.164	0.981	0.0026	3.91e-02	0.732	AATTAGTGAATAAATGAACAA	TTGTTCATTTATTCACTAATT	False	.	.
375	chr1	22333592	22334113	521	526.0	0.4	18	0.220	0.165	0.961	0.0040	2.02e-02	0.828	ACCCATCCATCCATCCATCCA	TGGATGGATGGATGGATGGGT	False	.	.
376	chr1	22336202	22337514	1312	1286.3	92.8	18	0.401	0.390	0.977	0.0050	1.02e-03	0.959	GTGATTGAGTGGATGGATGGA	TCCATCCATCCACTCAATCAC	False	.	.
377	chr1	22372508	22372762	254	254.0	0.1	18	0.198	0.172	0.983	0.0001	4.38e-01	0.916	CATGTTGGCCAGGCTGGTCTC	GAGACCAGCCTGGCCAACATG	False	.	.
378	chr1	22411767	22411938	171	157.2	8.6	16	0.463	0.106	0.985	0.0118	1.39e-06	0.862	ACCCATCCATCCATTCATCCA	TGGATGAATGGATGGATGGGT	False	.	.
379	chr1	22415951	22416213	262	261.9	0.2	16	0.236	0.105	0.975	0.0002	4.86e-01	0.910	AGGAGTTTGAGACCAGCCTGG	CCAGGCTGGTCTCAAACTCCT	False	.	.
380	chr1	22431244	22431349	105	149.7	61.6	16	0.650	0.382	0.973	0.1009	2.21e-61	0.870	ATATATTCAATATATACAATA	TATTGTATATATTGAATATAT	False	.	.
381	chr1	22442360	22442520	160	159.9	0.4	17	0.143	0.134	0.985	0.0024	5.59e-02	0.935	AAAATGATGGGTTTATATGGG	CCCATATAAACCCATCATTTT	False	.	.
382	chr1	22570439	22570533	94	139.7	37.3	17	0.950	0.141	0.976	0.1369	1.37e-79	0.947	GCCATAGAAGCTGAACGTGGA	TCCACGTTCAGCTTCTATGGC	True	1	EPHA8:0.17:3.08e-02(Skin_Sun_Exposed_Lower_leg)
383	chr1	22577758	22579509	1751	3026.1	17.7	16	2.757	0.256	0.962	0.0712	5.51e-38	0.776	ACATGCACACACATGCATACA	TGTATGCATGTGTGTGCATGT	False	.	.
384	chr1	22594001	22594259	258	258.0	0.4	16	0.312	0.269	0.966	0.0027	6.87e-02	0.879	AATCCCAGCACTTTGGGAGGC	GCCTCCCAAAGTGCTGGGATT	False	.	.
385	chr1	22634734	22634925	191	191.0	0.1	18	0.350	0.181	0.980	0.0010	9.16e-02	0.775	ACCCTGGAATGGGAAGCTCCT	AGGAGCTTCCCATTCCAGGGT	False	.	.
386	chr1	22659249	22659384	135	588.7	16.2	17	0.390	0.214	0.970	0.0095	5.80e-05	0.707	CCTCCATCCCTGCATCCATCC	GGATGGATGCAGGGATGGAGG	False	.	.
387	chr1	22733762	22733993	231	231.0	0.2	17	0.233	0.186	0.979	0.0001	4.13e-01	0.911	ACCAGGCCAAGAATCCAGTCC	GGACTGGATTCTTGGCCTGGT	False	.	.
388	chr1	22826621	22826961	340	339.9	0.3	18	0.287	0.144	0.969	0.0001	3.08e-01	0.691	CAGGTTCTTTCTGGATGTCCC	GGGACATCCAGAAAGAACCTG	False	.	.
389	chr1	22884326	22884534	208	294.0	0.1	17	0.304	0.204	0.963	0.0003	2.42e-01	0.803	AATCCCAGCACTTTGGGAGGC	GCCTCCCAAAGTGCTGGGATT	False	.	.
390	chr1	23224290	23224472	182	184.0	0.1	17	0.206	0.183	0.979	0.0000	4.56e-01	0.873	ATTAAAATGAAATCTTCACAA	TTGTGAAGATTTCATTTTAAT	False	.	.
391	chr1	23362544	23362844	300	593.0	0.1	16	0.193	0.211	0.970	0.0087	1.77e-04	0.508	CTCCGGCTGAAGCTTTTCCCA	TGGGAAAAGCTTCAGCCGGAG	False	.	.
392	chr1	23703577	23703925	348	383.5	37.4	16	0.327	0.424	0.966	0.0321	3.78e-15	0.916	ATATATAATATATAAATATAT	ATATATTTATATATTATATAT	False	.	.
393	chr1	23710528	23711314	786	863.8	21.7	16	0.181	0.159	0.991	0.0031	2.12e-03	0.913	TCCTTCACGAACCTGAATCCA	TGGATTCAGGTTCGTGAAGGA	False	.	.
394	chr1	23780976	23781474	498	854.0	0.2	17	0.267	0.148	0.960	0.0020	9.75e-03	0.494	ACTAAAAATACAAAAATTAGC	GCTAATTTTTGTATTTTTAGT	False	.	.
395	chr1	23783285	23783430	145	146.1	0.8	17	0.294	0.194	0.990	0.0014	1.27e-01	0.955	ACACATATATGTGTATATATA	TATATATACACATATATGTGT	False	.	.
396	chr1	23829960	23830093	133	132.4	0.8	18	0.323	0.210	0.968	0.0731	1.40e-36	0.911	TAAATAAAATAAAATATAATA	TATTATATTTTATTTTATTTA	False	.	.
397	chr1	23836713	23837905	1192	1295.0	13.9	18	0.206	0.153	0.992	0.0039	3.85e-03	0.969	AGGAAGTGCTGGGAAGGGAAG	CTTCCCTTCCCAGCACTTCCT	False	.	.
398	chr1	23953773	23954091	318	318.0	0.1	18	0.171	0.182	0.968	0.0024	1.27e-02	0.895	GCCAGGCTGGTCTTGAACTCC	GGAGTTCAAGACCAGCCTGGC	False	.	.
399	chr1	24085107	24085388	281	286.7	3.6	17	0.808	0.218	0.967	0.0040	1.71e-02	0.824	ATTCATCCATGTATCCACCTG	CAGGTGGATACATGGATGAAT	False	.	.
400	chr1	24162694	24162957	263	240.9	12.8	18	0.898	0.188	0.966	0.0060	3.65e-03	0.689	AGAAAGAAAGAAAGAAAGAAA	TTTCTTTCTTTCTTTCTTTCT	False	.	.
401	chr1	24475200	24475408	208	265.9	0.2	17	nan	0.176	0.978	0.0144	4.46e-06	0.779	AAAAAATTAATGAGAACAAGA	TCTTGTTCTCATTAATTTTTT	False	.	.
402	chr1	24487576	24487702	126	132.4	1.3	17	0.284	0.290	0.968	0.0116	1.44e-06	0.963	CTTCCCTTCCTTTCTTCCTTC	GAAGGAAGAAAGGAAGGGAAG	False	.	.
403	chr1	24511342	24511558	216	215.9	0.2	16	0.176	0.157	0.970	0.0000	4.22e-01	0.735	GTCGTGGGTGTTCTTAATCAA	TTGATTAAGAACACCCACGAC	False	.	.
404	chr1	24693527	24693786	259	259.0	0.0	16	0.147	0.146	0.974	0.0080	9.02e-04	0.846	AACCCCGTCTCTACTAAAAAT	ATTTTTAGTAGAGACGGGGTT	False	.	.
405	chr1	24721975	24722106	131	131.0	0.1	16	0.228	0.203	0.983	0.0000	6.59e-01	0.918	CACCAATGGACACTCTGTATC	GATACAGAGTGTCCATTGGTG	False	.	.
406	chr1	24873496	24873666	170	172.4	8.6	18	0.271	0.137	0.987	0.0454	1.94e-23	0.954	ATATGCATCATATATAAGCAT	ATGCTTATATATGATGCATAT	False	.	.
407	chr1	24907618	24908338	720	719.2	5.1	18	0.336	0.184	0.975	0.0084	3.62e-05	0.729	GTGTTGTAGAGGTTTAGATCA	TGATCTAAACCTCTACAACAC	False	.	.
408	chr1	25194175	25194413	238	238.1	0.2	18	0.225	0.215	0.976	0.0016	1.09e-01	0.907	CATGCTCACACACACTCCCAC	GTGGGAGTGTGTGTGAGCATG	False	.	.
409	chr1	25529238	25529515	277	1241.1	2.2	18	0.255	0.149	0.968	0.0063	2.69e-05	0.542	ACACACAACACATATACACAA	TTGTGTATATGTGTTGTGTGT	False	.	.
410	chr1	25533502	25533632	130	130.0	0.3	17	0.265	0.200	0.979	0.0017	1.20e-01	0.940	CCAAGTAGCTGGGACTACAGG	CCTGTAGTCCCAGCTACTTGG	False	.	.
411	chr1	25590831	25591042	211	209.1	9.0	17	0.225	0.214	0.988	0.0088	1.16e-04	0.975	GTGTGCGGTCAGACCCAGTTA	TAACTGGGTCTGACCGCACAC	False	.	.
412	chr1	25735420	25735559	139	139.0	0.0	18	0.113	0.113	0.985	0.0008	1.56e-01	0.904	ACATATATACATACACATATA	TATATGTGTATGTATATATGT	False	.	.
413	chr1	25744424	25744611	187	186.9	0.2	18	0.188	0.172	0.971	0.0059	1.11e-04	0.892	CTCCCTTCTGGTAATAGATTC	GAATCTATTACCAGAAGGGAG	False	.	.
414	chr1	25880611	25880758	147	147.0	0.2	17	0.113	0.133	0.972	0.0006	3.85e-01	0.867	CTCCTACTGCACCGTGCTCCC	GGGAGCACGGTGCAGTAGGAG	False	.	.
415	chr1	26006769	26006925	156	156.0	0.0	17	0.273	0.223	0.969	0.0006	2.41e-01	0.836	GACCAGCTGGTCCCTTGACAC	GTGTCAAGGGACCAGCTGGTC	False	.	.
416	chr1	26149311	26149483	172	171.9	0.2	16	0.244	0.239	0.983	0.0030	5.30e-03	0.935	CTGTGGATTCCCTGATCCCTC	GAGGGATCAGGGAATCCACAG	False	.	.
417	chr1	26210239	26210433	194	203.0	0.0	16	0.192	0.167	0.992	0.0013	1.34e-01	0.916	GACAGTGGTTGCCATGGACCC	GGGTCCATGGCAACCACTGTC	False	.	.
418	chr1	26576553	26576828	275	889.8	0.6	18	0.307	0.181	0.963	0.0047	4.43e-05	0.470	CCCAAAGTGCTGGGATTACAG	CTGTAATCCCAGCACTTTGGG	False	.	.
419	chr1	26684001	26684284	283	283.1	0.2	16	0.154	0.146	0.961	0.0056	2.40e-04	0.887	CTCCTAGTAGCTGGGACTACA	TGTAGTCCCAGCTACTAGGAG	False	.	.
420	chr1	26846110	26846232	122	135.4	1.7	17	0.332	0.287	0.975	0.0037	4.43e-03	0.874	ATATATACACATATATCTATA	TATAGATATATGTGTATATAT	False	.	.
421	chr1	26916868	26917578	710	767.0	0.1	17	0.144	0.131	0.965	0.0087	4.52e-05	0.559	CCTGAGGTCAGGAGTTCGAGA	TCTCGAACTCCTGACCTCAGG	False	.	.
422	chr1	26944541	26944987	446	827.0	0.1	17	0.116	0.133	0.963	0.0089	2.26e-05	0.518	GAGTTTGAGACCAGCCTGGCC	GGCCAGGCTGGTCTCAAACTC	False	.	.
423	chr1	26947496	26948066	570	570.0	0.1	17	0.166	0.147	0.966	0.0002	2.11e-01	0.582	AATCCCAGCACTTTGGGAGGC	GCCTCCCAAAGTGCTGGGATT	False	.	.
424	chr1	26964410	26964673	263	263.0	0.0	18	0.227	0.195	0.982	0.0027	1.96e-02	0.914	CCTGGCCAACATGGTGAAACC	GGTTTCACCATGTTGGCCAGG	False	.	.
425	chr1	27356110	27356386	276	276.0	0.0	16	0.175	0.124	0.987	0.0024	3.24e-02	0.863	TCATCACCTGACTTGGGCTCA	TGAGCCCAAGTCAGGTGATGA	False	.	.
426	chr1	27373589	27373880	291	290.9	0.5	17	0.175	0.163	0.963	0.0058	6.13e-04	0.918	AGGATTAGGAGAAGGGCCTGG	CCAGGCCCTTCTCCTAATCCT	False	.	.
427	chr1	27483069	27483374	305	437.0	0.1	16	0.144	0.121	0.966	0.0026	4.84e-03	0.753	AACCCCATCTCTACTAAAAAT	ATTTTTAGTAGAGATGGGGTT	False	.	.
428	chr1	27489251	27489540	289	291.9	2.8	16	0.382	0.284	0.990	0.0055	2.90e-04	0.919	GGCCCCGGCCTGCTAAATTGA	TCAATTTAGCAGGCCGGGGCC	False	.	.
429	chr1	27608856	27609016	160	162.4	54.2	16	0.836	0.663	0.976	0.0508	1.96e-28	0.973	GAAGACACACACACACACACA	TGTGTGTGTGTGTGTGTCTTC	False	.	.
430	chr1	27668925	27669246	321	291.3	9.1	16	0.289	0.140	0.968	0.0084	2.20e-06	0.889	CCCTTACCTGCATCCTTACCC	GGGTAAGGATGCAGGTAAGGG	False	.	.
431	chr1	27707558	27708154	596	595.9	0.2	16	0.128	0.132	0.971	0.0038	9.48e-03	0.618	CCTCCCAAAGTGCTGGGATTA	TAATCCCAGCACTTTGGGAGG	True	1	RP1-159A19.3:0.17:3.20e-02(Thyroid)
432	chr1	27715174	27715490	316	830.9	0.2	17	0.208	0.139	0.964	0.0053	4.23e-04	0.406	GCTTGAGCCACCACTCCCGAC	GTCGGGAGTGGTGGCTCAAGC	False	.	.
433	chr1	27786384	27786542	158	158.0	0.1	17	0.178	0.154	0.985	0.0007	1.79e-01	0.931	AACTAGTATCCTCTGCCCACC	GGTGGGCAGAGGATACTAGTT	False	.	.
434	chr1	28194210	28194363	153	152.8	0.4	17	0.221	0.180	0.974	0.0045	1.60e-03	0.980	AGCCTGGGGGAGATGGGGACA	TGTCCCCATCTCCCCCAGGCT	False	.	.
435	chr1	28225026	28225189	163	157.9	19.6	16	0.149	0.149	0.978	0.0080	1.01e-04	0.947	TTTTACTAATTGTCCCAAAAA	TTTTTGGGACAATTAGTAAAA	True	2	PTAFR:0.20:3.37e-03(Skin_Not_Sun_Exposed_Suprapubic);PTAFR:0.20:5.76e-03(Esophagus_Mucosa)
436	chr1	28552287	28552414	127	128.9	0.9	17	0.204	0.156	0.970	0.0175	6.91e-09	0.949	ACACACATACACATATATATA	TATATATATGTGTATGTGTGT	False	.	.
437	chr1	28612436	28612585	149	149.0	0.7	16	0.279	0.349	0.963	0.0310	3.29e-14	0.890	AAATTATATATAAATATATAT	ATATATATTTATATATAATTT	False	.	.
438	chr1	28614280	28614511	231	231.0	0.1	16	0.231	0.226	0.969	0.0008	1.88e-01	0.898	GTTGGTCAGGCTGGTCTCAAA	TTTGAGACCAGCCTGACCAAC	False	.	.
439	chr1	28728364	28728509	145	145.0	0.1	17	0.265	0.174	0.979	0.0000	3.06e-01	0.951	AAGTACTGTGGAAACCAAAAT	ATTTTGGTTTCCACAGTACTT	False	.	.
440	chr1	28962608	28962736	128	128.0	0.0	17	0.125	0.119	0.997	0.0190	3.76e-10	0.982	ACAGAAAGTTCTAACCTAGTC	GACTAGGTTAGAACTTTCTGT	False	.	.
441	chr1	29686719	29686939	220	231.2	13.6	18	0.184	0.184	0.970	0.0029	1.03e-02	0.470	GGGAGGTGCATGGAGATGGAC	GTCCATCTCCATGCACCTCCC	False	.	.
442	chr1	29773986	29774217	231	232.2	3.1	18	0.381	0.211	0.977	0.0018	2.07e-01	0.948	ATATATAATATATAAATATAT	ATATATTTATATATTATATAT	False	.	.
443	chr1	29803886	29804033	147	150.6	1.0	19	0.654	0.094	0.977	0.0001	1.39e-01	0.857	ATGTGTGTATGTTTGTATGTA	TACATACAAACATACACACAT	False	.	.
444	chr1	29859203	29859453	250	250.0	0.1	18	0.404	0.256	0.967	0.0051	4.29e-03	0.650	CAGGGAGATGTACCTGTGAGA	TCTCACAGGTACATCTCCCTG	False	.	.
445	chr1	29893137	29893342	205	205.0	0.2	18	0.283	0.218	0.968	0.0064	2.71e-04	0.902	AGGGGCTGCTGCTATGATGGG	CCCATCATAGCAGCAGCCCCT	False	.	.
446	chr1	29982745	29982987	242	242.0	0.0	18	0.150	0.125	0.995	0.0023	2.49e-01	0.895	ATTGTAAAATGCACCAATCAG	CTGATTGGTGCATTTTACAAT	False	.	.
447	chr1	29985748	29985949	201	201.0	0.1	18	0.190	0.202	0.972	0.0014	1.45e-01	0.800	TATGGAGGATTCACCACCAGA	TCTGGTGGTGAATCCTCCATA	False	.	.
448	chr1	30184349	30184590	241	233.0	17.4	18	0.261	0.288	0.973	0.0132	4.28e-07	0.887	GAAGGACAGGGAGAGGAGGAA	TTCCTCCTCTCCCTGTCCTTC	False	.	.
449	chr1	30191395	30191652	257	250.9	53.1	18	0.376	0.364	0.963	0.1604	2.59e-89	0.867	CATCAGAGCAGCAGCCCCTCC	GGAGGGGCTGCTGCTCTGATG	False	.	.
450	chr1	30216719	30216947	228	420.8	7.0	18	0.292	0.138	0.976	0.0095	1.48e-04	0.681	ATACGTGTGTGCATGCATGTG	CACATGCATGCACACACGTAT	False	.	.
451	chr1	30225140	30225433	293	293.2	0.4	18	0.351	0.249	0.984	0.0000	5.32e-01	0.838	GAGATGTGGTTTCCAGTAACC	GGTTACTGGAAACCACATCTC	False	.	.
452	chr1	30270497	30270822	325	325.0	0.0	17	0.247	0.189	0.967	0.0028	2.91e-02	0.855	AGGCAGGTAGGAGGTGAGCAG	CTGCTCACCTCCTACCTGCCT	False	.	.
453	chr1	30283591	30283763	172	216.9	0.3	17	0.234	0.200	0.961	0.0035	8.19e-02	0.755	CCACGAGGACCCCAGCAGGAG	CTCCTGCTGGGGTCCTCGTGG	False	.	.
454	chr1	30338546	30339160	614	613.3	1.8	19	0.205	0.161	0.972	0.0090	4.35e-05	0.648	ATGGTGATGGTGATGATGATG	CATCATCATCACCATCACCAT	False	.	.
455	chr1	30375542	30376097	555	512.9	27.2	17	0.333	0.213	0.969	0.0009	1.26e-01	0.953	TCACCCTGAGCTGTGGTTGGA	TCCAACCACAGCTCAGGGTGA	False	.	.
456	chr1	30380012	30380307	295	295.0	0.0	17	0.266	0.171	0.965	0.0067	4.05e-03	0.542	CCTCCAGTGCCCAGCTCCTGC	GCAGGAGCTGGGCACTGGAGG	False	.	.
457	chr1	30452220	30452489	269	269.0	0.0	17	0.186	0.172	0.978	0.0000	4.07e-01	0.747	TCACCTATGACCTACACATCA	TGATGTGTAGGTCATAGGTGA	False	.	.
458	chr1	30488709	30488840	131	639.9	0.5	17	0.919	0.157	0.967	0.0093	1.74e-04	0.629	AGTAATGATGATGATGGTGAT	ATCACCATCATCATCATTACT	False	.	.
459	chr1	30519159	30519822	663	671.4	53.3	18	0.653	0.137	0.964	0.0054	3.29e-04	0.685	TCATCATCATCCTCTCCATCA	TGATGGAGAGGATGATGATGA	False	.	.
460	chr1	30598065	30598244	179	179.0	0.0	18	0.672	0.152	0.988	0.0037	1.04e-02	0.921	AAAGCACTGTTTACCACGGAC	GTCCGTGGTAAACAGTGCTTT	False	.	.
461	chr1	30692705	30692918	213	214.9	0.3	16	0.279	0.300	0.965	0.0053	6.80e-04	0.735	AGAGAAGAGAGGAAGGAGAAA	TTTCTCCTTCCTCTCTTCTCT	False	.	.
462	chr1	30702924	30703183	259	325.3	4.4	16	0.442	0.170	0.973	0.0018	1.07e-02	0.573	ATCCATCATCCATCCATCCAT	ATGGATGGATGGATGATGGAT	False	.	.
463	chr1	30771917	30772238	321	320.9	0.4	16	0.292	0.224	0.973	0.0004	1.19e-01	0.876	ATGTTGCCCAGGCTGGTCTCA	TGAGACCAGCCTGGGCAACAT	False	.	.
464	chr1	30773158	30773478	320	293.2	27.8	16	0.233	0.203	0.994	0.0097	1.23e-04	0.938	CTCTCACAGTGGCACGGACCC	GGGTCCGTGCCACTGTGAGAG	False	.	.
465	chr1	30781171	30781349	178	179.2	1.7	17	0.471	0.309	0.971	0.0021	5.67e-02	0.928	ACCTCCACAGTGGAGTGGAGT	ACTCCACTCCACTGTGGAGGT	False	.	.
466	chr1	30799819	30800194	375	390.9	11.1	17	1.262	0.243	0.969	0.0082	2.06e-04	0.769	CTTTCCCTCCCTCTCTCCCTC	GAGGGAGAGAGGGAGGGAAAG	False	.	.
467	chr1	30959403	30959611	208	208.0	0.0	18	0.131	0.146	0.986	0.0038	5.52e-04	0.907	CAATTAATGTAACATACCACA	TGTGGTATGTTACATTAATTG	False	.	.
468	chr1	30970617	30970769	152	154.0	0.1	18	0.095	0.116	0.989	0.0018	8.62e-03	0.924	ATTTACATACCCAATAACTCA	TGAGTTATTGGGTATGTAAAT	False	.	.
469	chr1	31067114	31067261	147	150.1	5.5	18	0.362	0.184	0.971	0.0392	2.55e-20	0.938	ATATATACACATATATACATA	TATGTATATATGTGTATATAT	False	.	.
470	chr1	31438396	31438711	315	316.0	0.8	16	0.716	0.110	0.971	0.0018	2.21e-02	0.786	CCAGGCTGGAGTGCAGTGGCA	TGCCACTGCACTCCAGCCTGG	False	.	.
471	chr1	31578207	31579080	873	879.1	5.5	16	0.348	0.336	0.971	0.0045	2.27e-03	0.887	AGACATCACACACACACACAC	GTGTGTGTGTGTGTGATGTCT	False	.	.
472	chr1	31707252	31707379	127	158.7	8.5	17	0.430	0.232	0.973	0.0502	3.22e-25	0.913	AAAAGAAAAGAAAAGAAAAGG	CCTTTTCTTTTCTTTTCTTTT	False	.	.
473	chr1	31803765	31803894	129	128.8	0.7	16	0.328	0.254	0.975	0.0105	3.79e-05	0.888	AGGAGGAGGAGGAGGGAAAGA	TCTTTCCCTCCTCCTCCTCCT	False	.	.
474	chr1	31859248	31859365	117	119.6	4.1	16	0.246	0.211	0.980	0.0015	1.62e-01	0.856	ATCATCTATCTTATGTATCTA	TAGATACATAAGATAGATGAT	False	.	.
475	chr1	31964784	31965068	284	1536.0	0.4	16	0.111	0.108	0.964	0.0019	5.68e-03	0.512	CAAAGTGCTGGGATTACAGGC	GCCTGTAATCCCAGCACTTTG	False	.	.
476	chr1	32026968	32027219	251	251.0	0.0	16	0.237	0.173	0.986	0.0000	5.78e-02	0.607	AATCCCAGCAGTTTGGGAGGC	GCCTCCCAAACTGCTGGGATT	False	.	.
477	chr1	32134944	32135235	291	291.0	0.0	17	0.293	0.258	0.971	0.0043	2.02e-03	0.800	CCCAGGCTGGAGTGCAGTGGC	GCCACTGCACTCCAGCCTGGG	False	.	.
478	chr1	32356595	32356746	151	151.7	1.4	16	0.290	0.262	0.973	0.0022	8.78e-03	0.887	AAAGAAAAAGGAAAGTAAGGA	TCCTTACTTTCCTTTTTCTTT	False	.	.
479	chr1	32446985	32447311	326	326.0	0.1	16	0.143	0.145	0.964	0.0030	5.50e-03	0.851	ATTCTCCTGCCTCAGCCTCCC	GGGAGGCTGAGGCAGGAGAAT	False	.	.
480	chr1	32471684	32472121	437	437.3	1.2	16	0.105	0.105	0.971	0.0013	1.97e-02	0.921	ACCATCATCACCAGTACCATC	GATGGTACTGGTGATGATGGT	False	.	.
481	chr1	32606601	32606739	138	138.0	0.1	18	0.201	0.192	0.976	0.0000	3.96e-01	0.943	CAGAACAGCTCTCAGGAGACC	GGTCTCCTGAGAGCTGTTCTG	False	.	.
482	chr1	32658889	32659094	205	203.2	0.6	18	0.152	0.153	0.966	0.0556	6.38e-28	0.816	GCATGTAGTTTTACATATACA	TGTATATGTAAAACTACATGC	False	.	.
483	chr1	32696320	32696569	249	248.9	0.4	17	0.195	0.194	0.962	0.0015	1.45e-01	0.668	AATCGCATGAACTGGGGGACA	TGTCCCCCAGTTCATGCGATT	False	.	.
484	chr1	33123591	33124170	579	578.9	0.3	17	0.211	0.140	0.962	0.0024	1.71e-02	0.609	GAGGTCAGGAGTTTGAGACCA	TGGTCTCAAACTCCTGACCTC	False	.	.
485	chr1	33224501	33224691	190	190.0	0.0	16	0.102	0.117	0.993	0.0024	1.64e-02	0.906	AAGAGATCTATAAGAGATAAC	GTTATCTCTTATAGATCTCTT	False	.	.
486	chr1	33250744	33250905	161	169.5	6.4	16	0.277	0.218	0.974	0.0125	6.41e-08	0.720	CTTCTTCTTCCTTCTTTCTTC	GAAGAAAGAAGGAAGAAGAAG	False	.	.
487	chr1	33271699	33271830	131	131.0	0.0	17	0.168	0.109	0.994	0.0041	1.99e-02	0.972	CCCAGATGCTCCTGCAGACAC	GTGTCTGCAGGAGCATCTGGG	False	.	.
488	chr1	33441445	33441642	197	197.0	0.4	18	0.417	0.148	0.967	0.0064	2.20e-04	0.777	CTTTCTCCTCCTTCTTCCTTC	GAAGGAAGAAGGAGGAGAAAG	False	.	.
489	chr1	33494522	33494750	228	709.9	0.2	17	0.108	0.103	0.973	0.0024	1.53e-01	0.385	CCTGGACCACACAGCACAAAC	GTTTGTGCTGTGTGGTCCAGG	False	.	.
490	chr1	33706764	33706901	137	135.5	4.5	19	0.564	0.212	0.964	0.0046	8.45e-03	0.800	CGCACGCACAAACACATGCAC	GTGCATGTGTTTGTGCGTGCG	False	.	.
491	chr1	33790660	33790865	205	207.0	6.4	18	0.308	0.143	0.994	0.0145	1.32e-07	0.756	ATAGATGATACACAGATAGAT	ATCTATCTGTGTATCATCTAT	False	.	.
492	chr1	33794740	33795222	482	472.5	39.4	18	0.146	0.136	0.970	0.0000	2.00e-01	0.851	CCTGTAGCAAGGTCTAGGTGA	TCACCTAGACCTTGCTACAGG	False	.	.
493	chr1	33796356	33796545	189	191.0	0.0	18	0.197	0.160	0.992	0.0021	5.75e-02	0.894	TAAGAAATTATAAAAGTATTA	TAATACTTTTATAATTTCTTA	False	.	.
494	chr1	33938223	33939340	1117	1129.0	10.0	17	0.158	0.136	0.965	0.0049	2.02e-03	0.724	ATGGGAAATGCCAAGTAAGCC	GGCTTACTTGGCATTTCCCAT	False	.	.
495	chr1	33952497	33952631	134	134.0	0.0	18	0.176	0.142	0.996	0.0222	1.14e-09	0.957	ATTCTGCCTCACCACCCTTTA	TAAAGGGTGGTGAGGCAGAAT	False	.	.
496	chr1	34275173	34275492	319	319.0	0.1	17	0.181	0.170	0.978	0.0030	2.80e-02	0.896	CCAGCATACAGTAGATGTCAA	TTGACATCTACTGTATGCTGG	False	.	.
497	chr1	34290548	34290772	224	226.0	0.2	16	0.162	0.142	0.993	0.0008	2.66e-01	0.908	ATGTAACTGGTGAGAGGTCAG	CTGACCTCTCACCAGTTACAT	False	.	.
498	chr1	34322947	34323516	569	568.2	7.1	17	0.140	0.150	0.962	0.0000	4.21e-01	0.707	CTCACTCCCATGCCTGGACAC	GTGTCCAGGCATGGGAGTGAG	False	.	.
499	chr1	34388632	34388773	141	143.1	6.0	18	0.246	0.246	0.989	0.0096	2.90e-05	0.756	ATTATTATATTATAATTATTA	TAATAATTATAATATAATAAT	False	.	.
500	chr1	34506019	34506203	184	184.0	0.0	19	0.134	0.127	0.995	0.0037	2.98e-03	0.958	ATATTTCCTTCTCTGACCCAT	ATGGGTCAGAGAAGGAAATAT	False	.	.
501	chr1	34671948	34672127	179	181.0	0.0	18	0.207	0.166	0.987	0.0053	3.30e-03	0.930	ATGTCTGCTGCTTTCAACAGA	TCTGTTGAAAGCAGCAGACAT	False	.	.
502	chr1	34741491	34741755	264	264.1	0.2	18	0.123	0.128	0.967	0.0041	2.25e-04	0.854	AGGCCCTCTGCTAGACCCAGC	GCTGGGTCTAGCAGAGGGCCT	False	.	.
503	chr1	34777606	34777983	377	440.8	61.5	17	0.327	0.188	0.983	0.0110	4.98e-07	0.981	AGCCTCCCACACCACCCCAGC	GCTGGGGTGGTGTGGGAGGCT	False	.	.
504	chr1	34936928	34937159	231	231.9	0.9	17	0.107	0.131	0.982	0.0009	1.02e-01	0.921	AAAAAAGAAGAAAAGCTGAAA	TTTCAGCTTTTCTTCTTTTTT	False	.	.
505	chr1	34947828	34948245	417	416.9	0.5	17	0.236	0.141	0.962	0.0055	1.37e-03	0.779	CCCAGTCTGGGAAGTGAGGAG	CTCCTCACTTCCCAGACTGGG	False	.	.
506	chr1	34992588	34992899	311	318.4	20.7	16	0.553	0.216	0.979	0.0270	8.86e-18	0.872	TTATAAACTATAAATATAAAA	TTTTATATTTATAGTTTATAA	False	.	.
507	chr1	34994900	34995125	225	214.0	15.5	16	2.467	0.111	0.985	0.0386	6.15e-21	0.801	ATATACTTACATACGTATATA	TATATACGTATGTAAGTATAT	False	.	.
508	chr1	35260186	35260588	402	603.5	78.3	17	0.149	0.151	0.997	0.1370	5.06e-77	0.984	TAACTTACTACTTCTGTAGTA	TACTACAGAAGTAGTAAGTTA	False	.	.
509	chr1	35352198	35352448	250	243.8	3.0	16	0.770	0.557	0.984	0.0241	4.10e-13	0.892	GCGCTAATTTTTAAATTATTA	TAATAATTTAAAAATTAGCGC	False	.	.
510	chr1	35590847	35591059	212	212.0	0.0	16	0.197	0.191	0.970	0.0030	1.81e-02	0.901	CACTGCTCGTGTACACAGTGG	CCACTGTGTACACGAGCAGTG	False	.	.
511	chr1	35640558	35640778	220	216.7	12.8	17	0.233	0.216	0.980	0.0185	1.57e-10	0.912	CATTACTAGCGACACCAGGAA	TTCCTGGTGTCGCTAGTAATG	False	.	.
512	chr1	35840323	35840597	274	273.0	3.9	16	0.197	0.176	0.970	0.0019	1.94e-02	0.887	CCAAAGTGCTGGGATTACAGG	CCTGTAATCCCAGCACTTTGG	False	.	.
513	chr1	35888991	35889126	135	120.1	17.8	17	0.150	0.154	0.970	0.1168	9.80e-64	0.978	TCATCAAGGACATCCCATTCA	TGAATGGGATGTCCTTGATGA	False	.	.
514	chr1	35971025	35971161	136	136.6	3.9	16	0.437	0.250	0.970	0.0023	7.19e-03	0.926	ATAAATTATAAATAATATATA	TATATATTATTTATAATTTAT	False	.	.
515	chr1	36318504	36318814	310	310.0	0.1	16	0.105	0.114	0.966	0.0059	6.50e-04	0.882	TCTCTACTAAAAATACAAAAA	TTTTTGTATTTTTAGTAGAGA	False	.	.
516	chr1	36509503	36509756	253	254.9	0.3	17	0.330	0.226	0.970	0.0199	4.53e-09	0.883	TGAAACCCCATCTCTACTAAA	TTTAGTAGAGATGGGGTTTCA	False	.	.
517	chr1	36514707	36514849	142	142.0	0.0	17	0.211	0.219	0.965	0.0004	1.33e-01	0.864	CCACGAGCGCGTGATCCTCCA	TGGAGGATCACGCGCTCGTGG	False	.	.
518	chr1	36613682	36613916	234	255.9	0.3	18	0.285	0.256	0.986	0.0040	3.29e-02	0.900	CAGACACACTGACATACACAC	GTGTGTATGTCAGTGTGTCTG	False	.	.
519	chr1	36635406	36635543	137	137.6	0.6	17	0.307	0.195	0.983	0.0146	1.59e-06	0.873	ATACAAACACGCACACACACA	TGTGTGTGTGCGTGTTTGTAT	False	.	.
520	chr1	36655210	36655619	409	409.0	0.0	17	0.182	0.152	0.986	0.0103	1.02e-06	0.847	ATATATCATCTCATTTAATCC	GGATTAAATGAGATGATATAT	False	.	.
521	chr1	36673494	36673682	188	188.0	0.1	18	0.148	0.144	0.994	0.0003	4.12e-01	0.937	TACACGAGAGAAGGGGACAGA	TCTGTCCCCTTCTCTCGTGTA	False	.	.
522	chr1	36715909	36716044	135	131.3	10.4	18	0.132	0.135	0.990	0.0000	9.29e-01	0.954	ACAAGGGCCTGGTGAAGTTGG	CCAACTTCACCAGGCCCTTGT	False	.	.
523	chr1	36740597	36740775	178	152.1	23.5	17	0.252	0.151	0.977	0.1370	2.46e-81	0.965	GGGTCTGGGGCTGAAGCCTCA	TGAGGCTTCAGCCCCAGACCC	False	.	.
524	chr1	36743797	36743995	198	198.0	0.0	17	0.116	0.097	0.988	0.0004	6.38e-02	0.882	CACAAGTGATCACATGACCCA	TGGGTCATGTGATCACTTGTG	False	.	.
525	chr1	36762149	36762656	507	550.9	0.6	17	0.329	0.260	0.967	0.0010	1.29e-01	0.713	GACACCCAAACACAGACACAC	GTGTGTCTGTGTTTGGGTGTC	False	.	.
526	chr1	36987193	36987337	144	138.6	16.8	17	0.172	0.163	0.997	0.0011	1.74e-01	0.975	CGATTCCATGTCTGCTCAGCA	TGCTGAGCAGACATGGAATCG	False	.	.
527	chr1	37128263	37128350	87	155.9	46.0	18	0.241	0.263	0.970	0.1113	2.02e-62	0.994	ACAGTTCCCACTCCCCGCCAC	GTGGCGGGGAGTGGGAACTGT	False	.	.
528	chr1	37309130	37309260	130	130.0	0.0	16	0.364	0.196	0.977	0.0003	2.77e-01	0.868	AATCTTCCCTGTTTGGTTCAT	ATGAACCAAACAGGGAAGATT	False	.	.
529	chr1	37402299	37402554	255	255.1	0.2	16	0.325	0.226	0.975	0.0029	8.51e-02	0.894	AGGAGTTCAAGACAAGCCTGG	CCAGGCTTGTCTTGAACTCCT	False	.	.
530	chr1	37462163	37462444	281	281.0	0.0	17	0.091	0.100	0.978	0.0003	2.10e-01	0.501	AGTGATCCTCCTGCCTTGGCC	GGCCAAGGCAGGAGGATCACT	False	.	.
531	chr1	37519143	37519425	282	358.3	2.0	18	0.283	0.225	0.970	0.0026	7.90e-03	0.615	ACCTTAAGAGCTGTAACACTC	GAGTGTTACAGCTCTTAAGGT	False	.	.
532	chr1	37937362	37937624	262	262.0	0.2	18	0.152	0.159	0.962	0.0022	3.80e-02	0.867	AAAGTGCTGGGATTACAGGCG	CGCCTGTAATCCCAGCACTTT	False	.	.
533	chr1	38200925	38201119	194	194.0	0.0	18	0.169	0.142	0.985	0.0000	9.55e-01	0.870	GACTGGTTATTTATGAACAAC	GTTGTTCATAAATAACCAGTC	False	.	.
534	chr1	38468243	38468502	259	259.0	0.1	16	0.203	0.201	0.968	0.0000	7.57e-01	0.859	CGGCCTCCCAAAATGCTGGGA	TCCCAGCATTTTGGGAGGCCG	False	.	.
535	chr1	38696266	38696388	122	131.8	12.5	18	0.163	0.128	0.992	0.0032	1.64e-03	0.963	GCAAAGCCCATTCTCTCCACA	TGTGGAGAGAATGGGCTTTGC	False	.	.
536	chr1	38841872	38842178	306	305.9	0.2	17	0.154	0.128	0.966	0.0008	1.74e-01	0.910	GGGGTTTCACTGTGTTAGCCA	TGGCTAACACAGTGAAACCCC	False	.	.
537	chr1	39088156	39088387	231	230.9	0.2	19	0.315	0.180	0.968	0.0006	7.33e-02	0.734	CGGGCCAGGCGCGGTGGCTCA	TGAGCCACCGCGCCTGGCCCG	False	.	.
538	chr1	39296728	39296864	136	143.7	9.3	16	0.559	0.149	0.988	0.0369	1.44e-19	0.944	AAGGAAGGAAGGAAAAGAAAG	CTTTCTTTTCCTTCCTTCCTT	False	.	.
539	chr1	39477012	39477134	122	143.7	17.4	19	0.592	0.304	0.966	0.0488	3.75e-23	0.962	ACACATATATACACTTAGTGT	ACACTAAGTGTATATATGTGT	False	.	.
540	chr1	39504132	39504993	861	1150.9	125.5	19	0.213	0.111	0.961	0.1556	4.36e-86	0.773	GTAATGGTGGGGAGAGGGTCA	TGACCCTCTCCCCACCATTAC	False	.	.
541	chr1	39611249	39611726	477	501.7	1.0	17	0.164	0.154	0.970	0.0000	3.32e-01	0.739	AAAAGTTCTCCAAGTCCCCAC	GTGGGGACTTGGAGAACTTTT	False	.	.
542	chr1	39696006	39696387	381	383.9	0.2	18	0.258	0.186	0.969	0.0004	1.42e-01	0.569	AAAAACAAACAAACAAACAAA	TTTGTTTGTTTGTTTGTTTTT	False	.	.
543	chr1	39698481	39698623	142	142.0	0.1	18	0.187	0.179	0.984	0.0017	6.63e-02	0.943	CATCTGCATTTTGCTCCTCCA	TGGAGGAGCAAAATGCAGATG	False	.	.
544	chr1	39813393	39813524	131	159.0	5.8	17	2.763	0.172	0.971	0.0240	2.83e-13	0.850	CACACTATATATATACACACA	TGTGTGTATATATATAGTGTG	False	.	.
545	chr1	39819454	39819595	141	140.3	8.3	17	0.438	0.327	0.991	0.0126	7.59e-10	0.931	CCTCCCACCAACAAAGGCGTC	GACGCCTTTGTTGGTGGGAGG	False	.	.
546	chr1	39964633	39964825	192	193.4	1.1	18	0.479	0.255	0.964	0.0232	3.73e-11	0.942	ACACACCCCATTCACACACAC	GTGTGTGTGAATGGGGTGTGT	False	.	.
547	chr1	40008331	40008593	262	241.4	30.6	17	0.121	0.132	0.984	0.0501	1.75e-25	0.952	AAAAAATAAAATAAAATAAAA	TTTTATTTTATTTTATTTTTT	False	.	.
548	chr1	40029025	40029277	252	253.9	0.4	16	0.222	0.207	0.972	0.0004	4.57e-01	0.900	AGACCAGCCTGGCCAACATGG	CCATGTTGGCCAGGCTGGTCT	False	.	.
549	chr1	40090332	40090495	163	164.7	0.6	17	0.494	0.233	0.989	0.0021	1.02e-01	0.838	ACACATACATAGACATATATA	TATATATGTCTATGTATGTGT	False	.	.
550	chr1	40134738	40134867	129	128.9	0.5	19	0.459	0.182	0.986	0.0000	9.77e-01	0.849	CTCATACTAAGAATCACTTGA	TCAAGTGATTCTTAGTATGAG	False	.	.
551	chr1	40143959	40144090	131	133.0	0.0	19	0.154	0.165	0.987	0.0023	1.39e-02	0.863	CCCAAATCAGCCCTGCAGGGG	CCCCTGCAGGGCTGATTTGGG	False	.	.
552	chr1	40172729	40172911	182	184.0	0.1	17	0.235	0.243	0.970	0.0036	7.68e-02	0.842	ATGTTTAAGTTTTGATGGATA	TATCCATCAAAACTTAAACAT	False	.	.
553	chr1	40436891	40437153	262	262.0	0.1	18	0.364	0.177	0.971	0.0000	1.57e-01	0.848	AAAACCCCATCTCTACTAAAA	TTTTAGTAGAGATGGGGTTTT	False	.	.
554	chr1	40460572	40460834	262	262.0	0.1	18	0.212	0.229	0.962	0.0000	1.36e-01	0.629	CCAAAGTGCTGGGATTACAGG	CCTGTAATCCCAGCACTTTGG	False	.	.
555	chr1	40462862	40463100	238	238.0	0.1	18	0.167	0.162	0.967	0.0000	5.71e-01	0.693	ATTCATACTGGTGAGAAACCC	GGGTTTCTCACCAGTATGAAT	False	.	.
556	chr1	40557993	40558815	822	790.8	41.4	16	0.619	0.157	0.979	0.0256	7.56e-12	0.764	TCAAGGTTTGTAAACACACCA	TGGTGTGTTTACAAACCTTGA	True	1	EXO5:-0.20:1.66e-02(Cells_Cultured_fibroblasts)
557	chr1	40763100	40763317	217	216.8	0.4	16	0.142	0.132	0.995	0.0132	5.90e-07	0.953	ATATATACCTTGATATATATA	TATATATATCAAGGTATATAT	False	.	.
558	chr1	40817360	40817553	193	197.0	14.4	17	0.311	0.302	0.978	0.0018	4.29e-02	0.951	CCCGGACTCCCAGCCCAGAGG	CCTCTGGGCTGGGAGTCCGGG	False	.	.
559	chr1	41155399	41155526	127	134.9	1.5	17	0.232	0.139	0.981	0.0019	1.11e-02	0.836	ACAAACAAACAAACAAACAAT	ATTGTTTGTTTGTTTGTTTGT	False	.	.
560	chr1	41328953	41329598	645	630.7	16.1	16	0.187	0.150	0.970	0.0047	4.38e-03	0.832	CCCACATACAGACACACACAG	CTGTGTGTGTCTGTATGTGGG	False	.	.
561	chr1	41353427	41353586	159	159.0	0.1	17	0.195	0.156	0.965	0.0018	3.29e-01	0.850	CCAGCCTGGCCAACATGCTCA	TGAGCATGTTGGCCAGGCTGG	False	.	.
562	chr1	41441612	41441880	268	267.9	0.2	17	0.196	0.161	0.968	0.0032	6.09e-02	0.860	GTGAAACCCTGTCTCTACTAA	TTAGTAGAGACAGGGTTTCAC	False	.	.
563	chr1	41489549	41490018	469	464.9	2.3	18	0.203	0.213	0.964	0.0029	1.72e-02	0.891	CCATCCATCCACCTTTCCTCC	GGAGGAAAGGTGGATGGATGG	False	.	.
564	chr1	41562478	41562609	131	135.1	4.1	16	0.626	0.178	0.964	0.0165	1.83e-08	0.900	AAGGAAGGAAGGAAGGAAGGG	CCCTTCCTTCCTTCCTTCCTT	False	.	.
565	chr1	41635540	41635674	134	84.6	21.5	17	0.417	0.149	0.995	0.1163	4.56e-65	0.992	ACATACGTATGTATATGTATG	CATACATATACATACGTATGT	False	.	.
566	chr1	41893725	41893925	200	199.9	1.0	18	0.231	0.231	0.962	0.0679	7.31e-33	0.846	ATATAATGTATTATATATAAA	TTTATATATAATACATTATAT	False	.	.
567	chr1	42116557	42116714	157	159.0	0.1	19	0.203	0.188	0.989	0.0000	2.92e-01	0.929	CCTGCAGGAATATCCCAGAGA	TCTCTGGGATATTCCTGCAGG	False	.	.
568	chr1	42166627	42167662	1035	869.6	135.5	18	0.306	0.309	0.966	0.0125	1.51e-06	0.966	CACCTCAGTGTATACACACAC	GTGTGTGTATACACTGAGGTG	False	.	.
569	chr1	42320520	42320668	148	169.0	0.0	17	0.127	0.119	0.995	0.0000	5.47e-01	0.903	CTTTAAACATATAATGTGATC	GATCACATTATATGTTTAAAG	False	.	.
570	chr1	42539591	42539715	124	123.9	0.2	16	0.108	0.112	0.987	0.0034	7.46e-02	0.958	TTAAATGTCTTCAATTTAAAA	TTTTAAATTGAAGACATTTAA	False	.	.
571	chr1	42557630	42557733	103	109.5	9.9	16	0.137	0.150	0.996	0.0012	2.09e-02	0.972	TATTAAATATATTAAATAAAA	TTTTATTTAATATATTTAATA	False	.	.
572	chr1	42857476	42857621	145	145.0	0.0	18	0.142	0.142	0.989	0.0075	1.09e-04	0.961	CCTGCCTTGATCATTCACCCA	TGGGTGAATGATCAAGGCAGG	False	.	.
573	chr1	42913328	42913463	135	144.9	6.5	19	0.922	0.228	0.979	0.0779	1.48e-40	0.895	ATATATACACATATATATACA	TGTATATATATGTGTATATAT	False	.	.
574	chr1	42916572	42916906	334	334.0	0.1	19	0.161	0.134	0.982	0.0051	9.19e-03	0.741	ATTGTAAATACACCAATCAGC	GCTGATTGGTGTATTTACAAT	False	.	.
575	chr1	43026692	43027007	315	611.5	1.9	17	0.151	0.115	0.963	0.0043	2.17e-02	0.727	AGTGCTGGGATTACAGGCGTG	CACGCCTGTAATCCCAGCACT	False	.	.
576	chr1	43086523	43086653	130	130.1	0.2	17	0.249	0.137	0.966	0.0434	6.93e-22	0.894	TAAAGGATCAGGGTGCAGAGA	TCTCTGCACCCTGATCCTTTA	False	.	.
577	chr1	43192346	43192943	597	597.1	0.4	19	0.147	0.108	0.962	0.0016	2.38e-01	0.610	CAGGAGGCTGAGGCAGGAGAA	TTCTCCTGCCTCAGCCTCCTG	False	.	.
578	chr1	43308300	43308504	204	233.5	12.5	17	0.221	0.153	0.981	0.0052	7.06e-04	0.975	CCCAAACCTGAGTCCCCAATC	GATTGGGGACTCAGGTTTGGG	False	.	.
579	chr1	43559586	43560032	446	771.1	5.7	17	0.514	0.190	0.965	0.0037	1.36e-02	0.774	ACAGCAGGTGGTGTGCAGCAG	CTGCTGCACACCACCTGCTGT	False	.	.
580	chr1	43562147	43562709	562	562.1	0.4	16	0.177	0.179	0.965	0.0072	1.38e-03	0.632	AATTTTTTGTATTTTTAGTAG	CTACTAAAAATACAAAAAATT	False	.	.
581	chr1	43597121	43597290	169	169.7	0.8	16	0.841	0.194	0.990	0.0044	4.76e-02	0.916	TCTCACACATATACAGTGTCA	TGACACTGTATATGTGTGAGA	False	.	.
582	chr1	43633078	43633228	150	152.0	1.6	17	0.498	0.177	0.964	0.0344	2.64e-15	0.891	ATGTGTATATATGTATGTATA	TATACATACATATATACACAT	False	.	.
583	chr1	43911486	43911685	199	214.1	42.1	17	0.334	0.268	0.985	0.0914	2.82e-51	0.940	AGATATCTATAGCTACAGATA	TATCTGTAGCTATAGATATCT	True	1	ARTN:0.14:4.39e-02(Muscle_Skeletal)
584	chr1	44127600	44127811	211	204.2	7.4	17	0.225	0.270	0.972	0.0577	1.20e-29	0.737	AAAGAGAAGAAAGAAAGAAAG	CTTTCTTTCTTTCTTCTCTTT	False	.	.
585	chr1	44418743	44418994	251	251.0	0.2	18	0.295	0.134	0.974	0.0018	1.59e-01	0.697	TAATTGAGATTTGGAGTGACA	TGTCACTCCAAATCTCAATTA	False	.	.
586	chr1	44557088	44557211	123	123.5	1.2	17	0.337	0.183	0.961	0.0209	1.48e-09	0.891	TATATATATTATATATACATA	TATGTATATATAATATATATA	False	.	.
587	chr1	44564928	44565094	166	163.6	6.4	17	0.339	0.257	0.980	0.0028	1.61e-03	0.869	AGAGTTGATTCAGGCCAGGCC	GGCCTGGCCTGAATCAACTCT	True	1	TMEM53:0.41:1.76e-02(Brain_Amygdala)
588	chr1	44576034	44576166	132	132.0	0.3	18	0.204	0.207	0.979	0.0005	4.18e-01	0.952	AAGTGATCTATGGTAGTTCAC	GTGAACTACCATAGATCACTT	False	.	.
589	chr1	44612960	44613425	465	527.4	25.9	17	0.234	0.129	0.994	0.0034	1.50e-02	0.949	CCTGTAAGCAGAGGCCACAGA	TCTGTGGCCTCTGCTTACAGG	False	.	.
590	chr1	44816376	44816947	571	533.5	47.3	17	0.325	0.170	0.997	0.0594	7.40e-33	0.983	ATATTATATATACACATAGAT	ATCTATGTGTATATATAATAT	False	.	.
591	chr1	44819575	44819755	180	180.0	0.0	16	0.212	0.190	0.994	0.0001	5.69e-02	0.921	GCGATCTCGGATCACTACAAC	GTTGTAGTGATCCGAGATCGC	False	.	.
592	chr1	45025813	45026076	263	272.7	30.9	17	0.198	0.166	0.976	0.0000	8.85e-01	0.681	TCTAGTATGATGCTGAATAAA	TTTATTCAGCATCATACTAGA	False	.	.
593	chr1	45039880	45040134	254	254.0	0.2	18	0.155	0.155	0.974	0.0019	1.26e-01	0.909	ATCCCAGCACTTTGGGAGGCC	GGCCTCCCAAAGTGCTGGGAT	False	.	.
594	chr1	45359260	45359873	613	612.9	0.5	16	0.120	0.123	0.967	0.0038	4.26e-04	0.595	AGCACTTTGGGAGGCCAAGGC	GCCTTGGCCTCCCAAAGTGCT	False	.	.
595	chr1	45499348	45499480	132	132.0	0.0	16	0.226	0.161	0.991	0.0056	6.01e-05	0.932	AAGAAACAGATGCACAGGCCA	TGGCCTGTGCATCTGTTTCTT	False	.	.
596	chr1	45523567	45523879	312	313.3	26.7	17	0.149	0.128	0.982	0.0003	2.97e-01	0.874	CTTCAGCTGCAGTGGAAGGGA	TCCCTTCCACTGCAGCTGAAG	False	.	.
597	chr1	45556300	45557199	899	898.9	0.3	17	0.198	0.212	0.965	0.0049	2.08e-03	0.596	CAAAGTGCTGGGATTACAGGC	GCCTGTAATCCCAGCACTTTG	False	.	.
598	chr1	45740412	45740558	146	147.7	0.6	16	0.241	0.194	0.967	0.0097	4.57e-04	0.974	CCCCCGCCCGGCCAGCCGCCC	GGGCGGCTGGCCGGGCGGGGG	False	.	.
599	chr1	45790350	45790514	164	164.9	0.7	17	0.940	0.260	0.975	0.0181	8.35e-08	0.873	ACACACAATGGAATATATATA	TATATATATTCCATTGTGTGT	False	.	.
600	chr1	45806742	45806982	240	239.9	0.2	16	0.189	0.172	0.971	0.0029	7.87e-03	0.861	CCTCCCAAAGTGCTGGGATTA	TAATCCCAGCACTTTGGGAGG	False	.	.
601	chr1	45837077	45837233	156	158.1	0.4	17	0.162	0.155	0.991	0.0016	8.01e-03	0.938	CATGTGGCCTGGTCCCTAACA	TGTTAGGGACCAGGCCACATG	False	.	.
602	chr1	45861561	45861706	145	147.0	0.0	16	0.286	0.184	0.995	0.0031	2.14e-02	0.953	AAATATTCCTTCTATCACTGT	ACAGTGATAGAAGGAATATTT	False	.	.
603	chr1	45897548	45898117	569	569.0	0.1	16	0.122	0.133	0.966	0.0034	7.31e-03	0.514	TCCCAAAGTGCTGGGATTACA	TGTAATCCCAGCACTTTGGGA	False	.	.
604	chr1	46352491	46352616	125	124.9	0.3	17	0.359	0.268	0.970	0.0034	3.65e-03	0.903	AATGGGGAAAGGAAAAGGGGA	TCCCCTTTTCCTTTCCCCATT	False	.	.
605	chr1	46392795	46392945	150	150.0	0.1	16	0.318	0.237	0.973	0.0049	1.36e-03	0.853	AAACCAGGGGGTGTTTTGCCT	AGGCAAAACACCCCCTGGTTT	False	.	.
606	chr1	46453600	46453740	140	140.0	0.0	18	0.135	0.141	0.985	0.0056	1.93e-03	0.949	ATTGCACTGCACAGCAGTGTC	GACACTGCTGTGCAGTGCAAT	False	.	.
607	chr1	46778074	46778422	348	415.9	0.3	17	0.207	0.191	0.981	0.0015	5.39e-02	0.800	ACCAATCAGCACCCTGTGTCT	AGACACAGGGTGCTGATTGGT	False	.	.
608	chr1	46907052	46907232	180	180.0	0.0	18	0.134	0.140	0.996	0.0000	4.17e-01	0.819	ACAATTTATGTTCAGAGATTG	CAATCTCTGAACATAAATTGT	False	.	.
609	chr1	47172837	47173081	244	245.9	0.5	17	0.225	0.204	0.967	0.0000	5.71e-01	0.850	AGGGCTCTCTTCAGCATAGTA	TACTATGCTGAAGAGAGCCCT	False	.	.
610	chr1	47464342	47464509	167	169.0	0.0	18	0.178	0.152	0.987	0.0019	4.19e-01	0.887	TAATAATAATTAATAATAATA	TATTATTATTAATTATTATTA	False	.	.
611	chr1	47591402	47592165	763	827.0	11.4	17	0.548	0.253	0.969	0.0069	7.93e-04	0.774	ACACACACAACACAGTTACAC	GTGTAACTGTGTTGTGTGTGT	False	.	.
612	chr1	47701767	47701993	226	226.0	0.0	17	0.180	0.136	0.967	0.0026	6.06e-03	0.732	AGGAAGCTGAAGGGTCAGGGA	TCCCTGACCCTTCAGCTTCCT	False	.	.
613	chr1	47708426	47708630	204	161.1	25.1	17	0.235	0.172	0.990	0.0151	3.63e-07	0.990	CTGGACAAGGGATGCCGTGCC	GGCACGGCATCCCTTGTCCAG	False	.	.
614	chr1	47731829	47732008	179	172.5	11.5	17	0.223	0.144	0.985	0.0034	4.96e-02	0.930	GCACCGAGACTGCACACACCC	GGGTGTGTGCAGTCTCGGTGC	False	.	.
615	chr1	47827698	47827890	192	191.9	0.2	18	0.244	0.247	0.989	0.0036	9.36e-03	0.950	GCCCACAATGAGGTACCCCCC	GGGGGGTACCTCATTGTGGGC	False	.	.
616	chr1	47907849	47908025	176	182.9	20.3	18	0.083	0.102	0.961	0.0034	1.03e-01	0.821	AAAACTTTACCTAGTCCCTCT	AGAGGGACTAGGTAAAGTTTT	False	.	.
617	chr1	48035783	48036212	429	429.0	0.0	17	0.144	0.142	0.962	0.0008	6.75e-02	0.646	ATGCTGGAGGCTGGAGACTCA	TGAGTCTCCAGCCTCCAGCAT	False	.	.
618	chr1	48213591	48213802	211	210.9	0.4	16	0.209	0.155	0.976	0.0150	2.03e-07	0.869	CAGAGATATGAGGTCAGAGCA	TGCTCTGACCTCATATCTCTG	False	.	.
619	chr1	48227106	48227668	562	571.9	7.2	17	0.254	0.222	0.969	0.0230	4.42e-12	0.929	CACACAGGCACAGTACACACA	TGTGTGTACTGTGCCTGTGTG	False	.	.
620	chr1	48347402	48347547	145	144.1	1.1	16	0.625	0.151	0.975	0.0142	3.07e-07	0.946	ATTATATATACATTATATATA	TATATATAATGTATATATAAT	False	.	.
621	chr1	48435257	48435698	441	443.0	0.4	16	0.160	0.163	0.970	0.0043	2.17e-02	0.892	CACCAATCAGCACTCTGTAAA	TTTACAGAGTGCTGATTGGTG	False	.	.
622	chr1	48442553	48442705	152	152.1	0.4	16	0.568	0.269	0.964	0.0025	4.71e-02	0.918	AGAGAAAGAGAGAGACAGAAA	TTTCTGTCTCTCTCTTTCTCT	False	.	.
623	chr1	48444149	48444586	437	444.0	0.1	16	0.260	0.228	0.978	0.0000	2.69e-01	0.903	CACCAATCAGCACTCTGTAAA	TTTACAGAGTGCTGATTGGTG	False	.	.
624	chr1	48483300	48484065	765	750.2	70.2	17	0.299	0.300	0.965	0.0062	1.27e-03	0.959	CATATATATAAAATATATATA	TATATATATTTTATATATATG	False	.	.
625	chr1	48818009	48818223	214	214.0	0.1	17	0.172	0.126	0.995	0.0007	1.06e-01	0.909	AAATTTGGAAAGGCCACCATT	AATGGTGGCCTTTCCAAATTT	False	.	.
626	chr1	48912480	48912638	158	158.0	0.0	18	0.132	0.085	0.978	0.0000	4.82e-01	0.835	GGACTGTATGTAAGGTGGATA	TATCCACCTTACATACAGTCC	False	.	.
627	chr1	49170142	49170332	190	192.0	0.1	17	0.082	0.114	0.998	0.0070	3.64e-03	0.989	AAATTTATATTCATATAAATA	TATTTATATGAATATAAATTT	False	.	.
628	chr1	49196605	49196748	143	147.8	1.1	17	0.178	0.169	0.982	0.0015	1.98e-01	0.942	AAAGTAAATTCAAAAATAAGA	TCTTATTTTTGAATTTACTTT	False	.	.
629	chr1	49292553	49292795	242	244.0	0.0	16	0.178	0.185	0.982	0.0000	5.41e-01	0.623	GAGTGGGTAGCTCCTCTCTGC	GCAGAGAGGAGCTACCCACTC	False	.	.
630	chr1	49336141	49336285	144	144.0	0.2	17	0.186	0.182	0.979	0.0015	1.00e-01	0.941	AAGTTCCAGTCTGACTTTGAT	ATCAAAGTCAGACTGGAACTT	False	.	.
631	chr1	49372579	49372766	187	176.9	7.6	16	0.225	0.247	0.973	0.0040	9.86e-03	0.687	AGAAAGAAAGAAAGAAAGAAA	TTTCTTTCTTTCTTTCTTTCT	False	.	.
632	chr1	49377962	49378092	130	132.0	0.1	16	0.182	0.183	0.997	0.0263	1.14e-11	0.985	CTCCCAACACAAACTTCATGC	GCATGAAGTTTGTGTTGGGAG	False	.	.
633	chr1	49395725	49395873	148	146.4	1.7	17	3.862	0.251	0.968	0.0485	1.02e-26	0.870	ATATATATATGTATATATATA	TATATATATACATATATATAT	False	.	.
634	chr1	49426518	49426675	157	157.0	0.0	17	0.235	0.220	0.995	0.0000	2.60e-01	0.941	CTGGGGCAGGCACAGAACAAG	CTTGTTCTGTGCCTGCCCCAG	False	.	.
635	chr1	49427848	49428068	220	223.1	0.3	17	0.163	0.139	0.979	0.0044	1.81e-02	0.903	GGTTTGTAAATGCACCAATCA	TGATTGGTGCATTTACAAACC	False	.	.
636	chr1	49541789	49542053	264	322.3	3.0	17	0.137	0.136	0.980	0.0014	4.06e-02	0.856	GGTTTGTAAATGCACCAATCA	TGATTGGTGCATTTACAAACC	False	.	.
637	chr1	49555185	49555482	297	430.0	0.1	17	0.098	0.094	0.971	0.0000	3.76e-01	0.851	ACAGAGTGCTGATTGGTGCAT	ATGCACCAATCAGCACTCTGT	False	.	.
638	chr1	49678836	49678978	142	142.0	0.1	17	0.190	0.254	0.987	0.0029	2.72e-03	0.858	ATATCCCATATATAGAGGATA	TATCCTCTATATATGGGATAT	False	.	.
639	chr1	49737915	49738080	165	165.0	0.0	16	0.138	0.135	0.982	0.0000	3.68e-01	0.930	ACTGACCAACAGTCCCTAGTG	CACTAGGGACTGTTGGTCAGT	False	.	.
640	chr1	49887131	49887259	128	128.2	1.0	17	0.596	0.167	0.984	0.0056	1.10e-03	0.968	TACAATGTATATATATACACA	TGTGTATATATATACATTGTA	False	.	.
641	chr1	49949957	49950203	246	248.1	1.4	16	0.343	0.247	0.982	0.0145	2.44e-07	0.900	ATATATATACACATATATATA	TATATATATGTGTATATATAT	False	.	.
642	chr1	49977144	49977378	234	236.0	0.1	17	0.183	0.165	0.980	0.0000	2.83e-01	0.920	AGATGGGAGGTGAAGCTCATG	CATGAGCTTCACCTCCCATCT	False	.	.
643	chr1	49982752	49982949	197	197.1	0.5	17	0.172	0.162	0.974	0.0032	1.38e-02	0.866	AGAGAGGAGACCCTGGAGTGG	CCACTCCAGGGTCTCCTCTCT	False	.	.
644	chr1	50155962	50156124	162	162.2	0.7	17	0.760	0.270	0.983	0.0014	6.83e-02	0.925	CCCCCAAACACTTTTCTGGCA	TGCCAGAAAAGTGTTTGGGGG	False	.	.
645	chr1	50165709	50165843	134	171.6	1.2	18	0.591	0.202	0.978	0.0149	2.76e-07	0.868	ACATATATACACACATATACA	TGTATATGTGTGTATATATGT	False	.	.
646	chr1	50219647	50219797	150	144.4	6.9	17	1.081	0.141	0.971	0.0606	1.89e-29	0.858	ACATCTATATATATACATCTA	TAGATGTATATATATAGATGT	False	.	.
647	chr1	50739252	50739383	131	133.0	5.3	16	0.141	0.120	0.997	0.0477	4.50e-24	0.965	ATGTACGTGTACACATGTACA	TGTACATGTGTACACGTACAT	False	.	.
648	chr1	50758079	50758326	247	246.9	0.2	16	0.196	0.187	0.980	0.0010	1.07e-01	0.914	GAGGTCAGGAGTTTGAGACCA	TGGTCTCAAACTCCTGACCTC	False	.	.
649	chr1	50814456	50814593	137	136.9	0.3	16	0.111	0.162	0.965	0.0000	8.87e-01	0.865	ATATCTATAATGTTTTTGAGA	TCTCAAAAACATTATAGATAT	False	.	.
650	chr1	50854886	50855041	155	153.9	4.5	17	0.204	0.197	0.997	0.0000	1.85e-01	0.973	CATTTTGGATGATGTTTGAAA	TTTCAAACATCATCCAAAATG	False	.	.
651	chr1	50900877	50901012	135	135.0	0.0	18	0.098	0.102	0.998	0.0000	3.18e-01	0.954	AAATTGTAACAGTACCTGGGG	CCCCAGGTACTGTTACAATTT	False	.	.
652	chr1	50917566	50917701	135	131.7	9.1	18	0.326	0.252	0.989	0.0057	4.80e-05	0.752	GAAAGGAAAAAGGAAAGGAAA	TTTCCTTTCCTTTTTCCTTTC	False	.	.
653	chr1	50931908	50932094	186	208.1	3.8	16	0.318	0.227	0.976	0.0104	1.32e-06	0.908	AAGACTGACTCCCATGATTCA	TGAATCATGGGAGTCAGTCTT	False	.	.
654	chr1	51379644	51379935	291	651.9	0.2	17	0.157	0.151	0.962	0.0043	2.18e-03	0.567	GGGATTACAGGCATGAGCCAC	GTGGCTCATGCCTGTAATCCC	False	.	.
655	chr1	51856867	51857108	241	240.9	0.2	16	0.182	0.159	0.985	0.0031	7.40e-02	0.891	GTTAAAGTCTTTTTGTTACAA	TTGTAACAAAAAGACTTTAAC	False	.	.
656	chr1	52046603	52046860	257	257.0	0.1	16	0.264	0.217	0.966	0.0082	1.55e-04	0.888	AAAGTGCTGGGATTACAGGCG	CGCCTGTAATCCCAGCACTTT	False	.	.
657	chr1	52243447	52243597	150	154.4	11.9	17	0.239	0.205	0.996	0.0033	3.03e-03	0.945	GTCATTGAGGTTAAGAAGGCA	TGCCTTCTTAACCTCAATGAC	False	.	.
658	chr1	52444885	52445064	179	180.6	3.9	16	6.542	0.112	0.984	0.0054	4.92e-03	0.877	CATGTATATACATATATATAC	GTATATATATGTATATACATG	False	.	.
659	chr1	52571859	52572059	200	200.0	0.0	16	0.215	0.208	0.983	0.0000	3.33e-01	0.883	ACCAATCAGAGGCTGAAGTGA	TCACTTCAGCCTCTGATTGGT	False	.	.
660	chr1	52636085	52636482	397	389.1	21.2	17	0.119	0.117	0.989	0.0003	1.02e-01	0.949	AAGTTAAATAACTTTTCCAAT	ATTGGAAAAGTTATTTAACTT	False	.	.
661	chr1	52689624	52689930	306	306.0	0.4	17	0.362	0.220	0.964	0.0143	5.58e-09	0.918	ACCATGTTGGCCAGGCTGGTC	GACCAGCCTGGCCAACATGGT	False	.	.
662	chr1	52711239	52711603	364	374.6	28.0	17	0.210	0.172	0.981	0.0064	1.49e-05	0.778	CGTAGCTCTTGGAATATATAG	CTATATATTCCAAGAGCTACG	False	.	.
663	chr1	52767018	52767320	302	315.5	1.8	16	0.508	0.117	0.973	0.0501	5.00e-24	0.892	ATAACATAAAATAAAATAACA	TGTTATTTTATTTTATGTTAT	False	.	.
664	chr1	52783817	52783963	146	212.4	35.8	17	1.455	0.154	0.966	0.0161	3.30e-08	0.841	ATGTATAGATGTATATACACA	TGTGTATATACATCTATACAT	True	1	ZYG11B:0.20:4.78e-03(Skin_Sun_Exposed_Lower_leg)
665	chr1	52793841	52793986	145	160.7	10.3	16	0.604	0.238	0.977	0.0064	3.86e-04	0.736	AAACAAAGAAAACTAAGAAAG	CTTTCTTAGTTTTCTTTGTTT	False	.	.
666	chr1	52830907	52831470	563	563.0	0.5	18	0.186	0.127	0.961	0.0018	3.15e-01	0.432	AGGAGAATCGCTTGAACCCGG	CCGGGTTCAAGCGATTCTCCT	False	.	.
667	chr1	52850480	52850742	262	262.0	0.3	17	0.133	0.121	0.965	0.0000	4.92e-01	0.864	AATAGAGACGGGGTTTCACCA	TGGTGAAACCCCGTCTCTATT	False	.	.
668	chr1	52875463	52876135	672	660.3	48.0	18	0.194	0.177	0.978	0.0000	5.04e-01	0.737	TTGAGTTTAGAGTAGAATAAA	TTTATTCTACTCTAAACTCAA	False	.	.
669	chr1	52957804	52958066	262	262.0	0.3	18	0.233	0.197	0.986	0.0013	1.69e-01	0.912	AATCTTTTCAACAAATGGTGC	GCACCATTTGTTGAAAAGATT	False	.	.
670	chr1	52975350	52975594	244	241.7	9.2	17	0.139	0.124	0.969	0.0000	9.10e-01	0.914	AGTTCAAGACCAGCCTGGCCA	TGGCCAGGCTGGTCTTGAACT	False	.	.
671	chr1	53380973	53381099	126	128.9	1.5	19	0.217	0.210	0.966	0.0030	1.10e-02	0.883	AAGGAAGGAAGGAAGGAAGGG	CCCTTCCTTCCTTCCTTCCTT	False	.	.
672	chr1	53646842	53647019	177	175.5	2.6	19	0.292	0.257	0.965	0.0069	6.34e-04	0.887	AAGGAAGGAAAGGAAGGAAGG	CCTTCCTTCCTTTCCTTCCTT	False	.	.
673	chr1	53713117	53713588	471	728.0	90.8	16	0.131	0.121	0.994	0.0068	1.01e-04	0.944	CCCAGGCTGGTCTTGAAGAGA	TCTCTTCAAGACCAGCCTGGG	False	.	.
674	chr1	53770122	53770308	186	192.0	0.0	16	0.196	0.216	0.992	0.0002	1.09e-01	0.903	AAATTGTGAGAATGAAATTCC	GGAATTTCATTCTCACAATTT	False	.	.
675	chr1	53944242	53944551	309	308.9	0.3	16	0.222	0.107	0.961	0.0014	7.19e-02	0.565	GCTGGTCTTGAACCGCTGGCC	GGCCAGCGGTTCAAGACCAGC	False	.	.
676	chr1	54003751	54004142	391	391.0	0.0	17	0.258	0.128	0.978	0.0029	4.84e-02	0.821	AGGGTTTGTGAATGCACCAAT	ATTGGTGCATTCACAAACCCT	False	.	.
677	chr1	54017963	54018097	134	134.0	0.1	18	0.253	0.145	0.982	0.0013	3.03e-01	0.951	AGAGTTGTCTCCAAGTAAGAG	CTCTTACTTGGAGACAACTCT	False	.	.
678	chr1	54170128	54170702	574	574.0	0.1	18	0.141	0.143	0.967	0.0098	2.02e-04	0.612	ATTCTCCTGCCTCAGCCTCCC	GGGAGGCTGAGGCAGGAGAAT	False	.	.
679	chr1	54213771	54214087	316	316.0	0.0	18	0.132	0.114	0.980	0.0000	7.23e-01	0.909	CATGTTGGCCAGGCTGGTCTC	GAGACCAGCCTGGCCAACATG	False	.	.
680	chr1	54369698	54369791	93	104.1	11.5	18	0.146	0.173	0.997	0.0508	2.56e-27	0.972	ATCAGATACTCAGACTCACCA	TGGTGAGTCTGAGTATCTGAT	False	.	.
681	chr1	54539670	54539848	178	190.1	10.6	16	0.245	0.232	0.961	0.0445	1.46e-22	0.879	TAAATTACATATGTATATCAA	TTGATATACATATGTAATTTA	False	.	.
682	chr1	54601070	54601201	131	129.6	3.7	17	1.434	0.186	0.975	0.0012	3.23e-01	0.826	GTGTGTGTATGTGTGTGCATA	TATGCACACACATACACACAC	False	.	.
683	chr1	54957279	54957444	165	164.7	10.4	16	0.207	0.148	0.969	0.0579	1.84e-29	0.715	CATATATATTTGATATATATA	TATATATATCAAATATATATG	False	.	.
684	chr1	55002769	55003057	288	940.1	42.8	17	0.200	0.162	0.971	0.0083	3.68e-04	0.819	TCACCATCACCATCCTCACCA	TGGTGAGGATGGTGATGGTGA	False	.	.
685	chr1	55079756	55079962	206	210.8	3.4	18	0.214	0.156	0.973	0.0159	2.61e-10	0.771	AGTACTCAGTGTGTGTGCGAG	CTCGCACACACACTGAGTACT	True	2	USP24:0.18:8.66e-03(Thyroid);USP24:0.17:4.78e-02(Nerve_Tibial)
686	chr1	55179641	55179791	150	152.0	0.0	16	0.194	0.190	0.991	0.0011	8.85e-02	0.939	CCCAGGACCTGGTGATTGGAC	GTCCAATCACCAGGTCCTGGG	False	.	.
687	chr1	55361865	55362224	359	354.0	20.5	18	0.135	0.138	0.989	0.0011	6.30e-02	0.775	AATTGGGTAAGTCTCAAAAAC	GTTTTTGAGACTTACCCAATT	False	.	.
688	chr1	55373697	55373855	158	157.9	0.2	18	0.166	0.162	0.994	0.0098	2.68e-05	0.943	ATTGGCTTGGATATGGGCAAG	CTTGCCCATATCCAAGCCAAT	False	.	.
689	chr1	55383158	55383313	155	153.5	0.5	18	0.298	0.129	0.981	0.0002	3.26e-01	0.841	ACGCACACACAAGCATACACT	AGTGTATGCTTGTGTGTGCGT	False	.	.
690	chr1	55509048	55509222	174	128.2	17.1	18	0.152	0.142	0.997	0.0637	3.35e-32	0.991	TCATGTAATTAATTGCATTAA	TTAATGCAATTAATTACATGA	False	.	.
691	chr1	55667518	55667735	217	198.1	8.7	16	0.341	0.154	0.968	0.0152	1.01e-07	0.849	CTATATATAATGTATATAATA	TATTATATACATTATATATAG	False	.	.
692	chr1	56164209	56164569	360	359.7	0.7	18	0.186	0.186	0.982	0.0037	1.84e-03	0.920	GTGTGTATGTCTTCTTTTGAA	TTCAAAAGAAGACATACACAC	False	.	.
693	chr1	56476297	56476839	542	542.0	0.0	18	0.147	0.143	0.961	0.0013	1.39e-01	0.617	GCTGGTCTTGAACTCCTGACC	GGTCAGGAGTTCAAGACCAGC	False	.	.
694	chr1	56530359	56530673	314	438.0	99.4	18	0.224	0.172	0.968	0.0340	1.14e-21	0.749	ATGGACAATGGGATAAGGGAG	CTCCCTTATCCCATTGTCCAT	False	.	.
695	chr1	56556916	56557096	180	221.6	13.3	18	0.381	0.225	0.981	0.0487	1.12e-28	0.809	AGAAAGAAAGAAAGAAAGAAA	TTTCTTTCTTTCTTTCTTTCT	False	.	.
696	chr1	56607572	56607882	310	310.0	0.2	18	0.251	0.225	0.979	0.0020	7.44e-02	0.890	CCAACATGGTGAAACCCCTTC	GAAGGGGTTTCACCATGTTGG	False	.	.
697	chr1	56856652	56856958	306	305.9	0.4	18	0.071	0.099	0.986	0.0006	1.81e-01	0.873	AAGATTATAACTTCCTTCCAT	ATGGAAGGAAGTTATAATCTT	False	.	.
698	chr1	56885244	56885512	268	262.7	52.5	17	0.792	0.254	0.975	0.0452	1.83e-23	0.854	AATATATATTTAAATAAATAT	ATATTTATTTAAATATATATT	False	.	.
699	chr1	56983016	56983162	146	233.5	27.1	19	1.205	0.308	0.969	0.0051	2.51e-03	0.745	ATATATATATATAGACATATA	TATATGTCTATATATATATAT	False	.	.
700	chr1	57290614	57290931	317	317.0	0.0	16	0.264	0.200	0.984	0.0034	3.05e-03	0.774	CTGCACAGGAATGAGTTTTTA	TAAAAACTCATTCCTGTGCAG	False	.	.
701	chr1	57307513	57307848	335	335.0	0.2	17	0.261	0.176	0.972	0.0039	1.49e-02	0.825	GTGTGGCCTAGATTCAACAGA	TCTGTTGAATCTAGGCCACAC	False	.	.
702	chr1	57312171	57312546	375	374.9	0.3	17	0.125	0.153	0.989	0.0000	5.80e-01	0.759	AGTCCAAAGAGGGGACACATA	TATGTGTCCCCTCTTTGGACT	False	.	.
703	chr1	57441249	57441373	124	104.2	3.3	17	0.596	0.231	0.971	0.0356	2.21e-18	0.869	GAAGGAGGAAAGAAGAAAGAA	TTCTTTCTTCTTTCCTCCTTC	False	.	.
704	chr1	57508853	57509087	234	233.9	0.2	16	0.150	0.151	0.972	0.0013	2.20e-01	0.786	TATATAAAATACATTTATATA	TATATAAATGTATTTTATATA	False	.	.
705	chr1	57515386	57515554	168	168.0	0.1	16	0.112	0.115	0.984	0.0020	8.16e-02	0.884	AAATACCTTGCTTCAAATATT	AATATTTGAAGCAAGGTATTT	False	.	.
706	chr1	57638918	57639424	506	503.4	35.9	17	0.264	0.199	0.992	0.0565	2.08e-29	0.971	AAATAACTTTATAAAGTTCTT	AAGAACTTTATAAAGTTATTT	False	.	.
707	chr1	57655303	57655452	149	149.0	0.1	17	0.110	0.135	0.987	0.0012	7.18e-02	0.944	GGATGGATGATTGATGATGAA	TTCATCATCAATCATCCATCC	False	.	.
708	chr1	57693362	57693508	146	166.0	0.0	17	0.072	0.091	0.988	0.0018	1.20e-01	0.907	GCTAAAGGATTGTAAATGCAC	GTGCATTTACAATCCTTTAGC	False	.	.
709	chr1	58025484	58025645	161	161.9	0.3	19	0.321	0.182	0.970	0.0311	5.78e-17	0.949	CTCATCTACATTTAATAGGAG	CTCCTATTAAATGTAGATGAG	False	.	.
710	chr1	58167209	58167513	304	304.0	0.1	18	0.126	0.127	0.995	0.0008	1.03e-01	0.968	TGCTGATTGGTGCATTTACAA	TTGTAAATGCACCAATCAGCA	False	.	.
711	chr1	58552115	58552630	515	470.8	62.0	17	0.280	0.190	0.961	0.1012	7.58e-57	0.750	CAGCCTGGCCAACATGGTGAA	TTCACCATGTTGGCCAGGCTG	False	.	.
712	chr1	58623895	58624242	347	417.5	1.6	17	0.325	0.145	0.969	0.0050	9.99e-04	0.816	AGGGTTTGTGAATGCACCAAT	ATTGGTGCATTCACAAACCCT	False	.	.
713	chr1	58707625	58707907	282	284.0	0.2	16	0.267	0.241	0.971	0.0030	3.51e-02	0.920	GGAGGGGTTGCTAACTTGCTA	TAGCAAGTTAGCAACCCCTCC	False	.	.
714	chr1	58747768	58747926	158	159.9	0.2	17	0.231	0.181	0.988	0.0015	1.83e-01	0.943	TATAATCCAAACACTATGGGA	TCCCATAGTGTTTGGATTATA	False	.	.
715	chr1	58861138	58861412	274	273.9	0.3	17	0.218	0.218	0.964	0.0101	3.07e-06	0.882	GAGAAGGAAGGAAAGGAGGGA	TCCCTCCTTTCCTTCCTTCTC	False	.	.
716	chr1	58924074	58924334	260	256.3	4.8	16	0.549	0.153	0.990	0.0050	2.90e-03	0.519	CTATCTATCTATCTATCTATC	GATAGATAGATAGATAGATAG	False	.	.
717	chr1	59028159	59028473	314	313.8	0.6	18	0.147	0.148	0.972	0.0042	2.27e-03	0.867	AACAAGAGGAAAGAGGGAAAG	CTTTCCCTCTTTCCTCTTGTT	False	.	.
718	chr1	59216804	59216922	118	276.6	13.7	17	0.288	0.242	0.960	0.0118	1.57e-06	0.486	AAAGAAAGAAAGAAAGAAAGA	TCTTTCTTTCTTTCTTTCTTT	False	.	.
719	chr1	59296636	59296771	135	136.9	18.6	18	0.404	0.350	0.994	0.0084	2.47e-04	0.996	GTAAAGCGCGGCCCCTGTAAA	TTTACAGGGGCCGCGCTTTAC	False	.	.
720	chr1	59472550	59472950	400	419.0	0.1	18	0.258	0.162	0.974	0.0048	7.75e-04	0.653	AGGGATTGTAAATACACCAAT	ATTGGTGTATTTACAATCCCT	False	.	.
721	chr1	59559160	59559355	195	197.0	0.1	16	0.179	0.149	0.987	0.0021	2.90e-02	0.877	ATGTCCATATTAAAATGAAAT	ATTTCATTTTAATATGGACAT	False	.	.
722	chr1	59657475	59657658	183	183.0	0.0	16	0.114	0.109	0.989	0.0000	6.66e-01	0.902	AGTGATCATTGCCAGGACCAC	GTGGTCCTGGCAATGATCACT	False	.	.
723	chr1	59846095	59846244	149	147.3	6.7	17	0.162	0.168	0.980	0.0010	1.60e-01	0.865	ACTGAGTTTTAAGGATAAGAA	TTCTTATCCTTAAAACTCAGT	False	.	.
724	chr1	59998179	59998414	235	282.8	69.6	18	0.309	0.241	0.978	0.1045	1.11e-55	0.849	AAATGAACAGGACTGGCAGAC	GTCTGCCAGTCCTGTTCATTT	False	.	.
725	chr1	60188761	60189036	275	277.1	0.2	18	0.143	0.094	0.988	0.0004	1.65e-01	0.903	AATAGACAAATCCACTATTAT	ATAATAGTGGATTTGTCTATT	False	.	.
726	chr1	60270652	60271019	367	447.6	20.9	18	0.207	0.215	0.988	0.0072	1.20e-04	0.906	ATGTATATTCATACATACATA	TATGTATGTATGAATATACAT	False	.	.
727	chr1	60375486	60375616	130	130.0	0.1	19	0.140	0.170	0.968	0.0050	2.23e-03	0.873	ATAGGGTAAGGAGCCCAGTGA	TCACTGGGCTCCTTACCCTAT	False	.	.
728	chr1	60477745	60477955	210	209.9	0.2	18	0.194	0.179	0.990	0.0079	1.65e-03	0.901	ACACTTGCAAAAAATACAGAA	TTCTGTATTTTTTGCAAGTGT	False	.	.
729	chr1	60822422	60822664	242	371.1	87.1	17	0.346	0.104	0.967	0.1696	2.58e-103	0.888	TAGAGTAGCCCAAACTTAAAA	TTTTAAGTTTGGGCTACTCTA	False	.	.
730	chr1	60977788	60977929	141	141.4	0.9	17	0.373	0.169	0.990	0.0014	3.47e-01	0.871	ATAATAATATGTAATAATATA	TATATTATTACATATTATTAT	False	.	.
731	chr1	61166486	61166733	247	247.0	0.1	19	0.224	0.165	0.990	0.0013	8.41e-02	0.926	ACCAAACTACTTATAGTTTAT	ATAAACTATAAGTAGTTTGGT	False	.	.
732	chr1	61484006	61484967	961	960.9	0.4	18	0.131	0.130	0.963	0.0396	6.91e-22	0.877	CACCCCCAGCACTGCAGAGAA	TTCTCTGCAGTGCTGGGGGTG	False	.	.
733	chr1	61539531	61539710	179	179.0	0.0	17	0.135	0.112	0.983	0.0012	9.98e-02	0.855	CACCCAGGCTGGAGTGCAATG	CATTGCACTCCAGCCTGGGTG	False	.	.
734	chr1	61648332	61648652	320	270.1	73.9	16	0.485	0.164	0.968	0.0621	1.03e-34	0.924	GTCTGGGAACAGTGTCTGGCA	TGCCAGACACTGTTCCCAGAC	False	.	.
735	chr1	61671689	61671986	297	297.9	0.2	18	0.174	0.161	0.973	0.0011	1.69e-01	0.888	AGCACTTTGGGAGGCCAAGGC	GCCTTGGCCTCCCAAAGTGCT	False	.	.
736	chr1	61776533	61776692	159	158.9	0.2	17	0.189	0.157	0.989	0.0033	2.13e-02	0.939	AAAATGGGAAGTACCACCTAG	CTAGGTGGTACTTCCCATTTT	False	.	.
737	chr1	61835678	61835829	151	151.0	0.0	18	0.229	0.197	0.992	0.0000	8.58e-01	0.938	GTTAGCCAAAATTAACTGGAA	TTCCAGTTAATTTTGGCTAAC	False	.	.
738	chr1	62144160	62144348	188	187.9	0.2	18	0.364	0.229	0.989	0.0083	5.39e-05	0.928	GGGAAAACACTGCTATGTCCA	TGGACATAGCAGTGTTTTCCC	False	.	.
739	chr1	62209928	62210085	157	156.1	3.4	18	0.260	0.208	0.963	0.0010	1.90e-01	0.812	CCTCAGGGCTGGAGGAGGAAG	CTTCCTCCTCCAGCCCTGAGG	False	.	.
740	chr1	62266289	62266636	347	347.0	0.2	17	0.365	0.245	0.961	0.0029	4.21e-03	0.813	CAGTGTGAGGCAGTGGTGTGA	TCACACCACTGCCTCACACTG	False	.	.
741	chr1	62342504	62342632	128	128.0	0.0	17	0.349	0.305	0.989	0.0034	2.65e-02	0.961	ATCCACCTATCCATCCACCCA	TGGGTGGATGGATAGGTGGAT	False	.	.
742	chr1	62638525	62638676	151	152.8	0.3	16	0.147	0.173	0.991	0.0000	6.07e-01	0.987	ATATATTCATGAAAATATATA	TATATATTTTCATGAATATAT	False	.	.
743	chr1	62753900	62754285	385	385.0	0.2	17	0.128	0.125	0.987	0.0043	5.58e-03	0.924	GTGCTGATTGGTGCATTTACA	TGTAAATGCACCAATCAGCAC	False	.	.
744	chr1	62759739	62759915	176	176.0	0.1	17	0.477	0.165	0.969	0.0021	1.84e-02	0.835	CAAAAAGTCAAAGAAAGAAGG	CCTTCTTTCTTTGACTTTTTG	False	.	.
745	chr1	62949402	62949621	219	219.1	0.5	17	0.231	0.104	0.987	0.0013	1.43e-01	0.943	CCATACTAACTTTGCAATGTA	TACATTGCAAAGTTAGTATGG	False	.	.
746	chr1	63045850	63046097	247	337.8	35.0	19	0.538	0.227	0.965	0.0998	2.91e-56	0.556	ATGTATACATATATGTACATA	TATGTACATATATGTATACAT	False	.	.
747	chr1	63381047	63381300	253	253.0	0.1	16	0.118	0.119	0.961	0.0022	4.66e-02	0.605	ACTTTGGGAGGCCGAGGCAGG	CCTGCCTCGGCCTCCCAAAGT	False	.	.
748	chr1	63382843	63383100	257	258.8	0.4	16	0.202	0.203	0.964	0.0065	2.08e-03	0.811	GGGATTACAGGCGTGAGCCAC	GTGGCTCACGCCTGTAATCCC	False	.	.
749	chr1	63468454	63468746	292	291.9	0.3	16	0.197	0.133	0.971	0.0109	5.47e-08	0.885	AGCACTTTGGGAGGCCGAGGC	GCCTCGGCCTCCCAAAGTGCT	True	2	ITGB3BP:0.21:6.74e-04(Thyroid);ITGB3BP:0.21:6.80e-04,EFCAB7:0.17:2.57e-02(Artery_Tibial)
750	chr1	63574506	63574644	138	140.1	0.2	16	0.362	0.189	0.988	0.0000	9.93e-01	0.942	CTTATCAGCATAAGCATTGTC	GACAATGCTTATGCTGATAAG	False	.	.
751	chr1	63644742	63644954	212	212.0	0.1	17	0.137	0.140	0.993	0.0000	4.87e-01	0.898	ACAAGTAACAGAGCCTCAAAT	ATTTGAGGCTCTGTTACTTGT	False	.	.
752	chr1	63707045	63707246	201	201.0	0.1	19	0.122	0.121	0.974	0.0000	6.87e-01	0.772	AGATCTCGATAACAATAGGGA	TCCCTATTGTTATCGAGATCT	False	.	.
753	chr1	63738171	63738335	164	156.4	7.8	17	0.317	0.214	0.964	0.0138	5.84e-09	0.838	AAAGAAAGAAGGAAGGAAGGA	TCCTTCCTTCCTTCTTTCTTT	False	.	.
754	chr1	64127402	64127590	188	190.0	0.3	17	0.134	0.109	0.983	0.0030	2.57e-02	0.882	CTGTGTGTGTCTGTCTCTTTC	GAAAGAGACAGACACACACAG	False	.	.
755	chr1	64614168	64614670	502	502.0	0.1	18	0.136	0.113	0.970	0.0000	5.67e-01	0.642	TCCAGCCAGGTGTCTAGACCA	TGGTCTAGACACCTGGCTGGA	False	.	.
756	chr1	64734647	64734846	199	155.2	30.1	18	0.126	0.116	0.993	0.2573	3.35e-154	0.964	AGCAGCCTCCAGCTAGTGGCT	AGCCACTAGCTGGAGGCTGCT	False	.	.
757	chr1	64860825	64861049	224	226.0	6.2	19	0.496	0.468	0.974	0.0091	1.32e-04	0.906	ACGCGGTGGGGGAGGCTGTGG	CCACAGCCTCCCCCACCGCGT	False	.	.
758	chr1	64862970	64863400	430	440.3	18.7	19	0.227	0.149	0.986	0.0082	5.59e-05	0.916	CCTAATATCCAGGATGCAGCA	TGCTGCATCCTGGATATTAGG	False	.	.
759	chr1	65612473	65612789	316	287.0	53.9	18	0.164	0.165	0.989	0.0701	4.31e-39	0.901	AGTACTTCTCAATTGTGTCAA	TTGACACAATTGAGAAGTACT	False	.	.
760	chr1	65664197	65664342	145	177.1	41.3	16	5.207	0.265	0.973	0.0787	1.91e-43	0.831	ATATATATAACAAATATATAT	ATATATATTTGTTATATATAT	False	.	.
761	chr1	65676888	65677031	143	143.0	0.0	18	0.455	0.167	0.990	0.0000	3.29e-01	0.946	GGGGGCATGAGCCTGTAGAGA	TCTCTACAGGCTCATGCCCCC	False	.	.
762	chr1	65838472	65838654	182	183.9	0.2	18	0.152	0.174	0.992	0.0068	2.67e-04	0.918	ATACATATACATATATATACA	TGTATATATATGTATATGTAT	False	.	.
763	chr1	65927404	65927535	131	134.3	6.8	19	0.319	0.311	0.979	0.0093	8.37e-06	0.952	TACATATTATATATATTTACA	TGTAAATATATATAATATGTA	False	.	.
764	chr1	66195742	66196102	360	360.0	0.2	19	0.132	0.131	0.987	0.0000	9.45e-01	0.786	AAGCTAGTATGTCCAATGTAT	ATACATTGGACATACTAGCTT	False	.	.
765	chr1	66424430	66424584	154	149.5	6.4	19	0.840	0.259	0.977	0.0315	1.00e-17	0.753	AGATTTTCGAGAATGCATTGA	TCAATGCATTCTCGAAAATCT	False	.	.
766	chr1	66529253	66529402	149	143.1	4.7	18	0.561	0.235	0.985	0.0035	5.36e-03	0.888	GTGTGTATATATATGTGTATA	TATACACATATATATACACAC	False	.	.
767	chr1	66736320	66736658	338	343.7	11.6	17	0.849	0.291	0.991	0.0418	9.89e-24	0.956	ATATTATATTCACATATAATA	TATTATATGTGAATATAATAT	False	.	.
768	chr1	66792339	66792478	139	139.9	1.2	18	0.316	0.096	0.994	0.0010	1.66e-01	0.856	ATAGATAGACATAGATAGATA	TATCTATCTATGTCTATCTAT	False	.	.
769	chr1	66815253	66815396	143	143.0	0.0	18	0.125	0.134	0.991	0.0005	3.82e-01	0.870	AGGATACAACATTGAACAAAT	ATTTGTTCAATGTTGTATCCT	False	.	.
770	chr1	66890609	66890889	280	281.2	2.4	17	0.307	0.174	0.968	0.0013	3.78e-02	0.745	AGGAAGAGGAAGAAGAAGAAG	CTTCTTCTTCTTCCTCTTCCT	False	.	.
771	chr1	67342776	67343273	497	499.9	0.2	17	0.200	0.152	0.980	0.0186	1.41e-12	0.884	AGGTGGGAGGATCACTTGAGC	GCTCAAGTGATCCTCCCACCT	False	.	.
772	chr1	67526498	67526671	173	176.5	9.3	17	0.651	0.287	0.969	0.0000	4.34e-01	0.862	AAGGAAGGAAGGAAGGAAGAA	TTCTTCCTTCCTTCCTTCCTT	False	.	.
773	chr1	67631351	67631592	241	226.1	11.5	18	0.454	0.202	0.962	0.0301	3.62e-16	0.615	CTTTCTTCTTTTCTCTCTCTC	GAGAGAGAGAAAAGAAGAAAG	False	.	.
774	chr1	67670249	67670493	244	246.0	0.2	18	0.219	0.195	0.987	0.0009	2.81e-01	0.923	TGCTTACCAAAGACATACACA	TGTGTATGTCTTTGGTAAGCA	False	.	.
775	chr1	67709810	67710256	446	360.0	28.4	18	0.408	0.374	0.976	0.0015	2.42e-02	0.899	ATATATATAACTATATATATA	TATATATATAGTTATATATAT	False	.	.
776	chr1	67990587	67990736	149	148.9	0.2	17	0.170	0.141	0.983	0.0000	6.73e-01	0.931	TAGCTTGACCAAGGTCACAAA	TTTGTGACCTTGGTCAAGCTA	False	.	.
777	chr1	68079664	68079798	134	135.9	0.4	17	0.173	0.167	0.990	0.0222	1.51e-12	0.969	ATCCTCTTCTATTTCTAGAAT	ATTCTAGAAATAGAAGAGGAT	False	.	.
778	chr1	68386900	68387347	447	470.8	4.0	16	0.206	0.232	0.971	0.0257	8.27e-17	0.839	CCCAGAAAAGCAGAGAAGGGG	CCCCTTCTCTGCTTTTCTGGG	False	.	.
779	chr1	68589016	68589158	142	140.8	0.7	17	0.990	0.121	0.985	0.0000	3.39e-01	0.862	TAATATGTCATAATATAATGA	TCATTATATTATGACATATTA	False	.	.
780	chr1	68674516	68674667	151	151.0	0.1	18	0.193	0.193	0.966	0.0021	7.29e-02	0.824	ACTATACATGTACATATACAT	ATGTATATGTACATGTATAGT	False	.	.
781	chr1	68815276	68815416	140	140.0	0.0	17	0.096	0.094	0.994	0.0026	7.89e-02	0.933	GGTACATAATAGGATACATAA	TTATGTATCCTATTATGTACC	False	.	.
782	chr1	68898099	68898383	284	290.1	5.7	18	0.704	0.358	0.964	0.0164	5.86e-08	0.678	TATAATATGCATTATATAATA	TATTATATAATGCATATTATA	False	.	.
783	chr1	69193484	69193642	158	198.4	2.9	17	0.463	0.238	0.976	0.0026	4.34e-03	0.896	ATTTTCTTAATTACTCTTATC	GATAAGAGTAATTAAGAAAAT	False	.	.
784	chr1	69227573	69227726	153	152.7	0.6	16	0.219	0.223	0.993	0.0000	7.75e-01	0.926	TTTGAATATATTAGGTTAAAA	TTTTAACCTAATATATTCAAA	False	.	.
785	chr1	69709807	69709978	171	171.0	0.1	17	0.153	0.141	0.972	0.0000	3.96e-01	0.847	AATAATTTTCCCTCTCCCTAC	GTAGGGAGAGGGAAAATTATT	False	.	.
786	chr1	69717757	69718202	445	444.2	12.6	17	1.052	0.176	0.986	0.0121	8.03e-07	0.620	AGAAAGAAAGAAAGAAGAAAA	TTTTCTTCTTTCTTTCTTTCT	False	.	.
787	chr1	69776637	69776847	210	209.9	0.3	17	0.175	0.154	0.971	0.0040	3.27e-03	0.906	AAATGAAAAATCAATAGCAAG	CTTGCTATTGATTTTTCATTT	False	.	.
788	chr1	69778860	69779058	198	192.9	9.1	16	0.293	0.196	0.982	0.0049	7.87e-03	0.914	ACACTCATATATATACACATA	TATGTGTATATATATGAGTGT	False	.	.
789	chr1	69972924	69973083	159	158.9	0.2	17	0.312	0.379	0.984	0.0199	1.96e-14	0.907	AATACTACTAGATACTATATA	TATATAGTATCTAGTAGTATT	False	.	.
790	chr1	70060972	70061160	188	188.0	0.0	17	0.182	0.166	0.996	0.0029	1.01e-02	0.905	TAATACCAGTCTCAATCATCA	TGATGATTGAGACTGGTATTA	False	.	.
791	chr1	70194518	70194799	281	281.0	0.3	18	0.142	0.163	0.991	0.0000	5.02e-01	0.898	ACACATTTTAGAATTGGCTTG	CAAGCCAATTCTAAAATGTGT	False	.	.
792	chr1	70386289	70386623	334	334.0	0.3	17	0.112	0.098	0.979	0.0010	6.70e-02	0.849	GTATTTCAGGTTAGATACACA	TGTGTATCTAACCTGAAATAC	False	.	.
793	chr1	70443025	70443132	107	94.8	7.1	18	0.398	0.222	0.984	0.0037	3.44e-02	0.776	AAATCTTAATACTATTAAGAT	ATCTTAATAGTATTAAGATTT	False	.	.
794	chr1	70454145	70454322	177	176.9	0.2	17	0.188	0.196	0.983	0.0087	7.19e-05	0.859	ATATATGTATCTATCTATATC	GATATAGATAGATACATATAT	False	.	.
795	chr1	70624663	70624800	137	128.7	10.8	18	0.359	0.242	0.986	0.0135	4.86e-07	0.952	ACACACATATGTATATATATA	TATATATATACATATGTGTGT	False	.	.
796	chr1	70750908	70751211	303	303.0	0.0	16	0.062	0.081	0.974	0.0000	7.82e-01	0.842	AAAGGAATGAACAAAATCTCT	AGAGATTTTGTTCATTCCTTT	False	.	.
797	chr1	70833198	70833385	187	187.1	0.4	17	0.187	0.163	0.988	0.0025	9.53e-03	0.920	AGAAATTTGCATAAGTAATAA	TTATTACTTATGCAAATTTCT	False	.	.
798	chr1	70851132	70851510	378	378.0	0.0	17	0.207	0.147	0.966	0.0033	3.39e-03	0.453	TACCTCCACCTCTAGTACTGA	TCAGTACTAGAGGTGGAGGTA	False	.	.
799	chr1	70981239	70981430	191	171.1	6.5	16	0.357	0.132	0.976	0.0110	3.53e-06	0.855	AAAGAAAGAAAGAAAGAAGAA	TTCTTCTTTCTTTCTTTCTTT	False	.	.
800	chr1	71013213	71013357	144	143.9	0.2	17	0.189	0.180	0.982	0.0003	6.45e-01	0.942	TAATATATTCCTTCAAATATA	TATATTTGAAGGAATATATTA	False	.	.
801	chr1	71059731	71059855	124	125.8	1.0	16	0.692	0.245	0.994	0.0127	3.35e-06	0.951	ATACATATATATGTTTATATA	TATATAAACATATATATGTAT	False	.	.
802	chr1	71259660	71259909	249	264.7	9.4	16	0.187	0.188	0.962	0.0043	2.32e-02	0.792	ATATATTATATATACACATAT	ATATGTGTATATATAATATAT	False	.	.
803	chr1	71921613	71921737	124	120.5	2.3	18	0.366	0.395	0.974	0.0007	5.34e-01	0.884	AATATATATAGAATATTATAT	ATATAATATTCTATATATATT	False	.	.
804	chr1	71927330	71927502	172	171.9	0.2	18	0.218	0.245	0.978	0.0022	1.01e-01	0.896	AATTTGTCTGTGAAGGTATAT	ATATACCTTCACAGACAAATT	False	.	.
805	chr1	71992551	71992615	64	77.6	18.2	19	0.336	0.131	0.973	0.0165	5.24e-08	0.957	TAATACCTCAATAACTTTATA	TATAAAGTTATTGAGGTATTA	False	.	.
806	chr1	72256786	72256993	207	206.8	0.3	18	0.222	0.129	0.982	0.0021	1.81e-02	0.774	GATCTGTGGTTTAACTTGGAA	TTCCAAGTTAAACCACAGATC	False	.	.
807	chr1	72554157	72554347	190	190.0	0.1	17	0.304	0.172	0.978	0.0058	4.60e-03	0.816	AGTGAGATATATATACATATA	TATATGTATATATATCTCACT	False	.	.
808	chr1	72721160	72721319	159	171.7	12.2	17	0.708	0.447	0.980	0.0539	3.77e-32	0.859	ATATGTATACCTATACCTATA	TATAGGTATAGGTATACATAT	False	.	.
809	chr1	73183425	73183911	486	485.9	0.8	17	0.114	0.109	0.982	0.0018	1.14e-01	0.916	AGTCAGGGTGGAGCAGGTAAT	ATTACCTGCTCCACCCTGACT	False	.	.
810	chr1	73201278	73201559	281	388.7	16.8	16	0.236	0.210	0.969	0.0128	1.09e-07	0.848	ATATACCATATATATTTTATA	TATAAAATATATATGGTATAT	False	.	.
811	chr1	73254181	73254328	147	147.0	0.0	17	0.363	0.366	0.987	0.0000	5.84e-01	0.856	AAACGCACCAATCAGCACTCT	AGAGTGCTGATTGGTGCGTTT	False	.	.
812	chr1	73347654	73347864	210	210.0	0.0	18	0.203	0.213	0.978	0.0000	3.11e-01	0.892	CTGGCCATGTACTAAATAGTA	TACTATTTAGTACATGGCCAG	False	.	.
813	chr1	73350933	73351150	217	217.0	0.0	18	0.184	0.174	0.993	0.0021	2.95e-01	0.906	ATCCAGATGGTGGATTGGGTC	GACCCAATCCACCATCTGGAT	False	.	.
814	chr1	73372224	73372376	152	183.9	6.4	19	0.657	0.218	0.971	0.0132	2.57e-08	0.932	ATATATATACACATATATATA	TATATATATGTGTATATATAT	False	.	.
815	chr1	73660640	73660782	142	144.0	0.2	17	0.235	0.236	0.985	0.0026	8.02e-02	0.890	CATAGAAGATAACATTGGAAA	TTTCCAATGTTATCTTCTATG	False	.	.
816	chr1	73917438	73917657	219	221.0	0.2	18	0.156	0.146	0.993	0.0041	3.65e-03	0.989	AATTTTAAATACAATTACAAT	ATTGTAATTGTATTTAAAATT	False	.	.
817	chr1	73963532	73963675	143	142.9	0.3	18	0.170	0.175	0.992	0.0017	5.18e-02	0.929	CTGATTTTCAAGTCCTGCCCC	GGGGCAGGACTTGAAAATCAG	False	.	.
818	chr1	74247594	74247812	218	218.1	0.3	18	0.291	0.192	0.976	0.0052	3.20e-03	0.953	ACAGAGTGCTGATTGGTGCAT	ATGCACCAATCAGCACTCTGT	False	.	.
819	chr1	74364454	74364631	177	178.9	0.2	17	0.162	0.168	0.986	0.0018	3.50e-03	0.869	AGGCTGCCTTACATGGGGAAG	CTTCCCCATGTAAGGCAGCCT	False	.	.
820	chr1	74451580	74451778	198	201.7	6.6	18	0.285	0.179	0.970	0.0346	3.77e-20	0.835	AAAAGAAAAGAAAAGAAAAAA	TTTTTTCTTTTCTTTTCTTTT	False	.	.
821	chr1	74578570	74578720	150	149.8	2.4	18	0.348	0.240	0.981	0.0067	1.45e-04	0.854	GAAGGGAAAGGAAAGGAAGGA	TCCTTCCTTTCCTTTCCCTTC	False	.	.
822	chr1	74660591	74660718	127	126.8	0.9	17	0.448	0.264	0.982	0.0087	9.92e-06	0.887	ACTTGTATACACATATATACA	TGTATATATGTGTATACAAGT	False	.	.
823	chr1	74671129	74671360	231	201.5	30.0	17	0.227	0.159	0.982	0.0159	2.67e-09	0.931	ATCTTTGTTGGACCCTTATCA	TGATAAGGGTCCAACAAAGAT	False	.	.
824	chr1	74732033	74732516	483	484.8	0.9	16	0.165	0.136	0.969	0.0095	3.10e-05	0.885	GGGGATTTCTTCTCCTAGGTA	TACCTAGGAGAAGAAATCCCC	False	.	.
825	chr1	74740537	74740859	322	322.0	0.1	16	0.190	0.097	0.983	0.0010	3.83e-01	0.937	ACCAATCAGCACTCTGTAAAA	TTTTACAGAGTGCTGATTGGT	False	.	.
826	chr1	74747699	74747847	148	239.7	1.3	17	0.379	0.138	0.963	0.0050	3.47e-03	0.756	ATGTGTGTACACATATATATG	CATATATATGTGTACACACAT	False	.	.
827	chr1	74758376	74758723	347	533.1	69.0	17	0.220	0.164	0.996	0.1043	5.67e-56	0.989	ATTTACCAGCCATTTTCATGG	CCATGAAAATGGCTGGTAAAT	True	8	RP11-17E13.2:0.23:1.00e-04(Artery_Tibial);RP11-17E13.2:0.21:3.86e-03,CRYZ:0.20:2.25e-02(Skin_Not_Sun_Exposed_Suprapubic);CRYZ:0.21:6.80e-03(Esophagus_Mucosa);CRYZ:0.19:8.64e-03,RP11-17E13.2:0.18:1.05e-02(Skin_Sun_Exposed_Lower_leg);RP11-17E13.2:0.18:3.06e-02(Nerve_Tibial);TYW3:-0.16:3.97e-02(Muscle_Skeletal);CRYZ:0.22:4.76e-02(Breast_Mammary_Tissue);RP11-17E13.2:0.19:4.92e-02(Cells_Cultured_fibro…
828	chr1	74807309	74807609	300	300.0	0.1	18	0.152	0.181	0.978	0.0000	3.63e-01	0.873	CACAAGGTTTGAGAACATCTA	TAGATGTTCTCAAACCTTGTG	False	.	.
829	chr1	74933349	74933533	184	184.1	0.3	16	0.209	0.222	0.979	0.0009	2.28e-01	0.857	AAACCCAACTGCCTAGAGAGA	TCTCTCTAGGCAGTTGGGTTT	False	.	.
830	chr1	75032371	75032501	130	129.9	0.3	16	0.178	0.136	0.984	0.0081	8.03e-04	0.955	ATAGGAAGTGACTACTAATAC	GTATTAGTAGTCACTTCCTAT	False	.	.
831	chr1	75114196	75114383	187	182.3	4.2	18	0.738	0.238	0.979	0.0088	1.94e-05	0.776	ATATATACACATATATATACA	TGTATATATATGTGTATATAT	False	.	.
832	chr1	75444400	75444519	119	129.1	7.7	19	0.559	0.211	0.967	0.0058	3.81e-04	0.855	GAAAGAAAGAAAGAAAGAAAA	TTTTCTTTCTTTCTTTCTTTC	False	.	.
833	chr1	75543574	75543707	133	134.0	2.5	17	2.213	0.184	0.977	0.0313	2.46e-15	0.898	GTATATATATGTGTATATATA	TATATATACACATATATATAC	False	.	.
834	chr1	75960674	75960854	180	180.0	0.2	16	0.136	0.134	0.961	0.0020	2.99e-02	0.828	TACTGTAATCTCTGAACATAA	TTATGTTCAGAGATTACAGTA	False	.	.
835	chr1	76253251	76253461	210	218.1	24.4	17	0.141	0.118	0.963	0.0015	6.01e-02	0.771	AAGTCCTGGGCAAATACACTA	TAGTGTATTTGCCCAGGACTT	False	.	.
836	chr1	76494466	76494769	303	311.7	3.9	17	0.279	0.217	0.965	0.0137	2.28e-08	0.916	CAAGGGTAATAAGTGGAAGAA	TTCTTCCACTTATTACCCTTG	False	.	.
837	chr1	76524368	76524507	139	139.0	0.1	17	0.289	0.245	0.990	0.0000	7.08e-01	0.912	TATACATTTCTTAAAGGTAAA	TTTACCTTTAAGAAATGTATA	False	.	.
838	chr1	76646404	76646650	246	195.1	36.6	18	0.317	0.232	0.984	0.1379	8.95e-81	0.957	AAACATATGTGAATTCTATAT	ATATAGAATTCACATATGTTT	False	.	.
839	chr1	76666351	76666493	142	138.9	3.4	19	0.290	0.205	0.982	0.0243	2.73e-13	0.897	ATATATATATGGGTATTATAC	GTATAATACCCATATATATAT	False	.	.
840	chr1	76960974	76961154	180	179.9	0.2	18	0.092	0.085	0.980	0.0006	4.85e-01	0.835	ATTGTGAAGATTTCATGGACA	TGTCCATGAAATCTTCACAAT	False	.	.
841	chr1	77169523	77169696	173	172.9	0.2	18	0.184	0.200	0.981	0.0000	9.25e-01	0.896	ACACAAGGATATGAAAAAAAT	ATTTTTTTCATATCCTTGTGT	False	.	.
842	chr1	77200460	77200634	174	174.0	0.0	19	0.143	0.149	0.982	0.0020	3.48e-01	0.820	ATGTATATTATATACATTTTA	TAAAATGTATATAATATACAT	False	.	.
843	chr1	77203702	77203869	167	167.0	0.3	19	0.111	0.086	0.984	0.0026	2.79e-01	0.881	ATAAATGTCCATGAAATCTTC	GAAGATTTCATGGACATTTAT	False	.	.
844	chr1	77258165	77258308	143	143.0	0.0	18	0.134	0.147	0.988	0.0161	6.12e-10	0.869	ATGTGGAAGCTAAAATGTTGA	TCAACATTTTAGCTTCCACAT	False	.	.
845	chr1	77444194	77444737	543	494.0	41.3	18	0.725	0.280	0.985	0.0141	1.99e-07	0.880	TATAAATATATACTATATATA	TATATATAGTATATATTTATA	False	.	.
846	chr1	77448358	77448541	183	182.9	0.2	18	0.146	0.126	0.974	0.0008	1.05e-01	0.827	GATGACCTGCCTGTGGACAGC	GCTGTCCACAGGCAGGTCATC	False	.	.
847	chr1	77529728	77529862	134	134.0	0.1	18	0.149	0.170	0.995	0.0000	2.79e-01	0.974	ATATGACTTCCATTAATATGA	TCATATTAATGGAAGTCATAT	False	.	.
848	chr1	77703879	77704054	175	174.9	0.3	16	0.164	0.131	0.979	0.0000	5.64e-01	0.921	CCACATCAGCCTCCTGATGAA	TTCATCAGGAGGCTGATGTGG	False	.	.
849	chr1	77861839	77862632	793	965.9	0.2	17	0.174	0.161	0.964	0.0168	1.50e-09	0.798	GGGATTACAGGCGTGAGCCAC	GTGGCTCACGCCTGTAATCCC	False	.	.
850	chr1	77981198	77981491	293	292.9	0.3	18	0.370	0.329	0.964	0.0007	1.86e-01	0.487	AAGCAGTTCTGCCTCAGCCTC	GAGGCTGAGGCAGAACTGCTT	False	.	.
851	chr1	78138423	78138617	194	196.0	0.0	19	0.200	0.142	0.996	0.0009	9.86e-02	0.901	ATAATAAACAAATAAATAACA	TGTTATTTATTTGTTTATTAT	False	.	.
852	chr1	78273146	78273335	189	189.0	0.2	17	0.117	0.117	0.972	0.0042	1.15e-02	0.820	AATTTGACTTCTTTTCATTTA	TAAATGAAAAGAAGTCAAATT	False	.	.
853	chr1	78415462	78415885	423	400.8	8.8	17	0.419	0.213	0.975	0.0028	4.07e-03	0.728	AATATTATTATCTAAAAATAT	ATATTTTTAGATAATAATATT	False	.	.
854	chr1	78528879	78529037	158	158.0	0.1	17	0.141	0.128	0.989	0.0000	9.96e-01	0.852	GCATTGGTTCGCTGTGCCTCA	TGAGGCACAGCGAACCAATGC	False	.	.
855	chr1	78620257	78620450	193	192.9	0.2	16	0.098	0.095	0.975	0.0001	1.47e-01	0.945	AGTTGGCATGCTGCCAGCTGA	TCAGCTGGCAGCATGCCAACT	False	.	.
856	chr1	78705174	78705366	192	200.2	15.1	18	0.256	0.178	0.993	0.0072	6.10e-05	0.891	CAGCACTTATGAAACTTCTCA	TGAGAAGTTTCATAAGTGCTG	False	.	.
857	chr1	79096524	79096811	287	628.8	31.2	18	0.321	0.184	0.969	0.0135	2.20e-07	0.636	CTATCCATAGATATCTATCTA	TAGATAGATATCTATGGATAG	False	.	.
858	chr1	79102495	79102616	121	152.6	6.0	18	0.172	0.144	0.991	0.0040	2.30e-02	0.934	ATAGTTCATATTTTATGAAAT	ATTTCATAAAATATGAACTAT	False	.	.
859	chr1	79184458	79184587	129	206.7	44.5	18	0.235	0.149	0.988	0.0860	6.57e-49	0.961	GTAGAGTAATACTGTCAAAAC	GTTTTGACAGTATTACTCTAC	False	.	.
860	chr1	79219478	79219673	195	195.0	0.1	17	0.096	0.138	0.987	0.0007	2.87e-01	0.848	ACACACAAAATGCATATATAC	GTATATATGCATTTTGTGTGT	False	.	.
861	chr1	79230317	79230484	167	169.0	0.0	18	0.365	0.200	0.992	0.0036	1.21e-01	0.852	AAATTGTGAAGATTTCATGGA	TCCATGAAATCTTCACAATTT	False	.	.
862	chr1	79271216	79271718	502	501.8	0.6	18	0.151	0.137	0.965	0.0055	5.59e-04	0.619	CCAGACTGCTTCTTTAAGCAG	CTGCTTAAAGAAGCAGTCTGG	False	.	.
863	chr1	79317465	79318390	925	919.9	97.7	16	0.885	0.287	0.973	0.0063	1.32e-04	0.866	ATATATATTACTATATATACA	TGTATATATAGTAATATATAT	False	.	.
864	chr1	79337894	79338038	144	144.0	0.0	17	0.223	0.169	0.991	0.0021	6.05e-02	0.941	AATGGGAATTCAGTTCCCCAC	GTGGGGAACTGAATTCCCATT	False	.	.
865	chr1	79519985	79520266	281	273.8	24.6	17	0.284	0.276	0.964	0.0021	1.34e-02	0.926	AGGAGGAGAAAGAGGAGGAAG	CTTCCTCCTCTTTCTCCTCCT	False	.	.
866	chr1	79560971	79561438	467	466.9	0.2	17	0.261	0.144	0.975	0.0000	1.38e-01	0.685	ATTTACAAACCTTGAGCTAGA	TCTAGCTCAAGGTTTGTAAAT	False	.	.
867	chr1	79571276	79572693	1417	1282.0	62.8	16	0.320	0.128	0.991	0.0208	1.53e-12	0.931	CATATGTGATATATATGTATA	TATACATATATATCACATATG	False	.	.
868	chr1	79643309	79643476	167	167.0	0.3	17	0.427	0.292	0.975	0.0020	4.44e-02	0.938	CAGAGATATAAGAGGTTGGGG	CCCCAACCTCTTATATCTCTG	False	.	.
869	chr1	79722802	79722906	104	117.3	11.4	17	0.127	0.109	0.984	0.0171	4.55e-10	0.980	ATACACAAAATATATAACTAT	ATAGTTATATATTTTGTGTAT	False	.	.
870	chr1	79934213	79934643	430	444.4	30.4	17	0.399	0.270	0.970	0.0028	1.57e-02	0.682	AAGAAAGAAAGAAAGAAAGAA	TTCTTTCTTTCTTTCTTTCTT	False	.	.
871	chr1	79945326	79945481	155	161.6	18.2	17	0.162	0.200	0.979	0.0013	8.25e-02	0.844	ATGAAATCACATTTGAGGAAA	TTTCCTCAAATGTGATTTCAT	False	.	.
872	chr1	79954040	79954213	173	175.0	0.1	18	0.199	0.166	0.978	0.0024	1.39e-02	0.843	ATTGTGAAGATTTCATGGACA	TGTCCATGAAATCTTCACAAT	False	.	.
873	chr1	79964786	79964967	181	180.9	0.4	17	0.178	0.134	0.976	0.0101	1.26e-05	0.922	GGAAACAACAGATGCTGGAGA	TCTCCAGCATCTGTTGTTTCC	False	.	.
874	chr1	79969507	79969938	431	431.0	0.2	18	0.201	0.207	0.987	0.0003	5.39e-01	0.737	AGAAAATTACATCCCTATACA	TGTATAGGGATGTAATTTTCT	False	.	.
875	chr1	80053213	80053382	169	169.0	0.0	17	0.133	0.147	0.982	0.0009	1.20e-01	0.878	CAAACCCTGAGCTAGACACAG	CTGTGTCTAGCTCAGGGTTTG	False	.	.
876	chr1	80330400	80331253	853	886.9	63.7	19	0.624	0.271	0.963	0.0344	4.63e-19	0.530	AACGTGCATGTGTGTGTGTAT	ATACACACACACATGCACGTT	False	.	.
877	chr1	80337607	80337735	128	126.3	7.4	19	0.171	0.141	0.990	0.0005	2.43e-01	0.952	TCCAGAAATCCCATTACTGGA	TCCAGTAATGGGATTTCTGGA	False	.	.
878	chr1	80361447	80361692	245	253.0	3.4	17	0.242	0.114	0.988	0.0072	3.31e-05	0.821	TAGATAGATAGATGATAGAGA	TCTCTATCATCTATCTATCTA	False	.	.
879	chr1	80539679	80539962	283	282.9	0.3	18	0.221	0.182	0.971	0.0000	8.32e-02	0.549	GATCCACCCACCTCGGCCTCC	GGAGGCCGAGGTGGGTGGATC	False	.	.
880	chr1	80699886	80700528	642	641.4	1.0	17	0.242	0.158	0.977	0.0099	3.66e-05	0.671	AGAATGGTATTTCAATGTTAT	ATAACATTGAAATACCATTCT	False	.	.
881	chr1	81094002	81094113	111	118.8	11.3	16	1.201	0.324	0.981	0.0005	1.36e-01	0.826	GAAGAAGGAAGGAAGGAAGGA	TCCTTCCTTCCTTCCTTCTTC	False	.	.
882	chr1	81147639	81148119	480	480.0	0.2	18	0.138	0.092	0.978	0.0029	2.03e-01	0.630	ACATTTTGAGCTCCCTGGATC	GATCCAGGGAGCTCAAAATGT	False	.	.
883	chr1	81449095	81449331	236	231.8	11.9	19	0.221	0.238	0.987	0.0036	4.37e-02	0.944	AGTATCACTGGTTATTTAGCC	GGCTAAATAACCAGTGATACT	False	.	.
884	chr1	81462106	81462238	132	131.9	0.2	18	0.163	0.169	0.983	0.0175	1.14e-07	0.959	CTCTGTAAAATGGACCAATCA	TGATTGGTCCATTTTACAGAG	False	.	.
885	chr1	81746831	81747308	477	480.9	9.4	16	0.282	0.149	0.962	0.0465	2.20e-26	0.763	ATGTATATACGTATATACACA	TGTGTATATACGTATATACAT	False	.	.
886	chr1	81839734	81839941	207	221.1	7.7	16	0.278	0.198	0.982	0.0495	9.69e-26	0.822	TATATATATATATGATGGAAA	TTTCCATCATATATATATATA	False	.	.
887	chr1	81883665	81883829	164	163.9	0.3	18	0.198	0.151	0.982	0.0040	5.98e-02	0.927	CACTCTATCTGGATTTTTGTA	TACAAAAATCCAGATAGAGTG	False	.	.
888	chr1	81995172	81995449	277	277.0	0.1	18	0.197	0.197	0.978	0.0037	1.05e-03	0.923	GTTTGAGACCAGCATGGCTAA	TTAGCCATGCTGGTCTCAAAC	False	.	.
889	chr1	81998632	81999049	417	492.1	15.2	18	0.263	0.141	0.963	0.0106	3.55e-09	0.637	ATAGGTATATATAGGTGTATA	TATACACCTATATATACCTAT	False	.	.
890	chr1	82046203	82046459	256	222.1	7.2	17	0.096	0.112	0.996	0.0051	1.53e-05	0.981	GCAGACATGGAAACCCAGCTA	TAGCTGGGTTTCCATGTCTGC	False	.	.
891	chr1	82151450	82151579	129	123.5	9.6	16	0.487	0.153	0.981	0.0046	1.27e-04	0.745	AAGGAAGGAAGGAAGAAAGGA	TCCTTTCTTCCTTCCTTCCTT	False	.	.
892	chr1	82356423	82356560	137	135.3	10.7	18	0.289	0.202	0.970	0.0006	3.29e-01	0.897	CAAAAGGCATCAGATCCCATC	GATGGGATCTGATGCCTTTTG	False	.	.
893	chr1	82876608	82876818	210	208.9	0.7	17	0.380	0.111	0.982	0.0000	5.88e-01	0.775	ACATGTATACATATGCTATAT	ATATAGCATATGTATACATGT	False	.	.
894	chr1	83019013	83019330	317	351.8	29.4	16	0.421	0.246	0.981	0.0050	2.68e-03	0.788	ACTTTATATGCATATGTATAT	ATATACATATGCATATAAAGT	False	.	.
895	chr1	83083688	83083896	208	208.0	0.1	16	0.170	0.184	0.987	0.0085	6.32e-05	0.748	AAATAATTAAATTAATTTAAT	ATTAAATTAATTTAATTATTT	False	.	.
896	chr1	83103867	83104077	210	220.1	1.2	17	0.654	0.146	0.970	0.0105	2.43e-06	0.860	ATATATGCATATATACATATA	TATATGTATATATGCATATAT	False	.	.
897	chr1	83975358	83975635	277	277.0	0.2	16	0.152	0.161	0.981	0.0004	2.89e-01	0.910	ATGAGAAAACTGAGACTCAAA	TTTGAGTCTCAGTTTTCTCAT	False	.	.
898	chr1	84142505	84142822	317	317.0	0.1	17	0.102	0.096	0.976	0.0010	1.02e-01	0.713	TAATATTTATACATAAAGCTA	TAGCTTTATGTATAAATATTA	False	.	.
899	chr1	84198818	84199131	313	305.4	11.8	16	0.166	0.172	0.982	0.0051	1.16e-02	0.757	ATACACATATACATATATACA	TGTATATATGTATATGTGTAT	False	.	.
900	chr1	84738767	84738987	220	251.2	6.5	18	0.391	0.227	0.968	0.0024	1.34e-02	0.897	TATCTTAAAATATATTATAAA	TTTATAATATATTTTAAGATA	False	.	.
901	chr1	84768763	84768948	185	188.3	11.1	18	0.437	0.187	0.975	0.0370	1.17e-22	0.756	ATACATATACACACATACACA	TGTGTATGTGTGTATATGTAT	False	.	.
902	chr1	84902759	84902909	150	173.0	0.1	16	0.178	0.152	0.981	0.0003	8.97e-01	0.928	ACAATCCTTTAGCTAGACACA	TGTGTCTAGCTAAAGGATTGT	False	.	.
903	chr1	85006492	85006621	129	133.7	0.8	19	0.501	0.190	0.989	0.0595	1.82e-31	0.944	ACATATATGTATGTATATGTA	TACATATACATACATATATGT	False	.	.
904	chr1	85189115	85189270	155	154.9	0.2	16	0.143	0.122	0.981	0.0000	7.83e-01	0.861	GTGCTACAGTAGTTATGGAAC	GTTCCATAACTACTGTAGCAC	False	.	.
905	chr1	85284439	85284672	233	232.9	0.2	18	0.170	0.230	0.973	0.0002	5.69e-01	0.810	ACTCTAGGGTCTCCTCTGCTG	CAGCAGAGGAGACCCTAGAGT	False	.	.
906	chr1	85359139	85359453	314	314.0	0.0	19	0.133	0.127	0.986	0.0022	1.20e-02	0.758	ATAGTGTGCTAACTGGTCAGA	TCTGACCAGTTAGCACACTAT	False	.	.
907	chr1	85580435	85580592	157	146.6	5.4	17	3.175	0.854	0.990	0.0164	4.27e-09	0.896	GACACACACACACACACACAC	GTGTGTGTGTGTGTGTGTGTC	False	.	.
908	chr1	85660618	85660747	129	129.0	0.0	19	0.270	0.259	0.995	0.0038	7.00e-03	0.963	AAACTGTAATGATTACACTTA	TAAGTGTAATCATTACAGTTT	False	.	.
909	chr1	85722905	85723284	379	379.0	0.2	18	0.114	0.105	0.973	0.0014	3.01e-01	0.662	CTTTTAGGCTTGATGTAATCC	GGATTACATCAAGCCTAAAAG	False	.	.
910	chr1	86082600	86082726	126	131.1	11.0	18	0.274	0.113	0.975	0.0008	1.77e-02	0.724	ATATATTTATATAAATATATA	TATATATTTATATAAATATAT	False	.	.
911	chr1	86111015	86111520	505	504.9	0.2	19	0.145	0.153	0.980	0.0027	5.91e-02	0.885	ACAATCCTCTAGCTAGACATA	TATGTCTAGCTAGAGGATTGT	False	.	.
912	chr1	86807237	86807433	196	196.0	0.0	18	0.229	0.258	0.977	0.0116	1.11e-07	0.911	CTTCAGGAGTGAAGCTGCAGA	TCTGCAGCTTCACTCCTGAAG	False	.	.
913	chr1	86820868	86821450	582	592.0	0.2	19	0.165	0.168	0.963	0.0046	2.11e-02	0.614	AATCCCAGCACTTTGGGAGGC	GCCTCCCAAAGTGCTGGGATT	False	.	.
914	chr1	87017668	87017843	175	176.9	0.3	17	0.163	0.119	0.990	0.0056	1.77e-03	0.965	AAGAAAGGACACATATATCAA	TTGATATATGTGTCCTTTCTT	False	.	.
915	chr1	87037196	87037270	74	129.1	28.0	17	0.620	0.189	0.995	0.2227	2.28e-129	0.969	AGCAAAACAGAACAAGATATG	CATATCTTGTTCTGTTTTGCT	True	3	HS2ST1:0.19:8.32e-03(Skin_Sun_Exposed_Lower_leg);HS2ST1:0.20:8.86e-03(Skin_Not_Sun_Exposed_Suprapubic);HS2ST1:0.24:3.08e-02(Testis)
916	chr1	87048563	87048698	135	134.9	8.0	17	0.157	0.098	0.995	0.0363	1.11e-23	0.981	GGGACTAGAAGCATGATAAAA	TTTTATCATGCTTCTAGTCCC	False	.	.
917	chr1	87124634	87124897	263	263.1	0.2	17	0.163	0.148	0.978	0.0014	9.52e-02	0.874	ACTCAACCTGTATTTTTAAAT	ATTTAAAAATACAGGTTGAGT	False	.	.
918	chr1	87207829	87208190	361	363.2	0.8	16	0.214	0.239	0.982	0.0090	7.82e-07	0.735	GTTAGCTAGGGCGGCCATAAC	GTTATGGCCGCCCTAGCTAAC	False	.	.
919	chr1	87635755	87636144	389	389.0	0.1	18	0.156	0.193	0.976	0.0002	3.18e-01	0.819	GGTTTGTAAATGCACCAATCA	TGATTGGTGCATTTACAAACC	False	.	.
920	chr1	88279869	88279998	129	129.0	0.1	19	0.157	0.122	0.991	0.0000	5.72e-01	0.882	ACTTGCCCTTCCTGCTATTCA	TGAATAGCAGGAAGGGCAAGT	False	.	.
921	chr1	88360444	88360579	135	134.9	0.4	18	0.164	0.176	0.970	0.0014	4.91e-01	0.945	AATTATCTGGTGCATGGTAAC	GTTACCATGCACCAGATAATT	False	.	.
922	chr1	88467534	88467916	382	381.9	0.3	18	0.097	0.083	0.968	0.0016	2.78e-02	0.829	ACAAACCCTGAGCTAGACACA	TGTGTCTAGCTCAGGGTTTGT	False	.	.
923	chr1	88511420	88511695	275	288.5	22.2	17	0.155	0.229	0.980	0.0005	4.61e-01	0.714	CACTGTATTTCATATCATTCA	TGAATGATATGAAATACAGTG	False	.	.
924	chr1	88730248	88730390	142	142.1	0.2	19	0.228	0.220	0.987	0.0008	1.08e-01	0.942	ACAAGCCCTAGACTGGCTACC	GGTAGCCAGTCTAGGGCTTGT	False	.	.
925	chr1	88773338	88773541	203	203.0	0.2	19	0.157	0.152	0.981	0.0019	1.32e-01	0.846	CACTTGAGGCCAGGAGTTTGA	TCAAACTCCTGGCCTCAAGTG	False	.	.
926	chr1	88865447	88865736	289	291.0	0.1	18	0.215	0.174	0.971	0.0077	7.82e-05	0.875	GTCTCTACTAAAAATACAAAA	TTTTGTATTTTTAGTAGAGAC	False	.	.
927	chr1	88885158	88885772	614	613.6	0.7	17	0.188	0.100	0.961	0.0079	2.20e-04	0.602	ATCACCTGAGGTCAGGAGTTC	GAACTCCTGACCTCAGGTGAT	False	.	.
928	chr1	88896321	88896909	588	588.0	0.1	17	0.158	0.112	0.968	0.0053	3.96e-03	0.489	CCAGCACTTTGGGAGGCCAAG	CTTGGCCTCCCAAAGTGCTGG	False	.	.
929	chr1	88932278	88932428	150	150.0	0.0	16	0.184	0.195	0.990	0.0022	6.47e-02	0.945	AATCAATAGTCTAATAATTTA	TAAATTATTAGACTATTGATT	False	.	.
930	chr1	88993879	88994014	135	127.0	13.9	16	0.375	0.171	0.992	0.1893	8.01e-114	0.966	GCTGTAATCGGCAAAGAAGCA	TGCTTCTTTGCCGATTACAGC	False	.	.
931	chr1	89127637	89127807	170	322.1	0.2	16	0.175	0.108	0.975	0.0067	1.02e-04	0.647	ACACCAATCGGCACTCTGTAT	ATACAGAGTGCCGATTGGTGT	False	.	.
932	chr1	89219062	89219274	212	232.6	1.9	17	0.136	0.128	0.989	0.0029	5.43e-02	0.851	ATAAACCTTTAGGTAGACACA	TGTGTCTACCTAAAGGTTTAT	False	.	.
933	chr1	89273043	89273276	233	227.7	15.4	18	0.138	0.133	0.982	0.0005	3.33e-01	0.933	ACCAATCAGCACTCTGTATCT	AGATACAGAGTGCTGATTGGT	False	.	.
934	chr1	89295605	89295736	131	129.6	18.5	19	0.160	0.182	0.988	0.0149	7.45e-10	0.990	GTTATTTTATAAAGTTATTTA	TAAATAACTTTATAAAATAAC	False	.	.
935	chr1	89302352	89302728	376	378.0	0.1	19	0.139	0.119	0.982	0.0022	5.22e-02	0.845	AGCTAGACATAAAAGTTCTCC	GGAGAACTTTTATGTCTAGCT	False	.	.
936	chr1	89450412	89450552	140	155.6	0.9	16	0.388	0.303	0.982	0.0028	3.04e-03	0.906	ATATACACACTATATATATAC	GTATATATATAGTGTGTATAT	False	.	.
937	chr1	89984416	89984547	131	211.0	0.0	16	0.293	0.193	0.977	0.0023	1.80e-02	0.799	CACAAACCCTGAGCTAGACAC	GTGTCTAGCTCAGGGTTTGTG	False	.	.
938	chr1	90183783	90184065	282	386.3	51.4	16	0.419	0.254	0.967	0.0136	3.81e-07	0.865	AATATAAATTATATAAATATA	TATATTTATATAATTTATATT	False	.	.
939	chr1	90330910	90331116	206	208.0	0.0	18	0.249	0.188	0.990	0.0000	4.22e-01	0.887	AGTGAACAATCTGAAAAAAAA	TTTTTTTTCAGATTGTTCACT	False	.	.
940	chr1	90334990	90335208	218	225.9	9.8	18	0.406	0.218	0.976	0.0017	2.44e-02	0.708	ATACATATTGTGTATATGTTG	CAACATATACACAATATGTAT	False	.	.
941	chr1	90392797	90392946	149	129.8	10.2	18	1.047	1.304	0.966	0.0345	8.16e-17	0.732	CTCTCTCTCTCTCTCCCTCCC	GGGAGGGAGAGAGAGAGAGAG	False	.	.
942	chr1	90444191	90444391	200	207.9	5.0	17	1.031	0.232	0.980	0.0210	1.69e-12	0.833	AGAAAGAAGGAAAGAAAGAAA	TTTCTTTCTTTCCTTCTTTCT	False	.	.
943	chr1	90508297	90508812	515	514.9	0.2	18	0.151	0.138	0.976	0.0029	1.69e-02	0.599	ATAGGGGACTGCACTGTGATG	CATCACAGTGCAGTCCCCTAT	False	.	.
944	chr1	91040247	91040547	300	296.1	18.0	17	0.443	0.214	0.965	0.0380	1.34e-21	0.834	ATATATACACACATATATATA	TATATATATGTGTGTATATAT	False	.	.
945	chr1	91075384	91075523	139	141.0	5.1	16	0.325	0.264	0.981	0.0046	7.63e-04	0.984	AGTGTGGGCTGTAGGGTAGGA	TCCTACCCTACAGCCCACACT	False	.	.
946	chr1	91154181	91154515	334	334.0	0.2	17	0.176	0.155	0.970	0.0000	1.91e-01	0.784	CAGTTTCCCTTCTGAGACCTC	GAGGTCTCAGAAGGGAAACTG	False	.	.
947	chr1	91168560	91169552	992	1022.3	61.6	17	0.338	0.252	0.962	0.0171	1.39e-10	0.600	GTACATATATGTCTCTGTAGA	TCTACAGAGACATATATGTAC	False	.	.
948	chr1	91335970	91336193	223	223.0	0.1	16	0.203	0.179	0.977	0.0026	2.18e-02	0.901	AGGGCTTTCTCTCTCCCATCC	GGATGGGAGAGAGAAAGCCCT	False	.	.
949	chr1	91484654	91484834	180	181.9	0.4	17	0.169	0.147	0.977	0.0029	2.58e-03	0.854	AATTGTGAAGATTTCATGGAC	GTCCATGAAATCTTCACAATT	False	.	.
950	chr1	91600793	91600922	129	129.0	0.0	17	0.351	0.359	0.997	0.0027	3.77e-02	0.950	CCTCTCTAGCTCTGCCAGTCA	TGACTGGCAGAGCTAGAGAGG	False	.	.
951	chr1	91658313	91658600	287	287.0	0.1	16	0.114	0.108	0.989	0.0039	1.55e-04	0.897	GCACACACTGGTAGTCCTAGC	GCTAGGACTACCAGTGTGTGC	False	.	.
952	chr1	91673635	91673834	199	207.5	24.0	17	0.300	0.163	0.970	0.0004	1.64e-01	0.757	ACACAGTGTACTTGACAACAG	CTGTTGTCAAGTACACTGTGT	False	.	.
953	chr1	91717142	91717280	138	138.0	0.0	17	0.148	0.169	0.997	0.0000	5.88e-01	0.947	CTCCAACCAAACTTTCTACAA	TTGTAGAAAGTTTGGTTGGAG	False	.	.
954	chr1	91728959	91729312	353	349.7	4.5	17	0.318	0.307	0.971	0.0128	7.16e-08	0.874	GCATACACACACACACACACA	TGTGTGTGTGTGTGTGTATGC	False	.	.
955	chr1	91840379	91840564	185	220.2	44.9	16	0.181	0.149	0.997	0.0418	3.87e-22	0.997	ATCATGCATGATTTTGTAATA	TATTACAAAATCATGCATGAT	False	.	.
956	chr1	91916572	91916724	152	167.4	5.4	18	0.335	0.173	0.962	0.0175	3.66e-09	0.919	TATATAGTAAGTATATATATA	TATATATATACTTACTATATA	False	.	.
957	chr1	91925681	91925783	102	127.8	22.4	18	0.797	0.418	0.964	0.0056	7.17e-03	0.938	GGGAGAAGGAGAGGGAGGGGA	TCCCCTCCCTCTCCTTCTCCC	False	.	.
958	chr1	91964225	91964483	258	258.0	0.1	17	0.250	0.213	0.970	0.0029	3.54e-02	0.600	CACTTTGGGAGGCCAAGGTGG	CCACCTTGGCCTCCCAAAGTG	False	.	.
959	chr1	91995468	91995809	341	340.9	0.2	18	0.267	0.214	0.961	0.0086	4.88e-05	0.560	CCTGTAATCCCAGCTACTCAG	CTGAGTAGCTGGGATTACAGG	False	.	.
960	chr1	92085456	92085667	211	211.0	0.0	17	0.141	0.109	0.989	0.0053	2.82e-04	0.894	GAGGTGCACACCTGTACTCCC	GGGAGTACAGGTGTGCACCTC	False	.	.
961	chr1	92213446	92213510	64	68.6	10.0	17	0.607	0.200	0.976	0.1320	7.15e-76	0.961	AATAGGTGCTAAAGATTCATC	GATGAATCTTTAGCACCTATT	True	1	RP4-621B10.8:-0.17:2.23e-02(Nerve_Tibial)
962	chr1	92639311	92639486	175	174.9	0.3	17	0.090	0.087	0.995	0.0000	4.29e-01	0.932	ACTTTTTACTGTATTACTCCT	AGGAGTAATACAGTAAAAAGT	False	.	.
963	chr1	92735669	92735871	202	202.8	2.1	16	0.273	0.200	0.977	0.0179	3.21e-10	0.822	ATATCATATTATATTTTAATA	TATTAAAATATAATATGATAT	False	.	.
964	chr1	92938119	92938359	240	240.0	0.0	17	0.287	0.259	0.982	0.0006	3.03e-01	0.874	GCATGGTGGTGCACACCTGTA	TACAGGTGTGCACCACCATGC	False	.	.
965	chr1	92948645	92948808	163	182.9	22.4	17	0.390	0.235	0.964	0.0320	1.00e-19	0.701	ATATACATATGTGTATATATA	TATATATACACATATGTATAT	False	.	.
966	chr1	93131912	93132188	276	276.0	0.1	17	0.074	0.094	0.987	0.0000	3.03e-01	0.908	ATAAGGTAAAGATAGCTGAGA	TCTCAGCTATCTTTACCTTAT	False	.	.
967	chr1	93282198	93282441	243	243.0	0.0	17	0.489	0.305	0.985	0.0053	1.43e-04	0.938	GGATTGCTTGATGCTTGAGCC	GGCTCAAGCATCAAGCAATCC	False	.	.
968	chr1	93319179	93319409	230	222.7	4.9	16	0.243	0.261	0.988	0.0028	1.57e-02	0.914	TATCTCATAATGTTTTAAGAA	TTCTTAAAACATTATGAGATA	False	.	.
969	chr1	93427085	93427338	253	253.0	0.0	16	0.217	0.163	0.970	0.0039	4.36e-03	0.829	GCTTTCAGCAGAGAGGAGGCC	GGCCTCCTCTCTGCTGAAAGC	False	.	.
970	chr1	93434723	93434937	214	660.9	0.2	16	0.107	0.112	0.970	0.0025	5.78e-03	0.669	CTGCCTGTGGATAGGAGCTAC	GTAGCTCCTATCCACAGGCAG	False	.	.
971	chr1	93479918	93480096	178	178.0	0.0	17	0.093	0.104	0.981	0.0024	9.09e-02	0.876	AAGACAGGCATAAGAAATTAT	ATAATTTCTTATGCCTGTCTT	False	.	.
972	chr1	93884443	93885008	565	565.0	0.0	16	0.275	0.221	0.965	0.0074	1.39e-04	0.611	CCTGGCCAACATGGTGAAACC	GGTTTCACCATGTTGGCCAGG	False	.	.
973	chr1	93952532	93952714	182	182.0	0.0	17	0.103	0.092	0.986	0.0044	1.84e-02	0.813	ACATAAATTGTGAAGATTTCA	TGAAATCTTCACAATTTATGT	False	.	.
974	chr1	94065737	94065892	155	155.0	0.3	18	0.155	0.147	0.977	0.0000	8.06e-01	0.850	ACTGAAGCCTGGGCCCAAAGA	TCTTTGGGCCCAGGCTTCAGT	False	.	.
975	chr1	94295699	94295795	96	129.6	10.9	16	0.387	0.128	0.987	0.0129	1.44e-06	0.979	AGAAGATTCCACATTGTGTGG	CCACACAATGTGGAATCTTCT	False	.	.
976	chr1	94344931	94345147	216	211.3	6.8	17	0.624	0.440	0.973	0.0105	2.48e-06	0.909	GGCAACATATACACAACACAC	GTGTGTTGTGTATATGTTGCC	False	.	.
977	chr1	94377150	94377378	228	228.0	0.0	16	0.187	0.172	0.981	0.0008	1.91e-01	0.761	GTCCCTGGACCCTGCTGATCA	TGATCAGCAGGGTCCAGGGAC	False	.	.
978	chr1	94673319	94673902	583	582.9	0.3	18	0.175	0.190	0.962	0.0225	1.02e-14	0.616	CTCCTGACCTCAGGTGATCCA	TGGATCACCTGAGGTCAGGAG	False	.	.
979	chr1	94674980	94675150	170	173.2	1.3	18	0.616	0.246	0.971	0.0029	8.99e-03	0.860	AGATGAGTGGATGGATGGATG	CATCCATCCATCCACTCATCT	False	.	.
980	chr1	94775859	94776017	158	137.3	0.6	18	0.362	0.280	0.990	0.0403	1.53e-22	0.963	ATGTATGTGTGTGTATATATA	TATATATACACACACATACAT	False	.	.
981	chr1	95045759	95045990	231	394.8	27.3	18	0.397	0.258	0.980	0.0177	3.00e-11	0.472	AGTATACTAATTATTAGTATA	TATACTAATAATTAGTATACT	False	.	.
982	chr1	95053312	95053451	139	139.0	0.2	18	0.169	0.171	0.986	0.0003	2.99e-01	0.971	ATGATTAAAAATAATTCACTA	TAGTGAATTATTTTTAATCAT	False	.	.
983	chr1	95091832	95092392	560	560.0	0.1	18	0.131	0.114	0.966	0.0003	6.53e-02	0.603	TGTCTAGCTCAGGGATTGTAA	TTACAATCCCTGAGCTAGACA	False	.	.
984	chr1	95138632	95138857	225	225.0	0.0	18	0.117	0.129	0.990	0.0019	1.65e-01	0.932	ACTTGGCATTGTGTAGCATCT	AGATGCTACACAATGCCAAGT	False	.	.
985	chr1	95190531	95190711	180	179.9	0.2	17	0.154	0.157	0.975	0.0049	9.91e-03	0.915	CAGCACTTTGGGAGGCTGAGG	CCTCAGCCTCCCAAAGTGCTG	False	.	.
986	chr1	95249838	95249983	145	117.8	13.4	18	0.201	0.135	0.995	0.0086	1.69e-04	0.964	AACGTCTCCAATAGTGCAATA	TATTGCACTATTGGAGACGTT	False	.	.
987	chr1	95279454	95279599	145	130.4	9.9	17	0.198	0.153	0.977	0.0275	2.18e-15	0.824	GTTAGTGGGAATCACTGGGCA	TGCCCAGTGATTCCCACTAAC	False	.	.
988	chr1	95489594	95489809	215	215.1	0.2	18	0.219	0.180	0.977	0.0007	3.37e-01	0.899	AATAAGAAGGATAAAGAAGTA	TACTTCTTTATCCTTCTTATT	False	.	.
989	chr1	95521935	95522068	133	133.0	0.3	17	0.218	0.200	0.991	0.0000	5.76e-01	0.955	AACATAATACCTGAGACTAGA	TCTAGTCTCAGGTATTATGTT	False	.	.
990	chr1	95538394	95538570	176	212.9	0.6	18	0.262	0.172	0.977	0.0017	5.68e-02	0.918	AATGCACCAATCAGCACTCTG	CAGAGTGCTGATTGGTGCATT	False	.	.
991	chr1	95557368	95557499	131	129.6	14.0	18	0.192	0.203	0.975	0.0019	4.30e-02	0.870	AAGGGCAAAAACCGAACTACT	AGTAGTTCGGTTTTTGCCCTT	False	.	.
992	chr1	95663875	95664026	151	178.0	0.1	19	0.167	0.152	0.983	0.0000	6.64e-01	0.850	GTCTAGCTAAAGGTTTGTAAA	TTTACAAACCTTTAGCTAGAC	False	.	.
993	chr1	95669259	95669517	258	283.8	0.5	19	0.135	0.123	0.969	0.0028	2.66e-02	0.763	GTTCTCCAAGGCCCCACCAGA	TCTGGTGGGGCCTTGGAGAAC	False	.	.
994	chr1	95785433	95785563	130	130.9	0.6	19	0.200	0.226	0.973	0.0039	3.26e-03	0.884	ATATATTTTAAATATATTAAA	TTTAATATATTTAAAATATAT	False	.	.
995	chr1	95830530	95830684	154	161.9	7.9	18	0.248	0.115	0.982	0.0104	5.94e-06	0.872	AAGAAAGAAAGAAAGAAAGAA	TTCTTTCTTTCTTTCTTTCTT	False	.	.
996	chr1	96017501	96017703	202	155.3	12.9	17	0.519	0.199	0.986	0.0202	1.87e-12	0.870	ATGTATATGTATGTATATATA	TATATATACATACATATACAT	False	.	.
997	chr1	96149443	96149600	157	157.0	0.0	16	0.235	0.174	0.982	0.0065	2.58e-05	0.853	AGAAACACCTCTTGCCCAAGA	TCTTGGGCAAGAGGTGTTTCT	False	.	.
998	chr1	96195688	96195814	126	126.0	0.1	18	0.197	0.195	0.986	0.0027	1.72e-02	0.936	AGGAGGAAGAGGAAGAGGAGA	TCTCCTCTTCCTCTTCCTCCT	False	.	.
999	chr1	96223975	96224106	131	274.0	0.0	16	0.271	0.171	0.974	0.0049	1.12e-03	0.836	ACAAACCTTGAGCTAAACACA	TGTGTTTAGCTCAAGGTTTGT	False	.	.
1000	chr1	96272545	96272611	66	87.9	28.4	16	1.772	0.087	0.996	0.0777	2.76e-45	0.994	GTATATACATGCATATGTATA	TATACATATGCATGTATATAC	False	.	.
1001	chr1	96337775	96337916	141	140.9	0.2	16	0.245	0.124	0.982	0.0031	2.69e-02	0.948	CCATCCATGTTCCCACAAAAG	CTTTTGTGGGAACATGGATGG	False	.	.
1002	chr1	96503353	96503480	127	129.0	0.1	16	0.154	0.159	0.993	0.0000	3.38e-01	0.945	GAAAGTCTACTTGAAAAAGAA	TTCTTTTTCAAGTAGACTTTC	False	.	.
1003	chr1	96690759	96691045	286	286.1	0.5	17	0.127	0.128	0.965	0.0000	4.41e-01	0.930	CACCAATCAGTGCTCTGTGTC	GACACAGAGCACTGATTGGTG	False	.	.
1004	chr1	96764703	96764848	145	145.0	0.1	18	0.192	0.179	0.986	0.0000	7.68e-01	0.856	AGGCTCTCACTACCTTTATAT	ATATAAAGGTAGTGAGAGCCT	False	.	.
1005	chr1	96894224	96894543	319	318.7	0.5	17	0.173	0.215	0.970	0.0005	2.69e-01	0.851	ATATATTATATATAACATATA	TATATGTTATATATAATATAT	False	.	.
1006	chr1	96972692	96972941	249	249.9	0.3	17	0.245	0.265	0.976	0.0037	3.66e-04	0.550	CAAGAGTTCGAGACCAGCCTG	CAGGCTGGTCTCGAACTCTTG	False	.	.
1007	chr1	97173139	97173448	309	321.3	10.2	17	0.563	0.232	0.981	0.0462	4.19e-27	0.660	ATATGTGTGCATATATGTACA	TGTACATATATGCACACATAT	False	.	.
1008	chr1	97228400	97228531	131	131.1	0.2	17	0.183	0.172	0.985	0.0027	6.15e-02	0.899	ATTTTGAAATTACTAATTTGA	TCAAATTAGTAATTTCAAAAT	False	.	.
1009	chr1	97323128	97323710	582	599.6	42.3	18	0.246	0.148	0.983	0.0258	2.10e-13	0.705	TATATACATATCATATATACA	TGTATATATGATATGTATATA	False	.	.
1010	chr1	97445406	97445582	176	176.0	0.1	18	0.127	0.127	0.985	0.0018	4.87e-02	0.888	CCCTTCATGAATATTCATAGC	GCTATGAATATTCATGAAGGG	False	.	.
1011	chr1	97448864	97449010	146	145.9	0.3	18	0.163	0.142	0.991	0.0022	3.37e-02	0.918	AAATAAAATACATGCACATAG	CTATGTGCATGTATTTTATTT	False	.	.
1012	chr1	97525788	97526016	228	329.3	6.9	17	0.141	0.303	0.968	0.0098	1.62e-05	0.945	CAGGGCAATTACTTACTCTTC	GAAGAGTAAGTAATTGCCCTG	False	.	.
1013	chr1	98086479	98086610	131	130.0	4.1	19	0.435	0.415	0.990	0.0086	8.81e-04	0.975	TACACATACAATATATACACA	TGTGTATATATTGTATGTGTA	False	.	.
1014	chr1	98281456	98281635	179	179.0	0.1	16	0.174	0.134	0.978	0.0009	7.00e-01	0.934	CCATGCCTGTAGTTCCAGCTA	TAGCTGGAACTACAGGCATGG	False	.	.
1015	chr1	98322441	98322578	137	137.0	0.0	18	0.136	0.106	0.994	0.0026	4.05e-02	0.942	ATTATATTGACACATCAGAAT	ATTCTGATGTGTCAATATAAT	False	.	.
1016	chr1	98333555	98333721	166	166.1	0.5	18	0.232	0.210	0.974	0.0059	9.63e-04	0.856	TCACCTGCAACCACAGGTACA	TGTACCTGTGGTTGCAGGTGA	False	.	.
1017	chr1	98354215	98354511	296	296.0	0.1	16	0.172	0.136	0.964	0.0047	1.05e-03	0.602	GGATTACAGGCCCATGCCACC	GGTGGCATGGGCCTGTAATCC	False	.	.
1018	chr1	98501285	98501435	150	150.0	0.0	16	0.091	0.128	0.985	0.0016	1.19e-01	0.834	AAATGCACCAATCAGTACTCT	AGAGTACTGATTGGTGCATTT	False	.	.
1019	chr1	98716749	98717077	328	327.8	0.4	18	0.180	0.154	0.978	0.0014	3.53e-01	0.829	AGAAGATAAAAGAAGAAAACA	TGTTTTCTTCTTTTATCTTCT	False	.	.
1020	chr1	98722671	98722862	191	190.1	1.0	18	0.411	0.123	0.984	0.0015	6.81e-02	0.896	GATATTTTTAAGTAAGAATAA	TTATTCTTACTTAAAAATATC	False	.	.
1021	chr1	98906092	98906251	159	187.4	2.1	19	0.260	0.238	0.983	0.0211	9.25e-11	0.927	TACACACACTGTATATATACA	TGTATATATACAGTGTGTGTA	False	.	.
1022	chr1	99017906	99018434	528	527.9	0.2	19	0.116	0.110	0.975	0.0021	1.50e-01	0.544	GCCTGAGTTCTGTTTTAACAA	TTGTTAAAACAGAACTCAGGC	False	.	.
1023	chr1	99030627	99031029	402	402.0	0.2	19	0.191	0.188	0.978	0.0000	9.63e-01	0.645	GAGCCATGTAACTTCAAATCA	TGATTTGAAGTTACATGGCTC	False	.	.
1024	chr1	99238498	99238706	208	207.9	0.2	18	0.133	0.116	0.985	0.0000	9.56e-01	0.901	CATGTGGTCAATTTTTAGATA	TATCTAAAAATTGACCACATG	False	.	.
1025	chr1	99374855	99375186	331	400.0	6.3	16	0.147	0.136	0.994	0.0063	1.05e-03	0.668	ATAGATAGATAGATAGATAGA	TCTATCTATCTATCTATCTAT	False	.	.
1026	chr1	99606828	99606954	126	126.0	0.1	17	0.095	0.101	0.995	0.0009	3.34e-02	0.956	ATATATTCATGTATATTCATA	TATGAATATACATGAATATAT	False	.	.
1027	chr1	99666280	99666474	194	193.9	0.2	17	0.274	0.197	0.993	0.0000	9.11e-01	0.903	AACATTTAAAATTAAGTTTAG	CTAAACTTAATTTTAAATGTT	False	.	.
1028	chr1	99765325	99765923	598	598.0	0.1	18	0.187	0.172	0.961	0.0034	1.96e-02	0.594	CCTCCCAAAGTGCTGGGATTA	TAATCCCAGCACTTTGGGAGG	False	.	.
1029	chr1	99788045	99788313	268	267.9	0.2	18	0.150	0.156	0.982	0.0006	6.46e-02	0.906	ACCCGGGCATGGCAGCGCCTG	CAGGCGCTGCCATGCCCGGGT	False	.	.
1030	chr1	99820034	99820146	112	122.2	6.4	18	0.559	0.222	0.977	0.0564	1.97e-30	0.767	AGAAAAGAAAAGAAAAGAAAA	TTTTCTTTTCTTTTCTTTTCT	False	.	.
1031	chr1	99826884	99827084	200	230.8	16.8	18	0.399	0.206	0.976	0.1332	7.65e-77	0.843	AAGGAAGGAAGGAAGGAAGGA	TCCTTCCTTCCTTCCTTCCTT	False	.	.
1032	chr1	99924982	99925315	333	270.3	42.9	16	0.174	0.186	0.979	0.0622	6.55e-35	0.910	AAGTTAGGTGGGTGCAGTAGT	ACTACTGCACCCACCTAACTT	False	.	.
1033	chr1	100545482	100545616	134	134.0	0.1	16	0.426	0.169	0.992	0.0008	2.74e-01	0.903	TAATGTCACTTTAAAAATAAA	TTTATTTTTAAAGTGACATTA	False	.	.
1034	chr1	100550557	100550778	221	207.5	8.9	16	0.600	0.202	0.968	0.0018	3.70e-02	0.737	GAAGGAAAGAAAGAAAGAAAA	TTTTCTTTCTTTCTTTCCTTC	False	.	.
1035	chr1	100595190	100595406	216	218.0	0.0	16	0.086	0.095	0.988	0.0013	3.26e-02	0.830	CTATCATTACCAGTAGTATTA	TAATACTACTGGTAATGATAG	False	.	.
1036	chr1	100686975	100687291	316	316.9	7.3	17	0.377	0.173	0.984	0.0534	3.40e-31	0.842	ATATATACTATATGCATATGC	GCATATGCATATAGTATATAT	False	.	.
1037	chr1	100823446	100823671	225	224.9	0.3	17	0.223	0.101	0.982	0.0016	5.13e-01	0.910	CTGGTAGAATTCAGCTGTGAA	TTCACAGCTGAATTCTACCAG	False	.	.
1038	chr1	100915107	100915254	147	157.8	11.2	18	0.738	0.353	0.967	0.0007	1.28e-01	0.751	AAAGAAAAGAAAAGAAAAAAG	CTTTTTTCTTTTCTTTTCTTT	False	.	.
1039	chr1	101225002	101225215	213	214.4	9.3	17	0.306	0.211	0.985	0.0081	2.95e-04	0.867	AATATATGTAATATACATGTA	TACATGTATATTACATATATT	False	.	.
1040	chr1	101227433	101227734	301	301.0	0.0	17	0.282	0.179	0.963	0.0039	5.01e-02	0.486	ACTATGTTGGTCAGGCTGGTC	GACCAGCCTGACCAACATAGT	False	.	.
1041	chr1	101350693	101350873	180	234.1	32.0	17	0.610	0.260	0.982	0.0040	8.19e-03	0.524	AATATATTATATATTATATAT	ATATATAATATATAATATATT	False	.	.
1042	chr1	101805655	101805799	144	144.0	0.0	17	0.200	0.245	0.992	0.0011	8.02e-02	0.917	ACTAAATAAGTGAAAAACTCA	TGAGTTTTTCACTTATTTAGT	False	.	.
1043	chr1	101940436	101940566	130	130.0	0.1	18	0.216	0.193	0.983	0.0000	5.64e-01	0.878	ATAGATGATTGAAAGATAGAT	ATCTATCTTTCAATCATCTAT	False	.	.
1044	chr1	101952281	101952407	126	126.0	0.1	18	0.187	0.149	0.984	0.0003	2.72e-01	0.870	AAATAACTCTGAGCTTTAAAA	TTTTAAAGCTCAGAGTTATTT	False	.	.
1045	chr1	102172322	102172503	181	183.1	0.4	16	0.170	0.151	0.984	0.0028	1.51e-01	0.855	ATTTAATATAATTTTAAATAA	TTATTTAAAATTATATTAAAT	False	.	.
1046	chr1	102234509	102234724	215	214.9	0.2	17	0.199	0.111	0.986	0.0001	3.74e-01	0.911	AGGATTGTAAATGCACCAATC	GATTGGTGCATTTACAATCCT	False	.	.
1047	chr1	102279464	102279545	81	126.3	202.0	17	1.696	0.171	0.969	0.1575	4.52e-86	0.999	AATGTAGTTCTATATTTAATT	AATTAAATATAGAACTACATT	False	.	.
1048	chr1	102659576	102659912	336	336.0	0.1	16	0.234	0.161	0.967	0.0059	1.73e-03	0.835	CTAGCTCAAGGTTTGTAAACA	TGTTTACAAACCTTGAGCTAG	False	.	.
1049	chr1	102718010	102718180	170	924.0	1.4	16	0.214	0.089	0.972	0.0088	5.34e-05	0.651	ACTTTAGTCAAAACCTGTGCC	GGCACAGGTTTTGACTAAAGT	False	.	.
1050	chr1	102723448	102723630	182	205.5	28.9	16	0.376	0.232	0.977	0.2420	8.40e-146	0.964	ATATATATATAACTCCTCATA	TATGAGGAGTTATATATATAT	False	.	.
1051	chr1	102744241	102744555	314	314.0	0.1	16	0.174	0.129	0.991	0.0000	3.80e-01	0.886	ACACAGAGCACTGATTGGTGC	GCACCAATCAGTGCTCTGTGT	False	.	.
1052	chr1	102745383	102745595	212	250.0	0.1	16	0.199	0.124	0.966	0.0052	9.70e-03	0.745	AGAGACAAAGAGGGAGTCAGA	TCTGACTCCCTCTTTGTCTCT	False	.	.
1053	chr1	102748597	102748756	159	159.0	0.0	17	0.335	0.146	0.991	0.0000	7.70e-01	0.843	AGGAGGACAGGCAAGGGTGCA	TGCACCCTTGCCTGTCCTCCT	False	.	.
1054	chr1	102754062	102754221	159	159.8	2.0	17	0.814	0.274	0.984	0.0144	5.38e-08	0.953	ACATATATACACATATATATA	TATATATATGTGTATATATGT	False	.	.
1055	chr1	102845671	102845895	224	223.9	0.5	18	0.154	0.145	0.992	0.0003	1.71e-01	0.905	AGCTATCATGATATTGGGGCC	GGCCCCAATATCATGATAGCT	False	.	.
1056	chr1	102854272	102854407	135	223.0	0.0	18	0.303	0.208	0.982	0.0010	1.11e-01	0.858	AGCTAGACACAGAGCACTGAT	ATCAGTGCTCTGTGTCTAGCT	False	.	.
1057	chr1	102953429	102953578	149	151.0	0.0	16	0.139	0.094	0.988	0.0003	3.99e-01	0.875	AAAACCTGATGACAAACTATT	AATAGTTTGTCATCAGGTTTT	False	.	.
1058	chr1	103042910	103043262	352	353.7	11.4	16	0.187	0.160	0.988	0.0127	5.20e-05	0.982	AAATACATCATATATATGAAA	TTTCATATATATGATGTATTT	False	.	.
1059	chr1	103230473	103230668	195	189.8	12.6	17	0.239	0.201	0.993	0.0340	5.31e-18	0.924	CATACATACATATATATGTAC	GTACATATATATGTATGTATG	False	.	.
1060	chr1	103505814	103505983	169	169.0	0.1	18	0.151	0.091	0.989	0.0000	6.19e-01	0.933	CTTTTATTAAAATGTTCTTGA	TCAAGAACATTTTAATAAAAG	False	.	.
1061	chr1	103525496	103525672	176	192.6	23.9	17	0.472	0.331	0.991	0.0032	7.51e-03	0.995	CGCACGGCGGGGCGGGGCGCA	TGCGCCCCGCCCCGCCGTGCG	False	.	.
1062	chr1	103785740	103786022	282	282.0	0.2	17	0.125	0.139	0.985	0.0010	5.64e-01	0.904	TAACTTATATTGCACTGAATA	TATTCAGTGCAATATAAGTTA	False	.	.
1063	chr1	103860550	103874398	13848	13997.8	8.1	17	0.054	0.039	0.961	0.0043	7.21e-03	0.539	ATAGCTTGTTTCTAGTTTTTA	TAAAAACTAGAAACAAGCTAT	False	.	.
1064	chr1	103879517	103879774	257	256.9	0.2	17	0.137	0.083	0.977	0.0004	6.37e-01	0.849	AAGAAGGAGACCTAAATTTCC	GGAAATTTAGGTCTCCTTCTT	False	.	.
1065	chr1	104024513	104024755	242	243.7	1.6	16	0.425	0.235	0.962	0.0041	1.30e-02	0.798	AAGAAAGAAGAGAGAGAAGGA	TCCTTCTCTCTCTTCTTTCTT	False	.	.
1066	chr1	104126800	104127550	750	695.8	97.7	16	0.176	0.191	0.989	0.0297	7.39e-15	0.821	CACTCAGGTCTGGTAGCTCAC	GTGAGCTACCAGACCTGAGTG	False	.	.
1067	chr1	104165259	104165480	221	220.9	0.2	17	0.109	0.177	0.975	0.0155	2.54e-08	0.783	AGATCTCTTTTTTCAGCTTAA	TTAAGCTGAAAAAAGAGATCT	False	.	.
1068	chr1	104216937	104217359	422	495.2	2.7	17	0.194	0.147	0.969	0.0038	1.45e-02	0.884	CCAATCGACACTCTGTATCTA	TAGATACAGAGTGTCGATTGG	False	.	.
1069	chr1	104249055	104249315	260	261.6	0.7	17	0.249	0.145	0.980	0.0014	7.41e-02	0.807	AATCATATGTCAATTGAAAAC	GTTTTCAATTGACATATGATT	False	.	.
1070	chr1	104321742	104321851	109	122.9	8.3	17	34.474	0.273	0.969	0.0049	1.15e-03	0.751	ACATATATACACATATATATA	TATATATATGTGTATATATGT	False	.	.
1071	chr1	104349298	104349445	147	121.3	17.0	16	0.146	0.164	0.992	0.0336	2.01e-20	0.970	CTTCATCCTCATCATGTCTCA	TGAGACATGATGAGGATGAAG	False	.	.
1072	chr1	104389478	104389589	111	148.2	38.8	16	0.678	0.258	0.983	0.1222	2.94e-70	0.945	AATATTAACAAACTATACATC	GATGTATAGTTTGTTAATATT	False	.	.
1073	chr1	104408151	104408302	151	153.0	0.0	16	0.150	0.134	0.992	0.0035	5.67e-03	0.940	AATCCTTTAGCTAGACACAAA	TTTGTGTCTAGCTAAAGGATT	False	.	.
1074	chr1	104437951	104438073	122	120.5	4.7	16	0.787	0.232	0.980	0.0412	2.62e-21	0.715	ATGTATCTATGTATGTATGTA	TACATACATACATAGATACAT	False	.	.
1075	chr1	104458026	104458605	579	579.0	0.2	17	0.151	0.116	0.962	0.0040	3.94e-02	0.564	ATCCCAGCACTTTGGGAGGCC	GGCCTCCCAAAGTGCTGGGAT	False	.	.
1076	chr1	104682915	104683061	146	159.8	2.3	18	0.141	0.172	0.990	0.0019	3.31e-02	0.830	ATACATAATTGTATACATATG	CATATGTATACAATTATGTAT	False	.	.
1077	chr1	104705093	104705246	153	153.0	0.1	19	0.136	0.122	0.987	0.0004	4.07e-01	0.857	TAAGAAATAAGCAAAAGATAA	TTATCTTTTGCTTATTTCTTA	False	.	.
1078	chr1	104707016	104707145	129	131.0	0.0	19	0.243	0.155	0.990	0.0011	4.25e-01	0.892	GATTGGTTGAAGTTTCAATCC	GGATTGAAACTTCAACCAATC	False	.	.
1079	chr1	104754855	104754991	136	136.1	0.2	18	0.279	0.274	0.987	0.0000	6.73e-01	0.938	TATTTCTCAATTTGGATTTAA	TTAAATCCAAATTGAGAAATA	False	.	.
1080	chr1	104769714	104769899	185	184.0	0.8	16	0.400	0.143	0.989	0.0044	2.76e-02	0.917	ATATAGTATGTATAGATATAC	GTATATCTATACATACTATAT	False	.	.
1081	chr1	104808698	104808874	176	173.9	0.2	17	0.287	0.231	0.990	0.0212	7.51e-11	0.949	ATATATAGAGGGAGCTATATA	TATATAGCTCCCTCTATATAT	False	.	.
1082	chr1	104855383	104855525	142	138.9	4.5	16	0.739	0.165	0.987	0.0043	1.39e-02	0.831	AATAGATAGATGATAGATAGA	TCTATCTATCATCTATCTATT	False	.	.
1083	chr1	104947727	104947901	174	174.0	0.0	16	0.161	0.185	0.967	0.0013	1.68e-01	0.816	ACAATTTATGTTTAGAGATTG	CAATCTCTAAACATAAATTGT	False	.	.
1084	chr1	104953341	104953495	154	154.0	0.0	16	0.174	0.149	0.988	0.0017	5.30e-01	0.842	ATTGAAGAAATTCAAGCTCAC	GTGAGCTTGAATTTCTTCAAT	False	.	.
1085	chr1	104967017	104967151	134	139.0	3.7	16	0.251	0.098	0.997	0.0000	3.60e-01	0.959	TCAATTGAATATCAATATCAA	TTGATATTGATATTCAATTGA	False	.	.
1086	chr1	104979830	104980063	233	233.0	0.1	16	0.174	0.142	0.983	0.0000	9.73e-01	0.900	ACCATCATCTCTAAATCCTTC	GAAGGATTTAGAGATGATGGT	False	.	.
1087	chr1	105098060	105098188	128	128.0	0.2	17	0.709	0.092	0.967	0.0012	1.29e-01	0.872	CAGCGCTCTGTGTCTAGCTAA	TTAGCTAGACACAGAGCGCTG	False	.	.
1088	chr1	105109046	105109246	200	203.9	0.2	17	0.863	0.120	0.986	0.0057	8.01e-04	0.926	GTCTAGCTAAAGGTTTGTAAA	TTTACAAACCTTTAGCTAGAC	False	.	.
1089	chr1	105110474	105110630	156	156.0	0.1	17	0.149	0.135	0.980	0.0019	6.83e-02	0.854	ACCCTTGCCTGTCCTCCTAGA	TCTAGGAGGACAGGCAAGGGT	False	.	.
1090	chr1	105114511	105114670	159	158.6	0.8	17	0.197	0.175	0.987	0.0039	7.67e-04	0.867	GAGGAGACAGACAAAGAGGGA	TCCCTCTTTGTCTGTCTCCTC	False	.	.
1091	chr1	105115440	105115631	191	223.6	3.5	17	0.272	0.199	0.981	0.0009	3.28e-01	0.895	GTCTAGCTAAAGGTTTGTAAA	TTTACAAACCTTTAGCTAGAC	False	.	.
1092	chr1	105374205	105374431	226	203.6	20.8	17	0.547	0.226	0.961	0.0033	2.89e-02	0.719	AATATATAATTATATATTATA	TATAATATATAATTATATATT	False	.	.
1093	chr1	105520987	105521190	203	205.8	12.3	18	0.610	0.328	0.975	0.0561	8.21e-33	0.927	GTGAAATGAGTAAGATAATAA	TTATTATCTTACTCATTTCAC	False	.	.
1094	chr1	105570118	105570373	255	254.9	0.2	19	0.486	0.144	0.965	0.0114	8.51e-06	0.636	CTCCGTTTCTACTAAAAACAC	GTGTTTTTAGTAGAAACGGAG	False	.	.
1095	chr1	105630753	105631150	397	400.0	29.7	17	0.117	0.113	0.985	0.0008	1.56e-01	0.899	GTGCTGATTGGTGTGTTTACA	TGTAAACACACCAATCAGCAC	False	.	.
1096	chr1	105769121	105769438	317	221.4	15.4	18	0.153	0.140	0.998	0.0040	5.14e-02	0.879	TACATGATATTATATATCATA	TATGATATATAATATCATGTA	False	.	.
1097	chr1	105939419	105939613	194	201.2	10.8	17	0.243	0.180	0.992	0.0031	1.86e-02	0.906	ATATATATAGACATATATATA	TATATATATGTCTATATATAT	False	.	.
1098	chr1	105943231	105943358	127	209.8	47.9	17	0.498	0.146	0.980	0.1791	3.66e-102	0.952	ATAATAAAAGGAAAAAAACAG	CTGTTTTTTTCCTTTTATTAT	False	.	.
1099	chr1	105981085	105981452	367	367.1	0.2	17	0.131	0.123	0.978	0.0000	9.33e-01	0.651	AAGTCTCTAGGAAGTTCCAAA	TTTGGAACTTCCTAGAGACTT	False	.	.
1100	chr1	106359076	106359244	168	168.0	0.1	17	0.197	0.185	0.973	0.0078	1.39e-03	0.820	ACAATTTATGTTCAGAGATTG	CAATCTCTGAACATAAATTGT	False	.	.
1101	chr1	106402118	106402268	150	170.5	8.6	16	0.174	0.239	0.990	0.0219	3.98e-12	0.960	TAATTCCATCATATATATATA	TATATATATATGATGGAATTA	False	.	.
1102	chr1	106426928	106427209	281	246.6	48.5	17	0.494	0.269	0.960	0.1136	6.30e-62	0.864	ATATATGTATATATACGTATA	TATACGTATATATACATATAT	False	.	.
1103	chr1	106730917	106731139	222	230.4	8.9	16	0.254	0.284	0.973	0.0364	5.93e-19	0.764	GAAGGAGGAGGAGGAGGAGGA	TCCTCCTCCTCCTCCTCCTTC	False	.	.
1104	chr1	106781293	106781674	381	371.5	13.8	16	0.301	0.171	0.964	0.0170	9.87e-10	0.729	CTTTCTTCCTTCCTTCCTTTC	GAAAGGAAGGAAGGAAGAAAG	False	.	.
1105	chr1	107045233	107045573	340	340.0	0.0	17	0.224	0.211	0.974	0.0099	1.25e-05	0.834	CACAAACCCTGAGCTAGACAC	GTGTCTAGCTCAGGGTTTGTG	False	.	.
1106	chr1	107088737	107088877	140	631.4	3.2	17	0.073	0.139	0.961	0.0050	4.19e-03	0.639	GTTAGTTTTTGGGTAAAAATA	TATTTTTACCCAAAAACTAAC	False	.	.
1107	chr1	107112117	107112199	82	110.8	14.9	17	0.421	0.167	0.997	0.0338	2.93e-19	0.958	CTATCTATCTATCTATCTATC	GATAGATAGATAGATAGATAG	False	.	.
1108	chr1	107151981	107152104	123	123.2	1.0	16	0.238	0.204	0.988	0.0001	4.24e-01	0.940	ATATATACATACATATATACA	TGTATATATGTATGTATATAT	False	.	.
1109	chr1	107297121	107297243	122	119.4	7.8	17	0.201	0.252	0.981	0.0081	1.06e-04	0.971	ATATAACATCATATATATATA	TATATATATATGATGTTATAT	False	.	.
1110	chr1	107558052	107558180	128	128.0	0.1	18	0.237	0.199	0.990	0.0011	2.65e-02	0.957	AGATAAAATGGCAAGTAAGGA	TCCTTACTTGCCATTTTATCT	False	.	.
1111	chr1	107610232	107610526	294	293.9	0.2	17	0.134	0.119	0.975	0.0002	2.86e-01	0.741	GATTAAATTGCCTTGATAATA	TATTATCAAGGCAATTTAATC	False	.	.
1112	chr1	107747791	107748183	392	391.9	0.3	18	0.155	0.144	0.976	0.0010	5.83e-01	0.758	GAACCACAATAAAACATCCTA	TAGGATGTTTTATTGTGGTTC	False	.	.
1113	chr1	107838108	107838258	150	150.0	0.0	18	0.137	0.132	0.994	0.0003	3.85e-02	0.918	CAAACTATGCATCCGACAAAG	CTTTGTCGGATGCATAGTTTG	False	.	.
1114	chr1	108067197	108067340	143	143.0	0.0	17	0.211	0.128	0.988	0.0000	4.88e-01	0.929	ATCTTCTCATTGAATCCTCAC	GTGAGGATTCAATGAGAAGAT	False	.	.
1115	chr1	108110740	108110994	254	253.1	0.4	18	0.454	0.217	0.965	0.0012	4.49e-01	0.873	CAGCACTTTGGGAGGCCGAGG	CCTCGGCCTCCCAAAGTGCTG	False	.	.
1116	chr1	108657962	108658127	165	161.3	1.6	16	0.601	0.255	0.978	0.0882	1.60e-45	0.853	ACACACACACATATATATGTA	TACATATATATGTGTGTGTGT	False	.	.
1117	chr1	108667968	108668097	129	232.0	0.0	17	0.151	0.153	0.970	0.0084	2.44e-04	0.786	CCAATCGACACTCTGTATCTA	TAGATACAGAGTGTCGATTGG	False	.	.
1118	chr1	108703122	108703673	551	550.9	0.4	17	0.153	0.153	0.965	0.0036	4.77e-04	0.503	CTCCCAAAGTGCTGGGATTAC	GTAATCCCAGCACTTTGGGAG	False	.	.
1119	chr1	108908773	108909065	292	291.8	0.4	16	0.275	0.152	0.975	0.0605	7.61e-33	0.903	AAAAAATTTTTTGGAGAGATG	CATCTCTCCAAAAAATTTTTT	False	.	.
1120	chr1	108933070	108933508	438	427.3	27.9	17	0.084	0.130	0.983	0.0059	3.41e-03	0.924	CCAGGTGCAGTGGCTCATGCC	GGCATGAGCCACTGCACCTGG	False	.	.
1121	chr1	108945889	108946164	275	275.0	0.2	17	0.112	0.110	0.964	0.0001	6.28e-01	0.866	AATCCCAGCACTTTGGGAGGC	GCCTCCCAAAGTGCTGGGATT	False	.	.
1122	chr1	109090001	109090294	293	293.0	0.0	17	0.152	0.126	0.966	0.0039	4.78e-03	0.930	AGTTCGAGACCAGCCTGACCA	TGGTCAGGCTGGTCTCGAACT	False	.	.
1123	chr1	109093862	109094133	271	273.1	0.5	17	0.090	0.090	0.966	0.0000	6.28e-01	0.768	TCTCTACTAAAAATACAAAAA	TTTTTGTATTTTTAGTAGAGA	False	.	.
1124	chr1	109291716	109291965	249	249.0	0.1	17	0.119	0.095	0.982	0.0000	7.31e-01	0.546	ACCTCAAGTGATCCGCCTGCC	GGCAGGCGGATCACTTGAGGT	False	.	.
1125	chr1	109331412	109331538	126	128.0	0.1	16	0.251	0.218	0.994	0.0030	7.02e-02	0.953	CAATAAATTAGGTATAAAAGG	CCTTTTATACCTAATTTATTG	False	.	.
1126	chr1	109605114	109605291	177	238.0	0.1	16	0.199	0.154	0.978	0.0041	1.60e-03	0.943	AATTTCACCCAAGCATCTGCT	AGCAGATGCTTGGGTGAAATT	False	.	.
1127	chr1	109669784	109669973	189	189.1	0.2	17	0.212	0.215	0.965	0.0096	4.02e-06	0.760	CCATGAACCCACCAAGAGGAA	TTCCTCTTGGTGGGTTCATGG	False	.	.
1128	chr1	110087384	110087837	453	465.5	5.4	17	0.065	0.098	0.980	0.0005	3.35e-01	0.873	ATTATTCACTTAGTTTTCATA	TATGAAAACTAAGTGAATAAT	False	.	.
1129	chr1	110395868	110396240	372	371.9	0.2	18	0.154	0.141	0.979	0.0035	4.16e-02	0.851	ACAAACCCTGAGCTAGACACA	TGTGTCTAGCTCAGGGTTTGT	False	.	.
1130	chr1	110569594	110569816	222	138.4	21.2	18	0.201	0.135	0.981	0.0521	1.33e-27	0.859	ATAAGTTATATAGAACTTATA	TATAAGTTCTATATAACTTAT	False	.	.
1131	chr1	110576578	110576779	201	193.3	5.6	17	0.452	0.244	0.979	0.0053	5.40e-04	0.794	CCTATCCTATCCTATCCTATC	GATAGGATAGGATAGGATAGG	False	.	.
1132	chr1	110652487	110652829	342	342.0	0.0	17	0.166	0.229	0.992	0.0181	5.88e-10	0.839	TACTCTTTTTCTTTTTCCTAA	TTAGGAAAAAGAAAAAGAGTA	False	.	.
1133	chr1	110809330	110809498	168	167.9	0.3	18	0.133	0.145	0.973	0.0041	9.37e-03	0.858	AACCATGAAGAAATAGAAAAC	GTTTTCTATTTCTTCATGGTT	False	.	.
1134	chr1	111408776	111409035	259	259.0	0.2	18	0.145	0.189	0.985	0.0091	7.96e-05	0.895	GAAATTGATATAAAATATGTA	TACATATTTTATATCAATTTC	False	.	.
1135	chr1	111414855	111415080	225	207.0	23.7	18	0.265	0.218	0.962	0.0587	3.08e-32	0.662	CCTGACCCCTGTGGGTCATCA	TGATGACCCACAGGGGTCAGG	False	.	.
1136	chr1	111501994	111502490	496	481.3	15.7	17	0.315	0.233	0.980	0.0037	1.76e-02	0.702	ATATTTATTATAATGAATATA	TATATTCATTATAATAAATAT	False	.	.
1137	chr1	111544725	111545142	417	349.9	85.8	18	0.130	0.118	0.996	0.0568	9.41e-33	0.998	ATATACCCAAGAAATTGGGTA	TACCCAATTTCTTGGGTATAT	False	.	.
1138	chr1	111676358	111676520	162	162.0	0.0	19	0.151	0.140	0.990	0.0008	1.22e-01	0.938	GACACAGAGCCAAACCATATC	GATATGGTTTGGCTCTGTGTC	False	.	.
1139	chr1	111680356	111680515	159	178.5	2.1	19	0.146	0.132	0.974	0.0036	5.81e-03	0.832	ATCAGCACTCTGAAAAAAGCA	TGCTTTTTTCAGAGTGCTGAT	False	.	.
1140	chr1	112170760	112170952	192	203.6	10.5	17	0.318	0.202	0.965	0.0038	1.55e-02	0.770	AGAAAGAAAGAAAGAAAAGAA	TTCTTTTCTTTCTTTCTTTCT	False	.	.
1141	chr1	112336019	112336197	178	178.0	0.2	18	0.231	0.209	0.991	0.0002	1.94e-01	0.922	AATGTTAGAAAAGCTGTAACT	AGTTACAGCTTTTCTAACATT	False	.	.
1142	chr1	112410635	112410949	314	314.0	0.1	17	0.116	0.126	0.984	0.0026	1.73e-01	0.810	AAGTAAGCTGTCACTTGTCAT	ATGACAAGTGACAGCTTACTT	False	.	.
1143	chr1	112765707	112765883	176	176.0	0.1	17	0.100	0.113	0.961	0.0000	3.13e-01	0.758	AGTAAAGACAGGCATAAGAAA	TTTCTTATGCCTGTCTTTACT	False	.	.
1144	chr1	112816469	112816728	259	259.0	0.1	16	0.325	0.267	0.981	0.0036	1.36e-02	0.793	GTCTCTACTAAAAATACAAAA	TTTTGTATTTTTAGTAGAGAC	False	.	.
1145	chr1	112895070	112895550	480	479.9	0.3	16	0.234	0.178	0.980	0.0028	4.85e-02	0.672	AAAAGTTCTCCAAGTCCCCAC	GTGGGGACTTGGAGAACTTTT	False	.	.
1146	chr1	113091003	113091167	164	164.0	0.0	17	0.129	0.119	0.980	0.0011	5.15e-02	0.912	CCATCTCTACTAAAAATACAA	TTGTATTTTTAGTAGAGATGG	False	.	.
1147	chr1	113415978	113416500	522	811.5	70.2	17	47.377	0.229	0.961	0.0324	9.69e-16	0.473	TATAATTAATTACATAATTAA	TTAATTATGTAATTAATTATA	False	.	.
1148	chr1	113472641	113472780	139	138.6	1.4	17	0.262	0.210	0.981	0.0087	2.83e-05	0.930	TGGTAAATACACACACACACA	TGTGTGTGTGTGTATTTACCA	False	.	.
1149	chr1	113640894	113641181	287	255.8	24.5	18	3.635	0.598	0.965	0.0204	5.30e-12	0.690	ATATATTATATATATCATATA	TATATGATATATATAATATAT	False	.	.
1150	chr1	114038632	114038834	202	202.0	0.1	18	0.147	0.149	0.987	0.0000	9.75e-01	0.881	CTGCATAAGAACTGTGGTCTC	GAGACCACAGTTCTTATGCAG	False	.	.
1151	chr1	114054325	114054452	127	127.0	0.0	18	0.214	0.204	0.987	0.0061	5.38e-03	0.858	CACACTGCACATACACATGCC	GGCATGTGTATGTGCAGTGTG	False	.	.
1152	chr1	114129510	114129687	177	177.5	5.8	16	0.271	0.217	0.976	0.0081	7.98e-05	0.788	AGAAAGAAAGAAAGAAAGAAA	TTTCTTTCTTTCTTTCTTTCT	False	.	.
1153	chr1	114143340	114143476	136	136.0	0.1	17	0.159	0.121	0.974	0.0257	1.88e-14	0.880	TATAAAAGTTATGTGTGTATA	TATACACACATAACTTTTATA	False	.	.
1154	chr1	114225183	114225451	268	264.7	16.3	17	0.689	0.242	0.983	0.0094	1.17e-04	0.905	GTGTGTGTGTGTGTGTGTGTA	TACACACACACACACACACAC	False	.	.
1155	chr1	114434890	114435035	145	144.9	0.4	17	0.286	0.285	0.985	0.0000	6.76e-01	0.941	AAAATATACAAAAGTCAGAAT	ATTCTGACTTTTGTATATTTT	False	.	.
1156	chr1	114484440	114484717	277	276.9	0.2	18	0.159	0.156	0.974	0.0017	3.32e-01	0.572	CAATCTGTCTGCCTCGGCCTC	GAGGCCGAGGCAGACAGATTG	False	.	.
1157	chr1	114526418	114526669	251	924.1	0.6	18	0.159	0.067	0.962	0.0015	2.14e-01	0.412	CTGGGATTACAGGTGTGAGCC	GGCTCACACCTGTAATCCCAG	False	.	.
1158	chr1	114759559	114759871	312	312.0	0.1	18	0.142	0.110	0.974	0.0030	1.35e-01	0.559	ACGACATCTGGAGTTCGAGAC	GTCTCGAACTCCAGATGTCGT	False	.	.
1159	chr1	114893270	114893397	127	127.0	0.0	17	0.199	0.190	0.995	0.0023	1.89e-01	0.962	ATCTGTATCTGTATCTGTATC	GATACAGATACAGATACAGAT	False	.	.
1160	chr1	115182105	115182311	206	205.6	0.7	18	0.272	0.156	0.978	0.0136	5.59e-07	0.823	AAATTTAAATATAATTTAATT	AATTAAATTATATTTAAATTT	False	.	.
1161	chr1	115303402	115303570	168	168.0	0.0	18	0.298	0.222	0.988	0.0004	2.04e-01	0.944	ATCACCACTACTTTCTCCATC	GATGGAGAAAGTAGTGGTGAT	False	.	.
1162	chr1	115463105	115463245	140	136.8	5.6	18	0.156	0.142	0.980	0.0065	4.44e-04	0.843	AGGAAGGAAGGGAGGGAGGGA	TCCCTCCCTCCCTTCCTTCCT	False	.	.
1163	chr1	115850648	115850793	145	181.7	1.3	18	0.120	0.154	0.981	0.0014	2.64e-01	0.927	GAAAAAGATGGGAGAAATTCC	GGAATTTCTCCCATCTTTTTC	False	.	.
1164	chr1	115892724	115892863	139	139.0	0.1	17	0.198	0.225	0.991	0.0016	3.18e-01	0.938	ATATAAAATATTGGCAGTAGC	GCTACTGCCAATATTTTATAT	False	.	.
1165	chr1	115923634	115923710	76	90.1	18.2	17	0.334	0.123	0.991	0.1631	1.28e-90	0.975	CCTTACTCTAATAGAATATGA	TCATATTCTATTAGAGTAAGG	True	7	SLC22A15:0.29:3.77e-07(Cells_Cultured_fibroblasts);SLC22A15:0.24:7.20e-07(Whole_Blood);SLC22A15:0.26:4.54e-06(Nerve_Tibial);SLC22A15:0.21:6.50e-04(Artery_Tibial);SLC22A15:0.26:2.61e-03(Colon_Transverse);SLC22A15:0.24:8.45e-03(Heart_Left_Ventricle);SLC22A15:0.19:9.52e-03(Adipose_Subcutaneous)
1166	chr1	116100690	116100839	149	114.1	14.2	17	0.253	0.275	0.993	0.1006	2.37e-61	0.973	ATAATGTATATATAGTTTATA	TATAAACTATATATACATTAT	False	.	.
1167	chr1	116146194	116146322	128	234.0	0.0	18	0.245	0.169	0.975	0.0074	1.43e-04	0.750	ACACAGGGTGCTGATTGGTGT	ACACCAATCAGCACCCTGTGT	False	.	.
1168	chr1	116153767	116153998	231	231.0	0.0	18	0.126	0.119	0.984	0.0022	8.74e-03	0.924	AACCAGCTTTGCCCTTTGAGA	TCTCAAAGGGCAAAGCTGGTT	False	.	.
1169	chr1	116297775	116297924	149	175.0	0.1	19	0.130	0.134	0.988	0.0045	4.41e-04	0.834	AAAAGTTCTCCAGGTCCCCAC	GTGGGGACCTGGAGAACTTTT	False	.	.
1170	chr1	116350997	116351146	149	149.0	0.0	16	0.222	0.222	0.990	0.0046	1.21e-02	0.849	CCCAAAGCAATGTACAGATTC	GAATCTGTACATTGCTTTGGG	False	.	.
1171	chr1	116430206	116430338	132	132.9	2.6	18	0.645	0.316	0.981	0.0119	1.08e-06	0.850	CTTTCTCTCTCTTTCTTTCTC	GAGAAAGAAAGAGAGAGAAAG	False	.	.
1172	chr1	116512174	116512458	284	283.9	0.5	18	0.319	0.255	0.963	0.0061	3.11e-03	0.894	AATCCCAGCACTTTGGGAGGC	GCCTCCCAAAGTGCTGGGATT	False	.	.
1173	chr1	116740780	116741082	302	301.8	0.4	18	0.122	0.123	0.967	0.0020	4.75e-02	0.825	CAAAGGAAGAGGCAAAGTCAC	GTGACTTTGCCTCTTCCTTTG	False	.	.
1174	chr1	117029129	117029391	262	259.0	21.0	17	0.190	0.126	0.981	0.0062	3.23e-03	0.710	AAAGAAAGAAAGAAAGAAAGA	TCTTTCTTTCTTTCTTTCTTT	False	.	.
1175	chr1	117205000	117205158	158	151.0	5.1	17	0.848	0.121	0.975	0.0186	1.04e-08	0.880	ATATGTACATGTATATGTATG	CATACATATACATGTACATAT	False	.	.
1176	chr1	117432097	117432537	440	440.1	0.2	16	0.129	0.149	0.980	0.0013	3.04e-01	0.680	TAAATTGATCAAGAAATAACA	TGTTATTTCTTGATCAATTTA	False	.	.
1177	chr1	117559559	117559739	180	180.0	0.1	18	0.145	0.146	0.986	0.0000	8.03e-01	0.871	GCTGAGGTGGTCTCAGATGGA	TCCATCTGAGACCACCTCAGC	False	.	.
1178	chr1	117578609	117578736	127	127.0	0.0	18	0.346	0.208	0.997	0.0075	7.94e-05	0.883	ACCCATCCATCCATCATCTAC	GTAGATGATGGATGGATGGGT	False	.	.
1179	chr1	117641945	117642166	221	221.0	0.0	19	0.193	0.189	0.981	0.0033	3.45e-02	0.715	ACTTACACACATAGTAACACA	TGTGTTACTATGTGTGTAAGT	False	.	.
1180	chr1	117897896	117898047	151	151.0	0.1	17	0.135	0.127	0.988	0.0000	3.75e-01	0.858	CTGAGATACGATTTAACATTC	GAATGTTAAATCGTATCTCAG	False	.	.
1181	chr1	118225580	118225771	191	191.0	0.2	18	0.188	0.168	0.983	0.0012	1.81e-01	0.932	GCACCAATCAGTGCTCTGTAA	TTACAGAGCACTGATTGGTGC	False	.	.
1182	chr1	118318797	118319541	744	1622.6	59.9	16	1.054	0.128	0.968	0.0246	1.80e-14	0.701	TATATATAACATGTATATATA	TATATATACATGTTATATATA	False	.	.
1183	chr1	118324912	118325047	135	137.9	0.5	18	0.304	0.216	0.984	0.0043	3.55e-02	0.886	GCTTATATATAGTATATTATA	TATAATATACTATATATAAGC	False	.	.
1184	chr1	118387212	118387527	315	383.7	65.1	17	0.786	0.170	0.984	0.0387	4.51e-22	0.717	ATACATATATACACATACATA	TATGTATGTGTATATATGTAT	False	.	.
1185	chr1	118399900	118400029	129	129.0	0.0	17	0.105	0.107	0.993	0.0014	8.92e-02	0.935	ATTTCACCTTCATTTTGGAGA	TCTCCAAAATGAAGGTGAAAT	False	.	.
1186	chr1	118475783	118476086	303	296.8	18.3	19	0.118	0.121	0.968	0.0142	2.27e-07	0.879	CCACCTGATTAGCTAGACACA	TGTGTCTAGCTAATCAGGTGG	False	.	.
1187	chr1	118647756	118647885	129	129.0	0.0	18	0.101	0.098	0.991	0.0000	9.49e-01	0.947	ATTTACAATCCTTTAGCTAGA	TCTAGCTAAAGGATTGTAAAT	False	.	.
1188	chr1	118662073	118662378	305	306.7	1.1	18	0.295	0.257	0.979	0.0000	8.38e-01	0.853	TCTTGCATAGTTTTTGATGAA	TTCATCAAAAACTATGCAAGA	False	.	.
1189	chr1	118711218	118711526	308	318.9	36.0	17	0.155	0.097	0.964	0.0000	8.50e-01	0.607	AGGAATAACTATAAATCAGAT	ATCTGATTTATAGTTATTCCT	False	.	.
1190	chr1	118714170	118714323	153	202.8	8.9	17	0.412	0.193	0.979	0.0038	7.26e-04	0.796	ACCTGCATACATATACATGCA	TGCATGTATATGTATGCAGGT	False	.	.
1191	chr1	118729886	118730069	183	182.6	1.0	16	0.521	0.271	0.976	0.0000	5.94e-01	0.846	ATATAAATATAAATATATATA	TATATATATTTATATTTATAT	False	.	.
1192	chr1	118731505	118731736	231	222.2	13.0	16	0.439	0.318	0.971	0.0182	3.04e-09	0.710	ATATAACTATAATATTAAATA	TATTTAATATTATAGTTATAT	False	.	.
1193	chr1	118860619	118860800	181	183.0	0.1	17	0.171	0.143	0.992	0.0041	9.29e-02	0.923	AATTGTCCTTGCTTGGATGAC	GTCATCCAAGCAAGGACAATT	False	.	.
1194	chr1	119057438	119057675	237	344.5	28.8	17	0.260	0.129	0.962	0.0000	2.58e-01	0.571	ATTTGAGTAGACATTTCACAA	TTGTGAAATGTCTACTCAAAT	False	.	.
1195	chr1	119194968	119195242	274	275.2	1.4	17	0.602	0.235	0.970	0.0008	4.73e-01	0.567	TATATAATATATTACATATAA	TTATATGTAATATATTATATA	False	.	.
1196	chr1	119200393	119200498	105	110.8	9.3	17	0.720	0.158	0.993	0.0191	8.75e-12	0.946	ATATGTATACATATATACATA	TATGTATATATGTATACATAT	False	.	.
1197	chr1	119264613	119264730	117	149.0	21.3	17	0.230	0.265	0.997	0.0469	4.55e-26	0.992	ATATATATACACACACATATG	CATATGTGTGTGTATATATAT	False	.	.
1198	chr1	119394524	119394704	180	180.5	4.8	17	0.321	0.219	0.986	0.0279	4.41e-13	0.940	ATATATATGAGTATATATATA	TATATATATACTCATATATAT	False	.	.
1199	chr1	119421374	119421509	135	105.1	16.2	17	2.044	0.318	0.975	0.0055	8.02e-04	0.882	ATATATATATACATATATATA	TATATATATGTATATATATAT	False	.	.
1200	chr1	119527171	119527257	86	90.7	10.3	16	0.220	0.131	0.968	0.0004	7.44e-01	0.909	CCAATGAGATGAACCGGGTAC	GTACCCGGTTCATCTCATTGG	False	.	.
1201	chr1	119569821	119569989	168	202.4	14.2	16	1.734	0.267	0.987	0.0174	2.34e-08	0.643	AAAGAAAGAAAGAAAGAAAGA	TCTTTCTTTCTTTCTTTCTTT	False	.	.
1202	chr1	119623118	119623272	154	154.0	0.0	17	0.386	0.236	0.977	0.0021	7.72e-02	0.876	CACGGCTGTGGCGAGTGCGGC	GCCGCACTCGCCACAGCCGTG	False	.	.
1203	chr1	119893990	119894160	170	170.0	0.0	18	0.270	0.218	0.988	0.0000	9.19e-02	0.908	ATTCTTCCTGTCCAGTTTTTG	CAAAAACTGGACAGGAAGAAT	False	.	.
1204	chr1	119908127	119908267	140	142.0	0.4	17	0.180	0.180	0.987	0.0000	3.40e-01	0.871	AAAAAATTCAAACCCAGTGGA	TCCACTGGGTTTGAATTTTTT	False	.	.
1205	chr1	121485970	121486099	129	129.0	0.1	16	0.129	0.144	0.991	0.0036	1.21e-02	0.957	AATGACACCATGACTATCACA	TGTGATAGTCATGGTGTCATT	False	.	.
1206	chr1	145909413	145909723	310	308.9	7.3	17	0.498	0.338	0.984	0.0051	3.18e-04	0.949	ATATGTATATTATATATAATA	TATTATATATAATATACATAT	False	.	.
1207	chr1	147091851	147092037	186	444.8	118.3	18	0.588	0.197	0.962	0.0031	2.71e-02	0.559	AACTGAGATCGTGCCACTGCA	TGCAGTGGCACGATCTCAGTT	True	2	RP11-325P15.1:-0.29:1.38e-04,NBPF13P:-0.28:2.89e-04(Testis);RP11-325P15.1:0.20:3.90e-03(Lung)
1208	chr1	147263569	147263928	359	359.0	0.2	17	0.185	0.163	0.981	0.0003	2.11e-01	0.646	AAGATTTCTGGATGTTTCTGG	CCAGAAACATCCAGAAATCTT	False	.	.
1209	chr1	147467286	147467360	74	84.2	15.4	18	0.599	0.152	0.997	0.0454	4.08e-23	0.950	ATAGTCAGATTCAGGAAATAC	GTATTTCCTGAATCTGACTAT	True	6	LINC00624:0.23:5.31e-04(Cells_Cultured_fibroblasts);LINC00624:0.20:2.36e-03(Skin_Sun_Exposed_Lower_leg);LINC00624:0.19:1.14e-02(Nerve_Tibial);LINC00624:0.17:1.34e-02(Muscle_Skeletal);LINC00624:0.26:1.38e-02(Stomach);LINC00624:0.19:4.61e-02(Adipose_Visceral_Omentum)
1210	chr1	147488593	147488701	108	160.0	30.9	17	0.221	0.163	0.986	0.0928	7.22e-50	0.956	ATGTTTAATCCTCACATCCTC	GAGGATGTGAGGATTAAACAT	False	.	.
1211	chr1	147489692	147489766	74	110.0	21.4	17	0.489	0.160	0.992	0.0253	2.85e-15	0.964	AACCAAATCAATTTATAAAAT	ATTTTATAAATTGATTTGGTT	False	.	.
1212	chr1	147517929	147518062	133	133.0	0.1	18	0.162	0.128	0.991	0.0000	8.96e-01	0.956	ATTGGTCCATTTTACAGAGTG	CACTCTGTAAAATGGACCAAT	False	.	.
1213	chr1	147680391	147680653	262	283.0	0.0	16	0.102	0.119	0.976	0.0002	1.75e-01	0.737	CACCAGAGTAGCTAGATACAG	CTGTATCTAGCTACTCTGGTG	False	.	.
1214	chr1	147760854	147760992	138	137.9	0.2	17	0.204	0.221	0.982	0.0009	1.29e-01	0.972	ACTCACAGTGCTCCCATCCCC	GGGGATGGGAGCACTGTGAGT	False	.	.
1215	chr1	147838915	147839486	571	561.9	15.0	17	0.307	0.192	0.986	0.0116	2.64e-06	0.712	ATATATAGAGACATATATATG	CATATATATGTCTCTATATAT	False	.	.
1216	chr1	148324725	148325001	276	276.0	0.0	16	0.307	0.184	0.981	0.0000	7.12e-01	0.882	GAAGCGTGGCCTGATCACCCA	TGGGTGATCAGGCCACGCTTC	False	.	.
1217	chr1	150408484	150408740	256	255.9	0.3	17	0.154	0.202	0.984	0.0003	2.41e-01	0.904	AACTCTCATGCAAGCATCTTC	GAAGATGCTTGCATGAGAGTT	False	.	.
1218	chr1	150440189	150440326	137	137.0	0.1	17	0.298	0.195	0.987	0.0031	5.86e-03	0.941	AACTCCTGACCTCAGGCAATC	GATTGCCTGAGGTCAGGAGTT	False	.	.
1219	chr1	150506485	150506665	180	187.4	23.9	16	0.255	0.216	0.982	0.0160	6.03e-08	0.925	TGAGAACCCCACAGAGAGAAA	TTTCTCTCTGTGGGGTTCTCA	False	.	.
1220	chr1	150549029	150549209	180	182.6	10.3	16	0.194	0.139	0.984	0.0110	1.06e-06	0.954	ACGAGGACAGCGCCCGGGAGC	GCTCCCGGGCGCTGTCCTCGT	False	.	.
1221	chr1	150601299	150601402	103	110.2	10.7	17	0.388	0.381	0.964	0.0508	3.99e-25	0.992	AATATAAATATATTATAAATA	TATTTATAATATATTTATATT	False	.	.
1222	chr1	150977870	150978441	571	1017.0	0.3	18	0.143	0.148	0.966	0.0007	4.56e-02	0.571	CACTTTGGGAGGCCGAGGTGG	CCACCTCGGCCTCCCAAAGTG	False	.	.
1223	chr1	151173795	151174071	276	276.0	0.0	16	0.254	0.242	0.968	0.0032	5.89e-03	0.926	AGGTCAGGAGATCGAGACCAT	ATGGTCTCGATCTCCTGACCT	False	.	.
1224	chr1	151233432	151233727	295	295.0	0.0	16	0.173	0.194	0.968	0.0061	3.49e-04	0.866	CCCAGCACTTTGGGAGGCCAA	TTGGCCTCCCAAAGTGCTGGG	False	.	.
1225	chr1	151247139	151247709	570	570.0	0.2	16	0.247	0.252	0.966	0.0050	2.75e-04	0.442	CCCAGCACTTTGAGAGGCCAA	TTGGCCTCTCAAAGTGCTGGG	False	.	.
1226	chr1	151306984	151307065	81	85.5	9.6	16	0.162	0.157	0.970	0.0015	2.01e-01	0.944	ACAATCTTGGCTTACTGCAAC	GTTGCAGTAAGCCAAGATTGT	False	.	.
1227	chr1	151373365	151373498	133	133.6	0.8	18	0.228	0.214	0.964	0.0127	8.11e-08	0.953	ACAGAGGCGCGCACACACACA	TGTGTGTGTGCGCGCCTCTGT	False	.	.
1228	chr1	151396771	151396980	209	205.2	6.3	16	142.185	0.216	0.975	0.0109	3.51e-07	0.771	AGGGAAAGGAAAGGAAGGAAA	TTTCCTTCCTTTCCTTTCCCT	False	.	.
1229	chr1	151421179	151421566	387	386.8	0.7	16	0.073	0.087	0.980	0.0039	2.22e-02	0.829	ATTAATGTCAATCCCACTTCC	GGAAGTGGGATTGACATTAAT	False	.	.
1230	chr1	151531799	151531931	132	132.0	0.0	18	0.264	0.227	0.997	0.0050	1.68e-03	0.988	TTATCATTTGTCAATGAAAAA	TTTTTCATTGACAAATGATAA	False	.	.
1231	chr1	151659521	151659736	215	215.0	0.1	16	0.171	0.162	0.987	0.0000	4.75e-01	0.880	ATGATACATCAGGAGTCTGTG	CACAGACTCCTGATGTATCAT	False	.	.
1232	chr1	151941240	151941427	187	184.0	1.0	17	0.291	0.249	0.980	0.0138	2.84e-07	0.907	ACAGGCAGGGCAGCTAGAAAG	CTTTCTAGCTGCCCTGCCTGT	False	.	.
1233	chr1	151959975	151960233	258	258.2	0.7	17	0.406	0.240	0.964	0.0046	7.50e-03	0.889	AATCCCAGCACTTTGGGAGGC	GCCTCCCAAAGTGCTGGGATT	False	.	.
1234	chr1	152007171	152007303	132	132.0	0.0	16	0.081	0.097	0.984	0.0075	2.16e-05	0.879	GGGAAGGGAGGAAGGGACATA	TATGTCCCTTCCTCCCTTCCC	False	.	.
1235	chr1	152083341	152083627	286	288.0	0.1	18	0.163	0.175	0.990	0.0032	7.14e-03	0.881	TATATAATTTTATAAACTAAA	TTTAGTTTATAAAATTATATA	False	.	.
1236	chr1	152234003	152234156	153	182.9	7.3	18	0.688	0.469	0.995	0.0153	2.61e-08	0.813	CTATATATATAACTATATATA	TATATATAGTTATATATATAG	False	.	.
1237	chr1	152299410	152299849	439	438.7	0.6	17	0.216	0.157	0.963	0.0030	1.63e-03	0.579	AAAGGCAAGGATGTAGAGAAA	TTTCTCTACATCCTTGCCTTT	False	.	.
1238	chr1	152410010	152410367	357	357.0	0.1	17	0.244	0.203	0.970	0.0000	4.63e-01	0.802	CACGGTCAAGGCAGGAGCCAG	CTGGCTCCTGCCTTGACCGTG	False	.	.
1239	chr1	152719612	152719904	292	292.0	0.0	17	0.181	0.158	0.978	0.0000	4.65e-01	0.900	CAAACCTACGTGAAGTGCCCA	TGGGCACTTCACGTAGGTTTG	False	.	.
1240	chr1	152884429	152884607	178	178.0	0.0	16	0.230	0.197	0.977	0.0000	4.39e-01	0.821	ATTGCCTTTTGACTGGCAGCA	TGCTGCCAGTCAAAAGGCAAT	False	.	.
1241	chr1	153003170	153003454	284	270.7	8.8	18	0.515	0.195	0.981	0.0023	6.14e-02	0.745	CCTGGCTCAGGGACCTTGGTA	TACCAAGGTCCCTGAGCCAGG	False	.	.
1242	chr1	153011502	153011699	197	237.9	0.3	19	0.715	0.186	0.985	0.0013	7.53e-02	0.842	ACCAATCAGCACTCTGTAAAA	TTTTACAGAGTGCTGATTGGT	False	.	.
1243	chr1	153017224	153017300	76	115.6	35.4	19	2.377	0.229	0.975	0.0654	3.04e-36	0.745	ACGTATATACGTGTATATATA	TATATATACACGTATATACGT	False	.	.
1244	chr1	153081112	153081338	226	226.0	0.0	17	0.287	0.193	0.979	0.0000	1.97e-01	0.855	ATAATCAAATTATCAAAAGAG	CTCTTTTGATAATTTGATTAT	False	.	.
1245	chr1	153256629	153257006	377	1232.4	58.3	18	1.365	0.152	0.982	0.0690	7.91e-40	0.862	ATATGTATATAAAACTATATA	TATATAGTTTTATATACATAT	False	.	.
1246	chr1	153431054	153431374	320	319.3	3.6	19	0.287	0.213	0.979	0.0099	4.19e-06	0.793	AGATGCACGTGTTTGTGTGTG	CACACACAAACACGTGCATCT	False	.	.
1247	chr1	153440855	153440980	125	125.8	5.1	18	0.396	0.316	0.974	0.0055	6.08e-04	0.922	AAAGAAAGAAAGAAAGAAAGA	TCTTTCTTTCTTTCTTTCTTT	False	.	.
1248	chr1	153489780	153489899	119	152.4	9.1	18	2.072	0.236	0.965	0.0138	1.66e-07	0.926	GGAGTGGCGGTGGTAGTGGCA	TGCCACTACCACCGCCACTCC	False	.	.
1249	chr1	153505100	153505325	225	204.8	7.5	16	0.240	0.187	0.962	0.0006	2.51e-01	0.683	AAAGAAAGAAAGAAAGAAAGA	TCTTTCTTTCTTTCTTTCTTT	False	.	.
1250	chr1	154082748	154083030	282	282.0	0.0	17	0.152	0.169	0.981	0.0000	8.16e-01	0.842	GTGCCACCTTTAAGAGCTGTA	TACAGCTCTTAAAGGTGGCAC	False	.	.
1251	chr1	154094127	154094443	316	315.9	0.2	17	0.093	0.096	0.969	0.0004	2.71e-01	0.506	ATTGCTTGAACCCAGGAGGCA	TGCCTCCTGGGTTCAAGCAAT	False	.	.
1252	chr1	154153479	154153734	255	255.0	0.2	17	0.201	0.182	0.973	0.0023	1.87e-02	0.876	ATCCCAGCACTTTGGGAGGCC	GGCCTCCCAAAGTGCTGGGAT	False	.	.
1253	chr1	154222262	154222451	189	189.1	0.2	16	0.116	0.129	0.990	0.0000	5.62e-01	0.903	AGATCTCAAAGCAGTTTTATC	GATAAAACTGCTTTGAGATCT	False	.	.
1254	chr1	154277657	154277827	170	245.0	0.2	17	0.253	0.240	0.973	0.0038	7.36e-03	0.799	AGCACTTTGGGAGGCTGAGGC	GCCTCAGCCTCCCAAAGTGCT	False	.	.
1255	chr1	154389088	154389241	153	153.0	0.0	16	0.138	0.161	0.987	0.0009	4.24e-01	0.937	ATATCTTCTGTATATATAGAA	TTCTATATATACAGAAGATAT	False	.	.
1256	chr1	154426054	154426230	176	179.1	3.2	18	0.250	0.176	0.986	0.0025	1.25e-02	0.914	ACACACACACACACACACATA	TATGTGTGTGTGTGTGTGTGT	False	.	.
1257	chr1	154546372	154546503	131	130.5	0.6	18	0.401	0.250	0.967	0.0005	1.07e-01	0.888	TAATATATATTACGTGATATA	TATATCACGTAATATATATTA	False	.	.
1258	chr1	154601764	154602040	276	276.0	0.0	19	0.127	0.119	0.984	0.0000	3.48e-01	0.832	AGCGGAGTGGTAAGACCAGAC	GTCTGGTCTTACCACTCCGCT	False	.	.
1259	chr1	154607683	154607908	225	222.1	2.9	18	0.897	0.219	0.976	0.0086	1.30e-05	0.947	AGCAATGCTGCTTGGCAAGAC	GTCTTGCCAAGCAGCATTGCT	False	.	.
1260	chr1	154637368	154637547	179	179.0	0.1	18	0.127	0.132	0.984	0.0042	2.13e-02	0.931	CCAAAAATTCAGTTACAAGAC	GTCTTGTAACTGAATTTTTGG	False	.	.
1261	chr1	154711878	154712071	193	191.3	4.3	16	0.240	0.247	0.990	0.0084	1.99e-05	0.983	CCTGTCTCTCTCTTCCTCTCC	GGAGAGGAAGAGAGAGACAGG	False	.	.
1262	chr1	154853670	154854237	567	566.9	0.2	16	0.142	0.118	0.968	0.0118	1.39e-06	0.430	ATACAAAAATTAACTGGGCAT	ATGCCCAGTTAATTTTTGTAT	False	.	.
1263	chr1	154897308	154897657	349	349.0	0.4	17	0.274	0.140	0.964	0.0000	2.63e-01	0.869	CCAGCTCAGGAGGTCCCATCA	TGATGGGACCTCCTGAGCTGG	False	.	.
1264	chr1	155265041	155265176	135	135.0	0.3	19	0.133	0.126	0.984	0.0012	2.98e-01	0.939	GAAAAAATGTAACATGTAGCA	TGCTACATGTTACATTTTTTC	False	.	.
1265	chr1	155453525	155454113	588	849.8	0.4	16	0.337	0.239	0.961	0.0042	1.37e-03	0.452	ATCACTTGAACCCGGGAGGCA	TGCCTCCCGGGTTCAAGTGAT	False	.	.
1266	chr1	155644392	155644963	571	570.9	0.2	17	0.134	0.089	0.962	0.0001	1.40e-01	0.679	GATTCTCCTGCCTCAGCCTCC	GGAGGCTGAGGCAGGAGAATC	False	.	.
1267	chr1	155656888	155657075	187	187.0	0.0	17	0.142	0.141	0.988	0.0001	1.37e-01	0.920	GTAGGCTGGGGAAAGGAAATA	TATTTCCTTTCCCCAGCCTAC	False	.	.
1268	chr1	155698217	155698397	180	181.8	0.3	16	0.150	0.152	0.984	0.0390	8.89e-20	0.869	AAATGTCCATGAAATCTTCAC	GTGAAGATTTCATGGACATTT	False	.	.
1269	chr1	155809512	155810008	496	480.1	34.7	18	0.293	0.262	0.974	0.0217	2.97e-11	0.645	TATATAATTATAAATTATATA	TATATAATTTATAATTATATA	False	.	.
1270	chr1	155834825	155834976	151	148.6	9.4	16	0.159	0.162	0.979	0.0177	2.82e-08	0.942	GAAGTGAGGAGCCCCTCTGCC	GGCAGAGGGGCTCCTCACTTC	False	.	.
1271	chr1	155914986	155915125	139	138.8	0.4	16	0.270	0.194	0.965	0.0001	1.03e-01	0.945	AAAATTGTATACAGACAACCT	AGGTTGTCTGTATACAATTTT	False	.	.
1272	chr1	155991253	155991322	69	89.5	23.6	18	0.174	0.179	0.999	0.2071	3.61e-121	0.992	CCCTGAGGTCACAATGTGTCA	TGACACATTGTGACCTCAGGG	True	2	RIT1:0.26:4.28e-05(Cells_Cultured_fibroblasts);RIT1:0.23:5.18e-05(Thyroid)
1273	chr1	156222555	156222801	246	248.7	2.1	17	0.167	0.210	0.979	0.0079	3.04e-07	0.679	AAAGTCTGTATTCGGCTGGGA	TCCCAGCCGAATACAGACTTT	False	.	.
1274	chr1	156529515	156529771	256	258.0	0.3	17	0.149	0.157	0.971	0.0097	7.67e-07	0.762	TGTCTCTACTAAAAATACAAA	TTTGTATTTTTAGTAGAGACA	False	.	.
1275	chr1	156553022	156553169	147	147.0	0.0	17	0.308	0.170	0.990	0.0041	3.71e-03	0.970	CACCCAGGCTGGAGTGCAGTG	CACTGCACTCCAGCCTGGGTG	False	.	.
1276	chr1	156587091	156587243	152	154.0	0.0	17	0.185	0.166	0.996	0.0009	1.24e-01	0.985	GCACCTAGAATAGGGTGGGGC	GCCCCACCCTATTCTAGGTGC	False	.	.
1277	chr1	156590022	156590417	395	394.9	0.2	16	0.191	0.180	0.973	0.0035	2.02e-02	0.936	AGACCAGCCTGGCCAACATGG	CCATGTTGGCCAGGCTGGTCT	False	.	.
1278	chr1	156682685	156683261	576	575.9	0.3	17	0.251	0.180	0.964	0.0037	2.80e-03	0.621	AGACCAGCCTGGGCAACACAG	CTGTGTTGCCCAGGCTGGTCT	False	.	.
1279	chr1	156836722	156836853	131	96.9	20.0	16	0.163	0.110	0.992	0.1803	6.05e-107	0.993	ATGAGGAGCATATTTCACAGG	CCTGTGAAATATGCTCCTCAT	False	.	.
1280	chr1	157035758	157036217	459	417.0	14.4	18	0.388	0.189	0.970	0.0218	1.45e-11	0.599	AATACATATATGAATATATAT	ATATATATTCATATATGTATT	False	.	.
1281	chr1	157126654	157127056	402	401.9	0.9	18	0.168	0.126	0.974	0.0002	5.07e-01	0.983	ACAGTCAGCCAGGGCAGCTCT	AGAGCTGCCCTGGCTGACTGT	False	.	.
1282	chr1	157189285	157189419	134	134.0	0.1	18	0.206	0.155	0.986	0.0001	3.04e-01	0.895	AGGCCCAGGCCACTCTCCCAC	GTGGGAGAGTGGCCTGGGCCT	False	.	.
1283	chr1	157199960	157200109	149	151.0	0.0	17	0.171	0.157	0.994	0.0072	3.64e-04	0.951	AGGAGTCTGACCCATGGACAC	GTGTCCATGGGTCAGACTCCT	False	.	.
1284	chr1	157284156	157284749	593	583.3	9.3	16	0.233	0.102	0.980	0.0037	1.21e-02	0.709	CCCTTCCACCATGTGAGGACA	TGTCCTCACATGGTGGAAGGG	False	.	.
1285	chr1	157300369	157300478	109	211.7	82.1	17	15.458	0.377	0.969	0.0284	2.06e-17	0.862	CATATATATGTATATATACAC	GTGTATATATACATATATATG	False	.	.
1286	chr1	157419821	157420383	562	561.9	0.3	18	0.220	0.164	0.971	0.0032	1.41e-02	0.532	AACACTGTGTCCTCACATGGT	ACCATGTGAGGACACAGTGTT	False	.	.
1287	chr1	157446041	157446172	131	131.0	0.0	19	0.271	0.165	0.982	0.0023	1.64e-02	0.874	CAAGGTTTGTAAACACACCAA	TTGGTGTGTTTACAAACCTTG	False	.	.
1288	chr1	157492684	157492814	130	130.0	0.2	18	0.189	0.150	0.979	0.0002	4.51e-01	0.948	CTAATCTAATTTCTCTCTCTA	TAGAGAGAGAAATTAGATTAG	False	.	.
1289	chr1	157665574	157665729	155	152.9	4.3	16	0.245	0.190	0.988	0.0006	1.80e-01	0.773	AAAGAAAGAAAGAAAGAAAGA	TCTTTCTTTCTTTCTTTCTTT	False	.	.
1290	chr1	157679049	157679210	161	161.0	0.1	16	0.113	0.116	0.986	0.0007	1.72e-01	0.917	CAAGAGATCAAGCAAATCAAG	CTTGATTTGCTTGATCTCTTG	False	.	.
1291	chr1	157863962	157864230	268	268.0	0.1	16	0.313	0.279	0.972	0.0021	6.27e-02	0.833	TCTCTACTAAAAATACAAAAA	TTTTTGTATTTTTAGTAGAGA	False	.	.
1292	chr1	157967511	157967872	361	353.9	16.2	19	0.369	0.261	0.969	0.0076	5.70e-04	0.864	AAGATGGGGTCCTGAGCCGCT	AGCGGCTCAGGACCCCATCTT	False	.	.
1293	chr1	158373720	158374069	349	415.5	1.5	17	0.150	0.146	0.980	0.0003	3.98e-01	0.817	AGGGTTTGTGAATGCACCAAT	ATTGGTGCATTCACAAACCCT	False	.	.
1294	chr1	158458386	158458569	183	182.9	0.3	17	0.156	0.139	0.968	0.0014	1.84e-01	0.781	AATCAAATTACAGAGCATTCC	GGAATGCTCTGTAATTTGATT	False	.	.
1295	chr1	158473729	158473942	213	252.4	60.7	16	2.514	0.168	0.972	0.0185	2.82e-09	0.890	CCTCCCTCCTTCCCTCTTTCC	GGAAAGAGGGAAGGAGGGAGG	False	.	.
1296	chr1	158666133	158666287	154	155.9	0.4	17	0.137	0.195	0.988	0.0000	8.55e-01	0.917	TAATTACTTATTACTTAATAA	TTATTAAGTAATAAGTAATTA	False	.	.
1297	chr1	158928100	158928396	296	293.3	11.1	18	0.183	0.187	0.995	0.0051	9.56e-03	0.913	AGTGTTTTTGCATTTATTTTC	GAAAATAAATGCAAAAACACT	False	.	.
1298	chr1	159170899	159171212	313	315.0	0.0	18	0.242	0.179	0.974	0.0000	4.61e-01	0.827	ATTCCTCTTACCCAAGAGCCC	GGGCTCTTGGGTAAGAGGAAT	False	.	.
1299	chr1	159494181	159494504	323	325.0	0.0	18	0.350	0.138	0.976	0.0056	4.10e-03	0.837	ATTTACAATCCCTGAGCTAGA	TCTAGCTCAGGGATTGTAAAT	False	.	.
1300	chr1	159617048	159617145	97	99.6	10.8	18	0.213	0.218	0.960	0.0012	2.44e-01	0.909	AGCAGAGGTTGACAGGCACCT	AGGTGCCTGTCAACCTCTGCT	False	.	.
1301	chr1	159723712	159723883	171	173.0	0.0	17	0.145	0.134	0.990	0.0036	3.49e-02	0.857	ATTGTGAAGATTTCATGGACA	TGTCCATGAAATCTTCACAAT	False	.	.
1302	chr1	159739500	159739637	137	139.0	0.1	17	0.221	0.201	0.992	0.0032	8.19e-02	0.932	AAGCTTCAAGGTTGCATCTTG	CAAGATGCAACCTTGAAGCTT	False	.	.
1303	chr1	159755094	159755320	226	224.7	2.8	16	0.131	0.151	0.981	0.0057	4.91e-03	0.832	TATACATTGTATACATATATA	TATATATGTATACAATGTATA	False	.	.
1304	chr1	159948097	159948237	140	137.3	1.5	18	0.235	0.233	0.966	0.0113	1.91e-06	0.926	GGAGAAGGAGGAGGAGGAGGA	TCCTCCTCCTCCTCCTTCTCC	False	.	.
1305	chr1	160155375	160155547	172	568.0	0.2	19	nan	0.152	0.969	0.0018	4.10e-02	0.542	TAATGTAATAAATGTACATTA	TAATGTACATTTATTACATTA	False	.	.
1306	chr1	160170024	160170311	287	289.0	0.1	19	0.197	0.168	0.963	0.0000	1.25e-01	0.802	AAACTGCTGGGATTACAGGCA	TGCCTGTAATCCCAGCAGTTT	False	.	.
1307	chr1	160236327	160236453	126	194.5	8.7	17	0.253	0.225	0.968	0.0260	6.36e-13	0.779	ACACATATACACACATATGTA	TACATATGTGTGTATATGTGT	False	.	.
1308	chr1	160339104	160339176	72	101.9	25.6	18	0.479	0.203	0.988	0.0327	1.24e-19	0.939	CCCTTATTTCTCCTTATTGGC	GCCAATAAGGAGAAATAAGGG	False	.	.
1309	chr1	160561903	160562031	128	130.0	0.1	17	0.116	0.124	0.995	0.0000	7.76e-01	0.949	GATTAATATGCCTAGGAATAC	GTATTCCTAGGCATATTAATC	False	.	.
1310	chr1	160600019	160600199	180	180.0	0.1	17	0.140	0.138	0.980	0.0000	4.18e-01	0.859	ATTGTGAAGATTTCATGGACA	TGTCCATGAAATCTTCACAAT	False	.	.
1311	chr1	160677324	160677718	394	394.0	0.1	18	0.251	0.296	0.965	0.0026	1.14e-02	0.928	GATGGGGATGCAGGCTGCTCA	TGAGCAGCCTGCATCCCCATC	False	.	.
1312	chr1	160714274	160714693	419	393.4	55.2	18	0.178	0.177	0.984	0.0290	4.26e-18	0.840	GACTAAATAAGAGCTGTGACA	TGTCACAGCTCTTATTTAGTC	False	.	.
1313	chr1	160828751	160828938	187	184.8	9.0	17	0.471	0.244	0.978	0.0593	9.17e-31	0.828	AGGAAGGAAAGAAAGAAAGAA	TTCTTTCTTTCTTTCCTTCCT	False	.	.
1314	chr1	160910047	160910228	181	181.0	0.1	18	0.113	0.111	0.972	0.0000	2.72e-01	0.832	AAGGTGGCACATCGAGTTGTC	GACAACTCGATGTGCCACCTT	False	.	.
1315	chr1	161095323	161095549	226	225.7	0.6	18	0.354	0.305	0.962	0.0060	2.83e-04	0.859	AGAGAGAAAGAAAAGAGAGAG	CTCTCTCTTTTCTTTCTCTCT	False	.	.
1316	chr1	161251673	161251821	148	148.0	0.1	17	0.268	0.220	0.969	0.0029	2.82e-02	0.878	AGATCCCCCTCTTGCCCAAGA	TCTTGGGCAAGAGGGGGATCT	False	.	.
1317	chr1	161255837	161255988	151	151.3	4.4	18	0.178	0.160	0.962	0.0041	3.87e-04	0.866	CTGACTTTCTGTCTGTCTGTC	GACAGACAGACAGAAAGTCAG	False	.	.
1318	chr1	161300214	161300490	276	276.0	0.4	19	0.127	0.123	0.964	0.0037	5.57e-04	0.881	CCAGCACTTTGGGAGGCCAAG	CTTGGCCTCCCAAAGTGCTGG	False	.	.
1319	chr1	161409916	161410078	162	162.1	0.2	17	0.135	0.070	0.967	0.0028	1.29e-03	0.853	TCAAAATCAGAACCAAAACCA	TGGTTTTGGTTCTGATTTTGA	False	.	.
1320	chr1	161479449	161479682	233	233.0	0.4	18	0.193	0.187	0.972	0.0037	2.07e-02	0.878	ATGTCTAGCTGGAGGATTGTA	TACAATCCTCCAGCTAGACAT	False	.	.
1321	chr1	161493291	161493425	134	134.1	0.2	16	0.166	0.133	0.985	0.0004	4.71e-02	0.928	CTGATTAAAGACTAATACATC	GATGTATTAGTCTTTAATCAG	False	.	.
1322	chr1	161781320	161781451	131	132.7	0.5	17	0.197	0.140	0.991	0.0004	7.29e-01	0.910	CATAAAAGTTTTAGAAATTTA	TAAATTTCTAAAACTTTTATG	False	.	.
1323	chr1	161851118	161851322	204	203.7	4.4	17	0.380	0.340	0.980	0.0364	5.25e-20	0.924	ACACACACACACACACCCCTA	TAGGGGTGTGTGTGTGTGTGT	False	.	.
1324	chr1	161857240	161857383	143	143.0	0.0	17	0.140	0.134	0.993	0.0005	3.26e-01	0.930	ATTTCTTTGAAATATCTGTTG	CAACAGATATTTCAAAGAAAT	False	.	.
1325	chr1	161878482	161878652	170	172.0	0.1	17	0.112	0.107	0.996	0.0019	2.19e-02	0.968	CCTTCTCCAATTCAAAATCTA	TAGATTTTGAATTGGAGAAGG	False	.	.
1326	chr1	162289187	162289315	128	126.0	13.1	16	0.782	0.260	0.993	0.0066	1.29e-03	0.801	AGGAAGGAAGGAAGGAAGGAA	TTCCTTCCTTCCTTCCTTCCT	False	.	.
1327	chr1	162760379	162760623	244	227.6	11.2	17	0.275	0.215	0.981	0.0115	3.57e-07	0.791	TATATGTATATACATATACAA	TTGTATATGTATATACATATA	False	.	.
1328	chr1	162793294	162793660	366	368.0	0.1	16	0.143	0.132	0.966	0.0067	3.93e-03	0.935	CATGAAATAATTATGATCATG	CATGATCATAATTATTTCATG	False	.	.
1329	chr1	162868610	162868728	118	166.4	39.2	17	0.421	0.206	0.965	0.1355	6.49e-77	0.958	ACTTGGCTCTCCAAATTGACT	AGTCAATTTGGAGAGCCAAGT	False	.	.
1330	chr1	163037454	163037942	488	469.0	15.9	18	0.163	0.117	0.984	0.0226	5.83e-11	0.881	ACACATATATGTGTACACACA	TGTGTGTACACATATATGTGT	False	.	.
1331	chr1	163059159	163059647	488	544.7	15.7	16	0.293	0.202	0.978	0.0248	9.98e-14	0.856	ATGTGTATATATGTGTGTATA	TATACACACATATATACACAT	False	.	.
1332	chr1	163065925	163066151	226	226.1	0.3	18	0.272	0.259	0.986	0.0041	7.34e-03	0.938	AATTACTTAAGGGGTACAATG	CATTGTACCCCTTAAGTAATT	False	.	.
1333	chr1	163096600	163096916	316	316.1	0.3	19	0.084	0.096	0.987	0.0056	3.68e-03	0.866	AGACTCTGAGAAGTTCAAAAC	GTTTTGAACTTCTCAGAGTCT	False	.	.
1334	chr1	163402769	163403231	462	464.0	0.0	18	0.103	0.107	0.988	0.0136	1.08e-06	0.909	CATGCATATATTCTTCACATA	TATGTGAAGAATATATGCATG	False	.	.
1335	chr1	163446425	163446754	329	329.9	0.3	17	0.243	0.174	0.963	0.0036	1.14e-02	0.530	GAGGCGGAGCTTGCAGTGAGC	GCTCACTGCAAGCTCCGCCTC	False	.	.
1336	chr1	163552089	163552384	295	434.0	199.8	18	0.591	0.293	0.997	0.0991	1.26e-55	0.988	GATACGTATATGAAGCATGCA	TGCATGCTTCATATACGTATC	False	.	.
1337	chr1	163710807	163710967	160	160.6	2.8	18	0.366	0.352	0.963	0.0006	5.65e-01	0.836	AGAGGAAAGGGAAGGGGAAGA	TCTTCCCCTTCCCTTTCCTCT	False	.	.
1338	chr1	163714875	163715653	778	861.1	38.8	18	0.231	0.162	0.979	0.0265	2.07e-14	0.926	GTATATATATACTTACATATA	TATATGTAAGTATATATATAC	False	.	.
1339	chr1	164366165	164366292	127	127.0	0.1	19	0.195	0.157	0.997	0.0005	7.69e-01	0.952	CTCATAATGTCTAGCATTTAA	TTAAATGCTAGACATTATGAG	False	.	.
1340	chr1	164881302	164881432	130	95.5	10.6	17	0.983	0.350	0.992	0.0051	3.26e-04	0.950	CTTCTTTTCCTCCTTCCTTCC	GGAAGGAAGGAGGAAAAGAAG	False	.	.
1341	chr1	165081979	165082161	182	182.0	0.2	17	0.236	0.151	0.966	0.0327	1.70e-16	0.935	AAATCTTGCCTTCAATTGTAA	TTACAATTGAAGGCAAGATTT	False	.	.
1342	chr1	165529694	165530013	319	456.6	5.5	17	0.267	0.171	0.983	0.0025	5.55e-02	0.814	AAATACAATGTGTGTATATAT	ATATATACACACATTGTATTT	False	.	.
1343	chr1	165582524	165583197	673	1107.5	65.8	18	0.614	0.148	0.974	0.0671	1.49e-36	0.571	ATGTATATGTGTATATATACA	TGTATATATACACATATACAT	False	.	.
1344	chr1	165609522	165609804	282	281.9	0.2	18	0.119	0.114	0.966	0.0009	2.27e-01	0.525	AGTCTGCAGTGAGCCAAGAAT	ATTCTTGGCTCACTGCAGACT	False	.	.
1345	chr1	165870224	165870566	342	338.8	13.2	18	0.230	0.158	0.985	0.0000	1.37e-01	0.925	AAGTATCTTCATTCACATATT	AATATGTGAATGAAGATACTT	False	.	.
1346	chr1	166031200	166031422	222	221.9	0.6	19	0.222	0.178	0.960	0.0020	2.58e-02	0.736	GAGGCGAGGAGAGGATAGCCA	TGGCTATCCTCTCCTCGCCTC	False	.	.
1347	chr1	166192438	166192498	60	85.5	16.5	18	2.175	0.376	0.977	0.1586	7.60e-87	0.913	TAATATATATTATATATAATA	TATTATATATAATATATATTA	False	.	.
1348	chr1	166342423	166342775	352	352.0	0.3	19	0.167	0.107	0.965	0.0026	2.18e-02	0.847	GAGCTAGACACAGGGTGCTGA	TCAGCACCCTGTGTCTAGCTC	False	.	.
1349	chr1	166376936	166377184	248	247.9	0.3	18	0.211	0.193	0.966	0.0004	1.24e-01	0.654	AAAAATACAAAAATTAGGCAG	CTGCCTAATTTTTGTATTTTT	False	.	.
1350	chr1	166463453	166464178	725	712.6	31.3	16	0.165	0.279	0.989	0.0080	2.60e-04	0.805	ATACTATATGATATATACTAT	ATAGTATATATCATATAGTAT	False	.	.
1351	chr1	166552969	166553107	138	139.2	0.8	17	0.256	0.231	0.979	0.0002	4.19e-01	0.861	ACCCTATGTAAATAAAGAGGA	TCCTCTTTATTTACATAGGGT	False	.	.
1352	chr1	166575237	166575364	127	127.0	0.0	18	0.167	0.158	0.990	0.0000	6.46e-01	0.876	ACTCAGATAATATCATTTAAC	GTTAAATGATATTATCTGAGT	False	.	.
1353	chr1	166677367	166677498	131	166.5	17.5	17	0.417	0.333	0.983	0.0521	1.15e-29	0.975	ACAAATCCATATCTACAATGG	CCATTGTAGATATGGATTTGT	False	.	.
1354	chr1	166878259	166878724	465	465.0	0.0	18	0.234	0.209	0.993	0.0073	1.53e-03	0.986	TGTCTAGCTAAAGGTTTGTAA	TTACAAACCTTTAGCTAGACA	False	.	.
1355	chr1	166900107	166900284	177	176.9	0.2	17	0.194	0.172	0.969	0.0029	6.90e-03	0.912	ACCCCCATGGCAGCCTCCTTC	GAAGGAGGCTGCCATGGGGGT	False	.	.
1356	chr1	167181521	167181763	242	242.0	0.1	18	0.154	0.088	0.985	0.0050	9.00e-03	0.829	CTGAGAGATACGAAATGGGAA	TTCCCATTTCGTATCTCTCAG	False	.	.
1357	chr1	167336757	167337017	260	260.0	0.3	18	0.149	0.151	0.963	0.0016	7.95e-03	0.875	CCTCCCAAAGTGCTGGGATTA	TAATCCCAGCACTTTGGGAGG	False	.	.
1358	chr1	167434893	167435361	468	587.7	95.8	18	0.471	0.371	0.970	0.0064	4.32e-04	0.979	AGCCCTCCTCCAGCCCTTCCT	AGGAAGGGCTGGAGGAGGGCT	False	.	.
1359	chr1	167574013	167574341	328	327.9	0.2	18	0.180	0.157	0.974	0.0075	1.01e-03	0.816	CCTCCCAAAGTGCTGGGATTA	TAATCCCAGCACTTTGGGAGG	False	.	.
1360	chr1	167664636	167664888	252	252.0	0.1	18	0.146	0.125	0.974	0.0034	1.03e-02	0.664	ACTGCACTGGGCCAATTTTTG	CAAAAATTGGCCCAGTGCAGT	False	.	.
1361	chr1	167725596	167725913	317	317.0	0.4	18	0.146	0.128	0.968	0.0005	1.75e-01	0.835	AATCCCAGCACTTTGGGAGGC	GCCTCCCAAAGTGCTGGGATT	False	.	.
1362	chr1	167771567	167771740	173	173.0	0.1	18	0.174	0.182	0.962	0.0007	1.64e-01	0.830	CCCGGCCACCCTGTCTGGGAA	TTCCCAGACAGGGTGGCCGGG	False	.	.
1363	chr1	167833373	167833544	171	177.8	19.8	18	0.293	0.245	0.965	0.0025	1.48e-01	0.789	TGGGCCGGGCACGGTGGCTAA	TTAGCCACCGTGCCCGGCCCA	False	.	.
1364	chr1	168161859	168162246	387	394.3	20.6	16	0.208	0.190	0.995	0.0041	1.63e-02	0.945	GACTTCCAATCAGCCAGCTGC	GCAGCTGGCTGATTGGAAGTC	False	.	.
1365	chr1	168229483	168229671	188	188.0	0.1	18	0.126	0.108	0.972	0.0090	1.45e-04	0.841	GAACAAGCCAGGCCAATCCTA	TAGGATTGGCCTGGCTTGTTC	False	.	.
1366	chr1	168749494	168749665	171	173.9	10.6	16	25.078	0.341	0.983	0.0037	9.31e-03	0.881	ATACACATATATATACACACA	TGTGTGTATATATATGTGTAT	False	.	.
1367	chr1	168879679	168879797	118	139.2	7.2	18	0.316	0.130	0.978	0.0182	1.75e-08	0.857	ATATATATATATACACACACA	TGTGTGTGTATATATATATAT	False	.	.
1368	chr1	168932997	168933226	229	228.9	0.2	18	0.143	0.166	0.980	0.0015	3.87e-02	0.898	AAATGCATTTAAGAGGCTTTA	TAAAGCCTCTTAAATGCATTT	False	.	.
1369	chr1	168995584	168995740	156	156.0	0.1	17	0.167	0.167	0.982	0.0030	8.63e-02	0.908	GACCTAGAGAAGTAAGAGCAA	TTGCTCTTACTTCTCTAGGTC	False	.	.
1370	chr1	169073480	169073624	144	144.0	0.0	17	0.306	0.254	0.993	0.0000	6.99e-01	0.933	GCTAGCCCTGGCCCTAGAGCA	TGCTCTAGGGCCAGGGCTAGC	False	.	.
1371	chr1	169336552	169336961	409	427.1	0.2	17	0.169	0.183	0.963	0.0004	2.11e-01	0.835	AGCAGCTAGATACAGAGTGTC	GACACTCTGTATCTAGCTGCT	False	.	.
1372	chr1	169342455	169343029	574	434.6	42.4	18	0.580	0.377	0.985	0.0040	6.64e-03	0.902	ATATACAAGTACATATATATA	TATATATATGTACTTGTATAT	False	.	.
1373	chr1	169350154	169350289	135	151.1	4.9	17	0.366	0.399	0.991	0.0021	2.26e-02	0.682	CCTTCCTTCCTTCCTTCCTTC	GAAGGAAGGAAGGAAGGAAGG	False	.	.
1374	chr1	169495106	169495193	87	96.1	15.8	18	0.160	0.120	0.982	0.0940	1.76e-57	0.928	GAATGAGAATGAATGTGGCCC	GGGCCACATTCATTCTCATTC	False	.	.
1375	chr1	169502675	169502879	204	150.4	32.5	18	0.116	0.107	0.988	0.0357	2.25e-21	0.948	CATCTGGCTGACTGTCGTGGA	TCCACGACAGTCAGCCAGATG	False	.	.
1376	chr1	169540847	169541529	682	682.1	0.2	17	0.145	0.142	0.976	0.0012	1.65e-01	0.919	CTGGAGAGAGGTTTGTCTGGC	GCCAGACAAACCTCTCTCCAG	False	.	.
1377	chr1	169554083	169554182	99	124.8	32.8	18	0.625	0.140	0.977	0.0337	1.33e-19	0.952	CAGAGAAAAGTGAGAGTTTTC	GAAAACTCTCACTTTTCTCTG	False	.	.
1378	chr1	169593913	169594187	274	273.8	0.5	18	0.158	0.128	0.965	0.0012	2.27e-01	0.902	AATTTAATTTCTTTTATTGGG	CCCAATAAAAGAAATTAAATT	False	.	.
1379	chr1	169620659	169621518	859	894.5	4.7	18	0.219	0.197	0.968	0.0078	5.67e-04	0.832	GATGATGTAGGGTGCATGGGA	TCCCATGCACCCTACATCATC	False	.	.
1380	chr1	169629122	169629304	182	184.1	0.2	19	0.099	0.110	0.988	0.0035	1.05e-01	0.918	GAACTCAGCAATGTTATATGC	GCATATAACATTGCTGAGTTC	False	.	.
1381	chr1	169661666	169661795	129	129.1	0.2	18	0.135	0.130	0.966	0.0019	1.24e-01	0.880	CTGATTGGTGTGTTTACAAAC	GTTTGTAAACACACCAATCAG	False	.	.
1382	chr1	169663545	169663703	158	158.0	0.1	18	0.443	0.218	0.980	0.0019	3.03e-01	0.937	AGTCCCTGGACCCTGCTGATC	GATCAGCAGGGTCCAGGGACT	False	.	.
1383	chr1	169668476	169668817	341	364.6	18.3	18	0.210	0.188	0.971	0.0123	1.48e-06	0.856	CACCCTGTGTCTAGCTCAGGG	CCCTGAGCTAGACACAGGGTG	False	.	.
1384	chr1	169737316	169737505	189	187.4	4.4	17	0.985	0.219	0.986	0.0023	1.12e-02	0.784	TAAAATATAAAAATATCTATA	TATAGATATTTTTATATTTTA	False	.	.
1385	chr1	169778802	169779045	243	243.1	0.2	16	0.274	0.237	0.968	0.0011	2.11e-01	0.694	AAATAGCCCGGCGCAGTAGCT	AGCTACTGCGCCGGGCTATTT	False	.	.
1386	chr1	169811649	169811890	241	233.7	32.8	16	0.248	0.201	0.986	0.0598	3.91e-31	0.621	ATCTAAATAGATAATAGATTA	TAATCTATTATCTATTTAGAT	True	4	METTL18:-0.21:8.24e-04(Nerve_Tibial);METTL18:-0.17:2.36e-02(Adipose_Subcutaneous);METTL18:-0.23:3.47e-02(Esophagus_Gastroesophageal_Junction);METTL18:-0.16:4.57e-02(Thyroid)
1387	chr1	170077003	170077199	196	201.5	1.5	17	0.167	0.161	0.992	0.0001	1.77e-01	0.962	GTCTAGCTAAAGGATTGTAAA	TTTACAATCCTTTAGCTAGAC	False	.	.
1388	chr1	170234109	170234258	149	148.9	0.2	17	0.211	0.154	0.988	0.0023	7.17e-02	0.953	CTATCCCAGGTTTTCCTATCC	GGATAGGAAAACCTGGGATAG	False	.	.
1389	chr1	170316891	170317074	183	183.0	0.1	18	0.169	0.161	0.983	0.0000	9.72e-01	0.909	TAAGTAATGATAATGACAATA	TATTGTCATTATCATTACTTA	False	.	.
1390	chr1	170920381	170920676	295	290.7	5.2	16	0.181	0.128	0.973	0.0063	4.06e-03	0.843	CAGCCCTTCATGCAGCATGAG	CTCATGCTGCATGAAGGGCTG	False	.	.
1391	chr1	171181744	171181890	146	147.9	0.2	16	0.115	0.113	0.995	0.0037	8.58e-02	0.958	TAAGGCAACTTAATGAGAGAA	TTCTCTCATTAAGTTGCCTTA	False	.	.
1392	chr1	171210716	171210965	249	169.0	0.1	17	0.243	0.160	0.992	0.0018	1.57e-02	0.937	CAGAGACTGACTGACATTCCA	TGGAATGTCAGTCAGTCTCTG	False	.	.
1393	chr1	171304953	171305105	152	152.0	0.3	17	0.181	0.175	0.983	0.0031	9.73e-03	0.940	ATTTTACAAACCTCTTGCTAG	CTAGCAAGAGGTTTGTAAAAT	False	.	.
1394	chr1	171381426	171381576	150	150.0	0.0	18	0.185	0.176	0.987	0.0005	1.25e-01	0.867	ACATAAAAGTTCTCCAAGTCC	GGACTTGGAGAACTTTTATGT	False	.	.
1395	chr1	171440342	171440494	152	147.8	17.3	18	0.219	0.255	0.983	0.0020	2.01e-01	0.898	AGACTTATTCACTACCATGAG	CTCATGGTAGTGAATAAGTCT	False	.	.
1396	chr1	171450823	171450963	140	140.0	0.1	18	0.109	0.127	0.993	0.0017	1.37e-01	0.954	ATATAATCAACACTGTGAAAC	GTTTCACAGTGTTGATTATAT	False	.	.
1397	chr1	171521782	171521926	144	144.0	0.0	17	0.142	0.121	0.989	0.0000	9.50e-01	0.866	AATTTTACATTACATATCTCA	TGAGATATGTAATGTAAAATT	False	.	.
1398	chr1	171557344	171557593	249	249.1	0.2	18	0.176	0.179	0.969	0.0000	8.09e-01	0.720	CTCAGCTTCAGTTCCAGCCTC	GAGGCTGGAACTGAAGCTGAG	False	.	.
1399	chr1	171667143	171667321	178	180.1	0.6	18	0.124	0.125	0.979	0.0013	6.14e-01	0.832	ACATCTCACTGAATAAGACAA	TTGTCTTATTCAGTGAGATGT	False	.	.
1400	chr1	171698737	171698905	168	169.1	4.5	17	0.503	0.201	0.969	0.0455	1.18e-23	0.893	AAATATATGTAAATATGTATA	TATACATATTTACATATATTT	False	.	.
1401	chr1	171950040	171950168	128	128.0	0.1	18	0.135	0.152	0.991	0.0011	7.47e-01	0.954	ATACAACTTAGCAATAAAAAG	CTTTTTATTGCTAAGTTGTAT	False	.	.
1402	chr1	172468776	172469365	589	588.9	0.3	19	0.178	0.155	0.978	0.0062	7.51e-04	0.616	AAAATAAAATGAGAGACAGTT	AACTGTCTCTCATTTTATTTT	False	.	.
1403	chr1	172533566	172533734	168	172.9	13.1	18	0.487	0.187	0.966	0.0012	3.74e-01	0.834	CAGAGCACTACCAGACCAGTC	GACTGGTCTGGTAGTGCTCTG	False	.	.
1404	chr1	172541187	172541360	173	175.0	0.3	17	0.106	0.103	0.984	0.0012	1.77e-01	0.929	ATGCATAGATGTTTTAAATCA	TGATTTAAAACATCTATGCAT	False	.	.
1405	chr1	172621194	172621364	170	172.0	0.1	18	0.230	0.233	0.987	0.0023	1.81e-01	0.892	AGATTTCATGGACATTTATCA	TGATAAATGTCCATGAAATCT	False	.	.
1406	chr1	172624689	172624931	242	242.0	0.0	18	0.142	0.139	0.982	0.0020	2.26e-01	0.804	TATATATACATATATGTAATA	TATTACATATATGTATATATA	False	.	.
1407	chr1	172694052	172694762	710	1017.6	260.3	19	0.409	0.335	0.972	0.0716	1.66e-39	0.895	ATATATTTCCATATATATATA	TATATATATATGGAAATATAT	False	.	.
1408	chr1	172799852	172800087	235	234.9	0.2	16	0.175	0.099	0.965	0.0086	1.91e-03	0.849	CTCTTGCCCAAGAACCCACAA	TTGTGGGTTCTTGGGCAAGAG	False	.	.
1409	chr1	172803718	172803917	199	199.0	0.1	16	0.228	0.232	0.979	0.0030	4.73e-03	0.897	AAATGCACCAATCAGCACTCT	AGAGTGCTGATTGGTGCATTT	False	.	.
1410	chr1	173248362	173248588	226	226.2	1.1	17	0.378	0.295	0.963	0.0061	8.62e-06	0.846	AGGAAGGAAGGAAAGAAAGAA	TTCTTTCTTTCCTTCCTTCCT	False	.	.
1411	chr1	173252018	173252149	131	133.0	0.0	17	0.183	0.180	0.999	0.0000	3.28e-01	0.973	AAACATTTGATCTAGTTAGCC	GGCTAACTAGATCAAATGTTT	False	.	.
1412	chr1	173369305	173369460	155	155.0	0.0	18	0.189	0.200	0.985	0.0000	4.18e-01	0.855	GAGGAAAGGCAAGGGTGCAGA	TCTGCACCCTTGCCTTTCCTC	False	.	.
1413	chr1	173378152	173378387	235	235.0	0.1	18	0.286	0.116	0.975	0.0014	9.21e-03	0.844	GATCAGCAGGGTCCAGGGACC	GGTCCCTGGACCCTGCTGATC	False	.	.
1414	chr1	173381832	173381973	141	141.0	0.0	18	0.155	0.121	0.988	0.0010	1.99e-01	0.878	CACAGAGCACTGATTGGTGCA	TGCACCAATCAGTGCTCTGTG	False	.	.
1415	chr1	173829506	173829813	307	307.0	0.0	16	0.176	0.173	0.960	0.0020	5.67e-02	0.506	CTGTTGCCCAGGCTGGTCTCA	TGAGACCAGCCTGGGCAACAG	False	.	.
1416	chr1	174056165	174056294	129	129.0	0.0	16	0.272	0.315	0.978	0.0028	3.00e-02	0.884	GCTGATTGGTGTGTTTACAAA	TTTGTAAACACACCAATCAGC	False	.	.
1417	chr1	174117134	174117629	495	494.9	0.3	18	0.114	0.117	0.969	0.0008	1.99e-01	0.614	TCCCAAAGTGCTGGGATTACA	TGTAATCCCAGCACTTTGGGA	False	.	.
1418	chr1	174136114	174136498	384	473.2	23.5	18	0.322	0.235	0.983	0.0199	4.90e-10	0.950	TAACTTTCTGTTATATATATA	TATATATATAACAGAAAGTTA	False	.	.
1419	chr1	174203174	174203380	206	205.9	0.2	18	0.135	0.119	0.979	0.0022	3.85e-02	0.859	ATGATGTAAGGAAATGGTCCA	TGGACCATTTCCTTACATCAT	False	.	.
1420	chr1	174376089	174376270	181	180.5	1.0	18	0.332	0.180	0.973	0.0018	7.13e-03	0.839	AAAGAAAGAAGGAAAGAAAGT	ACTTTCTTTCCTTCTTTCTTT	False	.	.
1421	chr1	174502575	174502716	141	144.9	2.4	17	0.280	0.225	0.984	0.0408	8.86e-21	0.927	ATATATGTACATATATATACA	TGTATATATATGTACATATAT	False	.	.
1422	chr1	174550856	174551052	196	207.5	9.8	18	1.469	0.378	0.975	0.1317	3.31e-74	0.898	ATATATACACATATATATACA	TGTATATATATGTGTATATAT	False	.	.
1423	chr1	174761337	174761521	184	289.9	0.5	17	0.314	0.279	0.964	0.0037	2.15e-02	0.626	AGAGGCACTCCTCACTTCCCA	TGGGAAGTGAGGAGTGCCTCT	False	.	.
1424	chr1	174818604	174818843	239	239.0	0.1	18	0.237	0.220	0.968	0.0062	2.25e-03	0.849	TGGCTCACACCTGTAATCCCA	TGGGATTACAGGTGTGAGCCA	False	.	.
1425	chr1	174974778	174974935	157	157.0	0.1	17	0.124	0.118	0.965	0.0000	8.21e-01	0.854	AGTCTGCTGAGGACTGGCCAA	TTGGCCAGTCCTCAGCAGACT	False	.	.
1426	chr1	175101674	175102215	541	616.0	0.1	17	0.241	0.161	0.962	0.0460	6.33e-29	0.978	CAAGGTTTGTGAGTGCACCAA	TTGGTGCACTCACAAACCTTG	False	.	.
1427	chr1	175153479	175154167	688	688.0	0.1	18	0.188	0.185	0.964	0.0034	2.50e-02	0.798	CAGGAGCAGAGAATGCCTGGA	TCCAGGCATTCTCTGCTCCTG	False	.	.
1428	chr1	175240408	175240618	210	354.5	18.5	16	3.217	0.164	0.989	0.0135	6.41e-07	0.957	ATACCATATATATGAGATATA	TATATCTCATATATATGGTAT	False	.	.
1429	chr1	175765410	175765738	328	328.2	0.8	17	0.127	0.136	0.963	0.0017	4.62e-01	0.617	ACCATCACCACCACTACTGCC	GGCAGTAGTGGTGGTGATGGT	False	.	.
1430	chr1	175773061	175773316	255	282.6	11.8	17	0.254	0.252	0.974	0.0240	8.24e-15	0.722	AGAGGAGGAGGAGGAAGATGG	CCATCTTCCTCCTCCTCCTCT	False	.	.
1431	chr1	175794108	175794355	247	247.0	0.0	16	0.161	0.149	0.980	0.0041	6.86e-02	0.723	GGACTACAGGCATGTGTCACC	GGTGACACATGCCTGTAGTCC	False	.	.
1432	chr1	176061105	176061260	155	155.0	0.0	17	0.236	0.194	0.995	0.0011	1.96e-01	0.935	GTATATATGTGAGTCTACTTA	TAAGTAGACTCACATATATAC	False	.	.
1433	chr1	176132523	176133288	765	675.0	88.5	18	0.304	0.224	0.996	0.0552	1.47e-30	0.950	TACGTATATATACTATATATA	TATATATAGTATATATACGTA	False	.	.
1434	chr1	176209215	176209399	184	188.0	14.0	17	0.448	0.402	0.993	0.0267	9.46e-14	0.977	CCCCATCTCTTAAACAAAAGG	CCTTTTGTTTAAGAGATGGGG	False	.	.
1435	chr1	176304970	176305098	128	127.9	4.1	16	0.305	0.468	0.983	0.0302	6.39e-16	0.859	CTTTCTTTCTTTCTTTCTTTC	GAAAGAAAGAAAGAAAGAAAG	False	.	.
1436	chr1	176576743	176577056	313	313.1	0.2	18	0.212	0.241	0.961	0.0006	6.64e-01	0.870	AAGCTGAAATTGCACACAGAC	GTCTGTGTGCAATTTCAGCTT	False	.	.
1437	chr1	176623621	176623856	235	296.9	16.4	16	28.708	0.114	0.974	0.0047	4.83e-03	0.770	AAGAAAGAAAGAAAGAAAGAA	TTCTTTCTTTCTTTCTTTCTT	False	.	.
1438	chr1	176677635	176677785	150	199.1	0.3	18	0.131	0.132	0.986	0.0034	5.56e-03	0.961	GACAATGAGTATGGTATCCAA	TTGGATACCATACTCATTGTC	False	.	.
1439	chr1	176754454	176754589	135	137.0	0.2	16	0.119	0.182	0.991	0.0012	3.32e-01	0.949	TATGGATTTTGATAATTCAAA	TTTGAATTATCAAAATCCATA	False	.	.
1440	chr1	176967841	176968008	167	167.0	0.1	18	0.174	0.165	0.988	0.0037	6.19e-03	0.965	ACTCCTGCCTCTAAATGTGAT	ATCACATTTAGAGGCAGGAGT	False	.	.
1441	chr1	177319433	177319609	176	176.0	0.1	18	0.170	0.168	0.990	0.0023	2.79e-02	0.931	AAAAATGCACCAATCAGCACT	AGTGCTGATTGGTGCATTTTT	False	.	.
1442	chr1	177324019	177324190	171	171.0	0.0	18	0.210	0.192	0.975	0.0042	7.19e-03	0.838	AGAGACAGAAATTGAAAGAGA	TCTCTTTCAATTTCTGTCTCT	False	.	.
1443	chr1	177325507	177325764	257	257.0	0.2	18	0.221	0.183	0.990	0.0007	3.79e-01	0.936	CTCTGTAAAAATGCACCAATC	GATTGGTGCATTTTTACAGAG	False	.	.
1444	chr1	177351813	177352015	202	201.1	0.8	18	0.704	0.206	0.974	0.0114	3.70e-06	0.781	CACATAGCACACACAATGCAC	GTGCATTGTGTGTGCTATGTG	False	.	.
1445	chr1	177415526	177415645	119	133.8	13.7	19	0.219	0.235	0.992	0.0480	1.72e-23	0.969	CTATATATAGTAATATAACTA	TAGTTATATTACTATATATAG	False	.	.
1446	chr1	177419228	177419432	204	288.7	82.1	19	0.167	0.108	0.982	0.0893	2.86e-48	0.869	AATCTGAACATATGTTAAAAT	ATTTTAACATATGTTCAGATT	False	.	.
1447	chr1	177856167	177856366	199	199.0	0.1	18	0.177	0.148	0.983	0.0006	2.24e-01	0.900	TAATATTGTTGGGTAGAAGTA	TACTTCTACCCAACAATATTA	False	.	.
1448	chr1	178110469	178110660	191	202.1	3.7	17	0.341	0.184	0.974	0.0066	6.29e-04	0.906	GTATATATAGCATATATATAC	GTATATATATGCTATATATAC	False	.	.
1449	chr1	178158264	178158638	374	374.0	0.1	19	0.140	0.143	0.980	0.0000	9.59e-01	0.733	GACTAAGTCTTATTTACCTAA	TTAGGTAAATAAGACTTAGTC	False	.	.
1450	chr1	178296027	178296170	143	142.3	4.1	19	0.359	0.185	0.985	0.0379	2.52e-20	0.871	ACACACACATATATATACACA	TGTGTATATATATGTGTGTGT	False	.	.
1451	chr1	178391649	178391793	144	144.0	0.0	16	0.101	0.101	0.996	0.0040	7.23e-02	0.947	AGGAGTCAGACTTTGAGATAT	ATATCTCAAAGTCTGACTCCT	False	.	.
1452	chr1	178505572	178506020	448	373.5	5.2	17	0.211	0.178	0.990	0.0040	2.42e-03	0.917	AGCTCCTCTGAATCCTAGCTC	GAGCTAGGATTCAGAGGAGCT	False	.	.
1453	chr1	178695485	178696392	907	941.7	61.4	16	1.424	0.315	0.966	0.0121	2.77e-06	0.977	ATAGATGATAGATAGATAGAT	ATCTATCTATCTATCATCTAT	False	.	.
1454	chr1	178788773	178788921	148	145.1	5.6	17	0.292	0.205	0.971	0.0085	4.58e-04	0.906	AAAAGAAAAGAAAAGAAAGAA	TTCTTTCTTTTCTTTTCTTTT	False	.	.
1455	chr1	178791708	178791901	193	198.7	22.8	17	0.195	0.151	0.965	0.0090	9.23e-05	0.775	AGTTTCTTCCTCCAAGTCAAG	CTTGACTTGGAGGAAGAAACT	False	.	.
1456	chr1	179015842	179016101	259	259.0	0.1	19	0.181	0.170	0.972	0.0026	2.82e-03	0.702	ACAGGTGCGTGCCACCGTGCC	GGCACGGTGGCACGCACCTGT	False	.	.
1457	chr1	179244150	179244770	620	619.8	0.4	16	0.184	0.098	0.960	0.0000	7.07e-01	0.407	TCCGCCCACCTTGGCCTCCCA	TGGGAGGCCAAGGTGGGCGGA	False	.	.
1458	chr1	179279995	179280536	541	541.1	0.5	17	0.267	0.125	0.965	0.0057	2.12e-02	0.608	GTCTCTACTAAAAATACAAAA	TTTTGTATTTTTAGTAGAGAC	False	.	.
1459	chr1	179783709	179783868	159	165.0	19.8	19	0.571	0.288	0.961	0.0630	1.39e-33	0.682	AATAAATTATATAATATATAT	ATATATATTATATAATTTATT	False	.	.
1460	chr1	179868945	179869275	330	329.9	0.2	19	0.206	0.193	0.971	0.0000	5.81e-01	0.904	GGGGTTTCTCCATGTTGGTCA	TGACCAACATGGAGAAACCCC	False	.	.
1461	chr1	179987385	179987542	157	156.9	0.3	17	0.205	0.224	0.977	0.0000	6.54e-01	0.865	ATACTGTATATAGTATATATA	TATATATACTATATACAGTAT	False	.	.
1462	chr1	180100081	180100243	162	162.0	0.0	18	0.190	0.180	0.983	0.0241	6.24e-12	0.944	ATAATTACATGAGGTAGGAAG	CTTCCTACCTCATGTAATTAT	False	.	.
1463	chr1	180103892	180104099	207	206.1	5.0	17	0.282	0.205	0.986	0.0000	7.50e-01	0.903	AAATATATACAAATATATATT	AATATATATTTGTATATATTT	False	.	.
1464	chr1	180138765	180139025	260	265.2	1.1	16	0.566	0.130	0.984	0.0103	4.91e-05	0.969	AAGTGGGGTATATATGTATAT	ATATACATATATACCCCACTT	False	.	.
1465	chr1	180249867	180250001	134	136.2	1.7	19	0.684	0.222	0.983	0.0008	3.16e-01	0.862	CACCCACACACACTCTCACAC	GTGTGAGAGTGTGTGTGGGTG	False	.	.
1466	chr1	180440569	180440729	160	159.9	0.2	18	0.344	0.368	0.975	0.0163	3.33e-08	0.964	AAGCAGTCACTCCCCATTCCC	GGGAATGGGGAGTGACTGCTT	False	.	.
1467	chr1	181292642	181292812	170	195.2	2.8	17	0.443	0.111	0.982	0.0043	1.40e-02	0.814	ATACATATGTATACATACATG	CATGTATGTATACATATGTAT	False	.	.
1468	chr1	181416308	181416508	200	200.0	0.0	18	0.231	0.231	0.982	0.0006	2.02e-01	0.872	GCAGATAAGAAAAGAAACAAC	GTTGTTTCTTTTCTTATCTGC	False	.	.
1469	chr1	181442144	181442493	349	353.1	6.2	18	0.334	0.165	0.964	0.0060	3.14e-03	0.881	GGACACAGGTGTGAAGGGCAC	GTGCCCTTCACACCTGTGTCC	False	.	.
1470	chr1	181547195	181547332	137	137.1	0.2	18	0.200	0.198	0.982	0.0000	8.77e-01	0.946	GACTCTGGCCACCGATGCCAC	GTGGCATCGGTGGCCAGAGTC	False	.	.
1471	chr1	181728495	181729381	886	882.6	13.6	17	0.236	0.202	0.967	0.0057	5.47e-03	0.799	AAAATGCACACACACCTGAGC	GCTCAGGTGTGTGTGCATTTT	False	.	.
1472	chr1	181734391	181734926	535	541.1	13.9	18	0.308	0.239	0.970	0.0029	1.99e-02	0.894	AATTCATAATGCAGGGATGAG	CTCATCCCTGCATTATGAATT	False	.	.
1473	chr1	181832931	181833421	490	489.9	0.4	17	0.198	0.129	0.973	0.0054	1.45e-03	0.835	AAAAGTTCTCCAAGTCCCCAC	GTGGGGACTTGGAGAACTTTT	False	.	.
1474	chr1	182339232	182339367	135	136.9	0.2	16	0.161	0.163	0.977	0.0030	3.92e-02	0.916	CACTCTTTCTCTCTGTGCCTC	GAGGCACAGAGAGAAAGAGTG	False	.	.
1475	chr1	182446687	182447264	577	534.8	32.5	17	0.132	0.122	0.985	0.0369	8.60e-26	0.936	TATCATATATTTAATTTTAAA	TTTAAAATTAAATATATGATA	False	.	.
1476	chr1	182451350	182451477	127	139.3	23.1	18	0.381	0.211	0.976	0.0194	1.06e-12	0.944	GCCAAGAAAGGTAGAATCTAC	GTAGATTCTACCTTTCTTGGC	False	.	.
1477	chr1	182460158	182460287	129	126.1	7.6	17	0.240	0.171	0.992	0.0415	1.51e-21	0.959	CTTCCTATATTTCTACACACA	TGTGTGTAGAAATATAGGAAG	False	.	.
1478	chr1	182502662	182502894	232	231.9	0.2	17	0.118	0.110	0.976	0.0019	1.87e-01	0.919	ACCTATGGGATGCAGTGAAAA	TTTTCACTGCATCCCATAGGT	False	.	.
1479	chr1	182591332	182591862	530	530.1	0.4	17	0.128	0.111	0.964	0.0000	2.45e-01	0.618	AATTTTTGTATTTTTAGTAGA	TCTACTAAAAATACAAAAATT	False	.	.
1480	chr1	182720814	182721114	300	262.1	26.1	17	0.999	0.182	0.961	0.0929	1.89e-49	0.756	GTGTGTATATATACATATATA	TATATATGTATATATACACAC	False	.	.
1481	chr1	182790467	182790604	137	136.9	0.2	17	0.147	0.150	0.982	0.0000	6.66e-01	0.917	ATAAACTTGGGAATGTTATGC	GCATAACATTCCCAAGTTTAT	False	.	.
1482	chr1	182997746	182998275	529	529.0	0.2	16	0.136	0.068	0.975	0.0016	7.86e-03	0.430	AGGGAGCTGAGATCATGCCAC	GTGGCATGATCTCAGCTCCCT	False	.	.
1483	chr1	183252214	183252363	149	149.0	0.2	18	0.307	0.272	0.962	0.0048	2.53e-03	0.905	CTGGTGCCCATCCTCCCAGCA	TGCTGGGAGGATGGGCACCAG	False	.	.
1484	chr1	183253540	183253776	236	236.0	0.0	18	0.141	0.148	0.979	0.0001	4.69e-01	0.911	ACCAGGGTCAAGTGTGGAGGG	CCCTCCACACTTGACCCTGGT	False	.	.
1485	chr1	183438132	183438271	139	142.9	4.2	18	0.257	0.227	0.985	0.0241	7.75e-13	0.847	CCCCTTCCCCTTCCTTCCTTC	GAAGGAAGGAAGGGGAAGGGG	False	.	.
1486	chr1	183477419	183477757	338	423.5	12.9	19	0.662	0.315	0.989	0.0133	2.03e-07	0.886	ATATGCATATATACACATATG	CATATGTGTATATATGCATAT	False	.	.
1487	chr1	183494788	183494913	125	127.0	0.0	17	0.503	0.533	0.992	0.0000	8.28e-01	0.973	AGGCTGGAGTGCAGTGGTGCA	TGCACCACTGCACTCCAGCCT	False	.	.
1488	chr1	183870270	183870511	241	222.1	5.8	17	0.225	0.154	0.989	0.0047	5.76e-04	0.957	CGGCCAGGGTAGGTGTCTTCC	GGAAGACACCTACCCTGGCCG	False	.	.
1489	chr1	183900896	183901148	252	384.9	0.2	18	0.205	0.141	0.962	0.0061	1.08e-03	0.673	CCTGGCCAACATGGTGAAACC	GGTTTCACCATGTTGGCCAGG	False	.	.
1490	chr1	184050755	184050928	173	173.0	0.0	18	0.117	0.072	0.994	0.0014	4.01e-02	0.907	AGCTTGCCCTTCCTACCAGTC	GACTGGTAGGAAGGGCAAGCT	False	.	.
1491	chr1	184351645	184351857	212	234.9	5.3	17	0.316	0.219	0.961	0.0000	4.03e-01	0.729	AAGAAAGGAAAGGAAAGGAAA	TTTCCTTTCCTTTCCTTTCTT	False	.	.
1492	chr1	184374067	184374431	364	364.1	0.2	18	0.205	0.195	0.968	0.0030	1.17e-01	0.728	ATTTTTGTATTTTTAGTAGAG	CTCTACTAAAAATACAAAAAT	False	.	.
1493	chr1	184559471	184559641	170	195.7	34.7	18	0.506	0.374	0.969	0.0150	3.84e-08	0.847	AAGGAAGGAAGGAAGGAAGGG	CCCTTCCTTCCTTCCTTCCTT	False	.	.
1494	chr1	184607601	184607765	164	163.2	3.0	18	0.128	0.122	0.991	0.0024	1.96e-01	0.941	ATATATGTGTGTGTATATATA	TATATATACACACACATATAT	False	.	.
1495	chr1	184783385	184783562	177	177.0	0.0	17	0.243	0.140	0.984	0.0002	4.01e-01	0.884	GGGAACTGATAAATGTCCATA	TATGGACATTTATCAGTTCCC	False	.	.
1496	chr1	184904062	184904304	242	242.0	0.0	17	0.162	0.139	0.975	0.0042	3.42e-02	0.890	ACATGGTGAAACCCTGTCTCT	AGAGACAGGGTTTCACCATGT	False	.	.
1497	chr1	184988997	184989208	211	210.5	1.5	18	0.300	0.204	0.962	0.0111	3.24e-08	0.818	ATTATATATAATTATATTATA	TATAATATAATTATATATAAT	False	.	.
1498	chr1	184998688	184998827	139	136.7	19.0	16	0.286	0.276	0.983	0.0084	1.36e-04	0.842	AGGAAGGAAGGAAGGAGGGAA	TTCCCTCCTTCCTTCCTTCCT	False	.	.
1499	chr1	185065065	185065303	238	238.0	0.1	18	0.104	0.100	0.983	0.0009	1.37e-01	0.932	TGTCTAGCTAAAGGATTGTAA	TTACAATCCTTTAGCTAGACA	False	.	.
1500	chr1	185088783	185089024	241	241.2	0.6	19	0.257	0.299	0.965	0.0008	4.30e-01	0.891	ATCATCTCTAAATTACTTTAA	TTAAAGTAATTTAGAGATGAT	False	.	.
1501	chr1	185420828	185421002	174	158.2	13.6	18	0.176	0.172	0.992	0.0076	2.46e-05	0.975	AACCCCAATAGCACCTTCCCC	GGGGAAGGTGCTATTGGGGTT	False	.	.
1502	chr1	185468163	185468532	369	364.2	20.3	19	0.101	0.103	0.991	0.0057	1.96e-03	0.770	CCTGTTTACTTTCTCATCACA	TGTGATGAGAAAGTAAACAGG	False	.	.
1503	chr1	185511455	185511655	200	199.8	0.8	19	0.126	0.148	0.973	0.0009	4.02e-01	0.903	ACATACATATATACGTATATA	TATATACGTATATATGTATGT	False	.	.
1504	chr1	185577865	185578113	248	278.9	1.6	17	0.270	0.104	0.988	0.0012	4.11e-01	0.864	ATGAAATCTTCACAATTTATG	CATAAATTGTGAAGATTTCAT	False	.	.
1505	chr1	185620237	185620393	156	174.9	16.6	18	0.789	0.115	0.997	0.0287	8.21e-14	0.987	ATATGTATACACACATATATA	TATATATGTGTGTATACATAT	False	.	.
1506	chr1	185655698	185655953	255	252.9	15.8	18	0.670	0.165	0.970	0.0154	1.29e-06	0.771	ACATATATACACACATATATA	TATATATGTGTGTATATATGT	False	.	.
1507	chr1	185725856	185726138	282	278.8	20.8	18	0.987	0.172	0.972	0.0036	1.36e-02	0.743	ATGTGTATACGTATATATGTG	CACATATATACGTATACACAT	False	.	.
1508	chr1	185952854	185953018	164	164.0	0.1	17	0.174	0.160	0.980	0.0403	1.29e-23	0.950	AGGTTGGGGTGCAGAAATAAG	CTTATTTCTGCACCCCAACCT	False	.	.
1509	chr1	186005062	186005602	540	547.2	11.6	16	0.186	0.164	0.990	0.0327	2.92e-17	0.977	ATTGTTTATAAATGTTTATAA	TTATAAACATTTATAAACAAT	False	.	.
1510	chr1	186049234	186049625	391	391.1	0.2	16	0.153	0.145	0.985	0.0000	2.37e-01	0.721	GCTGTGGCTATCAGCTAAAAA	TTTTTAGCTGATAGCCACAGC	False	.	.
1511	chr1	186176893	186177202	309	297.6	25.3	18	0.306	0.179	0.983	0.0700	2.16e-39	0.934	AGACCATCCTGGCTAACACAG	CTGTGTTAGCCAGGATGGTCT	False	.	.
1512	chr1	186402185	186402297	112	124.7	6.5	18	0.353	0.236	0.973	0.0353	1.79e-19	0.760	AAGAAAGAAAGAAAGAAAGAA	TTCTTTCTTTCTTTCTTTCTT	False	.	.
1513	chr1	186489838	186489999	161	165.4	2.5	17	1.297	0.197	0.984	0.0002	3.67e-01	0.927	ATGTGTGTAAATATATGCATA	TATGCATATATTTACACACAT	False	.	.
1514	chr1	186522375	186522500	125	124.8	0.2	19	0.262	0.178	0.976	0.0000	2.47e-01	0.881	ATACTTTAACTCTAAGAATTA	TAATTCTTAGAGTTAAAGTAT	False	.	.
1515	chr1	186870482	186870943	461	466.1	25.5	19	0.183	0.115	0.982	0.0016	5.75e-02	0.654	CTGACAGATAGCATCAGAGAA	TTCTCTGATGCTATCTGTCAG	False	.	.
1516	chr1	186878083	186878376	293	403.6	34.2	18	0.507	0.246	0.995	0.0293	9.77e-16	0.938	ATATTTATATAGATATATATA	TATATATATCTATATAAATAT	False	.	.
1517	chr1	187043447	187043700	253	247.1	9.9	17	1.221	0.155	0.977	0.0090	1.18e-06	0.905	AGAAGAAAGAAGAAGAGGAAG	CTTCCTCTTCTTCTTTCTTCT	False	.	.
1518	chr1	187444725	187444856	131	130.9	0.4	19	0.176	0.183	0.974	0.0078	3.01e-05	0.895	AGAAAGATGGAAAGAGAGAGA	TCTCTCTCTTTCCATCTTTCT	False	.	.
1519	chr1	187493729	187493922	193	193.0	0.0	19	0.215	0.170	0.989	0.0044	2.54e-02	0.908	AAGAAATTAAAGAAGGCTCAA	TTGAGCCTTCTTTAATTTCTT	False	.	.
1520	chr1	187550924	187551075	151	181.0	0.0	17	0.149	0.126	0.986	0.1369	1.80e-77	0.901	CTAATCTGATGGGGACTTGGA	TCCAAGTCCCCATCAGATTAG	False	.	.
1521	chr1	187634199	187634349	150	155.8	18.4	17	0.501	0.275	0.968	0.0108	6.97e-07	0.830	AAGAGAGAAAGAGAGACAGAG	CTCTGTCTCTCTTTCTCTCTT	False	.	.
1522	chr1	187666378	187666575	197	484.8	122.4	16	0.219	0.130	0.996	0.1046	4.88e-58	0.996	GAATATTTCATAATTCAAATA	TATTTGAATTATGAAATATTC	False	.	.
1523	chr1	187704541	187704723	182	182.0	0.1	17	0.241	0.148	0.977	0.0043	1.92e-02	0.881	AACACTCACCGCGAAGGTCTG	CAGACCTTCGCGGTGAGTGTT	False	.	.
1524	chr1	187738375	187738505	130	220.0	3.2	17	0.278	0.158	0.976	0.0170	1.63e-12	0.818	AGGCAGATATATATATAGATA	TATCTATATATATATCTGCCT	False	.	.
1525	chr1	187770161	187770329	168	167.8	0.5	18	0.265	0.189	0.960	0.0097	1.12e-06	0.942	AGGGTGAAGGAGAAGGGGTTG	CAACCCCTTCTCCTTCACCCT	False	.	.
1526	chr1	187856044	187856158	114	146.2	14.5	19	0.762	0.256	0.976	0.0853	3.56e-47	0.783	ATATATACATATATATATATA	TATATATATATATGTATATAT	False	.	.
1527	chr1	188013077	188013210	133	232.0	0.1	17	0.191	0.172	0.974	0.0029	6.28e-03	0.749	TGCTGATTGGTGTGTTTACAA	TTGTAAACACACCAATCAGCA	False	.	.
1528	chr1	188181751	188181919	168	170.0	0.0	16	0.288	0.220	0.986	0.0000	7.08e-01	0.885	ATAAATGTCCATGAAATCTTC	GAAGATTTCATGGACATTTAT	False	.	.
1529	chr1	188234275	188234481	206	205.0	0.1	16	0.223	0.213	0.993	0.0174	8.75e-08	0.895	AACTTAAATTCTATGTAGTCT	AGACTACATAGAATTTAAGTT	False	.	.
1530	chr1	188249267	188249370	103	130.5	20.9	16	0.675	0.358	0.976	0.1084	1.27e-59	0.915	CATATAGATAGATAGATATAG	CTATATCTATCTATCTATATG	False	.	.
1531	chr1	188257652	188257938	286	317.3	3.3	18	0.278	0.123	0.977	0.0025	3.17e-01	0.958	CACCAATCAGCACTCTGTAAA	TTTACAGAGTGCTGATTGGTG	False	.	.
1532	chr1	188258965	188259233	268	267.3	0.9	18	4.649	0.120	0.970	0.0016	4.89e-02	0.766	AGACAAAGAGGGAGTCAGAGA	TCTCTGACTCCCTCTTTGTCT	False	.	.
1533	chr1	188262141	188262301	160	159.9	0.2	18	2.014	0.208	0.975	0.0051	1.16e-02	0.873	CTCAGTCCTCCTTGTGGTCTA	TAGACCACAAGGAGGACTGAG	False	.	.
1534	chr1	188607280	188607419	139	147.7	9.6	16	0.169	0.207	0.982	0.0142	3.97e-07	0.818	ATATATATGTGTATATATATG	CATATATATACACATATATAT	False	.	.
1535	chr1	188615496	188615631	135	135.0	0.0	16	0.204	0.232	0.975	0.0006	4.97e-01	0.866	CAGAGATTGCCAAACTATGAC	GTCATAGTTTGGCAATCTCTG	False	.	.
1536	chr1	188655181	188655461	280	279.9	0.4	18	0.115	0.134	0.982	0.0014	3.12e-01	0.887	CTCAAAACCACAGATTTAGGA	TCCTAAATCTGTGGTTTTGAG	False	.	.
1537	chr1	188858130	188858621	491	495.7	0.8	16	0.168	0.098	0.974	0.0081	2.87e-04	0.916	ACCAATCAGCACTCTGTGTCT	AGACACAGAGTGCTGATTGGT	False	.	.
1538	chr1	188869918	188870129	211	217.3	25.1	17	0.199	0.133	0.963	0.0159	1.09e-09	0.774	AATATACTATGTTGTCTGACA	TGTCAGACAACATAGTATATT	False	.	.
1539	chr1	189063836	189063967	131	103.9	20.0	18	0.238	0.207	0.991	0.0550	2.03e-30	0.974	CATGCCAAATAGCCTAACATA	TATGTTAGGCTATTTGGCATG	False	.	.
1540	chr1	189231847	189231955	108	121.2	10.1	17	0.498	0.174	0.991	0.0379	6.24e-21	0.797	ATATGCACATACATATACATA	TATGTATATGTATGTGCATAT	False	.	.
1541	chr1	189267097	189267429	332	331.9	0.2	17	0.204	0.195	0.990	0.0000	3.11e-01	0.865	GGTTTGTAAACACACCAATCA	TGATTGGTGTGTTTACAAACC	False	.	.
1542	chr1	189387811	189388011	200	200.0	0.0	18	0.467	0.427	0.994	0.0007	6.39e-01	0.912	AAAGAGTAAGGCTGGGTGTGG	CCACACCCAGCCTTACTCTTT	False	.	.
1543	chr1	189428715	189428845	130	131.0	0.7	17	0.386	0.290	0.963	0.0587	3.27e-30	0.898	AAATATAAAATAATATATATT	AATATATATTATTTTATATTT	False	.	.
1544	chr1	189440166	189440468	302	302.1	0.2	18	0.179	0.216	0.978	0.0017	5.58e-03	0.834	CAAGGAGTTGAACCACACTTC	GAAGTGTGGTTCAACTCCTTG	False	.	.
1545	chr1	189459859	189460367	508	507.9	0.2	17	0.231	0.222	0.975	0.0068	1.17e-04	0.630	CACTCAAAGTAAAATCCAAGA	TCTTGGATTTTACTTTGAGTG	False	.	.
1546	chr1	189692514	189692659	145	109.4	25.0	16	0.193	0.183	0.996	0.0281	3.95e-14	0.973	GCCCTGAGGCCTCCATCACAA	TTGTGATGGAGGCCTCAGGGC	False	.	.
1547	chr1	189718055	189718186	131	131.0	0.0	18	0.193	0.164	0.997	0.0036	2.38e-02	0.878	GGGTGCTGATTGGCGTGTTTA	TAAACACGCCAATCAGCACCC	False	.	.
1548	chr1	189854306	189854522	216	212.7	5.9	17	4.705	0.153	0.972	0.0437	5.34e-24	0.791	AAGAAAGAAAGAAAGAGAAAG	CTTTCTCTTTCTTTCTTTCTT	False	.	.
1549	chr1	189876566	189876771	205	205.0	0.0	17	0.206	0.173	0.985	0.0009	4.78e-01	0.799	GACATACATATATGTGCACCA	TGGTGCACATATATGTATGTC	False	.	.
1550	chr1	190016276	190016575	299	299.0	0.1	18	0.244	0.119	0.991	0.0000	9.55e-01	0.877	GTTAACTGAAATTAATCATTA	TAATGATTAATTTCAGTTAAC	False	.	.
1551	chr1	190205015	190205477	462	464.1	0.4	16	0.123	0.130	0.971	0.0000	7.22e-01	0.698	CTGCCTCCTACCCATCTGAGA	TCTCAGATGGGTAGGAGGCAG	False	.	.
1552	chr1	190308130	190308275	145	147.0	0.0	16	0.141	0.127	0.991	0.0001	3.68e-01	0.940	ACATAATTTTGCTTTTGAGAA	TTCTCAAAAGCAAAATTATGT	False	.	.
1553	chr1	190318753	190319067	314	314.0	0.0	16	0.202	0.193	0.985	0.0000	8.98e-01	0.763	AGTGAAACACTTTTCTGCTTA	TAAGCAGAAAAGTGTTTCACT	False	.	.
1554	chr1	190442657	190442811	154	155.8	0.8	17	0.248	0.227	0.981	0.0000	7.45e-01	0.946	AAATGTGTGTGGTTACTTTGT	ACAAAGTAACCACACACATTT	False	.	.
1555	chr1	190628840	190628970	130	73.6	12.2	17	0.126	0.127	0.998	0.0489	5.67e-29	0.944	GGTAGTTTGGAAATACTCCCA	TGGGAGTATTTCCAAACTACC	False	.	.
1556	chr1	190636554	190636747	193	193.0	0.1	17	0.239	0.255	0.991	0.0031	7.68e-02	0.883	ATTATTTTCATGAGTAAGGCA	TGCCTTACTCATGAAAATAAT	False	.	.
1557	chr1	190921102	190921430	328	328.0	0.1	17	0.146	0.140	0.984	0.0026	7.11e-02	0.751	AAAAAGATCTTCTCTGAACAC	GTGTTCAGAGAAGATCTTTTT	False	.	.
1558	chr1	190959585	190959716	131	134.8	7.3	18	0.308	0.098	0.990	0.0138	1.78e-06	0.911	ATATATATACACATATATATA	TATATATATGTGTATATATAT	False	.	.
1559	chr1	190980428	190980618	190	196.0	6.0	18	0.217	0.134	0.983	0.0045	3.56e-02	0.884	GCACCAATCAGCACTCTGTAA	TTACAGAGTGCTGATTGGTGC	False	.	.
1560	chr1	190982868	190983156	288	311.3	14.6	18	0.475	0.190	0.980	0.0576	9.95e-31	0.812	ATATGCATATACGTATATACA	TGTATATACGTATATGCATAT	False	.	.
1561	chr1	191025407	191025912	505	504.9	0.4	17	0.104	0.110	0.983	0.0040	1.67e-02	0.879	GTCTAGCTCAAGGTTTGTAAA	TTTACAAACCTTGAGCTAGAC	False	.	.
1562	chr1	191089417	191089586	169	474.8	12.7	18	0.389	0.141	0.968	0.0114	1.59e-06	0.688	ATGTGCATATATATACACATA	TATGTGTATATATATGCACAT	False	.	.
1563	chr1	191096536	191096660	124	124.7	0.7	18	0.463	0.192	0.985	0.0061	5.55e-04	0.894	AAATAAATAAATAATAATAAA	TTTATTATTATTTATTTATTT	False	.	.
1564	chr1	191195030	191195227	197	199.0	0.0	18	0.149	0.126	0.989	0.0030	2.46e-02	0.898	AATATTTCTTTTCTTGTACAT	ATGTACAAGAAAAGAAATATT	False	.	.
1565	chr1	191219921	191220147	226	224.9	13.0	19	0.161	0.137	0.994	0.0013	5.69e-01	0.910	ACAACCAATATAATAATAAAG	CTTTATTATTATATTGGTTGT	False	.	.
1566	chr1	191343680	191343815	135	135.0	0.1	18	0.136	0.150	0.986	0.0000	3.43e-01	0.935	AGTGCTCTGTGTCTAGCTAAA	TTTAGCTAGACACAGAGCACT	False	.	.
1567	chr1	191439512	191439638	126	125.6	1.4	18	0.191	0.128	0.978	0.0014	5.16e-02	0.873	GGAAGAAAGAAAGAAAGAGAA	TTCTCTTTCTTTCTTTCTTCC	False	.	.
1568	chr1	191543631	191543804	173	171.7	19.7	16	0.575	0.186	0.972	0.0186	5.12e-10	0.818	AGAAAGAGAAAGAAAGAAGAA	TTCTTCTTTCTTTCTCTTTCT	False	.	.
1569	chr1	191576830	191577055	225	205.5	17.8	18	0.669	0.335	0.978	0.0114	2.02e-06	0.585	ATATAATGTATATTATAATAT	ATATTATAATATACATTATAT	False	.	.
1570	chr1	191640056	191640540	484	484.3	0.5	19	0.143	0.150	0.986	0.0014	5.34e-01	0.653	AGCTCTCAATTATTCAGAGAC	GTCTCTGAATAATTGAGAGCT	False	.	.
1571	chr1	191649012	191649204	192	218.0	19.0	18	0.258	0.184	0.988	0.1358	7.86e-80	0.833	ATATTAATATTACTATAAATA	TATTTATAGTAATATTAATAT	False	.	.
1572	chr1	191718540	191718674	134	145.9	11.3	17	1.220	0.211	0.986	0.0463	2.73e-24	0.705	CACATATACATACATATATAC	GTATATATGTATGTATATGTG	False	.	.
1573	chr1	191814166	191814344	178	179.3	1.1	17	0.163	0.148	0.981	0.0000	8.68e-01	0.819	ACAATTTATGTTCAGAGATTG	CAATCTCTGAACATAAATTGT	False	.	.
1574	chr1	191817261	191817993	732	732.9	0.3	17	0.128	0.105	0.980	0.0023	6.08e-02	0.568	GGAGACAACCAGAAAAATGTA	TACATTTTTCTGGTTGTCTCC	False	.	.
1575	chr1	192222967	192223232	265	786.6	12.8	16	0.303	0.131	0.986	0.0088	3.12e-05	0.901	ATATATGTGTATATATGTATA	TATACATATATACACATATAT	False	.	.
1576	chr1	192257297	192257471	174	173.8	0.5	18	0.184	0.274	0.980	0.0018	2.54e-01	0.869	ATGTGTATATGCATATACATA	TATGTATATGCATATACACAT	False	.	.
1577	chr1	192351643	192351811	168	202.7	1.1	17	0.267	0.302	0.992	0.0118	4.37e-08	0.886	ATATTATATGTGTTATATATG	CATATATAACACATATAATAT	False	.	.
1578	chr1	192498647	192498964	317	317.0	0.0	16	0.108	0.097	0.981	0.0017	1.01e-01	0.886	ACAAACCCTGAGCTAGACACA	TGTGTCTAGCTCAGGGTTTGT	False	.	.
1579	chr1	192751594	192751815	221	225.0	0.0	18	0.270	0.141	0.982	0.0017	3.90e-01	0.737	AATGCACCAATCAGCACTCTG	CAGAGTGCTGATTGGTGCATT	False	.	.
1580	chr1	192881540	192881731	191	285.6	0.7	18	0.379	0.278	0.962	0.0074	2.54e-04	0.898	ATAATATATATTATTTATAAA	TTTATAAATAATATATATTAT	False	.	.
1581	chr1	192912022	192912203	181	181.0	0.0	16	0.141	0.143	0.988	0.0065	2.38e-04	0.791	GGCTTTAAGAGTGAAGCTGCA	TGCAGCTTCACTCTTAAAGCC	False	.	.
1582	chr1	193063901	193064104	203	203.0	0.0	18	0.170	0.170	0.992	0.0043	4.48e-03	0.906	ACATATGGCAAGGTCTGGGGC	GCCCCAGACCTTGCCATATGT	False	.	.
1583	chr1	193117339	193117490	151	153.9	6.6	17	0.744	0.281	0.961	0.0080	2.70e-05	0.920	GAGAAAGAAAGAAGGAAAGAA	TTCTTTCCTTCTTTCTTTCTC	False	.	.
1584	chr1	193224347	193224697	350	349.9	0.3	17	0.108	0.112	0.993	0.0027	2.77e-02	0.935	ATATGAAATATGCATTCACAT	ATGTGAATGCATATTTCATAT	False	.	.
1585	chr1	193386644	193386778	134	134.0	0.1	17	0.122	0.125	0.987	0.0048	3.13e-02	0.912	GAATCAGTTTGTTGATATCCA	TGGATATCAACAAACTGATTC	False	.	.
1586	chr1	193399488	193399616	128	134.8	5.5	17	0.761	0.146	0.982	0.0444	2.66e-24	0.822	ATACACACACATATTTGTGTG	CACACAAATATGTGTGTGTAT	False	.	.
1587	chr1	193451306	193451661	355	342.4	3.8	16	0.280	0.169	0.980	0.0019	9.20e-02	0.480	GATAGATAGATAGATAATAGA	TCTATTATCTATCTATCTATC	False	.	.
1588	chr1	193523549	193523678	129	128.8	0.6	16	0.160	0.167	0.993	0.0021	1.91e-01	0.874	ATATATATTATATAATTACTA	TAGTAATTATATAATATATAT	False	.	.
1589	chr1	193588095	193588295	200	222.3	47.6	18	0.679	0.230	0.975	0.0612	9.79e-34	0.895	ATGTGTGTATACACACACACA	TGTGTGTGTGTATACACACAT	False	.	.
1590	chr1	193918549	193918678	129	260.9	0.2	16	0.534	0.139	0.972	0.0013	3.09e-02	0.822	TCAGGGATTGTAAATACACCA	TGGTGTATTTACAATCCCTGA	False	.	.
1591	chr1	194171983	194172161	178	178.0	0.0	17	0.185	0.172	0.987	0.0000	5.74e-01	0.861	AATCACATTTACAATAGACAC	GTGTCTATTGTAAATGTGATT	False	.	.
1592	chr1	194476148	194476216	68	98.4	22.2	16	0.471	0.136	0.996	0.0450	1.50e-21	0.967	CCTACTGTGGTGTTGTGTTGA	TCAACACAACACCACAGTAGG	False	.	.
1593	chr1	194530478	194530604	126	132.9	0.3	17	nan	0.172	0.972	0.0061	2.00e-02	0.868	AGAAAGATAACCAATGCTAAA	TTTAGCATTGGTTATCTTTCT	False	.	.
1594	chr1	194617271	194617658	387	782.8	0.8	18	0.175	0.128	0.963	0.0074	2.17e-04	0.635	AAACCTTTAGCTAGACACAGA	TCTGTGTCTAGCTAAAGGTTT	False	.	.
1595	chr1	194636887	194637109	222	222.0	0.1	18	0.075	0.070	0.985	0.0026	2.46e-01	0.908	TAGTGCAATAATTACAGGATA	TATCCTGTAATTATTGCACTA	False	.	.
1596	chr1	195030258	195030417	159	164.9	0.2	18	0.177	0.160	0.978	0.0011	7.74e-02	0.843	GATCTGTCTGTGGAGAGGAGC	GCTCCTCTCCACAGACAGATC	False	.	.
1597	chr1	195044656	195044791	135	134.6	0.6	16	0.278	0.310	0.972	0.0042	3.39e-03	0.880	ATATATAATATATATAGTATA	TATACTATATATATTATATAT	False	.	.
1598	chr1	195054771	195055200	429	456.0	0.0	16	0.156	0.118	0.973	0.0013	6.70e-02	0.899	CAAACCCTGAGCTAGACACAG	CTGTGTCTAGCTCAGGGTTTG	False	.	.
1599	chr1	195074065	195074477	412	332.9	73.3	18	0.207	0.171	0.997	0.0327	4.27e-17	0.984	ATGTAGTTGTGCATGGAGGCA	TGCCTCCATGCACAACTACAT	False	.	.
1600	chr1	195115151	195115294	143	228.5	52.4	16	0.961	0.196	0.991	0.0219	1.88e-09	0.920	TAAATTTTGTAATTAAGCCTA	TAGGCTTAATTACAAAATTTA	False	.	.
1601	chr1	195142977	195143245	268	249.8	17.3	17	0.834	0.247	0.976	0.0034	3.20e-03	0.747	AAAGAAAGAAAGAGAAAGAAA	TTTCTTTCTCTTTCTTTCTTT	False	.	.
1602	chr1	195343851	195344024	173	176.0	0.3	17	0.138	0.131	0.968	0.0010	2.53e-01	0.862	ATCCTGAAACTATGTTCAGTG	CACTGAACATAGTTTCAGGAT	False	.	.
1603	chr1	195539897	195540051	154	154.0	0.0	17	0.104	0.125	0.994	0.0026	1.22e-01	0.940	AAAATCTGCAAAGAAATAATA	TATTATTTCTTTGCAGATTTT	False	.	.
1604	chr1	195549669	195549868	199	198.4	0.6	18	0.417	0.201	0.972	0.0266	1.37e-12	0.885	TAAACATTTATATTATATGTA	TACATATAATATAAATGTTTA	False	.	.
1605	chr1	195571558	195572081	523	571.7	56.9	17	0.348	0.241	0.997	0.0386	5.20e-21	0.923	ATATAATATATGATATGAATC	GATTCATATCATATATTATAT	False	.	.
1606	chr1	195703036	195703216	180	182.0	0.0	18	0.161	0.161	0.988	0.0000	3.77e-01	0.840	ATTGTGAAGATTTCATGGACA	TGTCCATGAAATCTTCACAAT	False	.	.
1607	chr1	195721000	195721281	281	279.8	8.8	17	0.150	0.181	0.971	0.0028	1.46e-02	0.948	AGAAAGGCAAGGCAAGGAAAA	TTTTCCTTGCCTTGCCTTTCT	False	.	.
1608	chr1	195722464	195722787	323	323.1	0.3	17	0.213	0.122	0.971	0.0060	4.84e-04	0.778	ACACAGGGTGCTGATTGGTGT	ACACCAATCAGCACCCTGTGT	False	.	.
1609	chr1	195848400	195848532	132	127.7	9.5	18	0.734	0.254	0.969	0.0057	2.93e-04	0.954	AATGTCATCAGTTAAGGCAGG	CCTGCCTTAACTGATGACATT	False	.	.
1610	chr1	195911112	195911242	130	158.0	30.4	17	1.185	0.329	0.993	0.0995	1.86e-53	0.934	CATATATGTATACATATATAC	GTATATATGTATACATATATG	False	.	.
1611	chr1	196019952	196020087	135	132.4	6.2	18	0.269	0.160	0.987	0.0000	4.10e-01	0.943	ATATTTGATATATATATTTGA	TCAAATATATATATCAAATAT	False	.	.
1612	chr1	196378702	196378831	129	128.8	0.5	17	0.221	0.186	0.986	0.0027	6.84e-02	0.896	ATATTGATTTAGTAGATATTA	TAATATCTACTAAATCAATAT	False	.	.
1613	chr1	196522650	196522874	224	237.3	2.8	17	0.263	0.234	0.975	0.0010	4.47e-01	0.817	TAAAGGATTGTAAATGCACCA	TGGTGCATTTACAATCCTTTA	False	.	.
1614	chr1	196895824	196896394	570	569.9	0.2	16	0.118	0.097	0.977	0.0086	3.28e-04	0.704	ACATGTAGAAGGAGGAGAATC	GATTCTCCTCCTTCTACATGT	False	.	.
1615	chr1	196992243	196992478	235	236.9	0.4	19	0.160	0.146	0.979	0.0038	1.73e-02	0.923	TGACAGACTGTACCTGGAAAA	TTTTCCAGGTACAGTCTGTCA	False	.	.
1616	chr1	197069130	197069317	187	187.0	0.0	17	0.154	0.138	0.979	0.0036	5.12e-02	0.914	GCTGACTTCAGGAGTGAAGCC	GGCTTCACTCCTGAAGTCAGC	False	.	.
1617	chr1	197145916	197146054	138	137.9	0.2	17	0.169	0.203	0.979	0.0006	3.67e-01	0.919	ATCAGAAAAGACCCTTAGAGA	TCTCTAAGGGTCTTTTCTGAT	False	.	.
1618	chr1	197308887	197309023	136	136.0	0.2	18	0.139	0.172	0.980	0.0007	1.40e-01	0.908	ATATATACCCACATATATACA	TGTATATATGTGGGTATATAT	False	.	.
1619	chr1	197312709	197312920	211	212.1	0.5	18	0.770	0.140	0.979	0.0002	2.74e-01	0.876	AATGAAAAATACAAGAATAAT	ATTATTCTTGTATTTTTCATT	False	.	.
1620	chr1	197453771	197454002	231	206.1	11.6	17	1.145	0.269	0.971	0.0115	5.15e-07	0.764	ATATATTAATAATATAATAAT	ATTATTATATTATTAATATAT	False	.	.
1621	chr1	197536075	197536210	135	141.1	4.1	17	0.373	0.210	0.975	0.0104	1.37e-05	0.827	CTATCTCTCTCTCTCTCTCTC	GAGAGAGAGAGAGAGAGATAG	False	.	.
1622	chr1	197621168	197621449	281	283.0	0.0	16	0.178	0.170	0.989	0.0048	8.28e-03	0.876	ACCTCTGAAGAGAGTGCTATC	GATAGCACTCTCTTCAGAGGT	False	.	.
1623	chr1	197770605	197770910	305	310.9	10.8	18	0.761	0.332	0.982	0.0022	4.26e-02	0.934	ATATATATCTATAAATATATA	TATATATTTATAGATATATAT	False	.	.
1624	chr1	197993542	197993775	233	587.4	40.6	16	0.281	0.256	0.961	0.0608	7.07e-34	0.655	ATATAATATATAAAAGATATA	TATATCTTTTATATATTATAT	False	.	.
1625	chr1	198035663	198035948	285	285.0	0.1	16	0.243	0.207	0.965	0.0042	6.98e-04	0.798	ACCTCTTATATCTCTGCACCC	GGGTGCAGAGATATAAGAGGT	False	.	.
1626	chr1	198144360	198144527	167	179.9	0.2	17	0.217	0.171	0.980	0.0000	5.02e-01	0.927	AAGTACATTTGTTGAACAATA	TATTGTTCAACAAATGTACTT	False	.	.
1627	chr1	198252587	198252757	170	171.7	2.3	17	1.987	0.197	0.966	0.0324	1.04e-17	0.899	ATATATTAAAACATATGTATG	CATACATATGTTTTAATATAT	False	.	.
1628	chr1	198335544	198335684	140	161.5	53.8	17	0.525	0.181	0.986	0.0409	5.11e-21	0.965	CATTAGCTATTGTGTCATGGG	CCCATGACACAATAGCTAATG	False	.	.
1629	chr1	198349817	198349981	164	164.0	0.1	16	0.199	0.165	0.990	0.0084	2.49e-04	0.930	AAGTGGGATGAGAGAGTGGGG	CCCCACTCTCTCATCCCACTT	False	.	.
1630	chr1	198354711	198354840	129	130.0	0.1	17	0.200	0.145	0.984	0.0002	3.95e-01	0.929	GTTTTCTCTTTTCTATTCATA	TATGAATAGAAAAGAGAAAAC	False	.	.
1631	chr1	198405062	198405264	202	202.0	0.0	18	0.134	0.134	0.985	0.0027	3.06e-02	0.846	GTGAGTGTTACAGCTCATAAA	TTTATGAGCTGTAACACTCAC	False	.	.
1632	chr1	198508111	198508387	276	274.8	23.3	18	0.281	0.286	0.969	0.0202	2.25e-10	0.941	GTTATATATCATATAATGATA	TATCATTATATGATATATAAC	False	.	.
1633	chr1	198517009	198517136	127	156.4	12.9	18	0.243	0.163	0.993	0.0837	1.25e-47	0.986	AGTATATATATACTATTAGTG	CACTAATAGTATATATATACT	False	.	.
1634	chr1	198555869	198556001	132	132.8	4.5	17	0.649	0.196	0.962	0.0311	9.38e-16	0.934	ATATATATATTCCAAGATATA	TATATCTTGGAATATATATAT	False	.	.
1635	chr1	198841814	198842125	311	368.3	32.4	16	0.323	0.248	0.987	0.0059	8.87e-03	0.988	AAATATATATTATATTCTTAT	ATAAGAATATAATATATATTT	False	.	.
1636	chr1	198996840	198996989	149	148.7	0.6	17	0.145	0.144	0.986	0.0234	5.26e-12	0.942	ATACATATATGTAATATATAC	GTATATATTACATATATGTAT	False	.	.
1637	chr1	199091170	199091329	159	159.0	0.1	18	0.211	0.210	0.988	0.0000	6.70e-01	0.915	CATTTTACAAACCTCTAGCTA	TAGCTAGAGGTTTGTAAAATG	False	.	.
1638	chr1	199097519	199097668	149	281.9	0.2	18	0.097	0.099	0.988	0.0031	5.20e-02	0.935	CATTTTACAAACCTCTAGCTA	TAGCTAGAGGTTTGTAAAATG	False	.	.
1639	chr1	199281368	199281493	125	125.0	0.1	17	0.285	0.166	0.991	0.0030	1.29e-01	0.918	GACAGATACAGAGAGATAAAA	TTTTATCTCTCTGTATCTGTC	False	.	.
1640	chr1	199557898	199558079	181	181.1	0.2	17	0.165	0.151	0.972	0.0012	2.42e-01	0.902	TGCCTGGCTTATTTCACTTAA	TTAAGTGAAATAAGCCAGGCA	False	.	.
1641	chr1	199762926	199763104	178	178.0	0.0	17	0.228	0.178	0.995	0.0018	2.55e-01	0.935	AGAAAAAACAACAACAATCAA	TTGATTGTTGTTGTTTTTTCT	False	.	.
1642	chr1	199782497	199782664	167	167.5	0.7	17	0.309	0.209	0.975	0.0043	4.47e-03	0.926	TTGACTTAAAGTAAAACTAAA	TTTAGTTTTACTTTAAGTCAA	False	.	.
1643	chr1	199899521	199899665	144	143.9	0.5	17	0.134	0.117	0.985	0.0022	1.36e-01	0.937	ATATATATACACACATATATA	TATATATGTGTGTATATATAT	False	.	.
1644	chr1	199941093	199941274	181	184.1	4.4	17	0.252	0.181	0.981	0.0179	5.48e-09	0.833	AAAGAAAGAAAGAAAGAAAAG	CTTTTCTTTCTTTCTTTCTTT	False	.	.
1645	chr1	200310095	200310362	267	407.9	0.4	19	0.171	0.156	0.968	0.0053	8.42e-03	0.839	ATCCCAGCACTTTGGGAGGCC	GGCCTCCCAAAGTGCTGGGAT	False	.	.
1646	chr1	200365908	200366095	187	184.6	10.4	19	0.152	0.134	0.991	0.0053	5.59e-03	0.926	AAGTACCTTCCCCACCCCTCT	AGAGGGGTGGGGAAGGTACTT	False	.	.
1647	chr1	200406437	200406568	131	131.0	0.2	17	0.243	0.179	0.982	0.0000	2.12e-01	0.934	TCATTTAAGTAAGGGATCGAA	TTCGATCCCTTACTTAAATGA	False	.	.
1648	chr1	200424498	200424689	191	187.7	13.8	19	0.150	0.184	0.971	0.0052	1.44e-03	0.870	AATCCCAGCACTTTGGGAGGC	GCCTCCCAAAGTGCTGGGATT	False	.	.
1649	chr1	200641463	200641868	405	417.0	0.2	19	0.226	0.174	0.971	0.0076	1.82e-04	0.859	CTACTAAAAATACAAAAATTA	TAATTTTTGTATTTTTAGTAG	False	.	.
1650	chr1	200672170	200672586	416	414.4	1.2	19	0.545	0.218	0.971	0.0214	9.62e-14	0.787	AATCCCAGCACTTTCGGAGGC	GCCTCCGAAAGTGCTGGGATT	True	1	DDX59:0.18:1.72e-03(Muscle_Skeletal)
1651	chr1	200675605	200675756	151	150.5	0.3	19	0.240	0.182	0.990	0.0000	4.47e-01	0.947	AGGACGTGGAGGGTGAAGGAG	CTCCTTCACCCTCCACGTCCT	False	.	.
1652	chr1	200722340	200722464	124	153.3	18.4	18	0.589	0.155	0.972	0.0084	2.40e-04	0.915	AAAGAAAGAGAAAGAGAGAGA	TCTCTCTCTTTCTCTTTCTTT	False	.	.
1653	chr1	200864923	200865093	170	174.4	18.3	18	0.234	0.166	0.971	0.0004	2.67e-01	0.774	CTTTTTACCTCTCTCCAGCTC	GAGCTGGAGAGAGGTAAAAAG	False	.	.
1654	chr1	200911008	200911176	168	140.5	12.0	18	0.184	0.174	0.985	0.0349	2.06e-21	0.993	TTAATGTAGTACTTTAAAAAA	TTTTTTAAAGTACTACATTAA	True	2	MROH3P:0.18:5.50e-03(Skin_Sun_Exposed_Lower_leg);MROH3P:0.18:2.36e-02(Skin_Not_Sun_Exposed_Suprapubic)
1655	chr1	201130966	201131093	127	127.1	0.8	18	1.555	0.315	0.979	0.0156	6.71e-08	0.878	GTAATTATATGTAAATATATA	TATATATTTACATATAATTAC	False	.	.
1656	chr1	201189206	201189273	67	82.4	18.6	18	0.288	0.237	0.991	0.0975	2.31e-52	0.973	ATGATGCAGCCTCCTCCTTCC	GGAAGGAGGAGGCTGCATCAT	False	.	.
1657	chr1	201303195	201303413	218	218.0	0.1	17	0.169	0.176	0.972	0.0007	3.25e-01	0.873	CAGCTACTTGGAAGTCTGAGG	CCTCAGACTTCCAAGTAGCTG	False	.	.
1658	chr1	201351697	201351866	169	162.6	3.9	18	0.938	0.103	0.990	0.0101	3.41e-05	0.823	AGATGGATAGATAGATAGCAG	CTGCTATCTATCTATCCATCT	False	.	.
1659	chr1	201479964	201480128	164	164.0	0.1	16	0.153	0.118	0.972	0.0019	1.60e-02	0.941	GCTATAGACTGTTTGAAGACC	GGTCTTCAAACAGTCTATAGC	False	.	.
1660	chr1	201670547	201670926	379	389.9	1.8	17	0.206	0.148	0.965	0.0029	5.84e-02	0.868	CACCAAAACATCACCATCATC	GATGATGGTGATGTTTTGGTG	False	.	.
1661	chr1	201689852	201690810	958	923.9	71.8	17	0.232	0.168	0.968	0.0086	3.01e-05	0.866	CAGAGTGCTGGCTATTTCCTC	GAGGAAATAGCCAGCACTCTG	False	.	.
1662	chr1	201729352	201729859	507	506.9	0.2	18	0.234	0.177	0.967	0.0000	4.52e-01	0.584	TGGCTCACACCTGTAATCCCA	TGGGATTACAGGTGTGAGCCA	False	.	.
1663	chr1	201846382	201846957	575	574.9	0.2	17	0.182	0.192	0.963	0.0006	1.41e-01	0.585	AGGTTGCAGTGAGCTGAGATC	GATCTCAGCTCACTGCAACCT	False	.	.
1664	chr1	202003552	202003690	138	138.0	0.0	18	0.282	0.259	0.991	0.0037	1.31e-02	0.947	CCTTGTGGAGTGCCAGCCTCC	GGAGGCTGGCACTCCACAAGG	False	.	.
1665	chr1	202048618	202048867	249	251.1	0.4	18	0.197	0.153	0.962	0.0010	2.65e-01	0.849	CAGCACTTTGGGAGGCTGAGG	CCTCAGCCTCCCAAAGTGCTG	False	.	.
1666	chr1	202057448	202057717	269	269.1	0.2	17	0.207	0.135	0.972	0.0000	8.16e-01	0.891	CAGCCTGGCCAACATGGTGAA	TTCACCATGTTGGCCAGGCTG	False	.	.
1667	chr1	202093166	202093407	241	248.1	19.7	17	0.370	0.243	0.969	0.0113	3.24e-06	0.893	ATCCCAGCACTTTGGGAGGCC	GGCCTCCCAAAGTGCTGGGAT	False	.	.
1668	chr1	202257100	202257279	179	181.0	0.1	17	0.129	0.136	0.994	0.0000	3.88e-01	0.919	AAATGTTTTTCTCCCATTCTG	CAGAATGGGAGAAAAACATTT	False	.	.
1669	chr1	202795804	202795950	146	147.9	0.2	17	0.296	0.165	0.988	0.0012	1.49e-01	0.939	TAAAATATAGGGAGTAAAATA	TATTTTACTCCCTATATTTTA	False	.	.
1670	chr1	203012109	203012290	181	190.4	7.7	18	0.369	0.333	0.986	0.0059	1.00e-03	0.884	TCACACACACACACACACACA	TGTGTGTGTGTGTGTGTGTGA	False	.	.
1671	chr1	203268336	203268485	149	154.2	7.1	17	0.651	0.253	0.970	0.0041	1.91e-03	0.862	ATATATGTGTGTGTATATATG	CATATATACACACACATATAT	False	.	.
1672	chr1	203526931	203527463	532	532.1	5.2	17	0.283	0.239	0.961	0.0035	1.55e-02	0.891	ACACTCACATAAGCTCACACA	TGTGTGAGCTTATGTGAGTGT	False	.	.
1673	chr1	203682079	203682222	143	143.0	0.0	17	0.258	0.235	0.989	0.0025	2.99e-03	0.920	CCTGGAGGCTGAGTACTCTAA	TTAGAGTACTCAGCCTCCAGG	False	.	.
1674	chr1	203750104	203750346	242	241.9	0.2	18	0.236	0.219	0.963	0.0011	1.21e-01	0.873	CAAAGTGCTGGGATTACAGGC	GCCTGTAATCCCAGCACTTTG	False	.	.
1675	chr1	203839916	203840235	319	997.8	116.7	18	0.150	0.126	0.961	0.0126	1.09e-08	0.532	AGACCAGCCTGGCCAACATGG	CCATGTTGGCCAGGCTGGTCT	True	3	SNRPE:0.16:3.80e-03(Muscle_Skeletal);SNRPE:0.20:6.96e-03(Esophagus_Muscularis);SNRPE:0.18:2.71e-02(Cells_Cultured_fibroblasts)
1676	chr1	204010622	204010712	90	171.9	32.0	18	0.686	0.145	0.988	0.0136	1.19e-06	0.955	CTCCAGGCCCCACCTTCAACA	TGTTGAAGGTGGGGCCTGGAG	False	.	.
1677	chr1	204012588	204012725	137	192.7	12.9	18	0.272	0.247	0.969	0.0236	1.76e-11	0.493	AGAAAGAAAGAAAGAAAGAAA	TTTCTTTCTTTCTTTCTTTCT	False	.	.
1678	chr1	204208314	204208439	125	118.2	20.4	17	0.946	0.328	0.985	0.0684	7.80e-36	0.918	ACATATACACACATATGTATA	TATACATATGTGTGTATATGT	False	.	.
1679	chr1	204292479	204292640	161	187.9	0.4	18	0.056	0.263	0.968	0.0019	5.39e-02	0.852	ATCAGCCAGGGTGAGGGACAT	ATGTCCCTCACCCTGGCTGAT	False	.	.
1680	chr1	204716016	204716279	263	263.0	0.2	18	0.187	0.120	0.964	0.0000	9.47e-01	0.672	AGGGCTGAGCGCTGTGGCTCA	TGAGCCACAGCGCTCAGCCCT	False	.	.
1681	chr1	204737717	204737944	227	227.0	0.0	18	0.165	0.159	0.990	0.0000	7.04e-01	0.901	AACAATGAGGCAACTATTAAA	TTTAATAGTTGCCTCATTGTT	False	.	.
1682	chr1	204796382	204796899	517	512.2	4.6	18	0.305	0.373	0.980	0.0044	1.16e-02	0.661	GATATATTATTAGATAGATGA	TCATCTATCTAATAATATATC	False	.	.
1683	chr1	205008089	205008238	149	149.0	0.2	17	0.272	0.232	0.989	0.0000	4.67e-01	0.953	AGTCAAGGGCATTGCACCAAG	CTTGGTGCAATGCCCTTGACT	False	.	.
1684	chr1	205194716	205194975	259	256.1	2.2	16	0.352	0.260	0.965	0.0051	2.43e-03	0.809	CACTCCAGCCTGGGCGACAGA	TCTGTCGCCCAGGCTGGAGTG	False	.	.
1685	chr1	205214000	205214617	617	616.9	0.4	18	0.140	0.134	0.964	0.0048	1.30e-03	0.538	AAAATACAAAAATTAGCTGGA	TCCAGCTAATTTTTGTATTTT	False	.	.
1686	chr1	205551800	205552058	258	275.4	13.8	17	3.339	0.227	0.972	0.0230	1.15e-11	0.667	ATATATATGCAAATATATATA	TATATATATTTGCATATATAT	False	.	.
1687	chr1	205603554	205603673	119	174.6	35.4	17	0.555	0.099	0.994	0.1351	6.58e-80	0.964	ACAGGGAATATGGAATAGGAT	ATCCTATTCCATATTCCCTGT	False	.	.
1688	chr1	205830640	205830896	256	258.0	0.3	17	0.140	0.110	0.985	0.0067	1.68e-04	0.979	GCCTTGGGTATGAAATGAAGA	TCTTCATTTCATACCCAAGGC	False	.	.
1689	chr1	205871366	205871490	124	123.9	0.2	16	0.241	0.193	0.978	0.0003	2.25e-01	0.899	GGAGAGAGAGAGAGACAGAGA	TCTCTGTCTCTCTCTCTCTCC	False	.	.
1690	chr1	205884405	205884571	166	128.0	29.5	17	0.400	0.216	0.976	0.2395	9.43e-140	0.908	ATATATATGTGTATATATATA	TATATATATACACATATATAT	False	.	.
1691	chr1	205898768	205899057	289	289.1	0.7	17	0.155	0.142	0.971	0.0058	7.21e-03	0.912	GGTCTCGAACTCCTGACCTCA	TGAGGTCAGGAGTTCGAGACC	False	.	.
1692	chr1	205981362	205982054	692	622.0	54.9	18	0.215	0.159	0.987	0.0030	3.96e-02	0.865	AAGAAACCAGAGTAGGTGTTC	GAACACCTACTCTGGTTTCTT	False	.	.
1693	chr1	206019903	206020038	135	135.0	0.0	16	0.130	0.224	0.983	0.0000	2.56e-01	0.872	ATATAATATATTATAGAATAT	ATATTCTATAATATATTATAT	False	.	.
1694	chr1	206468981	206469268	287	286.8	0.5	17	0.242	0.167	0.978	0.0027	5.40e-02	0.894	ATCTCCCAACCTCCTGATCCA	TGGATCAGGAGGTTGGGAGAT	False	.	.
1695	chr1	206486280	206487044	764	763.7	0.8	16	0.131	0.128	0.985	0.0058	4.91e-05	0.909	CCTCAGCCTTCATCCAAAAGG	CCTTTTGGATGAAGGCTGAGG	False	.	.
1696	chr1	206597541	206597789	248	248.0	0.0	17	0.203	0.187	0.974	0.0022	4.56e-02	0.895	TCCCAAAGTGCTGGGATTACA	TGTAATCCCAGCACTTTGGGA	False	.	.
1697	chr1	206608406	206608539	133	133.0	0.1	17	0.149	0.146	0.986	0.0013	2.80e-01	0.912	ATTTTTCATTTTTATTATGAA	TTCATAATAAAAATGAAAAAT	False	.	.
1698	chr1	206781840	206782069	229	199.9	41.3	17	0.353	0.163	0.997	0.0184	7.75e-11	0.992	ATACATATATATGTATATATA	TATATATACATATATATGTAT	False	.	.
1699	chr1	206847568	206847702	134	133.9	0.2	18	0.205	0.173	0.982	0.0004	4.44e-01	0.950	AGATAGCACCTCTGGGGGCCT	AGGCCCCCAGAGGTGCTATCT	False	.	.
1700	chr1	207048535	207048742	207	207.0	0.0	17	0.140	0.140	0.993	0.0006	7.05e-01	0.896	GCAGCTTTAACTTGTAGAAGA	TCTTCTACAAGTTAAAGCTGC	False	.	.
1701	chr1	207064254	207064403	149	149.0	0.0	17	0.208	0.187	0.982	0.0030	2.07e-02	0.958	ACTGGACTGCAGTGGCACAAT	ATTGTGCCACTGCAGTCCAGT	False	.	.
1702	chr1	207098773	207099208	435	435.1	0.5	17	0.114	0.104	0.989	0.0053	9.97e-05	0.922	ACAGTGACAGATCATCAGGCA	TGCCTGATGATCTGTCACTGT	False	.	.
1703	chr1	207118108	207118258	150	152.2	4.6	19	0.509	0.175	0.988	0.0003	6.23e-01	0.841	TAGATAGATAGATGATAGATA	TATCTATCATCTATCTATCTA	False	.	.
1704	chr1	207220765	207221101	336	349.5	33.7	19	0.321	0.170	0.994	0.0008	5.82e-02	0.967	GCTCACCACCCCAACTAGGAA	TTCCTAGTTGGGGTGGTGAGC	False	.	.
1705	chr1	207315482	207315962	480	470.5	13.4	17	nan	0.111	0.983	0.0013	2.10e-01	0.730	ACATTCATACATGCACACACA	TGTGTGTGCATGTATGAATGT	False	.	.
1706	chr1	207323143	207323309	166	169.9	0.4	17	0.144	0.126	0.979	0.0007	1.39e-01	0.898	ATATATATAAGGAGATATATA	TATATATCTCCTTATATATAT	False	.	.
1707	chr1	207846719	207846902	183	168.4	48.7	18	0.188	0.180	0.997	0.0559	9.49e-26	0.993	ATGTATATGTATGTATACATA	TATGTATACATACATATACAT	True	6	CD46:0.30:7.45e-09(Nerve_Tibial);CD46:0.25:7.02e-07(Artery_Tibial);CD46:0.25:3.93e-05(Esophagus_Muscularis);CD46:0.23:5.02e-03(Heart_Atrial_Appendage);CD46:0.30:1.24e-02(Brain_Cerebellum);CD46:0.29:2.82e-02(Brain_Cortex)
1708	chr1	208149166	208149598	432	432.0	0.1	18	0.179	0.170	0.977	0.0012	6.31e-02	0.649	CATACACACAACAGACTCATA	TATGAGTCTGTTGTGTGTATG	False	.	.
1709	chr1	208237020	208237210	190	190.0	0.1	17	0.255	0.168	0.982	0.0013	4.22e-02	0.780	AGGATGAAGATTTCAACTCAA	TTGAGTTGAAATCTTCATCCT	False	.	.
1710	chr1	208357079	208357331	252	251.9	0.2	17	0.164	0.188	0.982	0.0018	2.11e-01	0.915	AAAGCTCATCAGCTATGTTTA	TAAACATAGCTGATGAGCTTT	False	.	.
1711	chr1	208538724	208538897	173	1014.4	0.8	18	0.195	0.159	0.962	0.0015	7.50e-02	0.321	AAACTAGGGCAGAGTAGAAGA	TCTTCTACTCTGCCCTAGTTT	False	.	.
1712	chr1	208611659	208611836	177	175.5	7.6	19	0.400	0.194	0.993	0.0004	5.65e-02	0.748	AGATAGCTACCTAGCTAAATA	TATTTAGCTAGGTAGCTATCT	False	.	.
1713	chr1	208642899	208643025	126	120.9	15.1	18	0.133	0.114	0.977	0.0021	6.77e-03	0.956	CAGGGAAAGGTAAATGACAGA	TCTGTCATTTACCTTTCCCTG	False	.	.
1714	chr1	208688753	208688884	131	123.1	19.9	17	0.409	0.218	0.995	0.0004	1.44e-01	0.978	TATAGGTTACATATAGGTTAA	TTAACCTATATGTAACCTATA	False	.	.
1715	chr1	208694061	208694586	525	470.6	57.1	17	0.195	0.208	0.975	0.0392	8.80e-22	0.917	CATTCTCCTGCCTCAGCCTCC	GGAGGCTGAGGCAGGAGAATG	False	.	.
1716	chr1	208727622	208727824	202	198.8	2.5	17	0.163	0.165	0.988	0.0060	1.69e-03	0.838	CTATCCATCCATCTGTCCATC	GATGGACAGATGGATGGATAG	False	.	.
1717	chr1	208740169	208740300	131	232.0	0.2	17	0.170	0.123	0.980	0.0032	3.32e-02	0.752	AATGCACCAATTGACACTCTG	CAGAGTGTCAATTGGTGCATT	False	.	.
1718	chr1	208986808	208987098	290	292.0	0.0	17	0.251	0.136	0.991	0.0021	5.53e-02	0.888	AACAGCTAACAGTAGTGCTAT	ATAGCACTACTGTTAGCTGTT	False	.	.
1719	chr1	209018273	209018400	127	126.9	0.2	17	0.173	0.169	0.991	0.0033	2.71e-02	0.951	ATCTATATCAGTTCATAGAAA	TTTCTATGAACTGATATAGAT	False	.	.
1720	chr1	209247524	209247700	176	175.2	3.0	18	0.170	0.203	0.982	0.0159	3.16e-07	0.957	TATATATTCATATGTATAATA	TATTATACATATGAATATATA	False	.	.
1721	chr1	209523630	209523788	158	158.6	1.1	17	0.180	0.127	0.972	0.0042	6.12e-03	0.899	AAGAAAGAAAGAAGAAAGAAA	TTTCTTTCTTCTTTCTTTCTT	False	.	.
1722	chr1	209529291	209529434	143	143.0	0.4	18	0.217	0.201	0.987	0.0002	3.69e-01	0.952	ACAGAGGACATAATCACACTC	GAGTGTGATTATGTCCTCTGT	False	.	.
1723	chr1	209858256	209858562	306	306.0	0.0	18	0.199	0.159	0.979	0.0029	9.24e-02	0.639	ACAATCCCTTAGCTAGACATA	TATGTCTAGCTAAGGGATTGT	False	.	.
1724	chr1	209968378	209968506	128	166.0	0.0	17	0.248	0.228	0.990	0.0005	5.62e-01	0.919	AAACTACTCCATATGATACTA	TAGTATCATATGGAGTAGTTT	False	.	.
1725	chr1	210023877	210024094	217	217.0	0.1	17	0.111	0.094	0.986	0.0004	3.29e-01	0.861	AGGAGAGTGTGATAAAATGTA	TACATTTTATCACACTCTCCT	False	.	.
1726	chr1	210146675	210146868	193	201.0	0.0	17	0.133	0.097	0.991	0.0059	7.45e-03	0.813	GTAGTATATATGTAGTATATA	TATATACTACATATATACTAC	False	.	.
1727	chr1	210389083	210389263	180	172.5	16.6	18	0.244	0.195	0.995	0.0246	4.19e-13	0.927	TTTAGTAATTTATGAAGAAAA	TTTTCTTCATAAATTACTAAA	False	.	.
1728	chr1	210465848	210466211	363	321.3	34.0	18	0.297	0.246	0.997	0.0442	5.73e-24	0.949	ATTCCTTGCAATTCCTTGCAA	TTGCAAGGAATTGCAAGGAAT	False	.	.
1729	chr1	210533247	210533447	200	135.3	33.3	18	0.206	0.144	0.991	0.1718	1.86e-101	0.947	ATGGCAGCTGGCTGCTTCAGA	TCTGAAGCAGCCAGCTGCCAT	False	.	.
1730	chr1	210653880	210654223	343	4248.4	713.4	16	0.319	0.380	0.992	0.0285	4.39e-15	0.963	AGTGTGACGGGAATAGTGTGA	TCACACTATTCCCGTCACACT	False	.	.
1731	chr1	210745033	210745158	125	831.2	43.1	18	0.229	0.154	0.961	0.0220	4.07e-11	0.554	AATTTTTGTATTTTTAGTAGA	TCTACTAAAAATACAAAAATT	False	.	.
1732	chr1	210802949	210803095	146	146.0	0.0	18	0.193	0.185	0.992	0.0035	1.06e-02	0.869	TTTAAGGGCACTTATTAAAAA	TTTTTAATAAGTGCCCTTAAA	False	.	.
1733	chr1	210838309	210838461	152	151.9	0.3	19	0.146	0.156	0.985	0.0000	3.47e-01	0.944	AAAATCAACTAAAGATGGATT	AATCCATCTTTAGTTGATTTT	False	.	.
1734	chr1	210909994	210910377	383	384.2	0.6	17	0.369	0.256	0.967	0.0000	9.42e-01	0.914	GTTGCAATCCCTGTCTTTTGA	TCAAAAGACAGGGATTGCAAC	False	.	.
1735	chr1	210917146	210917364	218	218.3	4.5	16	0.517	0.392	0.972	0.0082	1.79e-05	0.772	GAAAGAAAGAAAGAAAAGAAA	TTTCTTTTCTTTCTTTCTTTC	False	.	.
1736	chr1	211336882	211337030	148	150.0	0.0	16	0.198	0.196	0.993	0.0028	3.91e-02	0.945	CCGGCACTTTGGAAGGCCGAG	CTCGGCCTTCCAAAGTGCCGG	False	.	.
1737	chr1	211386985	211387279	294	294.0	0.0	16	0.131	0.125	0.986	0.0002	3.17e-01	0.917	TGGGATTTGGAAACTGACCCA	TGGGTCAGTTTCCAAATCCCA	False	.	.
1738	chr1	211499023	211499250	227	227.0	0.1	16	0.177	0.156	0.975	0.0006	4.40e-02	0.784	ACATGGCGTCCAGGAGGAGGA	TCCTCCTCCTGGACGCCATGT	False	.	.
1739	chr1	211535086	211535186	100	158.4	55.7	17	1.601	0.305	0.960	0.2058	2.51e-117	0.731	AAGAAAGAAAGAAAGAAAGAA	TTCTTTCTTTCTTTCTTTCTT	False	.	.
1740	chr1	211725017	211725153	136	141.6	19.7	17	0.309	0.187	0.994	0.1175	8.66e-71	0.977	GGGAGACTTGGACCTAGTGAA	TTCACTAGGTCCAAGTCTCCC	False	.	.
1741	chr1	211779567	211780201	634	630.8	1.4	17	0.130	0.126	0.968	0.0066	3.07e-05	0.553	GAAACCCCATCTCTACTAAAA	TTTTAGTAGAGATGGGGTTTC	False	.	.
1742	chr1	211873834	211874154	320	328.9	0.6	16	0.159	0.123	0.970	0.0009	2.11e-01	0.674	ACAATCCCTTAGCTAGACATA	TATGTCTAGCTAAGGGATTGT	False	.	.
1743	chr1	211889875	211890026	151	280.3	5.2	17	0.142	0.117	0.961	0.0024	1.98e-02	0.636	ATCTAGCTCAAGGTTTATAAA	TTTATAAACCTTGAGCTAGAT	False	.	.
1744	chr1	212185228	212185393	165	165.0	0.1	16	0.332	0.326	0.989	0.0049	4.64e-03	0.918	AGAGGCGGGTGGATCACTTGA	TCAAGTGATCCACCCGCCTCT	False	.	.
1745	chr1	212381678	212381841	163	175.2	9.6	17	0.373	0.229	0.978	0.0079	1.11e-05	0.837	ATTGTTCTGGTCCATGTGGGC	GCCCACATGGACCAGAACAAT	False	.	.
1746	chr1	212689680	212690027	347	346.7	0.7	16	0.301	0.172	0.974	0.0130	2.61e-07	0.570	ACAGACACTCTCACACACATA	TATGTGTGTGAGAGTGTCTGT	False	.	.
1747	chr1	212735075	212735308	233	233.0	0.1	16	0.130	0.138	0.983	0.0024	1.26e-02	0.904	CAGTTCTACCATTATTAGTTC	GAACTAATAATGGTAGAACTG	False	.	.
1748	chr1	212749376	212749525	149	149.0	0.0	16	0.655	0.323	0.967	0.0169	9.36e-07	0.913	CACTCTGTCACCCAGGCCGGA	TCCGGCCTGGGTGACAGAGTG	False	.	.
1749	chr1	212804968	212805534	566	566.0	0.4	16	0.162	0.139	0.961	0.0025	4.52e-03	0.594	CACTCTGTTGCCCAGGCTGGA	TCCAGCCTGGGCAACAGAGTG	False	.	.
1750	chr1	213045171	213046155	984	966.8	66.7	16	0.168	0.201	0.969	0.0060	3.21e-03	0.497	TATCTGTAAACACTGTGTTCA	TGAACACAGTGTTTACAGATA	False	.	.
1751	chr1	213374979	213375356	377	376.8	0.5	17	0.371	0.218	0.982	0.0147	5.24e-07	0.700	ATACACATATATACACACATA	TATGTGTGTATATATGTGTAT	False	.	.
1752	chr1	213601985	213602187	202	242.9	18.2	17	1.930	0.529	0.987	0.0115	2.07e-06	0.806	AGAAAGAAAGAAAGAAAGAAA	TTTCTTTCTTTCTTTCTTTCT	False	.	.
1753	chr1	213740609	213741018	409	438.2	65.8	16	0.550	0.073	0.995	0.1638	1.94e-92	0.971	ATATATGTGTACATATATCTG	CAGATATATGTACACATATAT	False	.	.
1754	chr1	213773456	213773589	133	133.1	0.2	17	0.207	0.171	0.969	0.0000	4.90e-01	0.898	ATAATATAGATATTATGTATA	TATACATAATATCTATATTAT	False	.	.
1755	chr1	214057735	214057882	147	145.1	8.0	16	0.117	0.149	0.998	0.0033	5.07e-02	0.849	AGATAGATAGATAGATAGATA	TATCTATCTATCTATCTATCT	False	.	.
1756	chr1	214275815	214275990	175	194.0	0.0	16	0.164	0.170	0.990	0.0003	5.03e-01	0.916	TAGCTAGACACAGAGCACTGA	TCAGTGCTCTGTGTCTAGCTA	False	.	.
1757	chr1	214622653	214622923	270	246.6	27.3	16	0.169	0.140	0.995	0.2317	2.01e-137	0.963	GTTCTGCATTCATGGATTCAA	TTGAATCCATGAATGCAGAAC	False	.	.
1758	chr1	214719930	214720165	235	237.1	0.2	16	0.211	0.185	0.990	0.0000	2.80e-01	0.936	CCAAGGTTATTTGTCAAGAGC	GCTCTTGACAAATAACCTTGG	False	.	.
1759	chr1	214767366	214767557	191	190.7	0.7	17	0.264	0.274	0.961	0.0028	3.36e-02	0.712	AGGAAGGAGAAAGGAAAAAAG	CTTTTTTCCTTTCTCCTTCCT	False	.	.
1760	chr1	215012947	215013161	214	214.0	0.1	17	0.159	0.127	0.988	0.0035	1.82e-02	0.849	TAACTTGAAGTGAATCATAGA	TCTATGATTCACTTCAAGTTA	False	.	.
1761	chr1	215165638	215165977	339	337.0	15.8	17	0.211	0.083	0.969	0.0015	1.58e-01	0.812	TAGCCATTCCTGGAACCATCA	TGATGGTTCCAGGAATGGCTA	False	.	.
1762	chr1	215192965	215193252	287	287.0	0.0	17	0.198	0.223	0.991	0.0008	3.37e-02	0.902	ATACTGAGTATAACATTATTG	CAATAATGTTATACTCAGTAT	False	.	.
1763	chr1	215264761	215264911	150	165.8	11.0	16	0.299	0.251	0.975	0.0505	3.40e-27	0.915	AATATATTTTATATTTAAATA	TATTTAAATATAAAATATATT	False	.	.
1764	chr1	215371985	215372516	531	544.7	6.5	17	0.088	0.078	0.986	0.0078	1.44e-04	0.863	AAGAAGTGCTATAGTGGAGTA	TACTCCACTATAGCACTTCTT	False	.	.
1765	chr1	215386986	215387135	149	151.0	0.0	17	0.143	0.153	0.993	0.0016	1.59e-01	0.933	ACAATTAAACTCATAGACACA	TGTGTCTATGAGTTTAATTGT	False	.	.
1766	chr1	215394546	215394624	78	102.9	66.7	17	0.857	0.239	0.972	0.3870	5.80e-259	0.940	AAAAGTTCTCCAAGTCCCCAC	GTGGGGACTTGGAGAACTTTT	False	.	.
1767	chr1	215738449	215738610	161	161.0	0.1	17	0.147	0.132	0.980	0.0029	2.82e-02	0.834	AAAATAACCTAAATATTATCC	GGATAATATTTAGGTTATTTT	False	.	.
1768	chr1	215897698	215897827	129	131.2	1.4	16	0.676	0.201	0.967	0.0115	6.38e-07	0.897	ACTTTCTTTCTTTCTCACTCT	AGAGTGAGAAAGAAAGAAAGT	False	.	.
1769	chr1	216009028	216009166	138	138.0	0.1	16	0.273	0.233	0.963	0.0000	3.82e-01	0.876	AAATAAGGGATTGGGGTGCAG	CTGCACCCCAATCCCTTATTT	False	.	.
1770	chr1	216029975	216030661	686	724.2	29.7	16	0.182	0.219	0.987	0.0732	1.51e-40	0.749	ACAGATATATAATATATATGA	TCATATATATTATATATCTGT	False	.	.
1771	chr1	216097842	216098139	297	318.9	0.3	16	0.228	0.239	0.969	0.0614	1.61e-32	0.903	CCCTACCATTACATGGCCCCA	TGGGGCCATGTAATGGTAGGG	False	.	.
1772	chr1	216117784	216117923	139	140.0	0.9	16	0.232	0.080	0.991	0.0299	1.47e-13	0.866	ATATATACACACACAGATATA	TATATCTGTGTGTGTATATAT	False	.	.
1773	chr1	216404821	216405110	289	288.9	0.2	18	0.153	0.166	0.982	0.0000	4.13e-01	0.886	ACACACAGCACCATGCCCAGC	GCTGGGCATGGTGCTGTGTGT	False	.	.
1774	chr1	216569050	216569298	248	264.0	12.4	17	0.348	0.332	0.967	0.0061	5.93e-04	0.649	CCTTCTTTCCTTCCTTCCTTC	GAAGGAAGGAAGGAAAGAAGG	False	.	.
1775	chr1	216741174	216741331	157	157.0	0.0	17	0.223	0.209	0.991	0.0167	7.34e-08	0.962	AAATATAAATTATATAATATA	TATATTATATAATTTATATTT	False	.	.
1776	chr1	217345082	217345382	300	299.4	1.6	16	0.200	0.150	0.974	0.0079	9.81e-04	0.864	AAAAGAGTCAGTATTCAAATC	GATTTGAATACTGACTCTTTT	False	.	.
1777	chr1	217373369	217373501	132	132.0	0.1	16	0.232	0.216	0.963	0.0000	6.32e-01	0.875	AGATGTTGGTTCAAACAGCTG	CAGCTGTTTGAACCAACATCT	False	.	.
1778	chr1	217772886	217773097	211	211.0	0.0	18	0.179	0.145	0.987	0.0027	6.17e-03	0.950	GATGTTGCATTTGGGATAGGA	TCCTATCCCAAATGCAACATC	False	.	.
1779	chr1	217787635	217787828	193	193.0	0.0	17	0.183	0.145	0.986	0.0014	2.35e-01	0.903	AAAGGGTTGACAATAGATACC	GGTATCTATTGTCAACCCTTT	False	.	.
1780	chr1	217894851	217895078	227	226.9	0.3	17	0.179	0.204	0.963	0.0000	6.30e-01	0.676	GGTGAGACCCCATATCTACAA	TTGTAGATATGGGGTCTCACC	False	.	.
1781	chr1	218123573	218123731	158	141.4	25.1	18	0.557	0.192	0.987	0.0601	8.34e-35	0.940	TATAATACTCTAATATACTAA	TTAGTATATTAGAGTATTATA	False	.	.
1782	chr1	218145449	218145572	123	130.6	6.7	18	1.152	0.223	0.982	0.0138	1.94e-09	0.874	ATATATATATATACACACACA	TGTGTGTGTATATATATATAT	False	.	.
1783	chr1	218170762	218171031	269	270.9	0.2	17	0.115	0.136	0.991	0.0099	6.27e-05	0.884	AATGGAAAACAGTAAACATCA	TGATGTTTACTGTTTTCCATT	False	.	.
1784	chr1	218203446	218203612	166	166.0	0.0	18	0.176	0.145	0.980	0.0000	6.44e-01	0.842	TAACATTGTCAAACCATGTAA	TTACATGGTTTGACAATGTTA	False	.	.
1785	chr1	218461723	218461864	141	141.0	0.1	19	0.177	0.142	0.981	0.0067	8.03e-04	0.925	GTATATACACACACACATATA	TATATGTGTGTGTGTATATAC	False	.	.
1786	chr1	218598476	218599170	694	949.6	98.3	17	0.379	0.166	0.978	0.0053	1.14e-03	0.883	AGAAAAGCAGAGAAGGGGTAG	CTACCCCTTCTCTGCTTTTCT	False	.	.
1787	chr1	218674958	218675264	306	301.2	5.6	18	0.853	0.162	0.987	0.0016	7.79e-02	0.668	ATATATATAAAGATATCTATC	GATAGATATCTTTATATATAT	False	.	.
1788	chr1	219113358	219113584	226	226.0	0.0	17	0.184	0.202	0.984	0.0000	3.27e-01	0.873	AGGACAGCATAAGCAACTTGG	CCAAGTTGCTTATGCTGTCCT	False	.	.
1789	chr1	219368689	219368903	214	214.0	0.0	16	0.086	0.085	0.988	0.0004	7.32e-01	0.911	GCTACCCAAACTCTGCTTTTA	TAAAAGCAGAGTTTGGGTAGC	False	.	.
1790	chr1	219411117	219411391	274	358.5	33.9	17	0.336	0.089	0.963	0.0068	4.96e-06	0.858	CACCAGAGCAGCTAGATACAG	CTGTATCTAGCTGCTCTGGTG	False	.	.
1791	chr1	219649678	219649867	189	196.2	3.0	18	0.418	0.145	0.985	0.0085	6.54e-06	0.776	GATAGGTAGATAGATGATAGA	TCTATCATCTATCTACCTATC	False	.	.
1792	chr1	219941475	219941642	167	123.0	25.7	18	0.234	0.234	0.963	0.1202	2.66e-65	0.963	CTGCCTTCCTCTCTTCTTCCC	GGGAAGAAGAGAGGAAGGCAG	False	.	.
1793	chr1	219957258	219957390	132	137.6	14.5	18	0.992	0.137	0.963	0.0008	4.09e-01	0.867	ACCGGCTCCAACTGACGTAAT	ATTACGTCAGTTGGAGCCGGT	False	.	.
1794	chr1	219971810	219971940	130	130.0	0.0	18	0.891	0.494	0.990	0.0258	2.34e-17	0.901	ATATATTTATATGACATATAA	TTATATGTCATATAAATATAT	False	.	.
1795	chr1	220012701	220012912	211	302.8	22.7	16	0.334	0.151	0.984	0.0215	4.06e-10	0.932	AGGGCCTCCAGATCCCCTTCA	TGAAGGGGATCTGGAGGCCCT	False	.	.
1796	chr1	220100378	220100509	131	130.9	0.2	17	0.093	0.119	0.987	0.0000	4.73e-01	0.955	GCAAAGATAAAATGATAATTA	TAATTATCATTTTATCTTTGC	False	.	.
1797	chr1	220159649	220159833	184	191.3	20.7	16	0.228	0.148	0.977	0.0013	3.16e-02	0.849	ACAGGCATGAACTACCACACC	GGTGTGGTAGTTCATGCCTGT	False	.	.
1798	chr1	220426584	220426869	285	285.0	0.1	18	0.098	0.106	0.984	0.0044	2.78e-03	0.853	TAAAAGTTCTTTTGAAAATCA	TGATTTTCAAAAGAACTTTTA	False	.	.
1799	chr1	220444768	220444893	125	176.7	21.2	18	0.427	0.101	0.971	0.0060	1.67e-05	0.879	CAAAAGCAGAACTACTGATAA	TTATCAGTAGTTCTGCTTTTG	False	.	.
1800	chr1	220454551	220454680	129	129.0	0.1	18	0.142	0.145	0.987	0.0000	8.43e-01	0.909	ATTATGATACATTGATAAAAG	CTTTTATCAATGTATCATAAT	False	.	.
1801	chr1	220464696	220464907	211	211.0	0.0	18	0.147	0.178	0.981	0.0000	7.07e-01	0.903	AGGAAATGCCAAATAGCCTAT	ATAGGCTATTTGGCATTTCCT	False	.	.
1802	chr1	220629483	220629639	156	156.0	0.0	18	0.121	0.119	0.993	0.0028	1.38e-03	0.935	GATTTGTTCAATGAGTACAGA	TCTGTACTCATTGAACAAATC	False	.	.
1803	chr1	220952085	220952784	699	711.5	12.5	18	0.344	0.085	0.991	0.0492	1.06e-26	0.810	TATATAGAAGATATATATGCA	TGCATATATATCTTCTATATA	False	.	.
1804	chr1	220971662	220971832	170	191.5	12.6	18	0.408	0.206	0.970	0.0493	9.93e-25	0.974	TATATATAGGGAATATATATA	TATATATATTCCCTATATATA	False	.	.
1805	chr1	221002080	221002281	201	628.9	47.1	17	0.237	0.180	0.993	0.0101	1.55e-05	0.865	ACCTATACATTTATCTATCCA	TGGATAGATAAATGTATAGGT	False	.	.
1806	chr1	221233660	221233888	228	228.0	0.1	18	0.203	0.145	0.986	0.0000	9.23e-01	0.880	TGTCTAGCTAAAGGTTTGTAA	TTACAAACCTTTAGCTAGACA	False	.	.
1807	chr1	221268690	221269032	342	342.0	0.2	18	0.271	0.208	0.979	0.0013	1.55e-01	0.540	CCACTCTGCAAGTGATGATGA	TCATCATCACTTGCAGAGTGG	False	.	.
1808	chr1	221285419	221285545	126	126.0	0.0	18	0.232	0.215	0.981	0.0037	3.76e-03	0.880	GGTTTGTAAACACACCAGTCA	TGACTGGTGTGTTTACAAACC	False	.	.
1809	chr1	221290962	221291107	145	144.9	0.2	18	0.221	0.230	0.987	0.0008	6.44e-01	0.928	AACTTTCAAATGAGACTTGTG	CACAAGTCTCATTTGAAAGTT	False	.	.
1810	chr1	221408549	221408907	358	357.9	0.4	19	0.163	0.127	0.968	0.0093	3.95e-05	0.730	GGGTGGAGCAGGTTATTAAGA	TCTTAATAACCTGCTCCACCC	False	.	.
1811	chr1	221474963	221475196	233	316.0	8.4	19	0.467	0.194	0.966	0.0051	5.02e-03	0.687	ATGTATATATGTGTATGTATA	TATACATACACATATATACAT	False	.	.
1812	chr1	221520396	221520527	131	140.7	10.4	19	0.968	0.156	0.973	0.0595	1.00e-31	0.679	AAAGGAGGGAAGGAAGGAAGG	CCTTCCTTCCTTCCCTCCTTT	False	.	.
1813	chr1	221526781	221526922	141	134.5	17.7	19	0.972	0.309	0.961	0.0134	1.44e-07	0.888	AGAAAGAAAGAAAGAAAGAAA	TTTCTTTCTTTCTTTCTTTCT	False	.	.
1814	chr1	222050239	222050370	131	231.0	0.0	17	0.306	0.123	0.976	0.0076	5.04e-04	0.721	AAACCCTGAGCTAGACACAGG	CCTGTGTCTAGCTCAGGGTTT	False	.	.
1815	chr1	222138039	222139151	1112	1829.4	94.0	18	0.287	0.144	0.974	0.0318	8.25e-18	0.448	ATGTGCATGTATGTATATATG	CATATATACATACATGCACAT	False	.	.
1816	chr1	222673498	222674098	600	599.9	0.6	17	0.214	0.187	0.964	0.0011	1.40e-01	0.565	CACTGCACTCCAGCCTGGGCA	TGCCCAGGCTGGAGTGCAGTG	False	.	.
1817	chr1	222770970	222771287	317	316.9	0.3	17	0.319	0.128	0.969	0.0069	1.33e-03	0.518	GCCTGACCAACATGGTGAAAC	GTTTCACCATGTTGGTCAGGC	False	.	.
1818	chr1	223119947	223120020	73	151.9	32.1	17	1.832	0.483	0.979	0.1180	3.66e-65	0.948	AAATAAATAAAATAAAATAAA	TTTATTTTATTTTATTTATTT	False	.	.
1819	chr1	223211118	223211210	92	94.6	7.5	19	0.230	0.230	0.991	0.0079	4.14e-05	0.963	CTATTGCATCTTGTGGGTCAA	TTGACCCACAAGATGCAATAG	False	.	.
1820	chr1	223286223	223286549	326	325.9	0.2	17	0.229	0.204	0.970	0.0012	5.67e-02	0.467	GGGGTTTCACCGTGTTAGCCA	TGGCTAACACGGTGAAACCCC	False	.	.
1821	chr1	223329808	223329941	133	245.0	0.0	17	0.200	0.133	0.988	0.0020	2.26e-02	0.698	GAGAGATGAATAGATAAATGA	TCATTTATCTATTCATCTCTC	False	.	.
1822	chr1	223379113	223379295	182	184.0	0.1	16	0.121	0.163	0.990	0.0014	6.18e-02	0.922	CCAGGTAAGCAGGTGAAACAA	TTGTTTCACCTGCTTACCTGG	False	.	.
1823	chr1	223635540	223636907	1367	1390.9	379.5	16	0.325	0.266	0.993	0.0205	3.00e-12	0.993	AGCTAAAATTCTTACTGACTG	CAGTCAGTAAGAATTTTAGCT	False	.	.
1824	chr1	223764564	223764866	302	301.9	0.3	16	0.086	0.085	0.970	0.0019	2.83e-02	0.897	GTTCAAGACCAGCCTGGCCAA	TTGGCCAGGCTGGTCTTGAAC	False	.	.
1825	chr1	223812664	223812987	323	323.0	0.0	17	0.168	0.104	0.976	0.0020	3.37e-02	0.867	TGTCTCTACTAAAAATACAAA	TTTGTATTTTTAGTAGAGACA	False	.	.
1826	chr1	223876517	223876844	327	371.6	49.4	17	1.310	0.172	0.987	0.0615	7.52e-41	0.434	GCATATGTAGCATATGCAAAA	TTTTGCATATGCTACATATGC	False	.	.
1827	chr1	224277070	224277243	173	173.0	0.1	17	0.192	0.135	0.988	0.0010	3.24e-02	0.922	CTTTGTAATATAATATAGTGA	TCACTATATTATATTACAAAG	False	.	.
1828	chr1	224352045	224352434	389	388.9	0.2	17	0.153	0.142	0.965	0.0000	5.10e-01	0.825	AGCTAGACACAGGGTGCTGAT	ATCAGCACCCTGTGTCTAGCT	False	.	.
1829	chr1	224378515	224378915	400	556.6	96.3	18	0.341	0.304	0.999	0.0052	3.04e-03	0.986	CCCAGTTACAACACCCTGAAC	GTTCAGGGTGTTGTAACTGGG	False	.	.
1830	chr1	224381172	224381427	255	597.8	0.8	18	0.113	0.115	0.963	0.0019	3.47e-02	0.512	ATTTTTGTATTTTTAGTAGAG	CTCTACTAAAAATACAAAAAT	False	.	.
1831	chr1	224551435	224551688	253	253.0	0.2	19	0.179	0.170	0.971	0.0031	5.01e-03	0.882	CACTGTGATATTAATGAAATA	TATTTCATTAATATCACAGTG	False	.	.
1832	chr1	224663411	224663750	339	339.1	0.4	18	0.097	0.115	0.968	0.0028	6.35e-03	0.782	CTTGTTCAACCTGCAAATGGA	TCCATTTGCAGGTTGAACAAG	False	.	.
1833	chr1	224750982	224751150	168	131.5	51.8	18	0.475	0.511	0.971	0.0108	7.71e-06	0.947	ACCACACACACACACACACAC	GTGTGTGTGTGTGTGTGTGGT	False	.	.
1834	chr1	224918130	224918273	143	143.0	0.1	17	0.148	0.137	0.989	0.0003	2.18e-01	0.922	ATGCTAAAGGTATACAGGGCA	TGCCCTGTATACCTTTAGCAT	False	.	.
1835	chr1	224984645	224984804	159	158.9	0.2	17	0.105	0.080	0.984	0.0000	7.00e-01	0.851	GCTGACAAAGGACTAATATCC	GGATATTAGTCCTTTGTCAGC	False	.	.
1836	chr1	225006018	225006187	169	171.1	0.5	16	0.065	0.068	0.988	0.0013	2.58e-01	0.833	CCATGAAATCTTCACAATTTA	TAAATTGTGAAGATTTCATGG	False	.	.
1837	chr1	225015782	225015916	134	134.0	0.0	16	0.115	0.118	0.990	0.0000	6.39e-01	0.939	CACCAGAGTGGGAAGCAACAG	CTGTTGCTTCCCACTCTGGTG	False	.	.
1838	chr1	225346260	225346590	330	341.2	37.8	18	0.236	0.166	0.974	0.0016	4.08e-02	0.545	CTTCAGCTCTATTTAATGAAG	CTTCATTAAATAGAGCTGAAG	False	.	.
1839	chr1	225431831	225432333	502	500.9	4.7	17	0.115	0.099	0.968	0.0010	1.02e-01	0.792	CTAAGGGATTGTAAATACACC	GGTGTATTTACAATCCCTTAG	False	.	.
1840	chr1	225473929	225474198	269	269.0	0.1	16	0.205	0.225	0.974	0.0078	1.38e-04	0.868	TGGCAAGACCTTGTCTCTACA	TGTAGAGACAAGGTCTTGCCA	False	.	.
1841	chr1	225668156	225668281	125	125.1	0.4	18	0.254	0.234	0.963	0.0011	3.02e-01	0.894	AAAGAGAATGACATTGCTCAG	CTGAGCAATGTCATTCTCTTT	False	.	.
1842	chr1	225707103	225707283	180	180.0	0.1	18	0.207	0.198	0.985	0.0004	1.08e-01	0.877	CATTTATTCACCCAACAATCA	TGATTGTTGGGTGAATAAATG	False	.	.
1843	chr1	225716906	225717158	252	252.0	0.0	17	0.285	0.272	0.969	0.0042	8.29e-03	0.896	ATCCCAGCACTCTGGGAGGCC	GGCCTCCCAGAGTGCTGGGAT	False	.	.
1844	chr1	225849639	225849810	171	171.1	0.2	18	0.217	0.205	0.972	0.0028	6.36e-03	0.865	AATGTGGTGCCCAGAGTGAGG	CCTCACTCTGGGCACCACATT	False	.	.
1845	chr1	225935462	225936181	719	718.9	0.4	16	0.255	0.219	0.960	0.0026	2.59e-02	0.507	TCCCAAAGTGCTGGGATTACA	TGTAATCCCAGCACTTTGGGA	False	.	.
1846	chr1	225943063	225943229	166	165.9	0.3	17	0.218	0.212	0.983	0.0035	1.81e-03	0.940	ACACAGCATTCCCACAAAGGG	CCCTTTGTGGGAATGCTGTGT	False	.	.
1847	chr1	226134202	226134406	204	196.7	17.6	18	0.164	0.180	0.983	0.0093	2.50e-04	0.950	CACTGAGTGGGCCTCACCCTG	CAGGGTGAGGCCCACTCAGTG	False	.	.
1848	chr1	226426050	226426181	131	131.0	0.0	18	0.219	0.208	0.982	0.0026	3.49e-03	0.883	AAGGTTTGTAAACACACCAAT	ATTGGTGTGTTTACAAACCTT	False	.	.
1849	chr1	226464494	226464695	201	201.0	0.0	18	0.182	0.188	0.983	0.0023	6.64e-03	0.887	ACAGAGTGCTGATTGGTGCAT	ATGCACCAATCAGCACTCTGT	False	.	.
1850	chr1	226509056	226509168	112	120.5	9.5	18	0.533	0.471	0.979	0.0077	9.85e-05	0.812	AGGAGGGAAGGAAGCAAGGAA	TTCCTTGCTTCCTTCCCTCCT	False	.	.
1851	chr1	226622633	226622825	192	366.3	237.0	19	1.244	0.661	0.992	0.0696	5.46e-36	0.977	AGTGCAGGTTACCAACTGGAG	CTCCAGTTGGTAACCTGCACT	False	.	.
1852	chr1	226649271	226649608	337	336.4	2.3	18	0.672	0.143	0.966	0.0126	2.03e-06	0.556	ACGCACACACTCATGCACACA	TGTGTGCATGAGTGTGTGCGT	False	.	.
1853	chr1	226674363	226674620	257	257.0	0.1	17	0.173	0.153	0.975	0.0000	8.93e-01	0.602	AGGCTGAGGTGGGTGGATCAC	GTGATCCACCCACCTCAGCCT	False	.	.
1854	chr1	226775767	226775918	151	157.4	17.4	17	0.445	0.267	0.965	0.0000	5.92e-01	0.876	GAGAATGGCATGAACCTGGGA	TCCCAGGTTCATGCCATTCTC	False	.	.
1855	chr1	226841992	226842222	230	230.9	3.8	17	0.376	0.194	0.981	0.0132	2.82e-07	0.901	ATGTGTATATATGTGTATATG	CATATACACATATATACACAT	False	.	.
1856	chr1	226880491	226880631	140	156.6	9.1	18	0.251	0.250	0.993	0.0152	4.83e-07	0.991	CGATCACTCAGCCTCTGGACA	TGTCCAGAGGCTGAGTGATCG	False	.	.
1857	chr1	226955311	226957279	1968	1946.2	260.2	16	0.259	0.373	0.968	0.0099	1.01e-05	0.899	CTCTCCCTGGTTCACACTCTC	GAGAGTGTGAACCAGGGAGAG	False	.	.
1858	chr1	227162877	227163213	336	343.0	8.6	18	0.859	0.170	0.965	0.0483	2.13e-27	0.758	ATATATGTTTGGAAACACACA	TGTGTGTTTCCAAACATATAT	True	1	CDC42BPA:0.17:4.78e-03(Muscle_Skeletal)
1859	chr1	227313060	227313186	126	128.4	0.6	17	0.196	0.136	0.991	0.0000	2.91e-01	0.871	AATTATAATACAACCCTGTCT	AGACAGGGTTGTATTATAATT	False	.	.
1860	chr1	227366180	227366288	108	125.3	10.4	16	0.454	0.246	0.995	0.0112	3.17e-06	0.948	GTGTATGAATACATGCATATA	TATATGCATGTATTCATACAC	False	.	.
1861	chr1	227374974	227375122	148	148.1	0.5	16	0.302	0.250	0.970	0.0139	7.20e-09	0.920	AAAGGAAAAGAAAGAAGAAAA	TTTTCTTCTTTCTTTTCCTTT	False	.	.
1862	chr1	227466310	227466625	315	619.9	0.3	17	0.153	0.173	0.968	0.0080	1.68e-05	0.539	CTGGTGCAGGAGGTCAGTGGA	TCCACTGACCTCCTGCACCAG	False	.	.
1863	chr1	227609115	227609345	230	230.1	0.2	17	0.102	0.102	0.983	0.0000	2.16e-01	0.909	CAAATGTTTATATTTGGTTTA	TAAACCAAATATAAACATTTG	False	.	.
1864	chr1	227654579	227655820	1241	1241.0	0.3	18	0.140	0.120	0.984	0.0031	1.18e-02	0.861	AGAATTCATACTGGAGAGAAA	TTTCTCTCCAGTATGAATTCT	False	.	.
1865	chr1	227748581	227748801	220	222.0	0.1	17	0.169	0.136	0.981	0.0013	6.15e-02	0.901	CCTCTGTGACCTCAGAGGCCA	TGGCCTCTGAGGTCACAGAGG	False	.	.
1866	chr1	228023273	228023622	349	350.1	3.7	17	0.187	0.101	0.966	0.0025	1.87e-02	0.546	AGAAAGAGACAGAAAGATGCA	TGCATCTTTCTGTCTCTTTCT	False	.	.
1867	chr1	228041371	228041624	253	253.2	0.9	18	0.157	0.122	0.972	0.0023	1.51e-02	0.912	GATGGTGGATGGATGGATGGA	TCCATCCATCCATCCACCATC	False	.	.
1868	chr1	228174110	228174513	403	198.2	66.0	18	0.719	0.897	0.999	0.0097	6.40e-05	0.999	GAGCCACGCCCACAGCGAGCC	GGCTCGCTGTGGGCGTGGCTC	False	.	.
1869	chr1	228310239	228310425	186	186.1	0.4	18	0.295	0.236	0.968	0.0000	1.59e-01	0.802	CATCCATTCATCCATTTATCA	TGATAAATGGATGAATGGATG	False	.	.
1870	chr1	228319470	228319893	423	423.0	0.2	18	0.116	0.134	0.968	0.0047	4.27e-04	0.819	ATCCATCCACCATTCATCCAT	ATGGATGAATGGTGGATGGAT	False	.	.
1871	chr1	228369539	228369753	214	214.0	0.0	18	0.214	0.204	0.978	0.0041	2.52e-03	0.778	CTGGATCCCCATCTTAGACTA	TAGTCTAAGATGGGGATCCAG	False	.	.
1872	chr1	228413409	228413535	126	126.0	0.0	16	0.372	0.303	0.983	0.0009	1.69e-01	0.955	CTGGCTGCCTCCTTTGTGGTA	TACCACAAAGGAGGCAGCCAG	False	.	.
1873	chr1	228454733	228454994	261	261.0	0.1	17	0.172	0.149	0.970	0.0000	7.72e-01	0.779	TCTCTACTAAAAATACAAAAA	TTTTTGTATTTTTAGTAGAGA	False	.	.
1874	chr1	228774197	228774328	131	232.0	0.0	17	0.322	0.230	0.971	0.0000	5.37e-01	0.767	AGCTAGATACAGAGTGTCCAT	ATGGACACTCTGTATCTAGCT	False	.	.
1875	chr1	228926967	228927200	233	233.0	0.0	16	0.166	0.156	0.981	0.0010	2.57e-01	0.917	CTGCCTCCATGCCTGGGCACC	GGTGCCCAGGCATGGAGGCAG	False	.	.
1876	chr1	228965608	228965680	72	90.8	21.0	17	0.900	0.255	0.979	0.0235	1.29e-13	0.968	ATATATATACACGTGTATATA	TATATACACGTGTATATATAT	False	.	.
1877	chr1	228979904	228980027	123	123.0	0.0	17	0.179	0.158	0.975	0.0021	3.16e-02	0.883	GTGTATTATGTGTCTCTGTGA	TCACAGAGACACATAATACAC	False	.	.
1878	chr1	229069050	229069537	487	489.7	5.6	17	0.343	0.131	0.970	0.0016	5.31e-02	0.748	ATAGATACATAGACAGATGAT	ATCATCTGTCTATGTATCTAT	False	.	.
1879	chr1	229088086	229088241	155	155.8	3.6	19	0.155	0.161	0.982	0.0025	1.47e-02	0.920	ACCCCAGGGGGTACAGCCCAC	GTGGGCTGTACCCCCTGGGGT	False	.	.
1880	chr1	229100175	229100333	158	165.1	20.5	19	0.328	0.161	0.961	0.0023	7.74e-04	0.819	GGATGGTCTCCATCTCCTGAC	GTCAGGAGATGGAGACCATCC	False	.	.
1881	chr1	229148874	229149578	704	739.2	15.7	19	0.396	0.177	0.966	0.0025	5.37e-04	0.574	CTGTGATACTCTGTGTGATAC	GTATCACACAGAGTATCACAG	False	.	.
1882	chr1	229218389	229218445	56	73.6	28.2	18	0.450	0.142	0.987	0.2627	2.07e-163	0.988	ATATATATAGTCTTATATATA	TATATATAAGACTATATATAT	False	.	.
1883	chr1	229220161	229220870	709	793.5	1.2	18	0.169	0.119	0.974	0.0072	1.97e-05	0.610	ACCATCCACCATCTACCATAT	ATATGGTAGATGGTGGATGGT	False	.	.
1884	chr1	229330015	229330141	126	126.4	0.4	18	0.791	0.092	0.995	0.0187	1.44e-08	0.965	ACAGCCCAGCAACACTGCATC	GATGCAGTGTTGCTGGGCTGT	False	.	.
1885	chr1	229544872	229545072	200	200.0	0.1	17	0.118	0.115	0.988	0.0012	1.45e-01	0.904	CTTGACCCTGGACTTCTAACC	GGTTAGAAGTCCAGGGTCAAG	False	.	.
1886	chr1	229565252	229565382	130	130.1	0.6	17	0.235	0.185	0.986	0.0112	4.04e-06	0.919	ATATGTATATATGTGTATATA	TATATACACATATATACATAT	False	.	.
1887	chr1	229587037	229587218	181	214.8	39.6	18	0.284	0.258	0.989	0.0212	3.34e-10	0.991	AAGAGGAGGTTCAGGGGAAAG	CTTTCCCCTGAACCTCCTCTT	False	.	.
1888	chr1	229618379	229618542	163	163.0	0.2	18	0.150	0.141	0.993	0.0000	8.51e-01	0.941	GGAGGATTTTGACACAATGTA	TACATTGTGTCAAAATCCTCC	False	.	.
1889	chr1	229628091	229628274	183	198.8	16.5	18	0.227	0.252	0.985	0.0007	3.78e-01	0.708	ATATATATACATATATAATAT	ATATTATATATGTATATATAT	False	.	.
1890	chr1	229706735	229706908	173	173.0	0.1	16	0.169	0.104	0.985	0.0006	6.85e-02	0.867	ATGTCCATGAAATCTTCACAA	TTGTGAAGATTTCATGGACAT	False	.	.
1891	chr1	229757106	229757382	276	276.0	0.0	17	0.115	0.115	0.993	0.0014	1.77e-02	0.909	AGAGACAGCCACTGGTCTATA	TATAGACCAGTGGCTGTCTCT	False	.	.
1892	chr1	229865921	229866197	276	397.0	0.0	17	0.135	0.147	0.967	0.0006	5.26e-02	0.839	ACCAGAGCAGCTAGATACAGA	TCTGTATCTAGCTGCTCTGGT	False	.	.
1893	chr1	229870769	229871035	266	563.0	1.9	17	0.213	0.230	0.960	0.0102	1.42e-05	0.511	ATATGTGTGTTGTTATGTGTA	TACACATAACAACACACATAT	False	.	.
1894	chr1	229900677	229901103	426	417.6	24.1	17	0.227	0.152	0.997	0.0529	4.60e-26	0.986	ATGGAAGTGTCTCATTGTTAC	GTAACAATGAGACACTTCCAT	False	.	.
1895	chr1	230044139	230044396	257	259.0	0.0	16	0.408	0.103	0.982	0.0000	3.80e-01	0.870	CCTCCCAAAGTGCTGGGATTA	TAATCCCAGCACTTTGGGAGG	False	.	.
1896	chr1	230076736	230077009	273	298.6	30.7	18	0.217	0.157	0.965	0.0000	4.06e-01	0.539	CTGACAGGCTGCTGCCCTAGA	TCTAGGGCAGCAGCCTGTCAG	False	.	.
1897	chr1	230127191	230127347	156	155.9	0.2	17	0.260	0.148	0.974	0.0000	8.75e-01	0.945	GGGAGGTGTCAGTTTATCACA	TGTGATAAACTGACACCTCCC	False	.	.
1898	chr1	230176108	230176237	129	129.0	0.0	18	0.222	0.143	0.991	0.0030	7.91e-03	0.930	TCCCTTCTTCCTTCCAATCAA	TTGATTGGAAGGAAGAAGGGA	False	.	.
1899	chr1	230198295	230198530	235	268.9	49.0	18	0.488	0.471	0.973	0.0003	1.40e-01	0.759	GGGCAGGACAGCAGCCCAGGA	TCCTGGGCTGCTGTCCTGCCC	False	.	.
1900	chr1	230227423	230227577	154	154.1	0.3	18	0.294	0.242	0.995	0.0000	4.62e-01	0.971	ATATATGCTATATAATACAGC	GCTGTATTATATAGCATATAT	False	.	.
1901	chr1	230274938	230276181	1243	1222.9	21.6	18	0.327	0.163	0.971	0.0156	1.99e-08	0.629	ATATACACACCACATATATAT	ATATATATGTGGTGTGTATAT	False	.	.
1902	chr1	230315739	230316203	464	460.7	43.3	18	1.776	0.144	0.969	0.0158	3.45e-08	0.752	ATATGTGTACACATATATGTA	TACATATATGTGTACACATAT	False	.	.
1903	chr1	230335020	230335964	944	878.2	5.6	19	0.334	0.299	0.964	0.0241	6.10e-14	0.721	ACACACACACAGGTACACACA	TGTGTGTACCTGTGTGTGTGT	False	.	.
1904	chr1	230566382	230566507	125	145.0	36.6	18	0.429	0.255	0.990	0.0644	6.17e-33	0.972	ATATCTAGATATCTATATCTA	TAGATATAGATATCTAGATAT	False	.	.
1905	chr1	230574594	230574734	140	140.0	0.0	18	0.186	0.230	0.982	0.0005	3.64e-01	0.898	CACACACCACACACATACACA	TGTGTATGTGTGTGGTGTGTG	False	.	.
1906	chr1	230588261	230588907	646	703.5	6.4	17	0.170	0.145	0.976	0.0079	2.40e-06	0.878	CCTACTTACCTGCACACCTAC	GTAGGTGTGCAGGTAAGTAGG	False	.	.
1907	chr1	230667229	230667496	267	267.0	0.0	17	0.161	0.140	0.989	0.0000	9.55e-01	0.918	ACTGAATATAACATACTGAAT	ATTCAGTATGTTATATTCAGT	False	.	.
1908	chr1	230959994	230960130	136	136.0	0.0	18	0.205	0.188	0.988	0.0000	3.70e-01	0.878	ATGCCTGGTACATAATGCAGA	TCTGCATTATGTACCAGGCAT	False	.	.
1909	chr1	231010996	231011841	845	1260.2	4.6	18	0.120	0.083	0.975	0.0013	1.33e-02	0.673	ATGATTGTGTAGACTGAGTGA	TCACTCAGTCTACACAATCAT	False	.	.
1910	chr1	231045806	231045977	171	151.9	10.3	17	0.424	0.404	0.973	0.0111	2.40e-07	0.697	AAAGAAAGAAAGAAAGAAAGA	TCTTTCTTTCTTTCTTTCTTT	False	.	.
1911	chr1	231052258	231052653	395	347.1	29.2	18	0.282	0.364	0.989	0.0020	1.77e-02	0.898	ATATATGTAATATATATTTTA	TAAAATATATATTACATATAT	False	.	.
1912	chr1	231083569	231083867	298	298.0	0.3	19	0.228	0.246	0.971	0.0000	3.15e-01	0.905	GAGACCAGCCTGGCCAACATA	TATGTTGGCCAGGCTGGTCTC	False	.	.
1913	chr1	231121799	231122162	363	619.1	61.1	17	0.501	0.231	0.986	0.0024	2.42e-02	0.636	ATTTTTAATTAAATTTATTTA	TAAATAAATTTAATTAAAAAT	False	.	.
1914	chr1	231158789	231159065	276	276.0	0.1	17	0.158	0.128	0.962	0.0025	1.38e-02	0.521	AACTCCTGACCTTGTGATCCA	TGGATCACAAGGTCAGGAGTT	False	.	.
1915	chr1	231388497	231388824	327	320.3	20.2	17	0.747	0.173	0.973	0.0010	1.54e-01	0.508	GCATGCCTGTAATCCCAGCTA	TAGCTGGGATTACAGGCATGC	False	.	.
1916	chr1	231391036	231391183	147	225.9	45.7	17	5.515	0.242	0.965	0.1211	2.26e-65	0.906	CACACACACACACACACACAC	GTGTGTGTGTGTGTGTGTGTG	True	4	SPRTN:-0.24:1.12e-04(Cells_Cultured_fibroblasts);SPRTN:-0.23:1.20e-02(Heart_Left_Ventricle);SPRTN:-0.19:2.52e-02(Esophagus_Muscularis);SPRTN:-0.18:3.41e-02(Esophagus_Mucosa)
1917	chr1	231448088	231448665	577	825.0	0.5	18	0.161	0.055	0.962	0.0054	8.93e-05	0.565	TGGCTCATGCCTATAATCCCA	TGGGATTATAGGCATGAGCCA	False	.	.
1918	chr1	231589645	231590141	496	687.1	45.9	17	0.191	0.211	0.963	0.0198	2.16e-11	0.974	ATCCCAGCACTTTGGGAGGCC	GGCCTCCCAAAGTGCTGGGAT	False	.	.
1919	chr1	231615312	231615466	154	170.1	8.8	16	0.377	0.231	0.987	0.0068	3.52e-05	0.821	AAAGAAAGAAAGAAAGAAAGA	TCTTTCTTTCTTTCTTTCTTT	False	.	.
1920	chr1	231695563	231695700	137	136.3	0.6	18	0.337	0.330	0.984	0.0028	8.23e-03	0.870	CACAAACATGCACACACACAC	GTGTGTGTGTGCATGTTTGTG	False	.	.
1921	chr1	231713677	231713870	193	190.7	6.8	18	0.430	0.293	0.978	0.0044	2.40e-03	0.968	ATATATATAGGAGATATATAT	ATATATATCTCCTATATATAT	False	.	.
1922	chr1	231805567	231805722	155	157.1	0.2	17	0.214	0.219	0.995	0.0012	1.67e-02	0.970	GGGGCAGTTTCTCATTAATGA	TCATTAATGAGAAACTGCCCC	False	.	.
1923	chr1	231912739	231912884	145	136.7	4.4	17	0.477	0.253	0.984	0.0017	2.74e-01	0.695	AAAGAAAGAAAGAAAGAAAGA	TCTTTCTTTCTTTCTTTCTTT	False	.	.
1924	chr1	232037640	232038262	622	621.0	1.2	16	0.275	0.114	0.973	0.0096	2.59e-07	0.659	AGTACTCAGTAATACAGTACA	TGTACTGTATTACTGAGTACT	False	.	.
1925	chr1	232147365	232147514	149	148.9	0.2	17	0.170	0.156	0.967	0.0030	3.10e-02	0.857	AGGGATGAAGAAAGAAGAAAG	CTTTCTTCTTTCTTCATCCCT	False	.	.
1926	chr1	232191655	232191759	104	109.2	12.6	16	0.249	0.200	0.974	0.0004	3.20e-01	0.908	GAGAGGAACACACTGGCAGAA	TTCTGCCAGTGTGTTCCTCTC	False	.	.
1927	chr1	232302983	232303137	154	154.0	0.0	17	0.106	0.108	0.989	0.0001	3.75e-01	0.941	CTCTTCTGAGGAGATAAGTCA	TGACTTATCTCCTCAGAAGAG	False	.	.
1928	chr1	232321760	232321937	177	176.4	0.5	17	0.462	0.184	0.970	0.0000	6.09e-01	0.833	ATATAATATATACAACATACA	TGTATGTTGTATATATTATAT	False	.	.
1929	chr1	232406575	232406764	189	189.1	0.2	17	0.283	0.164	0.982	0.0016	1.69e-01	0.965	ATCAGACCATTCACCCCCACC	GGTGGGGGTGAATGGTCTGAT	False	.	.
1930	chr1	232415677	232416150	473	430.0	50.3	17	0.233	0.191	0.987	0.0059	2.89e-04	0.956	AGTCAGTCAGAACACGGGCAC	GTGCCCGTGTTCTGACTGACT	False	.	.
1931	chr1	232452332	232452497	165	164.9	0.2	17	0.157	0.130	0.983	0.0038	1.75e-03	0.932	CATACACTACAGTACTTGGCA	TGCCAAGTACTGTAGTGTATG	False	.	.
1932	chr1	232637049	232637187	138	138.0	0.1	17	0.221	0.139	0.990	0.0025	8.88e-02	0.938	CTGCCACAGGCTCTTTACTTA	TAAGTAAAGAGCCTGTGGCAG	False	.	.
1933	chr1	232644323	232644456	133	138.9	2.4	17	0.137	0.149	0.989	0.0000	2.29e-01	0.858	GTGGATGGATGAATGGATGGA	TCCATCCATTCATCCATCCAC	False	.	.
1934	chr1	232754750	232761496	6746	6616.7	571.9	18	0.229	0.221	0.970	0.0293	3.35e-18	0.708	TAACATAGCCAGAGATGGGGA	TCCCCATCTCTGGCTATGTTA	False	.	.
1935	chr1	232793002	232793339	337	336.9	0.2	18	0.192	0.217	0.973	0.0047	6.82e-05	0.902	ACCCACACTGCACCTCCATCC	GGATGGAGGTGCAGTGTGGGT	False	.	.
1936	chr1	232822274	232822453	179	178.9	0.2	19	0.184	0.155	0.989	0.0000	9.27e-01	0.919	CATGTATCTGTAGTTTATTCC	GGAATAAACTACAGATACATG	False	.	.
1937	chr1	232973099	232973338	239	236.1	18.9	16	0.167	0.158	0.965	0.0000	1.36e-01	0.855	AGTGTGAAGATGAGACTGAGC	GCTCAGTCTCATCTTCACACT	False	.	.
1938	chr1	232976656	232976807	151	153.0	0.0	16	0.170	0.183	0.990	0.0000	4.66e-01	0.944	CTACTGGTCCTGGCTGCGTCA	TGACGCAGCCAGGACCAGTAG	False	.	.
1939	chr1	233007647	233007938	291	290.9	0.2	18	0.240	0.187	0.975	0.0181	1.35e-10	0.877	GTCTCTACTAAAAATACAAAA	TTTTGTATTTTTAGTAGAGAC	False	.	.
1940	chr1	233081763	233081914	151	150.9	0.2	17	0.163	0.113	0.986	0.0011	1.16e-02	0.939	AGCAGCTGCAGCTCAGAGCCC	GGGCTCTGAGCTGCAGCTGCT	False	.	.
1941	chr1	233246078	233246284	206	205.9	0.3	16	0.200	0.168	0.994	0.0050	3.68e-04	0.846	GAATGCCCTTCAGATGGGATA	TATCCCATCTGAAGGGCATTC	False	.	.
1942	chr1	233396047	233396195	148	148.0	0.2	18	0.248	0.224	0.968	0.0000	5.69e-01	0.863	AACGCACCAATCAGCACTCTG	CAGAGTGCTGATTGGTGCGTT	False	.	.
1943	chr1	233553383	233553531	148	148.0	0.0	17	0.112	0.122	0.989	0.0003	1.24e-01	0.940	CACTCACTGCAGCCTCCTGGG	CCCAGGAGGCTGCAGTGAGTG	False	.	.
1944	chr1	233576128	233576232	104	109.1	12.2	17	0.116	0.084	0.968	0.0019	2.85e-02	0.900	TGAGCAGGATGGTGGAGAAAA	TTTTCTCCACCATCCTGCTCA	False	.	.
1945	chr1	233594402	233594926	524	503.5	77.3	17	0.666	0.225	0.978	0.0180	1.28e-07	0.583	ATATACATAAATACATATGCA	TGCATATGTATTTATGTATAT	False	.	.
1946	chr1	233621769	233622162	393	392.9	0.2	16	0.151	0.149	0.976	0.0000	4.99e-01	0.643	CCAATGAGCAATGTCATAAAA	TTTTATGACATTGCTCATTGG	False	.	.
1947	chr1	233657589	233657733	144	143.2	1.0	17	0.385	0.151	0.973	0.0026	8.22e-02	0.840	GAAAGAAAAGAAAGAAAGAGA	TCTCTTTCTTTCTTTTCTTTC	False	.	.
1948	chr1	233709759	233709946	187	187.0	0.1	17	0.073	0.097	0.982	0.0036	4.65e-03	0.792	ACATACACATATATATCTAAC	GTTAGATATATATGTGTATGT	False	.	.
1949	chr1	233724107	233724327	220	220.0	0.1	17	0.379	0.271	0.981	0.0006	5.87e-02	0.897	CTGATTGGTGCATTTACAATC	GATTGTAAATGCACCAATCAG	False	.	.
1950	chr1	233805594	233805750	156	157.5	0.6	16	0.243	0.198	0.981	0.0004	1.89e-01	0.842	ACACTTACCAGAAAAGGTACT	AGTACCTTTTCTGGTAAGTGT	False	.	.
1951	chr1	233861739	233862070	331	367.2	48.8	18	0.161	0.160	0.980	0.0059	5.74e-04	0.887	AGGTCAGGAGTTCAAGACCAG	CTGGTCTTGAACTCCTGACCT	False	.	.
1952	chr1	233939489	233939649	160	160.0	0.1	17	0.142	0.137	0.989	0.0000	6.15e-01	0.943	ATAATCATGTAAAGAACACAG	CTGTGTTCTTTACATGATTAT	False	.	.
1953	chr1	233966299	233966564	265	265.0	0.1	18	0.122	0.137	0.972	0.0000	6.04e-01	0.833	AATCAGACCTAATCTGGATGG	CCATCCAGATTAGGTCTGATT	False	.	.
1954	chr1	234097907	234099021	1114	1116.5	9.0	17	0.168	0.150	0.968	0.0053	1.97e-04	0.886	CCATCTGAACTGCCACCACCA	TGGTGGTGGCAGTTCAGATGG	False	.	.
1955	chr1	234178550	234178839	289	289.0	0.0	16	0.116	0.094	0.986	0.0282	3.91e-14	0.883	ATACTGACACATCATCACCAC	GTGGTGATGATGTGTCAGTAT	False	.	.
1956	chr1	234240187	234240534	347	347.0	0.2	18	0.155	0.149	0.969	0.0000	6.94e-01	0.867	AGACCAGCCTGGCCAACATGA	TCATGTTGGCCAGGCTGGTCT	False	.	.
1957	chr1	234247309	234248571	1262	1688.4	24.9	17	0.318	0.272	0.968	0.0041	1.32e-03	0.897	AAACAATGGACCAGCCAACCA	TGGTTGGCTGGTCCATTGTTT	False	.	.
1958	chr1	234308576	234308733	157	212.7	39.1	18	0.391	0.343	0.966	0.0119	1.21e-07	0.957	AAGGACGGTAATGGAGGAGGA	TCCTCCTCCATTACCGTCCTT	False	.	.
1959	chr1	234325939	234326103	164	193.2	17.3	17	0.472	0.173	0.975	0.0080	6.60e-05	0.790	GAAGAGGAAGAAGAAAGAAGA	TCTTCTTTCTTCTTCCTCTTC	False	.	.
1960	chr1	234333131	234333255	124	126.0	0.0	17	0.143	0.159	0.990	0.0001	1.80e-01	0.930	CTCTGTATCCTCAGACTTCCA	TGGAAGTCTGAGGATACAGAG	False	.	.
1961	chr1	234344926	234345250	324	328.2	17.3	17	0.196	0.160	0.971	0.0041	5.80e-03	0.844	AGGCAGATACCATCATGCCCA	TGGGCATGATGGTATCTGCCT	False	.	.
1962	chr1	234394859	234395109	250	249.9	0.4	16	0.120	0.146	0.969	0.0020	1.39e-01	0.868	ACCTGAGGTCAGGAGTTTGAG	CTCAAACTCCTGACCTCAGGT	False	.	.
1963	chr1	234424642	234424969	327	327.0	0.0	18	0.157	0.144	0.993	0.0000	2.80e-01	0.533	AACATGGAGAAACCCCGTCTC	GAGACGGGGTTTCTCCATGTT	False	.	.
1964	chr1	234532261	234532429	168	174.6	2.2	17	0.484	0.298	0.964	0.0014	4.82e-02	0.838	AGGGGAAGAGAGACAGAGAAA	TTTCTCTGTCTCTCTTCCCCT	False	.	.
1965	chr1	234709832	234709959	127	127.0	0.0	17	0.320	0.284	0.993	0.0031	7.48e-03	0.961	GCTTTGCAGAGAAGGAAGTAC	GTACTTCCTTCTCTGCAAAGC	False	.	.
1966	chr1	234922965	234923233	268	269.1	0.5	18	0.237	0.151	0.970	0.0015	1.81e-02	0.768	CAGCATCATCACCTCCAACAA	TTGTTGGAGGTGATGATGCTG	False	.	.
1967	chr1	234930694	234930873	179	180.8	0.5	18	0.395	0.195	0.987	0.0034	1.31e-02	0.923	GAGGGACTCAGCAAGGGGTCC	GGACCCCTTGCTGAGTCCCTC	False	.	.
1968	chr1	234971550	234972509	959	962.1	1.8	17	0.100	0.092	0.971	0.0016	2.00e-02	0.522	AATGAATTACAGGAATGAATT	AATTCATTCCTGTAATTCATT	False	.	.
1969	chr1	235058791	235059003	212	207.8	2.0	16	1.445	0.139	0.971	0.0029	2.98e-03	0.704	AGGAAAGAAAGGAAGGAAGGA	TCCTTCCTTCCTTTCTTTCCT	False	.	.
1970	chr1	235078154	235078768	614	1297.2	8.0	16	0.436	0.164	0.967	0.1833	5.59e-107	0.751	CACACACATAACATACACATA	TATGTGTATGTTATGTGTGTG	False	.	.
1971	chr1	235102575	235102838	263	263.1	0.7	18	0.140	0.134	0.967	0.0000	4.15e-01	0.858	CCAAAGTGCTGGGATTACAGG	CCTGTAATCCCAGCACTTTGG	False	.	.
1972	chr1	235140787	235141389	602	684.8	0.4	18	0.165	0.166	0.975	0.0023	9.84e-03	0.774	GTTTGTGAGTGCACCAATCGA	TCGATTGGTGCACTCACAAAC	False	.	.
1973	chr1	235192107	235192344	237	237.0	0.7	17	0.246	0.257	0.982	0.0000	8.15e-01	0.916	ATTCTGAAGAAAAGTAAAGCA	TGCTTTACTTTTCTTCAGAAT	False	.	.
1974	chr1	235267638	235267786	148	148.0	0.2	17	0.275	0.180	0.968	0.0000	1.82e-01	0.846	CTTGTTAGCCTACAGGCACCC	GGGTGCCTGTAGGCTAACAAG	False	.	.
1975	chr1	235294404	235294632	228	168.5	50.1	17	0.343	0.291	0.988	0.0188	3.11e-10	0.972	GCAATTCTCCCGCTTGAACCC	GGGTTCAAGCGGGAGAATTGC	False	.	.
1976	chr1	235298430	235298617	187	186.9	0.4	17	0.196	0.217	0.991	0.0034	2.23e-02	0.976	CATATATATGGATATATATAA	TTATATATATCCATATATATG	False	.	.
1977	chr1	235433328	235433632	304	305.9	0.2	17	0.167	0.151	0.964	0.0136	1.17e-06	0.792	AATCCCAGCACTTTGGGAGGC	GCCTCCCAAAGTGCTGGGATT	False	.	.
1978	chr1	235523379	235523475	96	105.2	7.2	18	0.375	0.095	0.992	0.0524	1.71e-27	0.970	AGATATATAGAAATTATATAT	ATATATAATTTCTATATATCT	False	.	.
1979	chr1	235528595	235529124	529	519.8	35.2	18	0.155	0.255	0.975	0.0083	3.16e-05	0.862	CCCAAACCTATTGAGAGTAAA	TTTACTCTCAATAGGTTTGGG	False	.	.
1980	chr1	235636499	235636686	187	194.5	21.7	17	0.431	0.207	0.965	0.0055	9.81e-04	0.824	CCATGGGTCCTCCAGCAGGGC	GCCCTGCTGGAGGACCCATGG	False	.	.
1981	chr1	235810704	235810862	158	158.0	0.0	17	0.167	0.168	0.991	0.0003	2.88e-01	0.847	CAAAACAGAGGCACACCTATA	TATAGGTGTGCCTCTGTTTTG	False	.	.
1982	chr1	236011712	236011889	177	176.1	8.5	18	0.196	0.136	0.987	0.0180	2.06e-10	0.964	TCTGGATTCATGGACAGGGCA	TGCCCTGTCCATGAATCCAGA	False	.	.
1983	chr1	236038657	236039174	517	441.9	58.9	19	0.440	0.285	0.970	0.0705	7.59e-40	0.730	ATATATTATATATGACCTATA	TATAGGTCATATATAATATAT	False	.	.
1984	chr1	236128119	236128381	262	261.9	0.4	18	0.131	0.138	0.962	0.0000	2.25e-01	0.819	CTACTAAAAATACAAAAATTA	TAATTTTTGTATTTTTAGTAG	False	.	.
1985	chr1	236166455	236166537	82	89.8	25.1	17	2.816	0.216	0.971	0.1092	4.23e-59	0.899	ATATATATATTTATATATATA	TATATATATAAATATATATAT	False	.	.
1986	chr1	236447089	236447262	173	190.8	16.3	17	0.916	0.217	0.970	0.0001	7.29e-01	0.702	CTTTCTTTCTTTCTTTCTTTC	GAAAGAAAGAAAGAAAGAAAG	False	.	.
1987	chr1	236493405	236493736	331	317.2	36.1	18	0.354	0.241	0.965	0.0139	1.85e-07	0.488	GTACATATGTACACCCATACA	TGTATGGGTGTACATATGTAC	False	.	.
1988	chr1	236533900	236534007	107	115.2	7.3	16	0.191	0.268	0.983	0.0321	5.96e-16	0.733	CGATATAGCTGCCCCTGACCC	GGGTCAGGGGCAGCTATATCG	False	.	.
1989	chr1	236669042	236669186	144	153.3	5.9	16	0.373	0.145	0.985	0.0066	1.02e-04	0.813	GAGGAAGGAAGGAAGGAAGGA	TCCTTCCTTCCTTCCTTCCTC	False	.	.
1990	chr1	236755583	236757287	1704	1139.5	349.3	17	0.247	0.242	0.989	0.0718	3.06e-39	0.970	AGTATATACTCTATTACCAGG	CCTGGTAATAGAGTATATACT	False	.	.
1991	chr1	236951041	236951281	240	240.0	0.0	18	0.145	0.108	0.985	0.0017	2.59e-02	0.861	CACTGTGATCTGATGGAAGGG	CCCTTCCATCAGATCACAGTG	False	.	.
1992	chr1	237035918	237036031	113	120.6	14.4	17	0.579	0.299	0.990	0.0397	3.63e-20	0.921	CTTCCCTCTTTCCTTCCTTCC	GGAAGGAAGGAAAGAGGGAAG	False	.	.
1993	chr1	237055918	237056838	920	925.8	8.8	18	0.220	0.205	0.984	0.0034	5.81e-03	0.944	AGCACTGCACCTGTGAGGACT	AGTCCTCACAGGTGCAGTGCT	False	.	.
1994	chr1	237117582	237117726	144	172.7	8.1	18	0.257	0.214	0.981	0.0049	3.23e-03	0.703	AGAGAAGAGAAAGAAGAGAAG	CTTCTCTTCTTTCTCTTCTCT	False	.	.
1995	chr1	237180558	237180708	150	156.0	5.7	18	0.435	0.172	0.993	0.0000	2.46e-01	0.862	ATATATACACATATACATATA	TATATGTATATGTGTATATAT	False	.	.
1996	chr1	237245783	237246385	602	604.9	0.5	17	0.206	0.209	0.964	0.0068	1.23e-05	0.638	CCAGCTACTTGGGAGGCTGAG	CTCAGCCTCCCAAGTAGCTGG	False	.	.
1997	chr1	237266738	237266938	200	200.0	0.0	17	0.137	0.079	0.992	0.0009	5.54e-01	0.961	CAAGGAGAGAGGCTATAGCTA	TAGCTATAGCCTCTCTCCTTG	False	.	.
1998	chr1	237281931	237282095	164	217.4	91.4	17	1.217	0.360	0.963	0.1967	7.85e-119	0.908	CCAGGGTTCTAACAGTGGCAG	CTGCCACTGTTAGAACCCTGG	False	.	.
[truncated: 30,139 more rows]
