# Supplementary material for: Profiling variable-number tandem repeat variation across populations using repeat-pangenome graphs
Source: Nat Commun. 2021 Jul 12;12:4250. doi: 10.1038/s41467-021-24378-0 (PMC8275641; doi:10.1038/s41467-021-24378-0)
Supplement: Supplementary file 11 — Supplementary Data 8 [file 41467_2021_24378_MOESM11_ESM.xlsx]

## Sheet: Sheet1
	chr	start	end	ref.len	asm.len	asm.len.std	asm.n	qual	len.vst	eqtl	eqtl.n	eqtl.info
0	chr1	893504	894126	622	586.8	4.5	16	0.925	0.0886	False	.	.
1	chr1	906873	907012	139	139.0	0.0	16	0.988	0.0150	False	.	.
2	chr1	936233	936454	221	208.9	38.3	16	0.985	0.0365	False	.	.
3	chr1	938216	938343	127	127.0	0.0	17	0.985	0.0114	False	.	.
4	chr1	939397	939506	109	129.3	26.8	17	0.981	0.0453	False	.	.
5	chr1	956761	956893	132	132.0	0.0	16	0.989	0.0022	False	.	.
6	chr1	960089	960470	381	381.1	1.1	16	0.815	0.0155	False	.	.
7	chr1	964545	964851	306	228.1	39.0	17	0.845	0.1255	False	.	.
8	chr1	969957	970180	223	223.0	0.1	17	0.992	0.0039	False	.	.
9	chr1	979917	980139	222	223.9	0.2	17	0.985	0.0000	False	.	.
10	chr1	992886	993150	264	253.6	10.7	16	0.952	0.0025	False	.	.
11	chr1	996253	996865	612	839.3	86.9	16	0.970	0.0032	False	.	.
12	chr1	1002416	1002858	442	441.7	0.5	16	0.911	0.0058	False	.	.
13	chr1	1017762	1018199	437	529.0	0.5	16	0.985	0.0102	False	.	.
14	chr1	1049049	1049201	152	172.0	44.4	16	0.656	0.1086	False	.	.
15	chr1	1052452	1052935	483	563.8	1.7	16	0.967	0.0048	False	.	.
16	chr1	1056317	1056751	434	448.9	4.2	17	0.931	0.0518	True	4	RP11-54O7.17:0.19:2.57e-02(Skin_Not_Sun_Exposed_Suprapubic);RNF223:-0.17:4.40e-02(Skin_Sun_Exposed_Lower_leg);RP11-54O7.17:0.18:4.43e-02(Thyroid);RP11-54O7.17:0.22:4.66e-02(Artery_Aorta)
17	chr1	1062045	1062202	157	138.5	7.8	16	0.917	0.0249	False	.	.
18	chr1	1091688	1091813	125	124.9	0.2	19	0.854	0.0021	False	.	.
19	chr1	1098986	1099902	916	3234.9	1991.1	18	0.990	0.2704	True	22	C1orf159:-0.51:4.33e-09(Brain_Nucleus_accumbens_basal_ganglia);C1orf159:-0.30:7.25e-09(Thyroid);C1orf159:-0.48:2.51e-08(Brain_Cortex);C1orf159:-0.48:1.22e-07(Brain_Caudate_basal_ganglia);C1orf159:-0.53:1.04e-06(Brain_Anterior_cingulate_cortex_BA24);C1orf159:-0.47:9.07e-06(Brain_Putamen_basal_ganglia);C1orf159:-0.41:2.88e-05(Brain_Cerebellum);C1orf159:-0.27:4.47e-05(Esophagus_Muscularis);C1orf159:…
20	chr1	1101547	1101689	142	142.0	0.0	18	0.988	0.0005	False	.	.
21	chr1	1112367	1112673	306	306.0	0.3	16	0.949	0.0003	False	.	.
22	chr1	1123480	1124247	767	769.6	25.8	16	0.921	0.0061	False	.	.
23	chr1	1126556	1126745	189	188.9	0.3	16	0.918	0.0080	False	.	.
24	chr1	1342856	1343051	195	194.8	0.6	16	0.950	0.0122	False	.	.
25	chr1	1344936	1345061	125	126.8	0.4	16	0.967	0.0008	False	.	.
26	chr1	1349973	1351456	1483	509.2	247.9	16	0.718	0.0096	False	.	.
27	chr1	1356278	1356517	239	819.6	5.1	16	0.425	0.0046	False	.	.
28	chr1	1382229	1382899	670	1980.0	111.0	16	0.986	0.0121	False	.	.
29	chr1	1385365	1385640	275	274.7	1.0	16	0.960	0.0025	False	.	.
30	chr1	1411837	1412210	373	366.3	11.9	16	0.849	0.0000	False	.	.
31	chr1	1442837	1442939	102	1146.3	14.2	16	0.855	0.0263	False	.	.
32	chr1	1539840	1540198	358	359.1	2.3	17	0.632	0.0088	False	.	.
33	chr1	1543580	1543829	249	414.2	39.4	17	0.992	0.0322	False	.	.
34	chr1	1549566	1549825	259	726.0	5.8	17	0.908	0.0078	False	.	.
35	chr1	1554140	1554405	265	260.9	8.6	17	0.958	0.0032	False	.	.
36	chr1	1556017	1556461	444	433.3	42.1	17	0.954	0.0011	False	.	.
37	chr1	1562444	1562621	177	177.1	0.2	17	0.987	0.0000	False	.	.
38	chr1	1565629	1565726	97	179.8	22.1	17	0.961	0.2311	True	2	SSU72:0.19:9.97e-03(Adipose_Subcutaneous);SSU72:0.19:4.99e-02(Esophagus_Mucosa)
39	chr1	1570832	1571448	616	2598.9	11.4	16	0.857	0.0825	False	.	.
40	chr1	1578405	1578593	188	187.9	0.4	17	0.959	0.0035	False	.	.
41	chr1	1584097	1584846	749	9934.0	21.6	17	0.625	0.0134	False	.	.
42	chr1	1612547	1613334	787	2141.1	8.0	16	0.854	0.0103	False	.	.
43	chr1	1763216	1763533	317	931.2	124.5	16	0.921	0.0006	False	.	.
44	chr1	1803713	1804304	591	2249.6	732.4	18	0.878	0.0133	False	.	.
45	chr1	1896717	1897046	329	1133.8	1.6	16	0.871	0.0189	False	.	.
46	chr1	1898305	1898495	190	480.8	7.8	16	0.977	0.0018	False	.	.
47	chr1	1904121	1904396	275	701.1	53.4	16	0.947	0.0037	False	.	.
48	chr1	1976608	1977158	550	550.6	1.6	16	0.923	0.0032	False	.	.
49	chr1	1981394	1982439	1045	1156.5	114.2	16	0.889	0.0030	False	.	.
50	chr1	1983719	1984306	587	588.0	1.2	16	0.923	0.0172	False	.	.
51	chr1	2001022	2001151	129	129.0	0.1	17	0.975	0.0000	False	.	.
52	chr1	2008554	2009130	576	575.8	0.4	18	0.915	0.0000	False	.	.
53	chr1	2031596	2031738	142	133.7	13.6	17	0.969	0.0542	False	.	.
54	chr1	2042028	2042160	132	132.0	0.0	17	nan	0.0020	False	.	.
55	chr1	2043989	2044281	292	299.3	2.7	16	0.980	0.0163	False	.	.
56	chr1	2057728	2058311	583	2338.8	1.6	16	0.882	0.0031	False	.	.
57	chr1	2060424	2060560	136	131.9	10.9	16	0.977	0.0535	False	.	.
58	chr1	2133205	2133699	494	479.6	59.8	16	0.801	0.0064	False	.	.
59	chr1	2141861	2142494	633	618.3	97.4	16	0.972	0.0070	False	.	.
60	chr1	2147061	2148509	1448	1501.6	49.4	17	0.991	0.0077	False	.	.
61	chr1	2155089	2155493	404	514.7	1.5	17	0.960	0.0030	False	.	.
62	chr1	2166538	2166745	207	206.8	0.4	18	0.967	0.0021	False	.	.
63	chr1	2169619	2169751	132	131.9	0.5	18	0.768	0.0023	False	.	.
64	chr1	2172837	2173019	182	181.9	0.5	18	0.976	0.0050	False	.	.
65	chr1	2175339	2175574	235	234.6	1.1	17	0.811	0.0116	False	.	.
66	chr1	2180343	2180603	260	307.9	0.2	17	0.965	0.0031	False	.	.
67	chr1	2183062	2183400	338	340.4	2.3	17	0.962	0.0031	False	.	.
68	chr1	2211439	2212193	754	992.2	107.8	18	0.625	0.0674	False	.	.
69	chr1	2213729	2213873	144	140.5	5.1	17	0.892	0.0257	False	.	.
70	chr1	2217032	2217957	925	1489.6	3.8	18	0.836	0.0016	False	.	.
71	chr1	2219544	2220496	952	936.9	60.8	18	0.862	0.0018	False	.	.
72	chr1	2227712	2227845	133	133.0	0.2	16	0.871	0.0120	False	.	.
73	chr1	2255388	2256300	912	912.0	0.0	17	0.980	0.0060	False	.	.
74	chr1	2269774	2270029	255	251.2	21.8	16	0.981	0.0009	False	.	.
75	chr1	2273212	2273377	165	165.0	0.2	16	0.967	0.0000	False	.	.
76	chr1	2340746	2340889	143	143.0	0.1	17	0.972	0.0023	False	.	.
77	chr1	2344911	2345195	284	284.1	0.6	17	0.958	0.0051	False	.	.
78	chr1	2345973	2346214	241	238.7	10.2	17	0.990	0.0063	False	.	.
79	chr1	2348605	2348857	252	262.6	4.3	16	0.954	0.0119	False	.	.
80	chr1	2368786	2369366	580	582.0	0.4	16	0.902	0.0020	False	.	.
81	chr1	2384038	2384179	141	141.1	0.5	18	0.836	0.0057	False	.	.
82	chr1	2398170	2398324	154	154.0	0.0	17	0.988	0.0006	False	.	.
83	chr1	2401194	2401429	235	510.5	28.9	17	0.517	0.0037	False	.	.
84	chr1	2411231	2411816	585	585.9	0.5	17	0.903	0.0004	False	.	.
85	chr1	2421690	2422272	582	1272.0	3.1	18	0.954	0.0000	False	.	.
86	chr1	2424846	2425181	335	786.3	1.0	17	0.922	0.0260	False	.	.
87	chr1	2435926	2436603	677	575.0	58.9	16	0.808	0.0100	False	.	.
88	chr1	2440389	2440733	344	1498.0	372.1	16	0.990	0.0400	False	.	.
89	chr1	2450500	2450748	248	271.4	22.9	17	0.488	0.0146	False	.	.
90	chr1	2452943	2453079	136	135.9	0.2	16	0.933	0.0022	False	.	.
91	chr1	2459275	2459735	460	380.4	56.7	16	0.977	0.0252	False	.	.
92	chr1	2462022	2462488	466	464.3	16.8	16	0.763	0.0125	False	.	.
93	chr1	2478340	2478468	128	128.1	0.2	19	0.972	0.0084	False	.	.
94	chr1	2483751	2484179	428	416.9	23.9	19	0.768	0.0251	False	.	.
95	chr1	2485503	2485715	212	213.8	0.5	19	0.981	0.0075	False	.	.
96	chr1	2491730	2492060	330	332.0	0.1	19	0.966	0.0046	False	.	.
97	chr1	2514543	2514706	163	172.5	14.7	18	0.644	0.0099	False	.	.
98	chr1	2522688	2523000	312	868.2	1.2	18	0.987	0.0061	False	.	.
99	chr1	2538132	2538717	585	587.0	0.4	17	0.942	0.0183	False	.	.
100	chr1	2640997	2641257	260	258.7	2.8	17	0.479	0.0113	False	.	.
101	chr1	2785132	2785282	150	152.0	0.0	17	0.972	0.0002	False	.	.
102	chr1	2840817	2840977	160	163.3	3.1	18	0.954	0.0105	False	.	.
103	chr1	2842233	2842480	247	247.0	0.2	18	0.987	0.0000	False	.	.
104	chr1	2851953	2852969	1016	858.5	89.1	18	0.991	0.0001	False	.	.
105	chr1	2859182	2859622	440	987.2	362.8	16	0.460	0.0109	False	.	.
106	chr1	2877521	2877635	114	144.7	13.6	16	0.956	0.0022	False	.	.
107	chr1	2886767	2887011	244	245.4	3.0	16	0.866	0.0063	False	.	.
108	chr1	2889889	2890068	179	174.9	8.6	16	0.653	0.0001	False	.	.
109	chr1	2896482	2897229	747	741.4	11.8	17	0.970	0.0104	False	.	.
110	chr1	2902319	2902951	632	633.6	13.1	16	0.938	0.0097	False	.	.
111	chr1	2907794	2907957	163	157.0	6.8	16	0.980	0.0001	False	.	.
112	chr1	2909826	2910127	301	300.7	0.6	17	0.768	0.0082	False	.	.
113	chr1	2915538	2915697	159	159.0	0.1	17	0.978	0.0139	False	.	.
114	chr1	2921415	2922039	624	648.9	31.6	16	0.986	0.0069	False	.	.
115	chr1	2922963	2923198	235	234.9	0.3	16	0.954	0.0007	False	.	.
116	chr1	2926518	2927260	742	753.3	6.8	16	0.789	0.0055	False	.	.
117	chr1	2932284	2932603	319	317.6	3.4	17	0.950	0.0032	False	.	.
118	chr1	2944668	2945131	463	458.4	10.4	17	0.983	0.0207	False	.	.
119	chr1	2949523	2950064	541	446.3	64.4	17	0.989	0.0019	False	.	.
120	chr1	2960545	2960919	374	373.9	0.4	17	0.963	0.0041	False	.	.
121	chr1	2964953	2965488	535	960.4	5.7	18	0.963	0.0013	False	.	.
122	chr1	2974535	2974791	256	233.8	67.9	18	0.960	0.0011	False	.	.
123	chr1	2976298	2976482	184	183.7	2.2	18	0.914	0.0015	False	.	.
124	chr1	2981294	2981438	144	143.9	0.2	16	0.869	0.0127	False	.	.
125	chr1	2985834	2986113	279	290.2	2.5	17	0.953	0.0043	False	.	.
126	chr1	2989093	2989615	522	525.1	2.0	18	0.948	0.0012	False	.	.
127	chr1	2997704	2997818	114	163.3	105.0	18	0.991	0.1517	False	.	.
128	chr1	3001932	3002209	277	265.9	14.0	17	0.952	0.0168	False	.	.
129	chr1	3010125	3010720	595	594.9	0.9	17	0.941	0.0014	False	.	.
130	chr1	3019649	3019818	169	165.8	11.7	17	0.874	0.0000	False	.	.
131	chr1	3037749	3037894	145	172.1	22.8	17	0.977	0.0468	False	.	.
132	chr1	3042613	3042706	93	119.1	14.1	17	0.958	0.0528	False	.	.
133	chr1	3087167	3087301	134	132.6	3.0	17	0.931	0.0091	False	.	.
134	chr1	3109904	3110590	686	655.4	29.3	17	0.964	0.0026	False	.	.
135	chr1	3114137	3114702	565	562.2	16.0	16	0.866	0.0033	False	.	.
136	chr1	3117950	3118167	217	269.8	2.0	17	0.957	0.0167	False	.	.
137	chr1	3146431	3147232	801	791.6	25.5	17	0.824	0.0184	False	.	.
138	chr1	3150868	3151053	185	204.1	56.8	16	0.660	0.0015	False	.	.
139	chr1	3152279	3152425	146	139.0	4.5	16	0.991	0.0236	False	.	.
140	chr1	3176481	3176996	515	1168.1	4.3	16	0.971	0.0066	False	.	.
141	chr1	3180839	3181976	1137	1524.5	275.5	16	0.967	0.0716	False	.	.
142	chr1	3185434	3185574	140	140.0	0.1	16	0.984	0.0008	False	.	.
143	chr1	3192996	3193154	158	158.0	0.3	18	0.975	0.0028	False	.	.
144	chr1	3194562	3194750	188	197.6	7.6	18	0.904	0.0021	False	.	.
145	chr1	3210755	3211032	277	277.0	0.2	17	0.985	0.0007	False	.	.
146	chr1	3212588	3212693	105	253.7	139.1	17	0.970	0.1796	False	.	.
147	chr1	3215342	3215464	122	210.3	82.2	17	0.974	0.1394	False	.	.
148	chr1	3239941	3240133	192	184.1	6.9	17	0.924	0.0097	False	.	.
149	chr1	3255829	3255940	111	126.0	12.6	17	0.954	0.0662	False	.	.
150	chr1	3260676	3260745	69	928.6	10.7	17	0.942	0.0089	False	.	.
151	chr1	3262724	3262922	198	198.1	0.3	17	0.961	0.0014	False	.	.
152	chr1	3264309	3264719	410	409.8	0.5	17	0.916	0.0083	False	.	.
153	chr1	3269226	3270978	1752	1774.0	22.5	16	0.948	0.0137	False	.	.
154	chr1	3281499	3281800	301	301.0	0.2	16	0.976	0.0000	False	.	.
155	chr1	3283543	3283768	225	225.0	0.2	16	0.968	0.0035	False	.	.
156	chr1	3289844	3289978	134	135.0	0.0	16	0.981	0.0043	False	.	.
157	chr1	3299086	3300543	1457	934.8	229.9	16	0.979	0.1080	False	.	.
158	chr1	3303777	3304303	526	506.0	47.9	16	0.971	0.0086	False	.	.
159	chr1	3336388	3337253	865	865.6	2.9	16	0.975	0.0073	False	.	.
160	chr1	3345687	3345847	160	166.1	19.9	18	0.974	0.0854	False	.	.
161	chr1	3361707	3362043	336	341.2	6.5	17	0.957	0.0037	False	.	.
162	chr1	3365899	3366026	127	129.1	2.5	17	0.976	0.0287	False	.	.
163	chr1	3370815	3371604	789	768.6	67.8	16	0.948	0.0062	False	.	.
164	chr1	3379059	3380111	1052	1072.2	59.5	16	0.770	0.0069	False	.	.
165	chr1	3383814	3384202	388	386.5	1.3	16	0.921	0.0056	False	.	.
166	chr1	3408472	3408886	414	733.2	13.6	17	0.918	0.0129	False	.	.
167	chr1	3421850	3422400	550	544.1	5.1	17	0.943	0.0023	False	.	.
168	chr1	3428145	3428338	193	215.0	32.3	18	0.981	0.0151	False	.	.
169	chr1	3433418	3433646	228	228.7	28.3	18	0.972	0.0208	False	.	.
170	chr1	3440672	3440850	178	185.8	20.3	18	0.958	0.0256	False	.	.
171	chr1	3443198	3443346	148	123.2	17.7	18	0.994	0.0442	False	.	.
172	chr1	3450453	3450627	174	226.4	59.0	17	0.997	0.0859	False	.	.
173	chr1	3459113	3459242	129	129.0	0.1	17	0.992	0.0000	False	.	.
174	chr1	3470800	3471160	360	1054.3	7.4	17	0.884	0.0039	False	.	.
175	chr1	3474899	3475798	899	922.6	49.7	16	0.995	0.0045	False	.	.
176	chr1	3484497	3484560	63	68.8	10.3	17	0.989	0.0000	False	.	.
177	chr1	3493134	3493412	278	266.9	15.1	17	0.988	0.0000	False	.	.
178	chr1	3501989	3502112	123	2058.9	821.2	17	0.833	0.0217	False	.	.
179	chr1	3510318	3510652	334	348.2	13.6	16	0.967	0.0041	False	.	.
180	chr1	3546505	3546984	479	482.8	8.1	18	0.901	0.0235	False	.	.
181	chr1	3560263	3560469	206	259.5	26.7	18	0.911	0.0020	False	.	.
182	chr1	3570187	3570338	151	789.7	0.6	18	0.951	0.0045	False	.	.
183	chr1	3576646	3577137	491	491.1	0.5	16	0.932	0.0088	False	.	.
184	chr1	3578744	3578926	182	256.9	30.9	17	0.963	0.0229	False	.	.
185	chr1	3583268	3583930	662	1561.9	398.7	17	0.977	0.1059	False	.	.
186	chr1	3585014	3586234	1220	1197.5	56.5	17	0.969	0.0054	False	.	.
187	chr1	3587839	3588569	730	987.1	158.5	16	0.427	0.0208	False	.	.
188	chr1	3591594	3591927	333	281.2	25.9	16	0.941	0.0071	False	.	.
189	chr1	3596422	3596735	313	364.0	96.3	17	0.917	0.0044	False	.	.
190	chr1	3605039	3605214	175	173.6	1.2	17	0.980	0.0094	False	.	.
191	chr1	3636227	3636468	241	242.8	0.4	18	0.984	0.0039	False	.	.
192	chr1	3643527	3644433	906	683.5	170.0	18	0.978	0.0079	False	.	.
193	chr1	3645292	3645553	261	258.7	38.3	18	0.979	0.0422	False	.	.
194	chr1	3649623	3649815	192	258.7	0.9	18	0.967	0.0028	False	.	.
195	chr1	3658753	3659055	302	294.4	10.4	17	0.986	0.0091	False	.	.
196	chr1	3661721	3661873	152	151.7	0.9	17	0.980	0.0069	False	.	.
197	chr1	3674988	3675348	360	277.3	69.2	16	0.995	0.0111	False	.	.
198	chr1	3676091	3676249	158	157.7	0.7	16	0.752	0.0135	False	.	.
199	chr1	3679431	3680125	694	686.1	5.5	16	0.978	0.0030	False	.	.
200	chr1	3681818	3681968	150	143.1	14.2	16	0.956	0.0753	False	.	.
201	chr1	3683368	3683557	189	189.0	0.0	16	0.960	0.0035	False	.	.
202	chr1	3693668	3695001	1333	1869.0	431.3	17	0.963	0.0037	False	.	.
203	chr1	3706298	3706518	220	208.3	25.0	18	0.966	0.0442	False	.	.
204	chr1	3722649	3723324	675	668.2	10.2	18	0.916	0.0096	False	.	.
205	chr1	3725349	3726956	1607	1611.0	6.9	18	0.725	0.0061	False	.	.
206	chr1	3739212	3740187	975	969.0	15.8	17	0.977	0.0024	False	.	.
207	chr1	3761582	3761710	128	127.6	0.4	18	0.949	0.0033	False	.	.
208	chr1	3772466	3772740	274	270.7	4.7	17	0.773	0.0231	False	.	.
209	chr1	3824787	3825172	385	408.7	38.3	16	0.877	0.0083	False	.	.
210	chr1	3832206	3832564	358	328.1	42.8	16	0.966	0.0114	False	.	.
211	chr1	3834251	3834506	255	224.9	15.9	16	0.991	0.0041	False	.	.
212	chr1	3840268	3840854	586	585.9	0.3	16	0.964	0.0031	False	.	.
213	chr1	3867224	3867364	140	140.0	0.0	17	0.978	0.0024	False	.	.
214	chr1	3868590	3868716	126	404.1	27.2	17	0.942	0.0269	False	.	.
215	chr1	3874049	3875052	1003	986.9	27.1	17	0.983	0.0109	False	.	.
216	chr1	3882089	3882666	577	1460.2	1.5	16	0.929	0.0071	False	.	.
217	chr1	3891821	3892680	859	743.3	73.0	17	0.986	0.0108	False	.	.
218	chr1	3920082	3920634	552	592.0	39.7	16	0.649	0.0083	False	.	.
219	chr1	3925365	3925506	141	140.9	0.2	18	0.987	0.0059	False	.	.
220	chr1	3926924	3927531	607	622.4	7.7	18	0.982	0.0128	False	.	.
221	chr1	3929136	3930788	1652	1663.1	6.5	18	0.931	0.0110	False	.	.
222	chr1	3946161	3946332	171	172.7	0.4	18	0.969	0.0024	False	.	.
223	chr1	3973358	3973852	494	529.3	31.8	17	0.958	0.0153	False	.	.
224	chr1	3987701	3988061	360	363.1	0.9	16	0.937	0.0045	False	.	.
225	chr1	3991897	3992482	585	585.7	2.7	16	0.891	0.0049	False	.	.
226	chr1	3995389	3995735	346	346.0	0.3	17	0.949	0.0027	False	.	.
227	chr1	3997151	3997311	160	160.1	0.4	17	0.968	0.0007	False	.	.
228	chr1	3999535	3999945	410	751.1	371.9	17	0.965	0.0502	False	.	.
229	chr1	4008579	4008743	164	166.0	0.1	17	0.996	0.0000	False	.	.
230	chr1	4024822	4025236	414	423.7	5.1	16	0.987	0.0014	False	.	.
231	chr1	4043747	4043875	128	128.0	0.2	16	0.970	0.0071	False	.	.
232	chr1	4052024	4052616	592	593.9	1.5	16	0.808	0.0002	False	.	.
233	chr1	4064206	4067617	3411	3120.1	319.7	16	0.975	0.0385	False	.	.
234	chr1	4077238	4078870	1632	2380.4	663.6	16	0.978	0.0357	False	.	.
235	chr1	4099799	4100449	650	740.6	56.4	17	0.705	0.0076	False	.	.
236	chr1	4129704	4130000	296	297.9	0.2	16	0.965	0.0196	False	.	.
237	chr1	4144356	4144919	563	1648.3	107.1	17	0.974	0.0131	False	.	.
238	chr1	4162719	4162831	112	428.7	12.5	16	0.700	0.0048	False	.	.
239	chr1	4214045	4214208	163	198.9	4.7	16	0.725	0.0167	False	.	.
240	chr1	4221428	4221578	150	150.0	0.2	17	0.984	0.0026	False	.	.
241	chr1	4228033	4228176	143	148.0	0.1	16	0.977	0.0044	False	.	.
242	chr1	4254883	4255099	216	914.9	24.6	18	0.951	0.0029	False	.	.
243	chr1	4303085	4303307	222	204.2	12.1	18	0.392	0.0117	False	.	.
244	chr1	4327036	4327242	206	214.3	14.0	18	0.989	0.0019	False	.	.
245	chr1	4328791	4328953	162	162.0	0.2	18	0.976	0.0007	False	.	.
246	chr1	4343413	4343708	295	289.6	21.3	17	0.719	0.0284	False	.	.
247	chr1	4347104	4347343	239	238.9	0.2	17	0.950	0.0014	False	.	.
248	chr1	4355751	4355883	132	130.7	5.1	18	0.980	0.0026	False	.	.
249	chr1	4357096	4357232	136	137.2	4.0	18	0.941	0.0087	False	.	.
250	chr1	4369107	4369774	667	665.3	2.6	18	0.972	0.0029	False	.	.
251	chr1	4373045	4373253	208	1170.2	2.8	18	0.955	0.0028	False	.	.
252	chr1	4381359	4381492	133	119.7	17.0	18	0.989	0.0510	False	.	.
253	chr1	4423604	4423758	154	154.0	0.0	18	0.993	0.0013	False	.	.
254	chr1	4425955	4426136	181	182.9	0.3	18	0.856	0.0050	False	.	.
255	chr1	4434480	4435035	555	555.0	0.6	18	0.938	0.0071	False	.	.
256	chr1	4443308	4443556	248	248.0	0.2	17	0.933	0.0030	False	.	.
257	chr1	4456189	4456322	133	135.0	0.0	19	0.986	0.0000	False	.	.
258	chr1	4466632	4467046	414	413.8	0.4	19	0.953	0.0008	False	.	.
259	chr1	4514453	4515256	803	810.6	17.0	18	0.953	0.0015	False	.	.
260	chr1	4520365	4521140	775	795.1	21.7	18	0.949	0.0039	False	.	.
261	chr1	4544419	4544972	553	549.3	3.6	18	0.964	0.0041	False	.	.
262	chr1	4601186	4601390	204	206.0	0.0	18	0.964	0.0015	False	.	.
263	chr1	4616988	4617112	124	123.9	0.2	17	0.963	0.0000	False	.	.
264	chr1	4648969	4649720	751	704.6	22.6	16	0.980	0.0112	False	.	.
265	chr1	4651931	4652083	152	160.6	18.0	17	0.926	0.0018	False	.	.
266	chr1	4674275	4674402	127	127.0	0.0	17	0.993	0.0029	False	.	.
267	chr1	4682665	4682853	188	201.7	20.3	17	0.988	0.0191	False	.	.
268	chr1	4702036	4702206	170	170.1	0.2	17	0.976	0.0000	False	.	.
269	chr1	4709205	4709504	299	298.8	0.4	17	0.899	0.0233	False	.	.
270	chr1	4716487	4716801	314	316.2	3.8	18	0.973	0.0042	False	.	.
271	chr1	4726137	4726240	103	115.0	10.8	18	0.974	0.0390	False	.	.
272	chr1	4750493	4750670	177	178.9	0.2	18	0.974	0.0032	False	.	.
273	chr1	4760192	4760386	194	195.0	0.9	18	0.978	0.0000	False	.	.
274	chr1	4763700	4763923	223	222.9	0.2	18	0.897	0.0030	False	.	.
275	chr1	4767209	4767738	529	529.1	1.4	18	0.968	0.0059	False	.	.
276	chr1	4776156	4776413	257	259.0	0.1	18	0.969	0.0011	False	.	.
277	chr1	4826585	4826761	176	176.0	0.1	18	0.983	0.0025	False	.	.
278	chr1	4868296	4868480	184	184.0	0.4	18	0.967	0.0142	False	.	.
279	chr1	4871493	4871620	127	135.2	3.7	18	0.934	0.0018	False	.	.
280	chr1	4939310	4939802	492	2343.0	7.6	17	0.981	0.0109	False	.	.
281	chr1	4946301	4946748	447	449.2	0.6	17	0.974	0.0068	False	.	.
282	chr1	4959867	4960013	146	144.6	1.4	17	0.809	0.0009	False	.	.
283	chr1	4969136	4969241	105	131.5	4.5	17	0.679	0.0044	False	.	.
284	chr1	4996211	4996362	151	156.3	4.3	17	0.984	0.0146	False	.	.
285	chr1	5008619	5008793	174	771.6	4.4	17	0.955	0.0219	False	.	.
286	chr1	5027298	5027705	407	406.9	0.4	17	0.974	0.0027	False	.	.
287	chr1	5034768	5034911	143	143.0	0.1	17	0.922	0.0040	False	.	.
288	chr1	5045697	5045863	166	340.9	2.9	16	0.954	0.0035	False	.	.
289	chr1	5075382	5075866	484	559.6	18.2	17	0.909	0.0065	False	.	.
290	chr1	5083027	5083251	224	221.2	12.7	16	0.977	0.0015	False	.	.
291	chr1	5090743	5090885	142	141.9	0.2	17	0.985	0.0000	False	.	.
292	chr1	5120771	5120940	169	250.1	1.5	17	0.970	0.0061	False	.	.
293	chr1	5137020	5137193	173	172.8	3.7	18	0.661	0.0062	False	.	.
294	chr1	5160154	5160331	177	779.0	11.0	16	0.982	0.0155	False	.	.
295	chr1	5212132	5212242	110	117.0	7.3	16	0.951	0.0000	False	.	.
296	chr1	5214467	5214815	348	374.3	24.6	16	0.976	0.0030	False	.	.
297	chr1	5216830	5216985	155	154.8	0.6	16	0.981	0.0035	False	.	.
298	chr1	5225232	5225328	96	114.1	12.5	17	0.972	0.0075	False	.	.
299	chr1	5246027	5246767	740	676.8	85.6	17	0.830	0.0419	False	.	.
300	chr1	5263940	5264066	126	131.6	14.2	17	0.898	0.0005	False	.	.
301	chr1	5279519	5280172	653	652.0	0.9	17	0.943	0.0114	False	.	.
302	chr1	5289820	5291040	1220	1392.2	33.4	18	0.933	0.0085	False	.	.
303	chr1	5303971	5304283	312	263.6	37.1	17	0.983	0.0789	False	.	.
304	chr1	5334026	5334778	752	1585.7	53.8	17	0.994	0.0096	False	.	.
305	chr1	5393001	5393198	197	197.9	0.3	19	0.961	0.0078	False	.	.
306	chr1	5399152	5399480	328	328.6	2.6	19	0.978	0.0041	False	.	.
307	chr1	5404539	5405088	549	567.8	34.2	19	0.878	0.0034	False	.	.
308	chr1	5406291	5406976	685	682.7	6.0	19	0.974	0.0242	False	.	.
309	chr1	5413706	5414296	590	556.0	27.5	19	0.956	0.0189	False	.	.
310	chr1	5416030	5416181	151	150.2	3.6	19	0.818	0.0092	False	.	.
311	chr1	5430339	5430491	152	153.8	5.6	18	0.967	0.0169	False	.	.
312	chr1	5458372	5458570	198	198.0	0.4	17	0.946	0.0097	False	.	.
313	chr1	5485406	5486256	850	862.7	6.3	18	0.955	0.0103	False	.	.
314	chr1	5499288	5499787	499	510.7	9.3	18	0.990	0.0059	False	.	.
315	chr1	5500651	5500851	200	198.1	3.7	18	0.937	0.0465	False	.	.
316	chr1	5578125	5578322	197	200.4	3.9	18	0.958	0.0044	False	.	.
317	chr1	5601624	5601952	328	326.9	3.2	18	0.887	0.0025	False	.	.
318	chr1	5603294	5604518	1224	1218.9	4.9	18	0.945	0.0127	False	.	.
319	chr1	5629033	5629247	214	222.0	24.4	18	0.882	0.0002	False	.	.
320	chr1	5633582	5634153	571	567.6	19.0	18	0.989	0.0322	False	.	.
321	chr1	5655833	5656287	454	429.7	24.2	16	0.875	0.0083	False	.	.
322	chr1	5662104	5662251	147	147.0	0.3	16	0.934	0.0069	False	.	.
323	chr1	5686282	5686458	176	176.0	0.1	16	0.985	0.0016	False	.	.
324	chr1	5701698	5701828	130	150.9	21.0	18	0.940	0.0333	False	.	.
325	chr1	5710683	5710851	168	162.3	8.0	18	0.876	0.0046	False	.	.
326	chr1	5711993	5712433	440	440.4	1.0	18	0.944	0.0028	False	.	.
327	chr1	5713522	5713712	190	233.6	78.8	18	0.963	0.0894	False	.	.
328	chr1	5733458	5733709	251	255.3	4.0	18	0.971	0.0246	False	.	.
329	chr1	5737019	5737481	462	1782.9	10.2	18	0.952	0.0144	False	.	.
330	chr1	5744678	5744925	247	247.1	0.4	17	0.941	0.0023	False	.	.
331	chr1	5747516	5747925	409	423.5	15.7	17	0.795	0.0143	False	.	.
332	chr1	5749568	5749854	286	442.8	2.7	17	0.975	0.0075	False	.	.
333	chr1	5757896	5758051	155	162.4	6.0	16	0.970	0.0695	False	.	.
334	chr1	5766706	5766856	150	150.0	0.1	17	0.967	0.0098	False	.	.
335	chr1	5789226	5789398	172	172.0	0.0	16	0.976	0.0020	False	.	.
336	chr1	5795512	5796594	1082	1067.1	3.6	16	0.949	0.0033	False	.	.
337	chr1	5802786	5802901	115	561.3	3.9	16	0.967	0.0038	False	.	.
338	chr1	5808743	5809755	1012	1003.0	7.2	16	0.955	0.0119	False	.	.
339	chr1	5813608	5813779	171	173.2	3.4	16	0.860	0.0335	False	.	.
340	chr1	5821364	5821489	125	154.2	6.7	16	0.944	0.0700	False	.	.
341	chr1	5829517	5829881	364	718.3	9.4	17	0.941	0.0079	False	.	.
342	chr1	5832247	5832358	111	808.7	74.8	17	0.450	0.0621	False	.	.
343	chr1	5836092	5836433	341	340.9	0.2	17	0.981	0.0023	False	.	.
344	chr1	5868558	5869382	824	827.0	8.3	17	0.933	0.0195	False	.	.
345	chr1	5879773	5879899	126	124.5	3.8	17	0.955	0.0411	False	.	.
346	chr1	5882155	5882399	244	240.9	5.7	17	0.995	0.0158	False	.	.
347	chr1	5883251	5883417	166	166.0	0.2	17	0.980	0.0022	False	.	.
348	chr1	5884416	5885424	1008	976.3	20.4	17	0.976	0.0040	False	.	.
349	chr1	5895826	5895994	168	168.1	0.2	18	0.985	0.0020	False	.	.
350	chr1	5922667	5922886	219	217.0	5.7	18	0.995	0.0048	False	.	.
351	chr1	5937099	5937280	181	181.0	0.0	18	nan	0.0010	False	.	.
352	chr1	5939382	5939548	166	166.0	0.0	18	0.964	0.0030	False	.	.
353	chr1	5957415	5957779	364	363.9	0.7	17	0.989	0.0046	False	.	.
354	chr1	5959653	5959990	337	337.0	0.0	17	0.971	0.0165	False	.	.
355	chr1	5982968	5983106	138	137.9	0.2	18	0.853	0.0014	False	.	.
356	chr1	5988743	5988891	148	148.0	0.1	18	0.986	0.0036	False	.	.
357	chr1	5999891	6000079	188	186.0	5.3	17	0.945	0.0191	False	.	.
358	chr1	6021462	6022544	1082	1082.2	0.6	16	0.986	0.0045	False	.	.
359	chr1	6024102	6024371	269	268.9	0.5	16	0.916	0.0007	False	.	.
360	chr1	6025839	6025980	141	142.9	11.6	16	0.999	0.0686	False	.	.
361	chr1	6030447	6030945	498	502.7	2.1	16	0.953	0.0189	False	.	.
362	chr1	6033182	6033449	267	265.0	4.2	16	0.963	0.0022	False	.	.
363	chr1	6071628	6071913	285	285.0	0.1	17	0.921	0.0050	False	.	.
364	chr1	6106792	6108937	2145	2166.4	18.1	16	0.859	0.0030	False	.	.
365	chr1	6120589	6120793	204	2774.5	3.0	16	0.910	0.0120	False	.	.
366	chr1	6126224	6126538	314	313.7	0.6	16	0.967	0.0063	False	.	.
367	chr1	6127851	6128032	181	180.8	0.2	16	0.862	0.0027	False	.	.
368	chr1	6140924	6141517	593	4542.2	7.2	18	0.924	0.0157	False	.	.
369	chr1	6149660	6150104	444	889.1	9.1	18	0.962	0.0058	False	.	.
370	chr1	6155049	6155212	163	147.1	18.4	18	0.955	0.0083	False	.	.
371	chr1	6156680	6156811	131	130.7	0.5	17	0.961	0.0027	False	.	.
372	chr1	6158643	6158802	159	159.0	0.1	18	0.921	0.0082	False	.	.
373	chr1	6159979	6160529	550	506.1	90.5	18	0.968	0.0118	False	.	.
374	chr1	6174389	6175625	1236	1498.1	6.6	17	0.945	0.0020	False	.	.
375	chr1	6187036	6196090	9054	9046.6	40.1	17	0.906	0.0075	False	.	.
376	chr1	6202919	6203171	252	2275.8	4.2	16	0.863	0.0076	False	.	.
377	chr1	6214400	6214823	423	1388.4	3.3	17	0.846	0.0030	False	.	.
378	chr1	6219526	6220077	551	551.1	0.6	16	0.956	0.0020	False	.	.
379	chr1	6229063	6229334	271	4020.1	339.5	17	0.848	0.0117	False	.	.
380	chr1	6265186	6265348	162	159.3	6.9	16	0.978	0.0091	False	.	.
381	chr1	6292685	6293061	376	375.8	0.6	16	0.887	0.0009	False	.	.
382	chr1	6300452	6300842	390	401.7	18.6	16	0.953	0.0118	False	.	.
383	chr1	6304912	6305801	889	881.1	22.4	17	0.905	0.0036	False	.	.
384	chr1	6307613	6308746	1133	1146.0	6.7	17	0.968	0.0046	False	.	.
385	chr1	6314738	6314972	234	233.9	0.5	17	0.968	0.0033	False	.	.
386	chr1	6334907	6335186	279	279.0	0.2	16	0.957	0.0084	False	.	.
387	chr1	6354598	6354890	292	294.6	19.9	16	0.666	0.0011	False	.	.
388	chr1	6356642	6357248	606	606.0	0.3	16	0.926	0.0013	False	.	.
389	chr1	6364269	6365034	765	2907.1	1.1	16	0.905	0.0120	False	.	.
390	chr1	6382882	6383503	621	2134.6	3.2	16	0.936	0.0095	True	1	ESPN:0.17:3.97e-02(Skin_Sun_Exposed_Lower_leg)
391	chr1	6432832	6433617	785	1297.1	185.6	17	0.900	0.1875	False	.	.
392	chr1	6485682	6485836	154	153.6	1.1	16	0.829	0.0019	False	.	.
393	chr1	6493966	6494286	320	1139.2	53.0	16	0.865	0.0047	False	.	.
394	chr1	6500492	6500762	270	272.8	11.9	17	0.876	0.0044	False	.	.
395	chr1	6514408	6515048	640	1294.6	4.0	17	0.932	0.0071	False	.	.
396	chr1	6516718	6516902	184	193.0	6.3	17	0.959	0.0231	False	.	.
397	chr1	6522268	6523182	914	1534.3	2.0	18	0.875	0.0064	False	.	.
398	chr1	6539993	6540250	257	261.9	1.0	18	0.832	0.0012	False	.	.
399	chr1	6542165	6542877	712	2266.5	150.3	17	0.929	0.0185	False	.	.
400	chr1	6548918	6549260	342	341.7	0.8	16	0.919	0.0011	False	.	.
401	chr1	6559058	6559319	261	6598.4	5.1	16	0.880	0.0257	False	.	.
402	chr1	6598235	6598912	677	676.6	0.7	17	0.949	0.0033	False	.	.
403	chr1	6608694	6609353	659	7562.8	384.5	18	0.917	0.0136	False	.	.
404	chr1	6620626	6620869	243	243.1	0.2	18	0.949	0.0078	False	.	.
405	chr1	6631343	6631714	371	1606.5	2.0	18	0.897	0.0116	False	.	.
406	chr1	6659475	6660062	587	867.9	0.4	17	0.934	0.0138	False	.	.
407	chr1	6662529	6662747	218	217.6	1.6	18	0.971	0.0085	False	.	.
408	chr1	6668887	6669532	645	1947.3	5.8	18	0.934	0.0103	False	.	.
409	chr1	6671248	6672098	850	879.7	0.7	17	0.942	0.0097	False	.	.
410	chr1	6686197	6686357	160	160.0	0.1	17	0.991	0.0008	False	.	.
411	chr1	6692614	6693200	586	3209.6	7.4	17	0.878	0.0080	False	.	.
412	chr1	6705200	6705750	550	549.5	0.5	18	0.952	0.0009	False	.	.
413	chr1	6715032	6715886	854	873.0	14.5	18	0.922	0.0016	False	.	.
414	chr1	6720365	6720684	319	319.8	0.5	18	0.910	0.0022	False	.	.
415	chr1	6728869	6729074	205	213.4	8.0	19	0.981	0.0127	False	.	.
416	chr1	6739031	6739188	157	150.7	3.5	19	0.859	0.0178	False	.	.
417	chr1	6742541	6742771	230	2142.9	82.7	18	0.384	0.0245	False	.	.
418	chr1	6744230	6744826	596	762.6	2.1	19	0.832	0.0000	False	.	.
419	chr1	6749481	6749926	445	445.1	0.3	19	0.979	0.0034	False	.	.
420	chr1	6769686	6770002	316	1700.3	1.8	19	0.857	0.0120	False	.	.
421	chr1	6847535	6847883	348	889.9	0.9	17	0.908	0.0117	False	.	.
422	chr1	6851619	6851919	300	299.9	0.4	17	0.956	0.0032	False	.	.
423	chr1	6926339	6926727	388	397.3	7.1	17	0.941	0.0114	False	.	.
424	chr1	6929492	6929796	304	304.1	0.3	18	0.965	0.0070	False	.	.
425	chr1	6937078	6937900	822	1023.3	3.4	18	0.947	0.0020	False	.	.
426	chr1	6940901	6940990	89	963.0	363.0	18	0.256	0.0235	False	.	.
427	chr1	6957572	6957693	121	130.2	19.7	17	0.997	0.0019	False	.	.
428	chr1	6979731	6979890	159	155.9	8.3	18	0.963	0.0072	False	.	.
429	chr1	6983679	6984237	558	759.7	8.2	18	0.919	0.0075	False	.	.
430	chr1	7015752	7015896	144	143.9	0.2	16	0.982	0.0086	False	.	.
431	chr1	7044310	7044461	151	150.9	0.4	17	0.950	0.0000	False	.	.
432	chr1	7055867	7056020	153	153.0	0.2	17	0.981	0.0025	False	.	.
433	chr1	7064066	7064239	173	173.0	0.0	17	0.979	0.0039	False	.	.
434	chr1	7103323	7104284	961	955.9	9.9	18	0.973	0.0213	False	.	.
435	chr1	7114661	7115725	1064	1112.1	171.5	19	0.996	0.0234	False	.	.
436	chr1	7116660	7117259	599	599.9	0.3	19	0.911	0.0045	False	.	.
437	chr1	7139002	7139379	377	388.2	11.9	18	0.934	0.0159	False	.	.
438	chr1	7147520	7147973	453	834.0	0.3	19	0.967	0.0060	False	.	.
439	chr1	7177084	7178029	945	944.9	0.8	19	0.906	0.0078	False	.	.
440	chr1	7229417	7229666	249	242.2	24.2	17	0.665	0.0003	False	.	.
441	chr1	7256776	7256916	140	140.0	0.0	17	0.985	0.0346	False	.	.
442	chr1	7287478	7287672	194	194.0	0.1	18	0.980	0.0012	False	.	.
443	chr1	7289860	7289995	135	135.0	0.1	18	0.964	0.0020	False	.	.
444	chr1	7337478	7337729	251	258.7	13.3	17	0.964	0.0030	False	.	.
445	chr1	7362204	7362972	768	767.5	0.5	18	0.971	0.0014	False	.	.
446	chr1	7367747	7368483	736	731.3	18.8	17	0.965	0.0004	False	.	.
447	chr1	7447195	7447369	174	174.1	0.4	18	0.917	0.0066	False	.	.
448	chr1	7456145	7456320	175	877.7	0.8	18	0.918	0.0060	False	.	.
449	chr1	7462125	7462389	264	264.0	0.0	18	0.975	0.0011	False	.	.
450	chr1	7463450	7463656	206	325.8	0.3	18	0.958	0.0054	False	.	.
451	chr1	7474123	7474396	273	263.6	18.4	19	0.982	0.0218	False	.	.
452	chr1	7480058	7480383	325	331.5	2.4	19	0.967	0.0280	False	.	.
453	chr1	7488057	7488189	132	132.0	0.1	19	0.906	0.0069	False	.	.
454	chr1	7492549	7493515	966	981.8	6.2	19	0.943	0.0107	False	.	.
455	chr1	7504885	7505134	249	249.0	0.1	19	0.985	0.0035	False	.	.
456	chr1	7506677	7506843	166	596.2	3.6	19	0.967	0.0497	False	.	.
457	chr1	7514953	7515220	267	279.9	12.7	19	0.965	0.0054	False	.	.
458	chr1	7523583	7524187	604	1257.2	105.3	18	0.941	0.0010	False	.	.
459	chr1	7542552	7542680	128	107.1	24.4	17	0.998	0.0104	False	.	.
460	chr1	7553098	7553308	210	198.1	8.0	16	0.981	0.0268	False	.	.
461	chr1	7568065	7569802	1737	1739.0	3.7	17	0.972	0.0158	False	.	.
462	chr1	7594133	7594253	120	143.8	10.3	17	0.971	0.0213	False	.	.
463	chr1	7607122	7607479	357	366.6	1.6	16	0.972	0.0029	False	.	.
464	chr1	7646012	7646844	832	832.0	0.3	18	0.927	0.0054	False	.	.
465	chr1	7654467	7655796	1329	1330.8	2.6	17	0.950	0.0140	False	.	.
466	chr1	7685004	7685189	185	184.9	0.2	17	0.977	0.0055	False	.	.
467	chr1	7725872	7726008	136	136.0	0.0	16	0.990	0.0053	False	.	.
468	chr1	7739758	7740146	388	385.9	7.6	16	0.966	0.0037	False	.	.
469	chr1	7803389	7803593	204	198.8	9.3	17	0.975	0.0057	False	.	.
470	chr1	7829886	7830124	238	202.9	16.2	16	0.967	0.0173	False	.	.
471	chr1	7853957	7854175	218	218.0	0.1	18	0.943	0.0555	True	1	VAMP3:-0.22:9.93e-04(Cells_Cultured_fibroblasts)
472	chr1	7864875	7865546	671	653.3	243.4	17	0.990	0.0357	False	.	.
473	chr1	7884780	7885158	378	389.2	3.1	16	0.958	0.0031	False	.	.
474	chr1	7941968	7942119	151	150.4	1.0	16	0.922	0.0181	False	.	.
475	chr1	7952470	7953377	907	960.8	37.3	16	0.914	0.0313	False	.	.
476	chr1	7958538	7959192	654	2185.8	2.5	16	0.848	0.0047	False	.	.
477	chr1	7990082	7990693	611	619.0	42.3	16	0.874	0.0130	False	.	.
478	chr1	7994922	7995161	239	240.4	2.5	16	0.924	0.0232	False	.	.
479	chr1	8026796	8027230	434	533.8	50.1	17	0.919	0.0091	False	.	.
480	chr1	8052325	8052914	589	994.0	0.7	16	0.946	0.0051	False	.	.
481	chr1	8066729	8067044	315	314.0	0.6	16	0.875	0.0043	False	.	.
482	chr1	8130339	8130932	593	5448.2	5.4	16	0.894	0.0175	False	.	.
483	chr1	8153580	8153736	156	159.0	0.0	17	0.978	0.0003	False	.	.
484	chr1	8157756	8158036	280	258.0	7.2	17	0.938	0.0213	False	.	.
485	chr1	8160093	8160678	585	1362.6	3.0	16	0.884	0.0066	False	.	.
486	chr1	8168501	8168756	255	742.0	0.5	16	0.949	0.0010	False	.	.
487	chr1	8187719	8188296	577	2302.0	4.5	16	0.937	0.0277	False	.	.
488	chr1	8195347	8196020	673	673.0	0.1	16	0.965	0.0227	False	.	.
489	chr1	8239223	8241388	2165	2330.7	2.5	16	0.892	0.0027	False	.	.
490	chr1	8245338	8245898	560	2777.9	4.3	17	0.861	0.0181	False	.	.
491	chr1	8260859	8260985	126	126.1	0.2	18	0.975	0.0049	False	.	.
492	chr1	8268242	8268557	315	1214.0	3.0	17	0.873	0.0025	False	.	.
493	chr1	8276846	8277204	358	1083.0	7.6	17	0.913	0.0089	False	.	.
494	chr1	8291088	8291677	589	4947.8	4.7	18	0.909	0.0102	False	.	.
495	chr1	8301119	8301976	857	815.2	100.3	17	0.983	0.0330	False	.	.
496	chr1	8306114	8306755	641	847.4	1.6	18	0.883	0.0006	False	.	.
497	chr1	8321829	8322434	605	1166.4	52.8	18	0.722	0.0315	False	.	.
498	chr1	8331226	8331473	247	403.6	63.0	17	0.990	0.0307	False	.	.
499	chr1	8341653	8342188	535	2678.6	140.6	17	0.917	0.0066	False	.	.
500	chr1	8344608	8345207	599	929.7	3.9	17	0.964	0.0072	False	.	.
501	chr1	8375497	8375835	338	353.1	33.9	17	0.985	0.0368	False	.	.
502	chr1	8446234	8446474	240	239.9	0.4	16	0.959	0.0085	False	.	.
503	chr1	8475101	8475698	597	596.3	0.5	17	0.936	0.0031	False	.	.
504	chr1	8480145	8480713	568	568.1	0.4	17	0.923	0.0015	False	.	.
505	chr1	8498067	8498718	651	651.8	1.0	17	0.927	0.0080	False	.	.
506	chr1	8532705	8533021	316	315.8	0.4	18	0.936	0.0013	False	.	.
507	chr1	8552814	8553503	689	675.6	55.1	18	0.967	0.0016	False	.	.
508	chr1	8554704	8554916	212	212.0	0.0	17	0.989	0.0024	False	.	.
509	chr1	8601563	8601800	237	233.6	3.3	17	0.982	0.0004	False	.	.
510	chr1	8608813	8609127	314	313.9	0.4	17	0.967	0.0000	False	.	.
511	chr1	8650490	8651105	615	615.5	0.5	17	0.946	0.0134	False	.	.
512	chr1	8696351	8696893	542	542.0	0.1	18	0.969	0.0053	False	.	.
513	chr1	8779246	8779531	285	523.9	0.2	17	0.950	0.0127	False	.	.
514	chr1	8805257	8805569	312	1477.7	2.8	17	0.837	0.0144	False	.	.
515	chr1	8824630	8825277	647	1112.9	0.6	17	0.955	0.0092	False	.	.
516	chr1	8838816	8839173	357	357.0	0.3	17	0.965	0.0017	False	.	.
517	chr1	8842385	8842703	318	646.1	1.2	16	0.940	0.0132	False	.	.
518	chr1	8846713	8847010	297	296.9	0.5	17	0.928	0.0061	False	.	.
519	chr1	8859752	8860301	549	549.1	0.2	17	0.955	0.0078	False	.	.
520	chr1	8882459	8883063	604	1911.5	148.4	17	0.898	0.0277	False	.	.
521	chr1	8888369	8889014	645	1642.6	4.1	18	0.950	0.0141	False	.	.
522	chr1	8892754	8892973	219	219.1	0.2	18	0.904	0.0037	False	.	.
523	chr1	8898359	8898631	272	272.0	0.4	18	0.981	0.0011	False	.	.
524	chr1	8906277	8907223	946	2884.5	3.9	19	0.840	0.0012	False	.	.
525	chr1	8912171	8912268	97	283.1	163.9	18	0.882	0.0842	False	.	.
526	chr1	8917792	8918073	281	281.0	0.3	19	0.961	0.0004	False	.	.
527	chr1	8929555	8929818	263	263.0	0.3	17	0.936	0.0260	False	.	.
528	chr1	8931831	8932478	647	1733.9	4.1	17	0.897	0.0122	False	.	.
529	chr1	8951826	8952402	576	4783.6	3.3	16	0.933	0.0084	False	.	.
530	chr1	8959663	8960243	580	934.9	4.3	17	0.893	0.0349	False	.	.
531	chr1	8968742	8969325	583	1106.0	2.6	17	0.944	0.0082	False	.	.
532	chr1	8995186	8995749	563	1028.1	1.3	17	0.944	0.0107	False	.	.
533	chr1	9013056	9013319	263	263.0	0.2	16	0.967	0.0026	False	.	.
534	chr1	9026753	9027339	586	1968.6	6.3	17	0.849	0.0053	False	.	.
535	chr1	9053037	9053579	542	699.7	146.2	18	0.862	0.0270	False	.	.
536	chr1	9060435	9060729	294	733.1	5.7	18	0.777	0.0081	False	.	.
537	chr1	9063370	9063982	612	590.8	47.2	18	0.793	0.0097	False	.	.
538	chr1	9071873	9072099	226	232.6	7.3	17	0.923	0.0089	False	.	.
539	chr1	9075663	9076244	581	579.8	5.8	18	0.935	0.0005	False	.	.
540	chr1	9107510	9107775	265	265.0	0.1	18	0.945	0.0025	False	.	.
541	chr1	9108793	9109689	896	1685.8	1.1	18	0.927	0.0129	False	.	.
542	chr1	9116131	9116378	247	2544.0	34.8	18	0.795	0.0070	False	.	.
543	chr1	9121047	9121662	615	615.4	1.6	18	0.946	0.0077	False	.	.
544	chr1	9123171	9123821	650	580.2	99.9	18	0.859	0.0469	False	.	.
545	chr1	9129176	9129366	190	513.9	29.7	16	0.618	0.0092	False	.	.
546	chr1	9138067	9138397	330	2313.2	2.0	17	0.915	0.0047	False	.	.
547	chr1	9140863	9141113	250	249.9	0.2	17	0.956	0.0002	False	.	.
548	chr1	9170234	9170536	302	1736.4	110.4	17	0.926	0.0062	False	.	.
549	chr1	9222397	9222712	315	464.3	0.6	19	0.958	0.0000	False	.	.
550	chr1	9230177	9230344	167	4277.9	419.2	19	0.890	0.0092	False	.	.
551	chr1	9232485	9233082	597	597.8	1.4	19	0.845	0.0085	False	.	.
552	chr1	9250352	9250571	219	222.0	9.3	19	0.912	0.0078	False	.	.
553	chr1	9277140	9277771	631	1363.6	2.2	17	0.930	0.0020	False	.	.
554	chr1	9282454	9282560	106	361.5	17.3	18	0.334	0.0029	False	.	.
555	chr1	9294155	9294370	215	273.8	4.0	18	0.973	0.0017	False	.	.
556	chr1	9310072	9310230	158	180.2	20.2	16	0.988	0.1759	False	.	.
557	chr1	9334217	9334518	301	1155.7	1.4	17	0.929	0.0014	False	.	.
558	chr1	9357014	9357374	360	347.3	6.2	16	0.954	0.0029	False	.	.
559	chr1	9379698	9379836	138	153.8	11.3	16	0.967	0.0137	False	.	.
560	chr1	9403521	9403778	257	257.0	0.1	16	0.954	0.0026	False	.	.
561	chr1	9470056	9470243	187	205.9	7.4	18	0.887	0.0051	False	.	.
562	chr1	9513521	9515461	1940	8425.5	181.2	17	0.755	0.0144	False	.	.
563	chr1	9530819	9531159	340	340.5	1.0	16	0.896	0.0122	False	.	.
564	chr1	9533968	9534220	252	499.0	0.4	17	0.926	0.0075	False	.	.
565	chr1	9540985	9541305	320	1084.1	1.9	18	0.896	0.0080	False	.	.
566	chr1	9542802	9543430	628	1653.0	2.3	18	0.937	0.0060	False	.	.
567	chr1	9549302	9549536	234	233.5	1.0	17	0.864	0.0000	False	.	.
568	chr1	9587226	9587811	585	1013.7	38.4	16	0.923	0.0107	False	.	.
569	chr1	9598974	9599542	568	728.9	0.5	17	0.954	0.0026	False	.	.
570	chr1	9605263	9605426	163	163.0	0.0	17	0.988	0.0071	False	.	.
571	chr1	9634290	9634584	294	294.0	0.4	16	0.954	0.0039	False	.	.
572	chr1	9666727	9667034	307	3798.2	324.4	16	0.847	0.0015	False	.	.
573	chr1	9799363	9799959	596	2671.5	42.3	16	0.913	0.0102	False	.	.
574	chr1	9810206	9810790	584	1206.8	5.7	16	0.727	0.0053	False	.	.
575	chr1	9837829	9838042	213	212.8	0.3	16	0.946	0.0100	False	.	.
576	chr1	9894911	9895808	897	3523.2	2.7	16	0.932	0.0085	False	.	.
577	chr1	9899182	9900083	901	1060.8	1.9	16	0.901	0.0046	False	.	.
578	chr1	10118342	10118650	308	750.9	2.6	16	0.832	0.0074	False	.	.
579	chr1	10131797	10132140	343	928.0	0.6	16	0.958	0.0000	False	.	.
580	chr1	10135342	10135642	300	3178.7	1.2	16	0.933	0.0153	False	.	.
581	chr1	10137938	10138241	303	304.9	0.2	17	0.916	0.0031	False	.	.
582	chr1	10148356	10148967	611	1737.7	0.7	16	0.924	0.0062	False	.	.
583	chr1	10150576	10151176	600	599.8	0.8	16	0.932	0.0330	False	.	.
584	chr1	10153560	10154249	689	1128.7	0.8	16	0.938	0.0058	False	.	.
585	chr1	10162340	10162592	252	244.8	29.1	17	0.876	0.0000	False	.	.
586	chr1	10166530	10167139	609	1247.2	1.6	16	0.895	0.0259	False	.	.
587	chr1	10174100	10174714	614	2417.8	5.0	16	0.905	0.0054	False	.	.
588	chr1	10187581	10188319	738	1415.9	220.2	18	0.557	0.1126	False	.	.
589	chr1	10191639	10192179	540	525.2	60.6	18	0.964	0.0707	False	.	.
590	chr1	10192994	10193254	260	779.0	0.2	17	0.959	0.0039	False	.	.
591	chr1	10214322	10214866	544	1135.8	3.8	18	0.879	0.0037	False	.	.
592	chr1	10219190	10219744	554	2878.4	4.0	18	0.932	0.0074	False	.	.
593	chr1	10239617	10240192	575	1755.7	2.8	18	0.926	0.0076	False	.	.
594	chr1	10244313	10244911	598	597.8	1.0	17	0.864	0.0051	False	.	.
595	chr1	10274672	10274845	173	130.0	24.8	18	0.994	0.0007	True	2	KIF1B:-0.28:1.20e-07(Thyroid);KIF1B:-0.21:2.96e-04(Muscle_Skeletal)
596	chr1	10284261	10284573	312	447.0	0.1	18	0.967	0.0021	False	.	.
597	chr1	10327099	10327398	299	298.9	0.7	19	0.961	0.0018	False	.	.
598	chr1	10332511	10333101	590	2009.6	1.4	18	0.891	0.0138	False	.	.
599	chr1	10350020	10350508	488	844.0	1.7	17	0.957	0.0093	False	.	.
600	chr1	10352015	10352319	304	303.9	0.2	17	0.994	0.0026	False	.	.
601	chr1	10366418	10366552	134	134.0	0.1	17	0.979	0.0008	False	.	.
602	chr1	10372970	10373250	280	733.6	1.5	17	0.905	0.0036	False	.	.
603	chr1	10397637	10398190	553	553.1	1.1	18	0.940	0.0038	False	.	.
604	chr1	10413774	10414053	279	1291.4	2.2	18	0.931	0.0109	False	.	.
605	chr1	10426116	10426247	131	131.1	0.4	17	0.969	0.0028	False	.	.
606	chr1	10437467	10438029	562	2460.1	3.4	17	0.905	0.0117	False	.	.
607	chr1	10443397	10444352	955	1460.0	4.2	16	0.799	0.0019	False	.	.
608	chr1	10448621	10449247	626	762.9	0.3	16	0.955	0.0044	False	.	.
609	chr1	10452215	10453642	1427	4695.4	58.9	16	0.841	0.0121	False	.	.
610	chr1	10465106	10465443	337	337.2	0.5	16	0.928	0.0022	False	.	.
611	chr1	10481989	10482705	716	4497.4	4.0	16	0.905	0.0250	False	.	.
612	chr1	10511570	10511806	236	235.9	0.2	16	0.972	0.0028	False	.	.
613	chr1	10525665	10526483	818	2084.8	6.2	16	0.888	0.0073	False	.	.
614	chr1	10600161	10600724	563	877.4	75.0	16	0.946	0.0000	False	.	.
615	chr1	10699940	10700075	135	135.0	0.1	18	0.980	0.0153	False	.	.
616	chr1	10715470	10716312	842	829.9	22.4	17	0.931	0.0075	False	.	.
617	chr1	10744343	10744732	389	409.8	103.7	17	0.995	0.0039	False	.	.
618	chr1	10767091	10767223	132	132.0	0.1	17	0.979	0.0042	False	.	.
619	chr1	10778036	10778480	444	656.9	1.0	16	0.956	0.0059	False	.	.
620	chr1	10785061	10785297	236	268.7	20.6	17	0.912	0.0145	False	.	.
621	chr1	10833974	10834394	420	448.5	11.7	17	0.977	0.0090	False	.	.
622	chr1	10871227	10871854	627	627.0	0.7	18	0.920	0.0283	False	.	.
623	chr1	10887740	10887997	257	758.0	0.6	16	0.926	0.0010	False	.	.
624	chr1	10892566	10893011	445	440.6	13.8	16	0.834	0.0152	False	.	.
625	chr1	10908657	10908824	167	167.0	0.0	16	0.977	0.0007	False	.	.
626	chr1	10917636	10917791	155	169.4	2.7	16	0.953	0.0033	False	.	.
627	chr1	10922778	10922840	62	65.8	7.5	16	0.887	0.0028	False	.	.
628	chr1	10929416	10930242	826	1263.1	1.0	16	0.900	0.0041	False	.	.
629	chr1	10932633	10933249	616	621.4	1.6	16	0.905	0.0090	False	.	.
630	chr1	10967810	10968174	364	1192.7	3.8	18	0.903	0.0003	False	.	.
631	chr1	10975055	10975605	550	549.1	1.3	17	0.867	0.0984	False	.	.
632	chr1	10982748	10983387	639	2210.4	13.2	15	0.800	0.0203	False	.	.
633	chr1	10988585	10988747	162	168.6	18.3	16	0.970	0.0019	False	.	.
634	chr1	11028726	11029268	542	1198.6	9.0	16	0.883	0.0190	False	.	.
635	chr1	11032338	11032894	556	556.5	0.7	16	0.937	0.0018	False	.	.
636	chr1	11067024	11067595	571	1256.2	2.1	16	0.931	0.0017	False	.	.
637	chr1	11104009	11104299	290	289.5	1.2	16	0.885	0.0048	False	.	.
638	chr1	11108489	11109000	511	510.8	0.3	16	0.909	0.0021	False	.	.
639	chr1	11112623	11112858	235	234.9	0.3	16	0.971	0.0011	False	.	.
640	chr1	11119158	11119765	607	4113.0	3.8	16	0.848	0.0085	False	.	.
641	chr1	11122206	11122795	589	1856.2	1.0	16	0.913	0.0070	False	.	.
642	chr1	11125432	11126061	629	633.6	0.9	16	0.836	0.0017	False	.	.
643	chr1	11145469	11145708	239	239.0	0.4	16	0.984	0.0016	False	.	.
644	chr1	11172258	11172888	630	3053.4	4.0	16	0.892	0.0136	False	.	.
645	chr1	11242097	11242402	305	304.9	0.3	16	0.931	0.0030	False	.	.
646	chr1	11249936	11250363	427	409.3	25.0	16	0.940	0.0237	False	.	.
647	chr1	11268319	11268581	262	262.0	0.0	16	nan	0.0000	False	.	.
648	chr1	11272017	11272393	376	2869.3	3.5	16	0.916	0.0095	False	.	.
649	chr1	11274310	11274938	628	628.9	0.4	17	0.957	0.0018	False	.	.
650	chr1	11282580	11283148	568	567.5	1.2	16	0.933	0.0032	False	.	.
651	chr1	11289596	11290150	554	1328.8	0.3	16	0.957	0.0031	False	.	.
652	chr1	11305690	11306191	501	486.2	38.5	16	0.893	0.0077	False	.	.
653	chr1	11319067	11319262	195	197.0	0.0	16	0.986	0.0042	False	.	.
654	chr1	11338013	11338251	238	341.1	94.9	16	0.393	0.0225	False	.	.
655	chr1	11347491	11347713	222	220.8	3.5	17	0.847	0.0053	False	.	.
656	chr1	11413802	11413965	163	182.1	9.6	17	0.973	0.0074	False	.	.
657	chr1	11430987	11431737	750	1409.1	19.6	17	0.902	0.0190	False	.	.
658	chr1	11441752	11441885	133	132.9	0.2	16	0.920	0.0184	False	.	.
659	chr1	11445427	11445825	398	403.2	5.8	16	0.972	0.0115	False	.	.
660	chr1	11524562	11524978	416	417.4	5.1	17	0.851	0.0030	False	.	.
661	chr1	11528638	11528794	156	657.3	78.5	16	0.944	0.0036	False	.	.
662	chr1	11547545	11547680	135	134.5	0.7	16	0.956	0.0392	False	.	.
663	chr1	11561839	11561993	154	153.8	1.0	16	0.977	0.0719	False	.	.
664	chr1	11689033	11689607	574	1219.8	2.0	16	0.902	0.0102	False	.	.
665	chr1	11699657	11700258	601	601.7	2.4	16	0.959	0.0000	False	.	.
666	chr1	11702069	11702654	585	586.5	1.8	16	0.972	0.0337	False	.	.
667	chr1	11712620	11713212	592	1267.5	0.8	17	0.950	0.0077	False	.	.
668	chr1	11717391	11718333	942	3257.1	5.4	17	0.849	0.0101	False	.	.
669	chr1	11721714	11721973	259	259.0	0.1	17	0.969	0.0023	False	.	.
670	chr1	11730187	11730398	211	212.4	1.0	17	0.965	0.0091	False	.	.
671	chr1	11731241	11731394	153	160.8	18.8	17	0.900	0.0029	False	.	.
672	chr1	11820492	11821091	599	839.6	1.0	17	0.928	0.0141	False	.	.
673	chr1	11829528	11829809	281	303.2	91.0	17	0.991	0.0037	False	.	.
674	chr1	11830857	11831463	606	964.9	0.4	17	0.948	0.0042	False	.	.
675	chr1	11846317	11846902	585	587.6	3.9	16	0.879	0.0269	False	.	.
676	chr1	11916268	11916547	279	2021.8	2.4	16	0.867	0.0184	False	.	.
677	chr1	11927216	11927855	639	2911.9	4.9	16	0.868	0.0045	False	.	.
678	chr1	11955809	11956073	264	344.6	1.3	17	0.965	0.0041	False	.	.
679	chr1	11959439	11959762	323	852.9	1.7	17	0.862	0.0071	False	.	.
680	chr1	11966394	11966546	152	151.3	1.3	17	0.633	0.0054	False	.	.
681	chr1	11969843	11970083	240	2139.7	7.6	16	0.872	0.0081	False	.	.
682	chr1	12008264	12008822	558	557.1	0.8	16	0.923	0.0222	False	.	.
683	chr1	12017500	12017840	340	673.0	2.4	17	0.894	0.0050	False	.	.
684	chr1	12020543	12020856	313	739.4	49.1	17	0.950	0.0059	False	.	.
685	chr1	12033733	12034324	591	1978.9	2.2	16	0.932	0.0127	False	.	.
686	chr1	12036145	12036715	570	1175.3	1.6	16	0.945	0.0039	False	.	.
687	chr1	12066392	12066943	551	1210.8	0.7	16	0.948	0.0060	False	.	.
688	chr1	12068868	12069468	600	588.5	41.1	17	0.855	0.0045	False	.	.
689	chr1	12071650	12071968	318	693.9	0.8	17	0.944	0.0009	False	.	.
690	chr1	12089821	12090536	715	769.5	0.9	18	0.947	0.0024	False	.	.
691	chr1	12092509	12093097	588	3076.4	4.1	18	0.906	0.0008	False	.	.
692	chr1	12113483	12113782	299	309.7	1.7	18	0.968	0.0007	False	.	.
693	chr1	12138947	12139014	67	80.0	22.0	18	0.995	0.0705	False	.	.
694	chr1	12159370	12159708	338	338.2	0.8	18	0.906	0.0000	False	.	.
695	chr1	12170670	12171323	653	653.0	0.5	16	0.931	0.0066	False	.	.
696	chr1	12191358	12191610	252	251.9	0.3	18	0.947	0.0034	False	.	.
697	chr1	12230660	12230826	166	165.9	0.2	17	0.970	0.0017	False	.	.
698	chr1	12242258	12242435	177	178.9	0.2	16	0.986	0.0009	False	.	.
699	chr1	12250849	12251191	342	342.1	0.5	17	0.995	0.0000	False	.	.
700	chr1	12299505	12299683	178	178.0	0.1	16	0.991	0.0040	False	.	.
701	chr1	12351324	12351889	565	2234.6	2.0	17	0.863	0.0054	False	.	.
702	chr1	12381895	12382118	223	224.1	6.8	18	0.948	0.0020	False	.	.
703	chr1	12387446	12387667	221	221.0	0.0	18	0.997	0.0031	False	.	.
704	chr1	12482731	12482814	83	89.2	9.5	18	0.990	0.0196	False	.	.
705	chr1	12490551	12490881	330	331.8	0.6	18	0.979	0.0027	False	.	.
706	chr1	12515775	12516360	585	947.5	1.0	19	0.902	0.0018	False	.	.
707	chr1	12552385	12552530	145	144.9	0.2	18	0.907	0.0036	False	.	.
708	chr1	12560618	12561049	431	1651.0	2.4	19	0.907	0.0145	False	.	.
709	chr1	12582783	12583839	1056	1052.8	3.9	18	0.926	0.0082	False	.	.
710	chr1	12584870	12585416	546	562.1	7.0	18	0.951	0.0131	False	.	.
711	chr1	12605209	12605404	195	195.0	0.0	18	0.977	0.0008	False	.	.
712	chr1	12625648	12626478	830	1509.3	2.2	18	0.950	0.0014	False	.	.
713	chr1	12638813	12638993	180	186.2	5.3	17	0.973	0.0513	False	.	.
714	chr1	12644979	12645264	285	351.1	2.5	16	0.899	0.0055	False	.	.
715	chr1	12658638	12658801	163	162.9	0.3	17	0.898	0.0032	False	.	.
716	chr1	12659655	12659974	319	318.9	0.2	17	0.974	0.0000	False	.	.
717	chr1	12715455	12715588	133	132.5	0.8	17	0.709	0.0028	False	.	.
718	chr1	12723474	12724074	600	593.3	8.7	17	0.945	0.0018	False	.	.
719	chr1	12762155	12762583	428	467.6	73.9	16	0.984	0.0040	False	.	.
720	chr1	12801738	12801961	223	215.8	25.0	16	0.913	0.0703	False	.	.
721	chr1	13383567	13384195	628	1864.8	71.0	16	0.865	0.0390	False	.	.
722	chr1	13431529	13432137	608	609.0	1.3	17	0.926	0.0430	False	.	.
723	chr1	13433606	13433734	128	417.2	1.7	18	0.976	0.0024	False	.	.
724	chr1	13436640	13437248	608	1340.7	16.2	19	0.892	0.0026	False	.	.
725	chr1	13439739	13439869	130	272.4	17.1	18	0.946	0.0000	False	.	.
726	chr1	13446995	13450973	3978	5005.3	517.9	19	0.907	0.0397	False	.	.
727	chr1	13452158	13453026	868	3356.5	4.4	19	0.929	0.0116	False	.	.
728	chr1	13465651	13465877	226	227.1	3.6	19	0.971	0.0114	False	.	.
729	chr1	13484994	13485540	546	1880.9	3.3	17	0.915	0.0102	False	.	.
730	chr1	13501434	13501844	410	428.6	42.4	17	0.963	0.0515	False	.	.
731	chr1	13522112	13522305	193	267.2	53.3	17	0.998	0.0328	False	.	.
732	chr1	13525245	13525401	156	159.5	18.0	17	0.971	0.0016	False	.	.
733	chr1	13538432	13538739	307	950.4	1.0	16	0.956	0.0047	False	.	.
734	chr1	13548931	13549064	133	132.9	0.2	17	0.922	0.0056	False	.	.
735	chr1	13560712	13560840	128	128.0	0.0	18	0.983	0.0153	False	.	.
736	chr1	13605149	13605278	129	122.2	17.3	16	0.995	0.0161	False	.	.
737	chr1	13632983	13633163	180	179.9	0.2	17	nan	0.0028	False	.	.
738	chr1	13638098	13638198	100	106.7	13.8	19	0.990	0.1135	False	.	.
739	chr1	13657791	13658559	768	883.7	88.2	18	0.914	0.0522	False	.	.
740	chr1	13667998	13668647	649	1354.1	2.2	18	0.944	0.0032	False	.	.
741	chr1	13697112	13697601	489	488.7	0.8	17	0.970	0.0000	False	.	.
742	chr1	13768085	13768672	587	1268.2	1.0	19	0.905	0.0103	False	.	.
743	chr1	13876867	13877151	284	283.9	0.2	18	0.963	0.0012	False	.	.
744	chr1	13954135	13954289	154	160.6	18.1	17	0.967	0.0009	False	.	.
745	chr1	13982737	13983076	339	417.1	0.2	18	0.974	0.0004	False	.	.
746	chr1	14050089	14050227	138	243.8	7.0	19	0.966	0.0145	False	.	.
747	chr1	14102314	14102587	273	273.0	0.0	16	0.977	0.0048	False	.	.
748	chr1	14106929	14107054	125	128.8	0.5	16	0.860	0.0018	False	.	.
749	chr1	14125774	14125902	128	128.0	0.0	17	0.985	0.0011	False	.	.
750	chr1	14235157	14235294	137	137.0	0.0	18	0.998	0.0022	False	.	.
751	chr1	14333935	14334081	146	1557.7	2.5	19	0.897	0.0151	False	.	.
752	chr1	14420093	14420398	305	305.0	0.3	17	0.962	0.0070	False	.	.
753	chr1	14435721	14435899	178	178.0	0.0	17	0.986	0.0009	False	.	.
754	chr1	14474935	14475170	235	235.0	0.0	18	0.983	0.0053	False	.	.
755	chr1	14480534	14480817	283	284.2	1.1	18	0.944	0.0060	False	.	.
756	chr1	14492642	14492814	172	1596.0	2.4	18	0.932	0.0054	False	.	.
757	chr1	14514328	14514638	310	475.4	75.7	18	0.833	0.0022	False	.	.
758	chr1	14576304	14576456	152	196.3	1.2	17	0.980	0.0219	False	.	.
759	chr1	14644001	14644637	636	635.6	1.3	16	0.859	0.0033	False	.	.
760	chr1	14652437	14652771	334	631.4	37.8	17	0.682	0.0026	False	.	.
761	chr1	14793647	14793822	175	172.6	10.0	18	0.994	0.0026	False	.	.
762	chr1	14834048	14834650	602	601.1	1.8	17	0.889	0.0006	False	.	.
763	chr1	14867939	14868255	316	343.7	22.9	18	0.967	0.0249	False	.	.
764	chr1	14905548	14906224	676	1281.1	6.7	18	0.944	0.0050	False	.	.
765	chr1	14933838	14934491	653	1294.2	0.8	18	0.920	0.0061	False	.	.
766	chr1	14958300	14958499	199	192.8	9.3	16	0.986	0.0086	False	.	.
767	chr1	15036203	15036427	224	269.1	25.7	17	0.686	0.0425	False	.	.
768	chr1	15038407	15039161	754	710.3	45.3	17	0.980	0.0030	False	.	.
769	chr1	15063689	15063911	222	215.4	18.8	16	0.983	0.0368	False	.	.
770	chr1	15103509	15103603	94	96.5	7.1	18	0.987	0.0007	False	.	.
771	chr1	15109574	15110568	994	1005.7	9.1	18	0.955	0.0830	False	.	.
772	chr1	15206259	15206426	167	169.1	0.2	16	0.963	0.0077	False	.	.
773	chr1	15222676	15222841	165	164.7	0.5	17	0.929	0.0074	False	.	.
774	chr1	15267757	15267884	127	126.8	0.4	18	0.896	0.0034	False	.	.
775	chr1	15270984	15271304	320	320.8	2.0	18	0.862	0.0041	False	.	.
776	chr1	15292170	15292512	342	341.9	0.3	17	0.961	0.0346	False	.	.
777	chr1	15314639	15314918	279	1947.4	9.1	17	0.714	0.0129	False	.	.
778	chr1	15331458	15331605	147	242.9	1.7	17	0.913	0.0005	False	.	.
779	chr1	15342758	15343086	328	327.9	0.3	17	0.963	0.0017	False	.	.
780	chr1	15359603	15359791	188	187.9	0.2	17	0.964	0.0024	False	.	.
781	chr1	15362811	15362971	160	160.0	0.0	17	0.975	0.0009	False	.	.
782	chr1	15417987	15418599	612	615.8	2.6	17	0.827	0.0342	False	.	.
783	chr1	15435342	15435554	212	211.9	2.0	16	0.971	0.0073	False	.	.
784	chr1	15445816	15446081	265	270.7	4.7	17	0.973	0.0013	False	.	.
785	chr1	15494292	15494878	586	589.4	0.7	18	0.875	0.0027	False	.	.
786	chr1	15497031	15497658	627	1829.6	93.8	18	0.890	0.0109	False	.	.
787	chr1	15515783	15516064	281	281.0	0.2	16	0.953	0.0013	False	.	.
788	chr1	15521076	15521291	215	213.9	0.8	16	0.850	0.0056	False	.	.
789	chr1	15539731	15540273	542	858.9	0.2	18	0.959	0.0090	False	.	.
790	chr1	15547149	15547730	581	581.2	0.4	18	0.896	0.0108	False	.	.
791	chr1	15555266	15556010	744	1255.7	6.6	18	0.821	0.0030	False	.	.
792	chr1	15564538	15565113	575	575.0	0.6	18	0.929	0.0073	False	.	.
793	chr1	15576102	15577064	962	1424.4	8.1	18	0.805	0.0102	False	.	.
794	chr1	15588134	15588375	241	241.0	0.0	16	0.971	0.0005	False	.	.
795	chr1	15591368	15591687	319	2786.6	1.3	16	0.924	0.0086	False	.	.
796	chr1	15613896	15614452	556	4762.9	18.6	16	0.915	0.0090	False	.	.
797	chr1	15642651	15642922	271	271.0	0.1	16	0.913	0.0038	False	.	.
798	chr1	15644625	15645196	571	571.4	0.8	16	0.913	0.0003	False	.	.
799	chr1	15648950	15649671	721	703.3	70.8	17	0.945	0.0155	False	.	.
800	chr1	15652465	15652729	264	2026.6	5.5	16	0.837	0.0074	False	.	.
801	chr1	15675617	15676017	400	406.5	5.3	16	0.934	0.0004	False	.	.
802	chr1	15766309	15767032	723	723.4	1.3	17	0.919	0.0020	False	.	.
803	chr1	15770959	15771534	575	574.4	0.6	18	0.919	0.0071	False	.	.
804	chr1	15774936	15775563	627	1953.3	2.3	17	0.876	0.0075	False	.	.
805	chr1	15785036	15785643	607	611.6	1.0	18	0.940	0.0058	False	.	.
806	chr1	15790219	15790815	596	1423.9	82.9	18	0.908	0.0043	False	.	.
807	chr1	15798289	15799031	742	1841.9	51.6	17	0.896	0.0037	False	.	.
808	chr1	15814472	15815033	561	4626.7	3.7	18	0.866	0.0082	False	.	.
809	chr1	15846022	15846622	600	903.4	3.0	17	0.905	0.0094	False	.	.
810	chr1	15853830	15854075	245	1559.3	75.0	17	0.923	0.0089	False	.	.
811	chr1	15897529	15897787	258	257.9	0.3	17	0.959	0.0003	False	.	.
812	chr1	15947362	15947610	248	248.0	0.6	17	0.947	0.0022	False	.	.
813	chr1	15959498	15959650	152	152.2	5.0	16	0.928	0.0027	False	.	.
814	chr1	15971336	15971623	287	276.4	8.0	17	0.993	0.0169	False	.	.
815	chr1	16086868	16087493	625	628.0	0.6	16	0.878	0.0193	False	.	.
816	chr1	16094632	16094849	217	218.1	1.9	17	0.842	0.0077	False	.	.
817	chr1	16100403	16100990	587	1500.9	1.6	18	0.949	0.0093	False	.	.
818	chr1	16132439	16133113	674	673.7	0.7	17	0.924	0.0089	False	.	.
819	chr1	16142594	16143039	445	646.4	5.0	17	0.905	0.0021	False	.	.
820	chr1	16166785	16167121	336	336.1	0.3	17	0.943	0.0000	False	.	.
821	chr1	16185397	16185740	343	1942.8	2.8	16	0.889	0.0097	False	.	.
822	chr1	16192560	16192763	203	192.1	11.7	17	0.965	0.0436	False	.	.
823	chr1	16194642	16194831	189	174.4	8.2	17	0.924	0.0071	False	.	.
824	chr1	16200591	16200906	315	714.1	1.0	17	0.948	0.0033	False	.	.
825	chr1	16214814	16215067	253	817.4	3.8	17	0.905	0.0036	False	.	.
826	chr1	16222459	16222706	247	247.0	0.0	17	nan	0.0005	False	.	.
827	chr1	16225207	16225380	173	174.0	1.1	16	0.982	0.0001	False	.	.
828	chr1	16316996	16317272	276	276.0	0.2	16	0.951	0.0000	False	.	.
829	chr1	16323135	16323853	718	1976.2	72.1	16	0.914	0.0231	False	.	.
830	chr1	16357210	16357798	588	2468.2	1.5	16	0.910	0.0043	False	.	.
831	chr1	16435990	16436271	281	281.0	0.0	16	nan	0.0022	False	.	.
832	chr1	16640586	16641179	593	595.2	4.1	16	0.867	0.0943	True	44	CROCCP2:0.42:2.83e-25,NBPF1:0.33:2.73e-15,MST1P2:0.15:1.15e-02(Whole_Blood);CROCCP2:0.40:1.35e-24,NBPF1:0.34:2.90e-17,MST1P2:0.18:1.97e-04(Muscle_Skeletal);CROCCP2:0.47:3.32e-23,NBPF1:0.40:2.77e-16,MST1P2:0.24:3.74e-05(Cells_Cultured_fibroblasts);CROCCP2:0.41:2.34e-22,NBPF1:0.31:1.76e-11,MST1P2:0.25:1.35e-07,ESPNP:-0.18:1.39e-03,RP5-875O13.7:-0.16:8.37e-03(Skin_Sun_Exposed_Lower_leg);CROCCP2:0.40…
833	chr1	16964846	16965091	245	1280.4	299.2	16	0.893	0.0213	False	.	.
834	chr1	17034243	17034662	419	418.8	0.3	16	0.950	0.0008	False	.	.
835	chr1	17036672	17036801	129	129.8	6.7	16	0.984	0.0002	False	.	.
836	chr1	17069599	17069753	154	153.0	0.7	17	0.983	0.0008	False	.	.
837	chr1	17165932	17166246	314	1043.8	171.1	16	0.723	0.0033	False	.	.
838	chr1	17208372	17208697	325	383.5	22.3	16	0.925	0.0209	False	.	.
839	chr1	17235566	17235693	127	127.0	0.0	17	0.985	0.0019	False	.	.
840	chr1	17241450	17241984	534	468.1	74.0	17	0.995	0.0200	False	.	.
841	chr1	17288159	17288672	513	1801.9	79.8	16	0.932	0.0534	False	.	.
842	chr1	17292859	17292935	76	176.1	8.1	17	0.476	0.0027	False	.	.
843	chr1	17310755	17313482	2727	2912.2	5.2	16	0.902	0.0074	False	.	.
844	chr1	17316121	17316701	580	605.7	8.8	16	0.953	0.0032	False	.	.
845	chr1	17340808	17341374	566	565.8	0.4	16	0.864	0.0000	False	.	.
846	chr1	17342783	17343179	396	395.9	0.4	16	0.943	0.0011	False	.	.
847	chr1	17357642	17358578	936	933.4	123.1	17	0.887	0.0408	False	.	.
848	chr1	17390021	17390613	592	593.9	1.6	16	0.938	0.0109	False	.	.
849	chr1	17504330	17504918	588	4365.1	3.1	16	0.912	0.0219	False	.	.
850	chr1	17533966	17534262	296	820.1	85.2	16	0.921	0.0021	False	.	.
851	chr1	17556038	17556336	298	291.6	14.5	16	0.653	0.0071	False	.	.
852	chr1	17666679	17666877	198	197.7	0.8	16	0.863	0.0032	False	.	.
853	chr1	17727602	17727803	201	209.7	17.0	17	0.947	0.0112	False	.	.
854	chr1	17748869	17749069	200	200.0	0.1	17	0.983	0.0040	False	.	.
855	chr1	17795012	17795175	163	169.2	17.4	18	0.898	0.0052	False	.	.
856	chr1	17814316	17815123	807	807.0	0.6	18	0.985	0.0029	False	.	.
857	chr1	17847803	17847994	191	191.0	0.1	17	0.974	0.0011	False	.	.
858	chr1	17859498	17859702	204	391.1	38.6	17	0.472	0.0019	False	.	.
859	chr1	17860836	17861117	281	281.9	0.3	17	0.957	0.0110	False	.	.
860	chr1	17980814	17980958	144	144.0	0.0	18	0.945	0.0027	False	.	.
861	chr1	17989923	17990129	206	206.0	0.1	18	0.995	0.0009	False	.	.
862	chr1	18007206	18007411	205	210.1	2.1	18	0.917	0.0239	False	.	.
863	chr1	18020544	18020860	316	315.5	3.6	18	0.901	0.0010	False	.	.
864	chr1	18049219	18049999	780	5486.0	204.4	17	0.857	0.0038	False	.	.
865	chr1	18093666	18093891	225	226.0	0.1	18	0.986	0.0007	False	.	.
866	chr1	18097307	18097535	228	403.5	12.8	17	0.934	0.0034	False	.	.
867	chr1	18101196	18101383	187	172.6	5.8	18	0.887	0.0045	False	.	.
868	chr1	18103994	18104314	320	662.2	60.2	18	0.952	0.0051	False	.	.
869	chr1	18273333	18273533	200	193.2	20.6	17	0.934	0.0274	False	.	.
870	chr1	18281101	18281211	110	121.8	16.5	19	0.993	0.0557	False	.	.
871	chr1	18305180	18305622	442	452.5	8.0	17	0.965	0.0027	False	.	.
872	chr1	18315534	18315906	372	385.5	5.9	18	0.956	0.0139	False	.	.
873	chr1	18330494	18330686	192	150.6	27.5	18	0.970	0.0326	False	.	.
874	chr1	18340965	18341130	165	172.9	7.4	17	0.968	0.0060	False	.	.
875	chr1	18357267	18357496	229	219.6	10.1	18	0.898	0.0000	False	.	.
876	chr1	18359301	18359512	211	218.9	14.3	18	0.982	0.0040	False	.	.
877	chr1	18363422	18363873	451	431.6	20.4	18	0.942	0.0002	False	.	.
878	chr1	18372501	18372892	391	395.9	11.9	18	0.977	0.0000	False	.	.
879	chr1	18384909	18385354	445	442.4	4.3	18	0.963	0.0051	False	.	.
880	chr1	18399049	18399435	386	386.0	0.3	18	0.957	0.0049	False	.	.
881	chr1	18447601	18447804	203	205.3	1.2	17	0.981	0.0000	False	.	.
882	chr1	18466044	18466112	68	119.2	16.1	19	0.972	0.0621	True	1	KLHDC7A:0.16:3.79e-02(Thyroid)
883	chr1	18478548	18478674	126	139.2	16.0	19	0.919	0.0175	False	.	.
884	chr1	18597952	18598310	358	344.6	23.9	17	0.976	0.0032	False	.	.
885	chr1	18602443	18602800	357	357.3	18.0	16	0.991	0.0772	False	.	.
886	chr1	18604719	18605102	383	367.4	20.4	16	0.952	0.0092	False	.	.
887	chr1	18726017	18726249	232	288.3	3.9	17	0.958	0.0076	False	.	.
888	chr1	18787888	18788059	171	185.8	5.4	17	0.750	0.0220	False	.	.
889	chr1	18801182	18802254	1072	1075.1	13.4	18	0.943	0.0039	False	.	.
890	chr1	18822173	18822784	611	594.2	65.2	18	0.826	0.0038	False	.	.
891	chr1	18825224	18825669	445	521.0	0.7	18	0.957	0.0007	False	.	.
892	chr1	18858028	18858614	586	585.6	0.6	18	0.967	0.0060	False	.	.
893	chr1	18895338	18895683	345	344.9	0.2	18	0.968	0.0006	False	.	.
894	chr1	18999896	19000141	245	255.8	29.1	16	0.966	0.0330	False	.	.
895	chr1	19030725	19031093	368	394.7	12.6	17	0.930	0.0048	False	.	.
896	chr1	19052571	19052705	134	132.6	5.3	16	0.989	0.0109	False	.	.
897	chr1	19072379	19072546	167	168.8	4.6	16	0.984	0.0055	False	.	.
898	chr1	19111744	19112044	300	753.9	67.3	17	0.924	0.0048	False	.	.
899	chr1	19134052	19134398	346	346.9	0.7	16	0.819	0.0032	False	.	.
900	chr1	19143129	19143268	139	137.5	6.3	17	0.957	0.0040	False	.	.
901	chr1	19236106	19236983	877	2372.1	1.5	18	0.920	0.0090	False	.	.
902	chr1	19314280	19314507	227	226.9	0.4	17	0.971	0.0021	False	.	.
903	chr1	19320440	19320989	549	1697.2	200.7	17	0.862	0.1029	False	.	.
904	chr1	19337703	19337870	167	166.9	0.4	18	0.963	0.0108	False	.	.
905	chr1	19423824	19424100	276	275.9	0.3	16	0.960	0.0012	False	.	.
906	chr1	19487154	19487417	263	259.5	24.2	17	0.961	0.0000	False	.	.
907	chr1	19489082	19489705	623	2006.8	2.1	17	0.944	0.0076	False	.	.
908	chr1	19497518	19498156	638	904.3	1.6	16	0.884	0.0006	False	.	.
909	chr1	19503811	19504356	545	1772.3	10.0	16	0.876	0.0317	False	.	.
910	chr1	19518343	19518600	257	2822.0	3.0	18	0.927	0.0073	False	.	.
911	chr1	19550929	19551097	168	170.0	0.0	16	0.985	0.0015	False	.	.
912	chr1	19553470	19553791	321	321.0	0.1	16	0.968	0.0080	False	.	.
913	chr1	19557658	19557894	236	236.1	5.8	16	0.914	0.0055	False	.	.
914	chr1	19642876	19643169	293	267.7	34.5	17	0.972	0.2096	False	.	.
915	chr1	19652712	19653290	578	581.6	0.7	17	0.914	0.0138	False	.	.
916	chr1	19697270	19697787	517	517.9	0.2	18	0.938	0.0092	False	.	.
917	chr1	19765941	19766201	260	260.0	0.3	16	0.981	0.0078	False	.	.
918	chr1	19769884	19769948	64	195.2	273.0	16	0.940	0.0542	True	1	TMCO4:-0.17:2.12e-02(Artery_Tibial)
919	chr1	19833321	19833932	611	1738.5	1.0	17	0.926	0.0054	False	.	.
920	chr1	19862548	19862984	436	1866.8	149.9	17	0.940	0.0069	False	.	.
921	chr1	19932848	19933100	252	578.0	2.7	19	0.969	0.0028	False	.	.
922	chr1	19950358	19950943	585	597.8	2.2	18	0.916	0.0039	False	.	.
923	chr1	20083174	20083312	138	138.0	0.0	18	nan	0.0109	False	.	.
924	chr1	20123459	20123729	270	269.9	0.4	18	0.919	0.0019	False	.	.
925	chr1	20134109	20134262	153	153.0	0.2	18	0.905	0.0026	False	.	.
926	chr1	20149254	20149441	187	189.6	10.8	18	0.965	0.0057	False	.	.
927	chr1	20164303	20164437	134	134.0	0.0	17	nan	0.0000	False	.	.
928	chr1	20165665	20165789	124	134.0	3.7	17	0.979	0.0110	False	.	.
929	chr1	20174710	20174839	129	129.0	0.0	17	0.795	0.0000	False	.	.
930	chr1	20254908	20255330	422	372.1	61.3	18	0.967	0.0032	False	.	.
931	chr1	20294594	20294822	228	228.0	0.3	17	0.980	0.0041	False	.	.
932	chr1	20338347	20338943	596	1144.2	0.7	16	0.957	0.0025	False	.	.
933	chr1	20351249	20351517	268	268.1	0.2	16	0.969	0.0017	False	.	.
934	chr1	20382466	20382590	124	558.8	8.2	17	0.933	0.0004	False	.	.
935	chr1	20427841	20428145	304	303.9	0.6	19	0.920	0.0032	False	.	.
936	chr1	20453791	20454840	1049	1048.8	1.4	17	0.962	0.0207	False	.	.
937	chr1	20463426	20463790	364	1275.0	3.7	16	0.922	0.0181	False	.	.
938	chr1	20515100	20515717	617	4492.6	18.8	17	0.866	0.0079	False	.	.
939	chr1	20537145	20537468	323	1748.0	2.0	16	0.948	0.0226	False	.	.
940	chr1	20573239	20573365	126	126.0	0.0	16	0.993	0.1087	False	.	.
941	chr1	20647230	20647414	184	184.0	0.1	16	0.948	0.0000	False	.	.
942	chr1	20674891	20675461	570	2515.0	4.1	16	0.914	0.0073	False	.	.
943	chr1	20695020	20695144	124	127.5	1.6	16	0.977	0.0098	False	.	.
944	chr1	20733384	20733612	228	228.0	0.0	16	0.981	0.0011	False	.	.
945	chr1	20783398	20783892	494	3572.5	16.3	16	0.867	0.0092	False	.	.
946	chr1	20807851	20808031	180	180.0	0.0	16	0.976	0.0012	False	.	.
947	chr1	20810262	20810574	312	312.0	0.0	16	0.974	0.0028	False	.	.
948	chr1	20821539	20821796	257	286.1	0.5	17	0.984	0.0000	False	.	.
949	chr1	20826178	20826796	618	617.7	0.9	16	0.866	0.0022	False	.	.
950	chr1	20839109	20839395	286	664.7	1.9	18	0.956	0.0022	False	.	.
951	chr1	20892865	20893001	136	136.0	0.0	17	0.990	0.0000	False	.	.
952	chr1	20919733	20919926	193	200.1	21.2	18	0.804	0.0019	True	1	EIF4G3:-0.17:4.54e-02(Skin_Sun_Exposed_Lower_leg)
953	chr1	20981473	20981830	357	283.4	17.5	18	0.988	0.0248	False	.	.
954	chr1	21023659	21024265	606	591.4	18.1	17	0.918	0.0043	False	.	.
955	chr1	21035987	21036235	248	248.0	0.1	17	0.974	0.0043	False	.	.
956	chr1	21052984	21053966	982	981.4	1.0	17	0.877	0.0073	False	.	.
957	chr1	21110446	21110862	416	919.7	1.8	18	0.948	0.0057	False	.	.
958	chr1	21127931	21128528	597	2059.8	0.8	17	0.938	0.0067	False	.	.
959	chr1	21135910	21136526	616	1932.6	1.3	17	0.937	0.0070	False	.	.
960	chr1	21159704	21159962	258	487.0	0.1	16	0.961	0.0010	False	.	.
961	chr1	21179759	21180269	510	786.4	99.5	17	0.767	0.0475	False	.	.
962	chr1	21190883	21191052	169	180.6	13.1	17	0.968	0.0102	False	.	.
963	chr1	21196896	21197803	907	2314.5	207.9	18	0.921	0.0037	False	.	.
964	chr1	21216310	21216869	559	4869.7	5.2	18	0.904	0.0169	False	.	.
965	chr1	21223580	21223884	304	1115.8	0.6	18	0.895	0.0040	False	.	.
966	chr1	21239896	21240471	575	1766.8	196.6	19	0.928	0.0060	False	.	.
967	chr1	21253469	21254089	620	875.8	1.6	17	0.874	0.0115	False	.	.
968	chr1	21266138	21266267	129	128.9	0.2	17	0.978	0.0001	False	.	.
969	chr1	21311523	21312552	1029	1127.2	26.3	18	0.899	0.0187	False	.	.
970	chr1	21330091	21330268	177	177.6	0.6	16	0.846	0.0058	False	.	.
971	chr1	21336411	21336695	284	285.7	0.6	16	0.961	0.0013	False	.	.
972	chr1	21345940	21346637	697	745.1	10.4	16	0.887	0.0222	False	.	.
973	chr1	21348287	21348801	514	502.1	41.2	17	0.784	0.0227	False	.	.
974	chr1	21358336	21358579	243	2080.1	87.9	16	0.875	0.0522	False	.	.
975	chr1	21371246	21371623	377	381.7	1.7	17	0.885	0.0087	False	.	.
976	chr1	21374524	21374703	179	175.1	7.6	17	0.969	0.0281	False	.	.
977	chr1	21404166	21404391	225	1348.1	4.1	16	0.862	0.0040	False	.	.
978	chr1	21405579	21405886	307	307.0	0.5	16	0.877	0.0125	False	.	.
979	chr1	21437837	21438399	562	636.9	5.4	16	0.931	0.0143	False	.	.
980	chr1	21530770	21531109	339	336.9	2.3	16	0.872	0.0210	False	.	.
981	chr1	21554814	21554952	138	133.0	6.9	16	0.966	0.0032	False	.	.
982	chr1	21604773	21605087	314	306.7	4.0	17	0.810	0.0112	False	.	.
983	chr1	21607848	21608021	173	173.0	0.1	17	0.925	0.0078	False	.	.
984	chr1	21628270	21628899	629	1486.9	3.6	17	0.868	0.0082	False	.	.
985	chr1	21735488	21735736	248	247.9	0.2	17	0.941	0.0000	False	.	.
986	chr1	21738060	21738669	609	2132.3	1.0	16	0.915	0.0080	False	.	.
987	chr1	21744159	21744800	641	644.8	1.4	16	0.903	0.0198	False	.	.
988	chr1	21808526	21808809	283	619.4	1.3	16	0.967	0.0000	False	.	.
989	chr1	21905115	21905280	165	162.1	3.9	16	0.943	0.0075	False	.	.
990	chr1	21916092	21916348	256	782.4	1.2	16	0.930	0.0159	False	.	.
991	chr1	22029024	22029318	294	668.9	0.3	17	0.942	0.0022	False	.	.
992	chr1	22033342	22033935	593	5442.5	4.4	17	0.909	0.0103	False	.	.
993	chr1	22039043	22039654	611	1101.8	3.8	17	0.763	0.0016	False	.	.
994	chr1	22043975	22044541	566	767.0	1.8	17	0.942	0.0045	False	.	.
995	chr1	22158076	22158672	596	595.5	1.0	17	0.961	0.0045	False	.	.
996	chr1	22162595	22163179	584	573.9	41.0	18	0.951	0.0044	False	.	.
997	chr1	22227471	22227635	164	166.4	8.7	17	0.977	0.0031	False	.	.
998	chr1	22230761	22231523	762	763.1	5.0	17	0.926	0.0040	False	.	.
999	chr1	22260969	22261161	192	192.0	0.0	17	0.882	0.0176	False	.	.
1000	chr1	22271913	22272285	372	377.3	0.7	17	0.981	0.0030	False	.	.
1001	chr1	22333592	22334113	521	526.0	0.4	18	0.961	0.0039	False	.	.
1002	chr1	22336202	22337514	1312	1286.3	92.8	18	0.977	0.0059	False	.	.
1003	chr1	22344901	22345478	577	577.6	2.8	18	0.944	0.0040	False	.	.
1004	chr1	22370106	22370233	127	157.1	24.6	18	0.877	0.0100	False	.	.
1005	chr1	22372508	22372762	254	254.0	0.1	18	0.983	0.0002	False	.	.
1006	chr1	22400690	22400855	165	171.9	0.3	17	0.952	0.0029	False	.	.
1007	chr1	22411767	22411938	171	157.2	8.6	16	0.985	0.0116	False	.	.
1008	chr1	22415951	22416213	262	261.9	0.2	16	0.975	0.0000	False	.	.
1009	chr1	22431244	22431349	105	149.7	61.6	16	0.973	0.1065	False	.	.
1010	chr1	22442360	22442520	160	159.9	0.4	17	0.985	0.0020	False	.	.
1011	chr1	22522749	22523089	340	344.0	2.8	18	0.841	0.0070	False	.	.
1012	chr1	22547269	22548135	866	1115.1	271.6	19	0.746	0.0142	False	.	.
1013	chr1	22570439	22570533	94	139.7	37.3	17	0.976	0.1427	True	1	EPHA8:0.17:2.50e-02(Skin_Sun_Exposed_Lower_leg)
1014	chr1	22577758	22579509	1751	3026.1	17.7	16	0.962	0.0684	False	.	.
1015	chr1	22594001	22594259	258	258.0	0.4	16	0.966	0.0026	False	.	.
1016	chr1	22599571	22600380	809	774.2	105.9	16	0.661	0.0131	False	.	.
1017	chr1	22632616	22633258	642	637.5	2.2	18	0.907	0.0090	False	.	.
1018	chr1	22634734	22634925	191	191.0	0.1	18	0.980	0.0011	False	.	.
1019	chr1	22659249	22659384	135	588.7	16.2	17	0.970	0.0094	False	.	.
1020	chr1	22678308	22679471	1163	1162.4	4.4	16	0.943	0.0629	False	.	.
1021	chr1	22689026	22689369	343	342.6	0.7	16	0.899	0.0629	False	.	.
1022	chr1	22726476	22726574	98	103.0	11.9	17	0.929	0.0062	False	.	.
1023	chr1	22733762	22733993	231	231.0	0.2	17	0.979	0.0002	False	.	.
1024	chr1	22754793	22754977	184	906.9	73.4	16	0.580	0.0099	False	.	.
1025	chr1	22758859	22759038	179	179.0	0.0	16	0.908	0.0000	False	.	.
1026	chr1	22801673	22801909	236	245.2	25.9	18	0.914	0.0050	False	.	.
1027	chr1	22826621	22826961	340	339.9	0.3	18	0.969	0.0000	False	.	.
1028	chr1	22878044	22878272	228	228.0	0.1	17	0.919	0.0000	False	.	.
1029	chr1	22884326	22884534	208	294.0	0.1	17	0.963	0.0012	False	.	.
1030	chr1	22966960	22967543	583	583.2	1.4	17	0.951	0.0026	False	.	.
1031	chr1	22977190	22978042	852	944.9	3.2	16	0.935	0.0227	False	.	.
1032	chr1	23007670	23008286	616	2480.6	3.5	17	0.913	0.0229	False	.	.
1033	chr1	23022316	23022937	621	620.7	1.3	17	0.894	0.0020	False	.	.
1034	chr1	23042468	23043047	579	578.9	0.8	17	0.887	0.0032	False	.	.
1035	chr1	23117830	23118401	571	571.0	0.3	18	0.940	0.0000	False	.	.
1036	chr1	23224290	23224472	182	184.0	0.1	17	0.979	0.0000	False	.	.
1037	chr1	23236487	23236809	322	3775.2	4.3	16	0.905	0.0100	False	.	.
1038	chr1	23253277	23253920	643	645.1	0.6	18	0.903	0.0000	False	.	.
1039	chr1	23257214	23257925	711	703.5	20.5	17	0.933	0.0005	False	.	.
1040	chr1	23293725	23294421	696	1106.4	2.3	17	0.918	0.0051	False	.	.
1041	chr1	23300172	23300774	602	602.4	1.3	17	0.882	0.0064	False	.	.
1042	chr1	23333921	23336417	2496	4372.9	5.9	16	0.773	0.0206	False	.	.
1043	chr1	23354750	23355328	578	3705.8	2.6	16	0.917	0.0117	False	.	.
1044	chr1	23362544	23362844	300	593.0	0.1	16	0.970	0.0070	False	.	.
1045	chr1	23386580	23387150	570	831.0	0.4	18	0.957	0.0044	False	.	.
1046	chr1	23389361	23389664	303	303.9	0.4	18	0.903	0.0109	False	.	.
1047	chr1	23392300	23392798	498	3080.4	19.6	18	0.899	0.0315	False	.	.
1048	chr1	23478190	23478767	577	578.7	0.8	16	0.942	0.0025	False	.	.
1049	chr1	23519667	23520277	610	601.6	6.3	18	0.825	0.0340	False	.	.
1050	chr1	23566724	23566995	271	930.5	3.8	18	0.928	0.0041	False	.	.
1051	chr1	23584411	23585314	903	902.9	0.6	18	0.921	0.0166	False	.	.
1052	chr1	23605138	23605732	594	594.6	0.4	19	0.917	0.0025	False	.	.
1053	chr1	23611383	23611706	323	323.1	0.3	19	0.936	0.0036	False	.	.
1054	chr1	23622928	23623445	517	1117.0	2.0	18	0.935	0.0094	False	.	.
1055	chr1	23625958	23626399	441	440.1	2.5	17	0.949	0.0003	False	.	.
1056	chr1	23634801	23634945	144	144.0	0.1	17	0.912	0.0011	False	.	.
1057	chr1	23636913	23637479	566	568.6	3.8	17	0.853	0.0017	False	.	.
1058	chr1	23642515	23649370	6855	9363.9	9.7	16	0.912	0.0092	False	.	.
1059	chr1	23659916	23660508	592	591.9	2.4	17	0.837	0.0000	False	.	.
1060	chr1	23666858	23667139	281	272.5	32.9	16	0.956	0.0007	False	.	.
1061	chr1	23688589	23689093	504	643.9	8.3	16	0.933	0.0096	False	.	.
1062	chr1	23703577	23703925	348	383.5	37.4	16	0.966	0.0297	False	.	.
1063	chr1	23705749	23706310	561	1662.8	1.1	16	0.948	0.0047	False	.	.
1064	chr1	23710528	23711314	786	863.8	21.7	16	0.991	0.0039	False	.	.
1065	chr1	23746013	23746631	618	619.0	0.9	16	0.879	0.0008	False	.	.
1066	chr1	23766995	23767597	602	2386.6	6.6	17	0.777	0.0109	False	.	.
1067	chr1	23769580	23770485	905	1718.5	4.3	16	0.792	0.0078	False	.	.
1068	chr1	23780976	23781474	498	854.0	0.2	17	0.960	0.0026	False	.	.
1069	chr1	23783285	23783430	145	146.1	0.8	17	0.990	0.0009	False	.	.
1070	chr1	23803068	23803618	550	550.0	0.3	18	0.955	0.0041	False	.	.
1071	chr1	23808928	23809540	612	612.8	1.2	18	0.876	0.0104	False	.	.
1072	chr1	23821083	23821642	559	559.0	0.2	18	0.958	0.0009	False	.	.
1073	chr1	23829960	23830093	133	132.4	0.8	18	0.968	0.0702	False	.	.
1074	chr1	23833427	23834035	608	2059.1	4.6	18	0.925	0.0090	False	.	.
1075	chr1	23836713	23837905	1192	1295.0	13.9	18	0.992	0.0037	False	.	.
1076	chr1	23846305	23846870	565	560.4	4.9	19	0.938	0.0004	False	.	.
1077	chr1	23877336	23877976	640	3122.3	1.7	17	0.942	0.0119	False	.	.
1078	chr1	23881020	23881589	569	2617.9	2.5	17	0.933	0.0084	False	.	.
1079	chr1	23935383	23935978	595	582.9	33.8	18	0.914	0.0115	False	.	.
1080	chr1	23940543	23940902	359	3570.3	5.9	18	0.905	0.0014	False	.	.
1081	chr1	23953773	23954091	318	318.0	0.1	18	0.968	0.0034	False	.	.
1082	chr1	23987124	23987325	201	198.2	7.9	16	0.935	0.0066	False	.	.
1083	chr1	24010940	24011033	93	245.2	26.0	16	0.704	0.0038	False	.	.
1084	chr1	24028836	24029453	617	1233.0	4.1	16	0.877	0.0074	False	.	.
1085	chr1	24031949	24032492	543	549.3	25.0	18	0.910	0.0615	False	.	.
1086	chr1	24044912	24045245	333	1690.9	2.7	17	0.896	0.0099	False	.	.
1087	chr1	24076516	24077109	593	498.4	102.5	17	0.877	0.0326	False	.	.
1088	chr1	24085107	24085388	281	286.7	3.6	17	0.968	0.0039	False	.	.
1089	chr1	24104595	24104734	139	138.9	0.2	18	0.846	0.0003	False	.	.
1090	chr1	24113218	24113461	243	236.9	4.7	18	0.946	0.0055	False	.	.
1091	chr1	24162694	24162957	263	240.9	12.8	18	0.966	0.0054	False	.	.
1092	chr1	24167388	24167984	596	596.1	0.8	18	0.945	0.0017	False	.	.
1093	chr1	24189123	24189283	160	157.8	7.3	17	0.957	0.0012	False	.	.
1094	chr1	24298690	24298871	181	177.2	2.0	16	0.949	0.0205	False	.	.
1095	chr1	24344956	24345327	371	670.5	21.6	16	0.626	0.0028	False	.	.
1096	chr1	24352440	24352583	143	148.9	16.4	18	0.908	0.0023	False	.	.
1097	chr1	24355886	24356527	641	637.6	2.0	18	0.943	0.0075	False	.	.
1098	chr1	24461283	24461877	594	585.8	37.2	18	0.942	0.0128	False	.	.
1099	chr1	24475200	24475408	208	265.9	0.2	17	0.978	0.0131	False	.	.
1100	chr1	24487576	24487702	126	132.4	1.3	17	0.968	0.0107	False	.	.
1101	chr1	24511342	24511558	216	215.9	0.2	16	0.970	0.0000	False	.	.
1102	chr1	24534456	24534801	345	345.0	0.8	17	0.922	0.0000	False	.	.
1103	chr1	24592646	24593153	507	597.8	3.6	17	0.949	0.0036	False	.	.
1104	chr1	24604719	24605043	324	673.4	11.0	16	0.754	0.0495	False	.	.
1105	chr1	24621382	24623252	1870	12106.6	32.8	16	0.747	0.0190	False	.	.
1106	chr1	24634220	24635119	899	2426.0	123.3	16	0.917	0.0037	False	.	.
1107	chr1	24665156	24665717	561	560.9	0.4	17	0.946	0.0045	False	.	.
1108	chr1	24693527	24693786	259	259.0	0.0	16	0.974	0.0076	False	.	.
1109	chr1	24721975	24722106	131	131.0	0.1	16	0.983	0.0000	False	.	.
1110	chr1	24757061	24757317	256	255.9	0.3	17	0.918	0.0019	False	.	.
1111	chr1	24787575	24788304	729	1608.3	102.9	16	0.936	0.0078	False	.	.
1112	chr1	24804346	24804589	243	242.5	1.0	16	0.607	0.0000	False	.	.
1113	chr1	24812728	24813356	628	1056.4	0.8	16	0.924	0.0018	False	.	.
1114	chr1	24819475	24820035	560	1520.4	8.6	17	0.780	0.0131	False	.	.
1115	chr1	24873496	24873666	170	172.4	8.6	18	0.987	0.0440	False	.	.
1116	chr1	24907618	24908338	720	719.2	5.1	18	0.975	0.0088	False	.	.
1117	chr1	24948536	24948796	260	260.0	0.7	18	0.863	0.0055	False	.	.
1118	chr1	25019768	25020277	509	507.2	3.8	17	0.941	0.0128	False	.	.
1119	chr1	25031111	25031501	390	389.9	0.4	17	0.950	0.0096	False	.	.
1120	chr1	25035797	25036283	486	691.3	5.0	17	0.956	0.0001	False	.	.
1121	chr1	25042644	25042775	131	130.9	0.2	18	0.929	0.0047	False	.	.
1122	chr1	25044876	25045027	151	279.6	18.4	18	0.815	0.0124	False	.	.
1123	chr1	25054235	25054486	251	553.8	16.2	18	0.741	0.0165	False	.	.
1124	chr1	25108675	25108873	198	280.8	25.9	18	0.955	0.0054	False	.	.
1125	chr1	25126941	25127503	562	891.1	8.9	19	0.944	0.0008	False	.	.
1126	chr1	25166759	25166999	240	239.3	39.7	17	0.928	0.0061	False	.	.
1127	chr1	25188004	25188362	358	1632.8	2.8	18	0.956	0.0085	False	.	.
1128	chr1	25194175	25194413	238	238.1	0.2	18	0.976	0.0022	False	.	.
1129	chr1	25225252	25226160	908	907.4	1.0	16	0.936	0.0000	False	.	.
1130	chr1	25470734	25471322	588	588.1	0.3	16	0.952	0.0005	False	.	.
1131	chr1	25508848	25509065	217	215.7	12.7	17	0.935	0.0246	False	.	.
1132	chr1	25518453	25519030	577	576.8	0.7	18	0.948	0.0065	False	.	.
1133	chr1	25529238	25529515	277	1241.1	2.2	18	0.968	0.0093	False	.	.
1134	chr1	25533502	25533632	130	130.0	0.3	17	0.979	0.0017	False	.	.
1135	chr1	25575953	25576536	583	582.8	0.3	17	0.938	0.0076	False	.	.
1136	chr1	25590831	25591042	211	209.1	9.0	17	0.988	0.0087	False	.	.
1137	chr1	25595025	25595174	149	149.0	0.0	16	nan	0.0062	False	.	.
1138	chr1	25601453	25601630	177	180.7	9.5	16	0.938	0.0099	False	.	.
1139	chr1	25603662	25604441	779	792.5	32.5	17	0.892	0.0085	False	.	.
1140	chr1	25733806	25734420	614	613.8	0.4	18	0.946	0.0058	False	.	.
1141	chr1	25735420	25735559	139	139.0	0.0	18	0.985	0.0014	False	.	.
1142	chr1	25744424	25744611	187	186.9	0.2	18	0.971	0.0082	False	.	.
1143	chr1	25750960	25751365	405	432.1	20.1	18	0.956	0.0257	False	.	.
1144	chr1	25763051	25763497	446	1888.5	3.4	17	0.883	0.0054	False	.	.
1145	chr1	25769017	25769187	170	170.1	0.3	17	0.930	0.0082	False	.	.
1146	chr1	25788603	25788955	352	995.9	1.6	17	0.927	0.0126	False	.	.
1147	chr1	25812426	25812618	192	192.1	5.7	16	0.953	0.0222	False	.	.
1148	chr1	25857593	25858188	595	3233.5	1.3	16	0.927	0.0061	False	.	.
1149	chr1	25865402	25865713	311	1105.3	5.8	17	0.908	0.0181	False	.	.
1150	chr1	25880611	25880758	147	147.0	0.2	17	0.972	0.0004	False	.	.
1151	chr1	25938011	25938278	267	764.9	0.6	17	0.948	0.0049	False	.	.
1152	chr1	26006769	26006925	156	156.0	0.0	17	0.969	0.0004	False	.	.
1153	chr1	26064029	26064334	305	305.2	0.6	16	0.856	0.0057	False	.	.
1154	chr1	26133457	26138595	5138	6080.0	1122.7	16	0.884	0.0786	True	13	TRIM63:-0.36:3.21e-15(Thyroid);PDIK1L:0.31:1.13e-10,SLC30A2:0.26:1.82e-07,CNKSR1:0.18:5.45e-03,RP11-96L14.9:0.17:1.12e-02(Skin_Sun_Exposed_Lower_leg);SLC30A2:0.28:6.59e-07,PDIK1L:0.28:7.07e-07,CNKSR1:0.26:7.06e-06,RP11-96L14.9:0.24:5.27e-05(Skin_Not_Sun_Exposed_Suprapubic);TRIM63:-0.35:1.45e-06(Pancreas);CNKSR1:-0.24:1.28e-05(Artery_Tibial);CNKSR1:-0.26:4.98e-05(Esophagus_Muscularis);TRIM63:-0.34…
1155	chr1	26142581	26143211	630	4808.6	3.3	16	0.905	0.0048	False	.	.
1156	chr1	26149311	26149483	172	171.9	0.2	16	0.983	0.0045	False	.	.
1157	chr1	26199304	26199609	305	307.8	2.6	16	0.868	0.0295	False	.	.
1158	chr1	26210239	26210433	194	203.0	0.0	16	0.992	0.0019	False	.	.
1159	chr1	26248507	26248936	429	763.5	5.4	16	0.847	0.0077	False	.	.
1160	chr1	26265145	26265405	260	260.0	0.1	16	0.957	0.0010	False	.	.
1161	chr1	26311185	26311728	543	603.3	0.8	17	0.918	0.0008	False	.	.
1162	chr1	26319027	26319366	339	338.7	0.8	17	0.936	0.0085	False	.	.
1163	chr1	26344771	26345281	510	494.9	17.5	17	0.935	0.0084	False	.	.
1164	chr1	26369514	26369670	156	913.6	50.1	18	0.946	0.0067	False	.	.
1165	chr1	26371316	26371928	612	611.9	0.7	18	0.941	0.0030	False	.	.
1166	chr1	26399672	26399958	286	752.9	189.5	18	0.783	0.0506	False	.	.
1167	chr1	26435429	26436038	609	3019.3	2.8	18	0.906	0.0220	False	.	.
1168	chr1	26451454	26452019	565	1635.7	0.9	19	0.918	0.0042	False	.	.
1169	chr1	26479384	26480576	1192	3717.1	3.9	17	0.901	0.0100	False	.	.
1170	chr1	26488456	26488666	210	218.0	14.9	17	0.944	0.0071	False	.	.
1171	chr1	26511373	26511972	599	994.0	1.2	18	0.878	0.0161	False	.	.
1172	chr1	26544318	26544480	162	1136.9	2.2	16	0.896	0.0091	False	.	.
1173	chr1	26549704	26550607	903	2699.3	2.6	18	0.911	0.0058	False	.	.
1174	chr1	26576553	26576828	275	889.8	0.6	18	0.963	0.0077	False	.	.
1175	chr1	26585772	26586314	542	5844.8	44.5	17	0.923	0.0116	False	.	.
1176	chr1	26633252	26635247	1995	2492.4	208.2	17	0.916	0.0041	False	.	.
1177	chr1	26643179	26643449	270	2386.1	2.9	18	0.885	0.0049	False	.	.
1178	chr1	26657501	26657810	309	311.1	0.2	16	0.936	0.0066	False	.	.
1179	chr1	26665690	26665976	286	849.8	0.3	16	0.952	0.0000	False	.	.
1180	chr1	26667447	26668032	585	917.0	0.4	16	0.929	0.0021	False	.	.
1181	chr1	26684001	26684284	283	283.1	0.2	16	0.961	0.0071	False	.	.
1182	chr1	26719641	26720224	583	1004.0	0.3	17	0.901	0.0000	False	.	.
1183	chr1	26725851	26726474	623	622.9	1.3	17	0.881	0.0027	False	.	.
1184	chr1	26793774	26794027	253	253.0	0.1	16	0.694	0.0006	False	.	.
1185	chr1	26803476	26804467	991	1008.1	125.8	16	0.887	0.0203	False	.	.
1186	chr1	26837265	26837469	204	203.5	1.6	16	0.954	0.0041	False	.	.
1187	chr1	26846110	26846232	122	135.4	1.7	17	0.975	0.0043	False	.	.
1188	chr1	26866691	26867276	585	1729.1	2.9	16	0.717	0.0304	False	.	.
1189	chr1	26868919	26869741	822	1404.5	17.2	16	0.884	0.0056	False	.	.
1190	chr1	26872710	26873329	619	3643.4	38.0	17	0.820	0.0164	False	.	.
1191	chr1	26878291	26878896	605	1131.9	0.8	17	0.954	0.0079	False	.	.
1192	chr1	26886653	26887012	359	2569.9	1.5	17	0.934	0.0044	False	.	.
1193	chr1	26891580	26892162	582	581.9	0.2	18	0.960	0.0000	False	.	.
1194	chr1	26896411	26897036	625	1773.7	0.6	18	0.895	0.0140	False	.	.
1195	chr1	26903703	26906179	2476	6995.3	659.6	18	0.857	0.0165	False	.	.
1196	chr1	26916868	26917578	710	767.0	0.1	17	0.965	0.0088	False	.	.
1197	chr1	26924551	26925171	620	3508.9	15.5	17	0.859	0.0072	False	.	.
1198	chr1	26934663	26935278	615	1874.9	0.9	17	0.937	0.0050	False	.	.
1199	chr1	26944541	26944987	446	827.0	0.1	17	0.963	0.0111	False	.	.
1200	chr1	26947496	26948066	570	570.0	0.1	17	0.966	0.0009	False	.	.
1201	chr1	26951670	26951896	226	234.5	26.0	17	0.959	0.0079	False	.	.
1202	chr1	26964410	26964673	263	263.0	0.0	18	0.982	0.0036	False	.	.
1203	chr1	26974706	26975290	584	910.9	0.7	16	0.842	0.0102	False	.	.
1204	chr1	26979489	26979985	496	1660.0	0.9	16	0.914	0.0098	False	.	.
1205	chr1	27030345	27030494	149	3685.4	36.1	16	0.822	0.0303	False	.	.
1206	chr1	27032780	27033049	269	269.0	0.4	16	0.957	0.0348	False	.	.
1207	chr1	27043883	27044456	573	3803.8	2.3	16	0.912	0.0061	False	.	.
1208	chr1	27082642	27083264	622	1030.6	1.6	17	0.927	0.0035	False	.	.
1209	chr1	27086482	27087077	595	1756.0	4.5	16	0.890	0.0063	False	.	.
1210	chr1	27090227	27090847	620	620.1	0.4	16	0.951	0.0040	False	.	.
1211	chr1	27146863	27147120	257	256.9	0.2	17	0.958	0.0038	False	.	.
1212	chr1	27156613	27156977	364	900.6	1.2	16	0.886	0.0004	False	.	.
1213	chr1	27162556	27163159	603	2666.5	1.9	16	0.855	0.0065	False	.	.
1214	chr1	27232311	27232959	648	3287.3	6.2	16	0.841	0.0151	False	.	.
1215	chr1	27317504	27317827	323	993.5	1.5	16	0.891	0.0055	False	.	.
1216	chr1	27329817	27330391	574	574.0	0.0	16	0.957	0.0053	False	.	.
1217	chr1	27344269	27344539	270	433.9	0.5	16	0.943	0.0026	False	.	.
1218	chr1	27352492	27353084	592	1009.1	1.1	16	0.939	0.0000	False	.	.
1219	chr1	27356110	27356386	276	276.0	0.0	16	0.987	0.0036	False	.	.
1220	chr1	27373589	27373880	291	290.9	0.5	17	0.963	0.0079	False	.	.
1221	chr1	27377072	27377407	335	629.4	1.6	16	0.953	0.0036	False	.	.
1222	chr1	27441208	27442118	910	4008.1	3.0	17	0.822	0.0087	False	.	.
1223	chr1	27452542	27453900	1358	2064.2	6.6	16	0.921	0.0118	False	.	.
1224	chr1	27477256	27477911	655	4410.5	71.5	16	0.809	0.0172	False	.	.
1225	chr1	27483069	27483374	305	437.0	0.1	16	0.966	0.0041	False	.	.
1226	chr1	27484524	27485159	635	1385.6	3.1	16	0.950	0.0177	False	.	.
1227	chr1	27489251	27489540	289	291.9	2.8	16	0.990	0.0074	False	.	.
1228	chr1	27511085	27512005	920	3064.1	101.2	16	0.929	0.0261	False	.	.
1229	chr1	27584985	27585154	169	169.0	0.1	18	0.946	0.0018	False	.	.
1230	chr1	27608856	27609016	160	162.4	54.2	16	0.976	0.0542	False	.	.
1231	chr1	27640405	27640974	569	3081.6	329.6	17	0.907	0.0105	False	.	.
1232	chr1	27668925	27669246	321	291.3	9.1	16	0.968	0.0116	False	.	.
1233	chr1	27707558	27708154	596	595.9	0.2	16	0.971	0.0041	True	1	RP1-159A19.3:0.17:4.93e-02(Thyroid)
1234	chr1	27709543	27710100	557	2147.7	1.9	17	0.917	0.0043	False	.	.
1235	chr1	27715174	27715490	316	830.9	0.2	17	0.964	0.0073	False	.	.
1236	chr1	27722650	27722900	250	394.4	0.7	17	0.958	0.0054	False	.	.
1237	chr1	27737453	27737701	248	2308.3	1.9	16	0.900	0.0059	False	.	.
1238	chr1	27786384	27786542	158	158.0	0.1	17	0.985	0.0009	False	.	.
1239	chr1	27798598	27798800	202	891.8	5.8	16	0.796	0.0311	False	.	.
1240	chr1	27906111	27906691	580	8735.0	43.6	17	0.911	0.0079	False	.	.
1241	chr1	27916727	27917160	433	471.5	39.9	16	0.648	0.0028	False	.	.
1242	chr1	27920564	27921160	596	3102.0	69.5	17	0.845	0.0178	False	.	.
1243	chr1	27986421	27987010	589	1657.2	65.8	19	0.932	0.0092	False	.	.
1244	chr1	28002081	28002336	255	1640.5	5.3	19	0.887	0.0119	False	.	.
1245	chr1	28089010	28089594	584	1670.7	183.1	17	0.902	0.0037	False	.	.
1246	chr1	28146786	28147033	247	247.0	0.0	18	0.912	0.0000	False	.	.
1247	chr1	28148629	28148874	245	245.9	0.2	18	0.938	0.0000	False	.	.
1248	chr1	28153461	28153730	269	2725.0	1.5	16	0.864	0.0060	False	.	.
1249	chr1	28187903	28188369	466	686.2	0.9	16	0.945	0.0070	False	.	.
1250	chr1	28189708	28190280	572	767.0	0.4	17	0.954	0.0078	False	.	.
1251	chr1	28194210	28194363	153	152.8	0.4	17	0.974	0.0061	False	.	.
1252	chr1	28202309	28202879	570	1254.0	3.5	17	0.879	0.0111	False	.	.
1253	chr1	28225026	28225189	163	157.9	19.6	16	0.978	0.0074	True	2	PTAFR:0.20:6.77e-03(Skin_Not_Sun_Exposed_Suprapubic);PTAFR:0.20:1.18e-02(Esophagus_Mucosa)
1254	chr1	28252592	28253225	633	7957.4	6.4	16	0.811	0.0196	False	.	.
1255	chr1	28276590	28277218	628	1803.6	2.5	16	0.840	0.0026	False	.	.
1256	chr1	28289523	28290635	1112	1807.0	2.1	16	0.842	0.0040	False	.	.
1257	chr1	28294662	28295147	485	962.5	34.4	16	0.727	0.0105	False	.	.
1258	chr1	28310857	28311171	314	2983.4	1.3	16	0.928	0.0074	False	.	.
1259	chr1	28342467	28343111	644	2509.2	2.8	17	0.904	0.0082	False	.	.
1260	chr1	28357374	28362415	5041	6020.8	383.4	16	0.904	0.0085	False	.	.
1261	chr1	28364303	28364565	262	942.2	5.2	16	0.872	0.0124	False	.	.
1262	chr1	28367702	28368011	309	3360.9	3.6	16	0.885	0.0125	False	.	.
1263	chr1	28394502	28395185	683	3321.1	108.1	16	0.867	0.0414	False	.	.
1264	chr1	28398247	28398829	582	1360.5	0.6	16	0.947	0.0012	False	.	.
1265	chr1	28404294	28404408	114	118.4	17.2	16	0.928	0.0069	False	.	.
1266	chr1	28410090	28410215	125	1220.9	37.9	16	0.944	0.0124	False	.	.
1267	chr1	28444583	28445239	656	655.8	0.4	16	0.906	0.0735	False	.	.
1268	chr1	28460620	28460947	327	2574.6	280.6	16	0.947	0.0832	False	.	.
1269	chr1	28528045	28528305	260	1611.6	1.7	16	0.844	0.0098	False	.	.
1270	chr1	28533845	28534490	645	1620.3	32.7	17	0.764	0.0091	False	.	.
1271	chr1	28546936	28547833	897	1349.3	1.9	16	0.874	0.0028	False	.	.
1272	chr1	28549914	28550175	261	2092.2	84.1	17	0.811	0.0172	False	.	.
1273	chr1	28552287	28552414	127	128.9	0.9	17	0.970	0.0172	False	.	.
1274	chr1	28563276	28563866	590	2573.9	1.4	17	0.916	0.0049	False	.	.
1275	chr1	28573366	28573639	273	6499.4	103.8	17	0.863	0.0109	False	.	.
1276	chr1	28575890	28576885	995	1581.2	3.4	17	0.858	0.0070	False	.	.
1277	chr1	28612436	28612585	149	149.0	0.7	16	0.963	0.0290	False	.	.
1278	chr1	28614280	28614511	231	231.0	0.1	16	0.969	0.0009	False	.	.
1279	chr1	28620139	28620718	579	2183.5	1.4	16	0.903	0.0032	False	.	.
1280	chr1	28633504	28633815	311	11997.1	355.2	16	0.851	0.0059	False	.	.
1281	chr1	28638000	28639071	1071	2689.5	5.6	16	0.867	0.0110	False	.	.
1282	chr1	28646538	28647123	585	2687.2	0.7	16	0.920	0.0188	False	.	.
1283	chr1	28662959	28663574	615	2221.0	2.5	16	0.864	0.0096	False	.	.
1284	chr1	28666350	28666668	318	1002.4	1.9	16	0.934	0.0013	False	.	.
1285	chr1	28674456	28675332	876	5547.7	4.8	16	0.843	0.0147	False	.	.
1286	chr1	28698150	28699006	856	4504.6	86.5	16	0.885	0.0113	False	.	.
1287	chr1	28708977	28709328	351	1910.4	2.0	16	0.913	0.0041	False	.	.
1288	chr1	28728364	28728509	145	145.0	0.1	17	0.979	0.0001	False	.	.
1289	chr1	28740704	28741597	893	1585.4	2.0	17	0.941	0.0047	False	.	.
1290	chr1	28750952	28751263	311	317.5	3.7	17	0.834	0.0179	False	.	.
1291	chr1	28763933	28764854	921	921.3	0.8	17	0.948	0.0025	False	.	.
1292	chr1	28770797	28771019	222	221.8	0.8	17	0.953	0.0011	False	.	.
1293	chr1	28823545	28823823	278	278.1	0.5	17	0.944	0.0096	False	.	.
1294	chr1	28845066	28845334	268	1740.0	2.0	18	0.941	0.0100	False	.	.
1295	chr1	28846820	28847068	248	250.1	9.0	18	0.951	0.0123	False	.	.
1296	chr1	28857792	28858423	631	941.0	1.4	17	0.744	0.0071	False	.	.
1297	chr1	28900935	28901830	895	1478.2	35.4	17	0.959	0.0567	False	.	.
1298	chr1	28904873	28907376	2503	6787.2	3.9	17	0.897	0.0151	False	.	.
1299	chr1	28929229	28929828	599	3178.5	3.6	17	0.867	0.0103	False	.	.
1300	chr1	28962608	28962736	128	128.0	0.0	17	0.997	0.0187	False	.	.
1301	chr1	28964278	28964591	313	313.0	0.1	17	0.954	0.0000	False	.	.
1302	chr1	28969477	28969760	283	283.0	0.1	17	0.950	0.0028	False	.	.
1303	chr1	28974902	28975231	329	830.8	0.5	18	0.947	0.0040	False	.	.
1304	chr1	29010933	29011388	455	1229.8	1.8	17	0.911	0.0041	False	.	.
1305	chr1	29040855	29041497	642	642.2	1.9	18	0.950	0.0030	False	.	.
1306	chr1	29055664	29056252	588	3979.4	101.2	17	0.708	0.0083	False	.	.
1307	chr1	29067070	29067683	613	1959.0	45.5	18	0.863	0.0054	False	.	.
1308	chr1	29100195	29100313	118	164.3	37.0	16	0.728	0.0992	False	.	.
1309	chr1	29102904	29103204	300	300.0	0.3	16	0.891	0.0005	False	.	.
1310	chr1	29111355	29111981	626	1241.8	1.5	17	0.919	0.0050	False	.	.
1311	chr1	29126626	29127226	600	1111.0	2.4	17	0.864	0.0000	False	.	.
1312	chr1	29129137	29129810	673	673.0	0.8	17	0.951	0.0038	False	.	.
1313	chr1	29130900	29131031	131	131.2	0.7	17	0.919	0.0000	False	.	.
1314	chr1	29132811	29133646	835	834.3	1.6	17	0.830	0.0124	False	.	.
1315	chr1	29143175	29143971	796	877.4	0.6	17	0.923	0.0039	False	.	.
1316	chr1	29145175	29145446	271	440.5	2.1	17	0.958	0.0078	False	.	.
1317	chr1	29154229	29154470	241	2454.2	1.1	18	0.930	0.0084	False	.	.
1318	chr1	29185263	29185590	327	509.9	0.2	17	0.948	0.0011	False	.	.
1319	chr1	29188665	29189394	729	4783.8	3.2	17	0.925	0.0112	False	.	.
1320	chr1	29214060	29214660	600	1792.3	0.9	17	0.927	0.0017	False	.	.
1321	chr1	29283051	29283293	242	241.5	1.7	18	0.875	0.0003	False	.	.
1322	chr1	29292815	29293191	376	949.5	2.6	18	0.923	0.0192	False	.	.
1323	chr1	29324757	29325126	369	368.8	0.5	17	0.934	0.0018	False	.	.
1324	chr1	29348563	29348741	178	176.4	1.7	17	0.933	0.0202	False	.	.
1325	chr1	29365171	29365405	234	250.9	7.5	17	0.941	0.0055	False	.	.
1326	chr1	29548816	29549126	310	309.7	1.1	17	0.953	0.0041	False	.	.
1327	chr1	29554183	29554733	550	684.6	10.1	17	0.948	0.0044	False	.	.
1328	chr1	29559180	29559336	156	155.9	0.4	17	0.883	0.0077	False	.	.
1329	chr1	29611966	29612511	545	1067.5	1.8	18	0.942	0.0012	False	.	.
1330	chr1	29632576	29632855	279	278.2	1.4	18	0.674	0.0036	False	.	.
1331	chr1	29686719	29686939	220	231.2	13.6	18	0.970	0.0036	False	.	.
1332	chr1	29707360	29707646	286	314.8	26.6	16	0.384	0.0049	False	.	.
1333	chr1	29718922	29719070	148	147.8	0.5	16	0.955	0.0015	False	.	.
1334	chr1	29727187	29727919	732	718.8	256.9	16	0.252	0.0059	False	.	.
1335	chr1	29770528	29771802	1274	1967.1	231.2	18	0.880	0.0434	False	.	.
1336	chr1	29773986	29774217	231	232.2	3.1	18	0.977	0.0008	False	.	.
1337	chr1	29794567	29794677	110	118.4	11.2	19	0.949	0.0182	False	.	.
1338	chr1	29803886	29804033	147	150.6	1.0	19	0.977	0.0005	False	.	.
1339	chr1	29825185	29825971	786	767.1	18.2	18	0.942	0.0674	False	.	.
1340	chr1	29859203	29859453	250	250.0	0.1	18	0.967	0.0053	False	.	.
1341	chr1	29893137	29893342	205	205.0	0.2	18	0.968	0.0062	False	.	.
1342	chr1	29917194	29917476	282	282.4	3.2	17	0.801	0.0021	False	.	.
1343	chr1	29962889	29963466	577	576.8	0.6	18	0.959	0.0040	False	.	.
1344	chr1	29982745	29982987	242	242.0	0.0	18	0.995	0.0020	False	.	.
1345	chr1	29985748	29985949	201	201.0	0.1	18	0.972	0.0021	False	.	.
1346	chr1	30066009	30066489	480	479.8	0.7	18	0.713	0.0015	False	.	.
1347	chr1	30184349	30184590	241	233.0	17.4	18	0.973	0.0127	False	.	.
1348	chr1	30191395	30191652	257	250.9	53.1	18	0.963	0.1590	False	.	.
1349	chr1	30197833	30198406	573	572.5	1.1	18	0.843	0.0061	False	.	.
1350	chr1	30216719	30216947	228	420.8	7.0	18	0.976	0.0079	False	.	.
1351	chr1	30225140	30225433	293	293.2	0.4	18	0.984	0.0000	False	.	.
1352	chr1	30270497	30270822	325	325.0	0.0	17	0.967	0.0026	False	.	.
1353	chr1	30283591	30283763	172	216.9	0.3	17	0.961	0.0027	False	.	.
1354	chr1	30301377	30301429	52	113.7	7.6	17	0.708	0.0268	False	.	.
1355	chr1	30338546	30339160	614	613.3	1.8	19	0.972	0.0085	False	.	.
1356	chr1	30365574	30365706	132	156.8	10.0	19	0.728	0.0072	False	.	.
1357	chr1	30375542	30376097	555	512.9	27.2	17	0.969	0.0014	False	.	.
1358	chr1	30380012	30380307	295	295.0	0.0	17	0.965	0.0055	False	.	.
1359	chr1	30452220	30452489	269	269.0	0.0	17	0.978	0.0000	False	.	.
1360	chr1	30477379	30477607	228	224.6	1.3	17	0.944	0.0509	False	.	.
1361	chr1	30479424	30479734	310	308.9	2.0	16	0.545	0.0000	False	.	.
1362	chr1	30488709	30488840	131	639.9	0.5	17	0.967	0.0070	False	.	.
1363	chr1	30519159	30519822	663	671.4	53.3	18	0.964	0.0072	False	.	.
1364	chr1	30524514	30524677	163	160.1	15.3	18	0.414	0.0082	False	.	.
1365	chr1	30530053	30530285	232	225.1	17.6	18	0.936	0.0687	False	.	.
1366	chr1	30577690	30578058	368	368.1	0.2	17	0.560	0.0034	False	.	.
1367	chr1	30594157	30594374	217	210.6	12.0	17	0.904	0.0232	False	.	.
1368	chr1	30598065	30598244	179	179.0	0.0	18	0.988	0.0044	False	.	.
1369	chr1	30609717	30609887	170	161.1	19.7	18	0.836	0.0047	False	.	.
1370	chr1	30649710	30649967	257	257.2	0.7	16	0.936	0.0071	False	.	.
1371	chr1	30651345	30651953	608	858.8	332.6	16	0.880	0.0110	False	.	.
1372	chr1	30658998	30659285	287	286.8	0.8	16	0.912	0.0038	False	.	.
1373	chr1	30692705	30692918	213	214.9	0.3	16	0.965	0.0071	False	.	.
1374	chr1	30702924	30703183	259	325.3	4.4	16	0.973	0.0032	False	.	.
1375	chr1	30718435	30718610	175	174.7	0.7	16	0.803	0.0005	False	.	.
1376	chr1	30732164	30732377	213	2850.3	336.3	18	0.390	0.0158	False	.	.
1377	chr1	30771917	30772238	321	320.9	0.4	16	0.973	0.0015	False	.	.
1378	chr1	30773158	30773478	320	293.2	27.8	16	0.994	0.0086	False	.	.
1379	chr1	30781171	30781349	178	179.2	1.7	17	0.971	0.0032	False	.	.
1380	chr1	30783216	30783383	167	173.9	19.9	17	0.910	0.0075	False	.	.
1381	chr1	30791271	30791827	556	530.7	127.6	17	0.940	0.0035	False	.	.
1382	chr1	30799819	30800194	375	390.9	11.1	17	0.969	0.0083	False	.	.
1383	chr1	30802560	30803181	621	636.9	4.6	17	0.897	0.0087	False	.	.
1384	chr1	30832629	30832822	193	196.2	5.0	17	0.944	0.0332	False	.	.
1385	chr1	30839864	30840323	459	449.9	6.6	18	0.946	0.0106	False	.	.
1386	chr1	30863207	30863479	272	1988.4	23.4	17	0.821	0.0000	False	.	.
1387	chr1	30894121	30894737	616	570.5	23.1	17	0.774	0.0133	False	.	.
1388	chr1	30917107	30917682	575	2465.4	5.2	18	0.798	0.0056	False	.	.
1389	chr1	30959403	30959611	208	208.0	0.0	18	0.986	0.0057	False	.	.
1390	chr1	30970617	30970769	152	154.0	0.1	18	0.989	0.0028	False	.	.
1391	chr1	30972259	30972466	207	167.9	30.3	18	0.347	0.0790	False	.	.
1392	chr1	31015330	31015958	628	1528.3	1.4	18	0.921	0.0059	False	.	.
1393	chr1	31018071	31018641	570	1233.2	1.1	18	0.952	0.0054	False	.	.
1394	chr1	31067114	31067261	147	150.1	5.5	18	0.971	0.0370	False	.	.
1395	chr1	31094061	31094301	240	240.1	0.4	17	0.939	0.0043	False	.	.
1396	chr1	31106321	31106943	622	4681.3	140.2	16	0.844	0.0243	False	.	.
1397	chr1	31113162	31113428	266	757.3	1.7	16	0.898	0.0227	False	.	.
1398	chr1	31134971	31135298	327	715.9	0.4	16	0.955	0.0101	False	.	.
1399	chr1	31149920	31150487	567	5287.0	105.0	16	0.913	0.0156	False	.	.
1400	chr1	31162209	31162772	563	562.8	0.8	16	0.939	0.0000	False	.	.
1401	chr1	31164567	31165163	596	2174.5	2.4	17	0.913	0.0165	False	.	.
1402	chr1	31168654	31168908	254	865.4	1.1	16	0.902	0.0149	False	.	.
1403	chr1	31171757	31172306	549	1232.6	0.7	16	0.926	0.0048	False	.	.
1404	chr1	31176211	31177159	948	898.0	61.4	17	0.912	0.0021	False	.	.
1405	chr1	31194771	31195430	659	3559.2	3.6	17	0.850	0.0127	False	.	.
1406	chr1	31202373	31203287	914	1406.5	5.7	17	0.880	0.0238	False	.	.
1407	chr1	31209616	31210003	387	389.1	0.8	17	0.932	0.0024	False	.	.
1408	chr1	31242408	31242735	327	983.2	1.1	16	0.944	0.0029	False	.	.
1409	chr1	31247739	31248073	334	311.0	54.8	16	0.941	0.0129	False	.	.
1410	chr1	31251974	31252186	212	251.1	29.7	17	0.953	0.0000	False	.	.
1411	chr1	31254151	31254577	426	424.8	1.2	17	0.939	0.0033	False	.	.
1412	chr1	31359982	31360345	363	363.1	1.1	17	0.954	0.0058	False	.	.
1413	chr1	31386687	31387909	1222	1225.6	34.2	17	0.912	0.0027	False	.	.
1414	chr1	31438396	31438711	315	316.0	0.8	16	0.971	0.0022	False	.	.
1415	chr1	31578207	31579080	873	879.1	5.5	16	0.971	0.0057	False	.	.
1416	chr1	31707252	31707379	127	158.7	8.5	17	0.973	0.0495	False	.	.
1417	chr1	31803765	31803894	129	128.8	0.7	16	0.975	0.0112	False	.	.
1418	chr1	31859248	31859365	117	119.6	4.1	16	0.980	0.0014	False	.	.
1419	chr1	31871444	31874114	2670	2924.0	2.8	16	0.926	0.0039	False	.	.
1420	chr1	31917697	31918216	519	565.4	1.3	17	0.879	0.0091	False	.	.
1421	chr1	31919827	31920476	649	879.2	0.9	17	0.892	0.0078	False	.	.
1422	chr1	31941675	31942277	602	2536.6	1.8	17	0.907	0.0227	False	.	.
1423	chr1	31956638	31957547	909	1025.4	3.0	16	0.935	0.0117	False	.	.
1424	chr1	31964784	31965068	284	1536.0	0.4	16	0.964	0.0043	False	.	.
1425	chr1	32000750	32000871	121	130.4	20.0	16	0.869	0.0000	False	.	.
1426	chr1	32018187	32018759	572	3051.5	199.9	16	0.915	0.0037	False	.	.
1427	chr1	32026968	32027219	251	251.0	0.0	16	0.986	0.0012	False	.	.
1428	chr1	32057538	32058128	590	590.9	0.5	16	0.911	0.0018	False	.	.
1429	chr1	32064369	32064915	546	2011.8	7.3	17	0.738	0.0366	False	.	.
1430	chr1	32067702	32068102	400	1590.1	2.2	17	0.905	0.0041	False	.	.
1431	chr1	32082451	32083720	1269	1269.8	1.6	17	0.783	0.0006	False	.	.
1432	chr1	32093136	32093712	576	2004.6	2.9	17	0.815	0.0099	False	.	.
1433	chr1	32104820	32105428	608	610.3	0.7	16	0.841	0.0055	False	.	.
1434	chr1	32134944	32135235	291	291.0	0.0	17	0.971	0.0062	False	.	.
1435	chr1	32162579	32163114	535	534.8	0.4	17	0.953	0.0000	False	.	.
1436	chr1	32166348	32166928	580	1966.4	1.4	17	0.920	0.0054	False	.	.
1437	chr1	32183139	32184024	885	1928.5	1.7	16	0.907	0.0054	False	.	.
1438	chr1	32185417	32185984	567	566.8	1.0	17	0.879	0.0021	False	.	.
1439	chr1	32213335	32213650	315	1242.5	1.9	18	0.894	0.0101	False	.	.
1440	chr1	32218530	32218843	313	690.8	0.5	18	0.951	0.0019	False	.	.
1441	chr1	32224948	32225266	318	922.1	0.6	18	0.948	0.0061	False	.	.
1442	chr1	32233032	32233589	557	557.1	0.6	18	0.957	0.0015	False	.	.
1443	chr1	32249055	32249572	517	516.5	1.6	18	0.900	0.0030	False	.	.
1444	chr1	32261372	32261973	601	2498.1	2.7	16	0.851	0.0108	False	.	.
1445	chr1	32356595	32356746	151	151.7	1.4	16	0.973	0.0041	False	.	.
1446	chr1	32419224	32419820	596	595.4	0.6	16	0.917	0.0021	False	.	.
1447	chr1	32446985	32447311	326	326.0	0.1	16	0.964	0.0042	False	.	.
1448	chr1	32460853	32461197	344	343.9	0.2	16	0.908	0.0061	False	.	.
1449	chr1	32471684	32472121	437	437.3	1.2	16	0.971	0.0021	False	.	.
1450	chr1	32497973	32498549	576	739.9	0.3	17	0.959	0.0048	False	.	.
1451	chr1	32527125	32527435	310	313.0	0.7	16	0.868	0.0000	False	.	.
1452	chr1	32536468	32536714	246	256.5	29.2	16	0.874	0.0013	False	.	.
1453	chr1	32553586	32554231	645	644.4	1.0	17	0.886	0.0006	False	.	.
1454	chr1	32562310	32562870	560	1981.6	1.5	17	0.883	0.0052	False	.	.
1455	chr1	32576590	32577340	750	2851.3	2.4	17	0.899	0.0044	False	.	.
1456	chr1	32581076	32581361	285	874.6	187.1	17	0.707	0.0023	False	.	.
1457	chr1	32585740	32586324	584	1752.4	1.0	19	0.946	0.0119	False	.	.
1458	chr1	32589252	32589852	600	1486.0	0.9	19	0.951	0.0024	False	.	.
1459	chr1	32596165	32596554	389	4568.7	2.5	18	0.899	0.0112	False	.	.
1460	chr1	32606601	32606739	138	138.0	0.1	18	0.976	0.0001	False	.	.
1461	chr1	32624611	32625543	932	2210.5	3.0	17	0.935	0.0040	False	.	.
1462	chr1	32630264	32630554	290	4629.3	511.6	18	0.907	0.0066	False	.	.
1463	chr1	32642776	32643350	574	4659.9	2.9	18	0.883	0.0132	False	.	.
1464	chr1	32648666	32649256	590	1189.7	2.9	17	0.912	0.0075	False	.	.
1465	chr1	32658889	32659094	205	203.2	0.6	18	0.966	0.0509	False	.	.
1466	chr1	32674770	32675326	556	2117.0	1.2	18	0.932	0.0103	False	.	.
1467	chr1	32696320	32696569	249	248.9	0.4	17	0.962	0.0006	False	.	.
1468	chr1	32720350	32720709	359	964.8	4.7	16	0.873	0.0206	False	.	.
1469	chr1	32727005	32727604	599	2498.2	2.6	17	0.893	0.0161	False	.	.
1470	chr1	32732293	32732890	597	3484.3	5.0	18	0.920	0.0034	False	.	.
1471	chr1	32735869	32736441	572	2086.8	2.4	18	0.898	0.0089	False	.	.
1472	chr1	32738030	32738595	565	2042.2	1.7	18	0.902	0.0192	False	.	.
1473	chr1	32750546	32751099	553	553.1	0.7	18	0.938	0.0025	False	.	.
1474	chr1	32778383	32779054	671	671.3	0.9	17	0.914	0.0092	False	.	.
1475	chr1	32789590	32790194	604	1967.1	46.5	17	0.832	0.0058	False	.	.
1476	chr1	32804258	32804847	589	589.0	0.7	17	0.917	0.0124	False	.	.
1477	chr1	32879694	32880013	319	872.7	0.7	17	0.925	0.0136	False	.	.
1478	chr1	32913431	32913634	203	202.8	0.4	18	0.948	0.0011	False	.	.
1479	chr1	32973989	32975452	1463	1425.2	37.0	16	0.922	0.0010	False	.	.
1480	chr1	32990119	32990723	604	1183.6	1.6	17	0.874	0.0069	False	.	.
1481	chr1	32996077	32996662	585	585.4	1.1	17	0.949	0.0017	False	.	.
1482	chr1	32999916	33000229	313	310.7	4.4	17	0.790	0.0497	False	.	.
1483	chr1	33020557	33021155	598	597.9	0.4	16	0.943	0.0019	False	.	.
1484	chr1	33041079	33041213	134	134.0	0.3	17	0.905	0.0057	False	.	.
1485	chr1	33041975	33042519	544	540.4	14.5	17	0.929	0.0020	False	.	.
1486	chr1	33046416	33047016	600	604.9	0.3	17	0.925	0.0028	False	.	.
1487	chr1	33051381	33052961	1580	1839.5	44.6	17	0.871	0.0521	False	.	.
1488	chr1	33057477	33058061	584	585.0	0.3	17	0.874	0.0012	False	.	.
1489	chr1	33087139	33087722	583	583.9	1.0	16	0.932	0.0000	False	.	.
1490	chr1	33114119	33114565	446	707.7	0.9	17	0.841	0.0047	False	.	.
1491	chr1	33123591	33124170	579	578.9	0.3	17	0.962	0.0033	False	.	.
1492	chr1	33136116	33136390	274	277.4	4.9	16	0.921	0.0120	False	.	.
1493	chr1	33154521	33155087	566	749.9	0.5	17	0.910	0.0020	False	.	.
1494	chr1	33224501	33224691	190	190.0	0.0	16	0.993	0.0035	False	.	.
1495	chr1	33250744	33250905	161	169.5	6.4	16	0.974	0.0143	False	.	.
1496	chr1	33271699	33271830	131	131.0	0.0	17	0.994	0.0049	False	.	.
1497	chr1	33309289	33309918	629	634.6	1.0	16	0.902	0.0062	False	.	.
1498	chr1	33356806	33356934	128	127.9	0.2	17	0.948	0.0000	False	.	.
1499	chr1	33371388	33371546	158	161.0	0.1	18	0.957	0.0045	False	.	.
1500	chr1	33379292	33379469	177	175.8	1.8	18	0.405	0.0019	False	.	.
1501	chr1	33441445	33441642	197	197.0	0.4	18	0.967	0.0090	False	.	.
1502	chr1	33494522	33494750	228	709.9	0.2	17	0.973	0.0022	False	.	.
1503	chr1	33509342	33509759	417	572.4	1.7	17	0.878	0.0193	False	.	.
1504	chr1	33706764	33706901	137	135.5	4.5	19	0.964	0.0036	False	.	.
1505	chr1	33790660	33790865	205	207.0	6.4	18	0.994	0.0134	False	.	.
1506	chr1	33794740	33795222	482	472.5	39.4	18	0.970	0.0004	False	.	.
1507	chr1	33796356	33796545	189	191.0	0.0	18	0.992	0.0026	False	.	.
1508	chr1	33864884	33865007	123	339.1	6.8	19	0.579	0.0046	False	.	.
1509	chr1	33938223	33939340	1117	1129.0	10.0	17	0.965	0.0055	False	.	.
1510	chr1	33952497	33952631	134	134.0	0.0	18	0.996	0.0207	False	.	.
1511	chr1	34000943	34001085	142	141.3	0.8	17	0.959	0.0008	False	.	.
1512	chr1	34042954	34043200	246	246.0	0.2	16	0.948	0.0007	False	.	.
1513	chr1	34077208	34077758	550	1197.1	7.8	17	0.816	0.0109	False	.	.
1514	chr1	34081800	34082573	773	773.2	0.6	17	0.919	0.0036	False	.	.
1515	chr1	34102544	34102695	151	150.4	34.8	17	0.937	0.0736	False	.	.
1516	chr1	34122520	34122691	171	171.0	0.2	17	0.919	0.0024	False	.	.
1517	chr1	34247408	34247622	214	223.0	7.0	17	0.953	0.0193	False	.	.
1518	chr1	34275173	34275492	319	319.0	0.1	17	0.978	0.0041	False	.	.
1519	chr1	34290548	34290772	224	226.0	0.2	16	0.993	0.0020	False	.	.
1520	chr1	34322947	34323516	569	568.2	7.1	17	0.962	0.0000	False	.	.
1521	chr1	34327443	34327789	346	349.8	0.4	19	0.948	0.0032	False	.	.
1522	chr1	34388632	34388773	141	143.1	6.0	18	0.989	0.0089	False	.	.
1523	chr1	34506019	34506203	184	184.0	0.0	19	0.995	0.0048	False	.	.
1524	chr1	34561842	34561965	123	123.0	0.0	18	nan	0.0030	False	.	.
1525	chr1	34603859	34603990	131	130.9	0.3	18	0.925	0.0059	False	.	.
1526	chr1	34650154	34650420	266	265.0	2.1	17	0.946	0.0138	False	.	.
1527	chr1	34671948	34672127	179	181.0	0.0	18	0.987	0.0042	False	.	.
1528	chr1	34723197	34723338	141	142.2	3.7	17	0.952	0.0014	False	.	.
1529	chr1	34741491	34741755	264	264.1	0.2	18	0.967	0.0065	False	.	.
1530	chr1	34777606	34777983	377	440.8	61.5	17	0.983	0.0140	False	.	.
1531	chr1	34839114	34839374	260	272.4	10.6	16	0.813	0.0143	False	.	.
1532	chr1	34853702	34854279	577	577.2	6.9	17	0.945	0.0052	False	.	.
1533	chr1	34931249	34931850	601	1608.4	2.0	16	0.897	0.0243	False	.	.
1534	chr1	34936928	34937159	231	231.9	0.9	17	0.982	0.0010	False	.	.
1535	chr1	34947828	34948245	417	416.9	0.5	17	0.962	0.0047	False	.	.
1536	chr1	34992588	34992899	311	318.4	20.7	16	0.979	0.0322	False	.	.
1537	chr1	34994900	34995125	225	214.0	15.5	16	0.985	0.0380	False	.	.
1538	chr1	35072675	35072930	255	257.0	0.1	16	0.958	0.0016	False	.	.
1539	chr1	35136890	35137069	179	178.8	0.4	16	0.877	0.0099	False	.	.
1540	chr1	35165737	35166338	601	2994.3	6.1	17	0.895	0.0065	False	.	.
1541	chr1	35169211	35169805	594	593.3	1.0	18	0.910	0.0049	False	.	.
1542	chr1	35176591	35177226	635	623.5	44.6	18	0.940	0.0166	False	.	.
1543	chr1	35206640	35207210	570	1815.6	3.2	16	0.846	0.0092	False	.	.
1544	chr1	35216930	35219290	2360	5203.8	21.6	16	0.844	0.0133	False	.	.
1545	chr1	35246216	35247191	975	3821.5	5.1	17	0.802	0.0116	False	.	.
1546	chr1	35260186	35260588	402	603.5	78.3	17	0.997	0.1352	False	.	.
1547	chr1	35261622	35261755	133	116.6	4.7	17	0.904	0.0098	False	.	.
1548	chr1	35316847	35317417	570	569.9	0.5	16	0.951	0.0000	False	.	.
1549	chr1	35352198	35352448	250	243.8	3.0	16	0.984	0.0234	False	.	.
1550	chr1	35373563	35373837	274	1786.2	1.9	16	0.868	0.0157	False	.	.
1551	chr1	35423802	35424378	576	1614.4	4.1	16	0.939	0.0047	False	.	.
1552	chr1	35472785	35473384	599	843.9	2.1	16	0.884	0.0022	False	.	.
1553	chr1	35503892	35504479	587	586.8	0.2	16	0.908	0.0098	False	.	.
1554	chr1	35590847	35591059	212	212.0	0.0	16	0.970	0.0031	False	.	.
1555	chr1	35624480	35625070	590	1634.3	0.6	18	0.941	0.0067	False	.	.
1556	chr1	35640558	35640778	220	216.7	12.8	17	0.980	0.0204	False	.	.
1557	chr1	35766447	35767036	589	956.1	0.7	16	0.935	0.0041	False	.	.
1558	chr1	35784888	35785495	607	1070.9	0.2	16	0.958	0.0091	False	.	.
1559	chr1	35840323	35840597	274	273.0	3.9	16	0.970	0.0029	False	.	.
1560	chr1	35845101	35845246	145	143.1	0.9	16	0.732	0.0289	False	.	.
1561	chr1	35867502	35867871	369	369.0	0.3	16	0.912	0.0106	False	.	.
1562	chr1	35888991	35889126	135	120.1	17.8	17	0.970	0.1170	False	.	.
1563	chr1	35971025	35971161	136	136.6	3.9	16	0.970	0.0036	False	.	.
1564	chr1	35986417	35987499	1082	1604.5	1.1	16	0.929	0.0047	False	.	.
1565	chr1	36050207	36050782	575	1840.5	2.3	16	0.922	0.0051	False	.	.
1566	chr1	36120810	36121409	599	1432.4	2.3	16	0.868	0.0084	False	.	.
1567	chr1	36168976	36169569	593	914.8	1.2	17	0.903	0.0022	False	.	.
1568	chr1	36181923	36182769	846	1384.1	37.5	17	0.897	0.0105	False	.	.
1569	chr1	36183821	36186718	2897	3704.2	4.2	17	0.911	0.0121	False	.	.
1570	chr1	36201836	36202394	558	2360.1	3.7	17	0.817	0.0033	False	.	.
1571	chr1	36205695	36206071	376	876.8	0.8	17	0.852	0.0004	False	.	.
1572	chr1	36210087	36210700	613	612.7	0.9	16	0.882	0.0066	False	.	.
1573	chr1	36261128	36261428	300	1843.0	1.2	16	0.930	0.0071	False	.	.
1574	chr1	36318504	36318814	310	310.0	0.1	16	0.966	0.0078	False	.	.
1575	chr1	36319786	36319958	172	171.9	0.2	16	0.935	0.0065	False	.	.
1576	chr1	36406478	36406768	290	298.8	38.6	17	0.951	0.0053	False	.	.
1577	chr1	36426731	36427332	601	4223.1	7.8	17	0.898	0.0268	False	.	.
1578	chr1	36491530	36491862	332	331.6	1.3	16	0.950	0.0025	False	.	.
1579	chr1	36509503	36509756	253	254.9	0.3	17	0.970	0.0189	False	.	.
1580	chr1	36514707	36514849	142	142.0	0.0	17	0.965	0.0014	False	.	.
1581	chr1	36521425	36522161	736	741.8	11.5	17	0.960	0.0059	False	.	.
1582	chr1	36571093	36572190	1097	1095.8	9.4	16	0.784	0.0010	False	.	.
1583	chr1	36583124	36583251	127	127.1	0.3	18	0.826	0.0000	False	.	.
1584	chr1	36613682	36613916	234	255.9	0.3	18	0.986	0.0030	False	.	.
1585	chr1	36635406	36635543	137	137.6	0.6	17	0.983	0.0131	False	.	.
1586	chr1	36655210	36655619	409	409.0	0.0	17	0.986	0.0123	False	.	.
1587	chr1	36673494	36673682	188	188.0	0.1	18	0.994	0.0010	False	.	.
1588	chr1	36688466	36689073	607	939.9	181.9	16	0.763	0.0298	False	.	.
1589	chr1	36715909	36716044	135	131.3	10.4	18	0.990	0.0000	False	.	.
1590	chr1	36740597	36740775	178	152.1	23.5	17	0.977	0.1430	False	.	.
1591	chr1	36743797	36743995	198	198.0	0.0	17	0.988	0.0016	False	.	.
1592	chr1	36762149	36762656	507	550.9	0.6	17	0.967	0.0021	False	.	.
1593	chr1	36814404	36814678	274	273.9	0.5	17	0.927	0.0116	False	.	.
1594	chr1	36942623	36942778	155	239.3	2.1	16	0.952	0.0008	False	.	.
1595	chr1	36957248	36960382	3134	2680.8	440.9	18	0.931	0.0273	False	.	.
1596	chr1	36987193	36987337	144	138.6	16.8	17	0.997	0.0020	False	.	.
1597	chr1	37080180	37081621	1441	1411.0	46.6	18	0.884	0.0026	False	.	.
1598	chr1	37102719	37103334	615	710.3	16.4	17	0.852	0.0041	False	.	.
1599	chr1	37128263	37128350	87	155.9	46.0	18	0.970	0.1126	False	.	.
1600	chr1	37256580	37256742	162	161.3	1.5	17	0.911	0.0064	False	.	.
1601	chr1	37282236	37282424	188	186.6	0.7	17	0.742	0.0021	False	.	.
1602	chr1	37309130	37309260	130	130.0	0.0	16	0.977	0.0011	False	.	.
1603	chr1	37319072	37319574	502	549.7	1.4	16	0.920	0.0032	False	.	.
1604	chr1	37385291	37385592	301	1654.2	18.5	17	0.909	0.0012	False	.	.
1605	chr1	37402299	37402554	255	255.1	0.2	16	0.975	0.0017	False	.	.
1606	chr1	37442344	37443016	672	676.2	3.6	16	0.903	0.0044	False	.	.
1607	chr1	37451643	37451884	241	241.0	0.0	17	0.948	0.0003	False	.	.
1608	chr1	37459059	37459636	577	3200.7	3.8	17	0.906	0.0032	False	.	.
1609	chr1	37462163	37462444	281	281.0	0.0	17	0.978	0.0013	False	.	.
1610	chr1	37494217	37494811	594	1486.4	3.7	18	0.909	0.0000	False	.	.
1611	chr1	37509877	37510670	793	979.9	0.7	18	0.876	0.0016	False	.	.
1612	chr1	37519143	37519425	282	358.3	2.0	18	0.970	0.0037	False	.	.
1613	chr1	37520327	37520866	539	612.2	0.7	18	0.948	0.0003	False	.	.
1614	chr1	37522287	37522848	561	1063.9	0.5	18	0.954	0.0043	False	.	.
1615	chr1	37524387	37524649	262	3829.1	3.9	18	0.920	0.0073	False	.	.
1616	chr1	37532781	37533403	622	3936.9	2.4	17	0.894	0.0117	False	.	.
1617	chr1	37579272	37579908	636	640.8	0.3	17	0.879	0.0031	False	.	.
1618	chr1	37615893	37616026	133	133.0	0.0	19	nan	0.0107	False	.	.
1619	chr1	37669589	37669862	273	287.9	19.7	17	0.948	0.0005	False	.	.
1620	chr1	37744347	37744607	260	260.3	1.1	18	0.930	0.0082	False	.	.
1621	chr1	37801253	37801855	602	994.1	1.5	17	0.948	0.0069	False	.	.
1622	chr1	37818415	37819001	586	1481.6	3.8	18	0.936	0.0093	False	.	.
1623	chr1	37856157	37856775	618	1053.0	1.4	17	0.855	0.0030	False	.	.
1624	chr1	37870873	37871805	932	1515.8	2.0	18	0.852	0.0035	False	.	.
1625	chr1	37895914	37897230	1316	1315.6	1.1	18	0.919	0.0040	False	.	.
1626	chr1	37900083	37900426	343	2659.5	2.1	18	0.891	0.0096	False	.	.
1627	chr1	37916105	37916707	602	1592.4	6.6	18	0.869	0.0107	False	.	.
1628	chr1	37922038	37922398	360	669.8	1.8	18	0.954	0.0012	False	.	.
1629	chr1	37924633	37925071	438	1258.2	1.2	18	0.946	0.0111	False	.	.
1630	chr1	37933384	37933721	337	341.1	0.5	18	0.941	0.0028	False	.	.
1631	chr1	37937362	37937624	262	262.0	0.2	18	0.962	0.0030	False	.	.
1632	chr1	37967273	37967891	618	7507.2	55.6	16	0.771	0.0120	False	.	.
1633	chr1	37977428	37977692	264	760.0	1.0	17	0.943	0.0007	False	.	.
1634	chr1	37992858	37993400	542	783.9	0.6	17	0.946	0.0096	False	.	.
1635	chr1	38032250	38032527	277	1647.3	1.3	17	0.942	0.0090	False	.	.
1636	chr1	38079780	38080097	317	317.2	0.3	16	0.932	0.0042	False	.	.
1637	chr1	38200925	38201119	194	194.0	0.0	18	0.985	0.0000	False	.	.
1638	chr1	38225159	38225525	366	370.2	8.2	18	0.916	0.0222	False	.	.
1639	chr1	38267551	38268058	507	504.7	49.6	18	0.863	0.0018	False	.	.
1640	chr1	38468243	38468502	259	259.0	0.1	16	0.968	0.0000	False	.	.
1641	chr1	38529993	38530642	649	653.3	10.6	17	0.957	0.0029	False	.	.
1642	chr1	38618382	38620597	2215	2114.8	264.6	16	0.906	0.0231	False	.	.
1643	chr1	38647210	38647736	526	569.0	7.3	17	0.912	0.0084	False	.	.
1644	chr1	38696266	38696388	122	131.8	12.5	18	0.992	0.0052	False	.	.
1645	chr1	38729585	38729711	126	167.8	10.4	18	0.958	0.0179	False	.	.
1646	chr1	38801595	38801850	255	255.1	0.2	18	0.861	0.0073	False	.	.
1647	chr1	38841872	38842178	306	305.9	0.2	17	0.966	0.0010	False	.	.
1648	chr1	38900144	38900522	378	3275.8	4.6	19	0.905	0.0043	False	.	.
1649	chr1	38911844	38912434	590	4360.8	447.0	18	0.902	0.0284	False	.	.
1650	chr1	38934167	38934969	802	1241.1	2.2	18	0.915	0.0042	False	.	.
1651	chr1	38944100	38944674	574	574.9	0.5	18	0.942	0.0058	False	.	.
1652	chr1	38950241	38950538	297	297.3	0.3	18	0.935	0.0092	False	.	.
1653	chr1	38966732	38967365	633	2618.2	1.8	18	0.873	0.0071	False	.	.
1654	chr1	38971488	38972128	640	4176.6	3.9	18	0.903	0.0127	False	.	.
1655	chr1	38984227	38984828	601	2287.9	1.3	17	0.906	0.0064	False	.	.
1656	chr1	38994539	38994859	320	4384.8	6.9	18	0.869	0.0059	False	.	.
1657	chr1	39018773	39019377	604	1201.1	3.8	18	0.955	0.0138	False	.	.
1658	chr1	39045897	39046287	390	747.7	1.2	17	0.945	0.0005	False	.	.
1659	chr1	39052820	39053061	241	240.8	0.4	16	0.949	0.0000	False	.	.
1660	chr1	39055749	39056050	301	2229.2	2.5	16	0.943	0.0040	False	.	.
1661	chr1	39064546	39065146	600	1133.4	0.7	17	0.902	0.0001	False	.	.
1662	chr1	39066712	39066960	248	2068.1	3.3	17	0.926	0.0104	False	.	.
1663	chr1	39072156	39072596	440	3939.5	1.5	18	0.923	0.0107	False	.	.
1664	chr1	39078014	39078337	323	2914.2	416.3	18	0.915	0.0120	False	.	.
1665	chr1	39088156	39088387	231	230.9	0.2	19	0.968	0.0021	False	.	.
1666	chr1	39093305	39094063	758	4812.0	298.0	18	0.871	0.0071	False	.	.
1667	chr1	39100917	39102240	1323	1661.9	19.6	17	0.912	0.0103	False	.	.
1668	chr1	39147214	39147528	314	313.4	1.3	16	0.950	0.0066	False	.	.
1669	chr1	39155722	39156066	344	1308.5	1.0	16	0.937	0.0089	False	.	.
1670	chr1	39167302	39167591	289	1699.1	1.5	16	0.930	0.0090	False	.	.
1671	chr1	39234307	39235117	810	1277.4	53.3	16	0.840	0.0053	False	.	.
1672	chr1	39246906	39247242	336	1373.7	1.0	16	0.889	0.0003	False	.	.
1673	chr1	39296728	39296864	136	143.7	9.3	16	0.988	0.0359	False	.	.
1674	chr1	39337572	39337940	368	361.2	42.6	17	0.906	0.0035	False	.	.
1675	chr1	39343821	39344446	625	617.5	33.3	17	0.914	0.0025	False	.	.
1676	chr1	39345795	39346356	561	1138.9	0.3	16	0.901	0.0041	False	.	.
1677	chr1	39438512	39439058	546	546.5	1.4	16	0.935	0.0023	False	.	.
1678	chr1	39474126	39474709	583	582.9	0.3	18	0.948	0.0039	False	.	.
1679	chr1	39477012	39477134	122	143.7	17.4	19	0.966	0.0467	False	.	.
1680	chr1	39504132	39504993	861	1150.9	125.5	19	0.961	0.1557	False	.	.
1681	chr1	39579443	39580464	1021	7268.4	3.1	16	0.893	0.0180	False	.	.
1682	chr1	39606449	39607057	608	2299.1	243.9	17	0.768	0.0183	False	.	.
1683	chr1	39611249	39611726	477	501.7	1.0	17	0.970	0.0004	False	.	.
1684	chr1	39628262	39628899	637	636.7	0.5	17	0.948	0.0024	False	.	.
1685	chr1	39684217	39684404	187	208.3	5.0	18	0.909	0.0217	False	.	.
1686	chr1	39685596	39686193	597	649.4	4.3	18	0.915	0.0088	False	.	.
1687	chr1	39696006	39696387	381	383.9	0.2	18	0.969	0.0010	False	.	.
1688	chr1	39698481	39698623	142	142.0	0.1	18	0.984	0.0023	False	.	.
1689	chr1	39808086	39808432	346	346.5	6.6	17	0.929	0.0103	False	.	.
1690	chr1	39813393	39813524	131	159.0	5.8	17	0.971	0.0256	False	.	.
1691	chr1	39819454	39819595	141	140.3	8.3	17	0.991	0.0174	False	.	.
1692	chr1	39823558	39823704	146	140.5	13.6	17	0.937	0.0204	False	.	.
1693	chr1	39865866	39866130	264	280.4	2.7	18	0.928	0.0004	False	.	.
1694	chr1	39869501	39870008	507	508.9	0.5	18	0.907	0.0062	False	.	.
1695	chr1	39908952	39909506	554	866.1	1.2	18	0.951	0.0019	False	.	.
1696	chr1	39910573	39910879	306	306.2	0.3	18	0.919	0.0019	False	.	.
1697	chr1	39913065	39913628	563	560.5	7.4	18	0.931	0.0013	False	.	.
1698	chr1	39915182	39915439	257	257.0	0.1	17	0.959	0.0009	False	.	.
1699	chr1	39917250	39917389	139	144.7	8.9	18	0.953	0.0039	False	.	.
1700	chr1	39945097	39945678	581	562.5	48.2	18	0.927	0.0031	False	.	.
1701	chr1	39964633	39964825	192	193.4	1.1	18	0.964	0.0211	False	.	.
1702	chr1	39979014	39979519	505	505.0	0.4	18	0.949	0.0038	False	.	.
1703	chr1	39999444	40000047	603	602.9	1.2	18	0.911	0.0151	False	.	.
1704	chr1	40008331	40008593	262	241.4	30.6	17	0.984	0.0503	False	.	.
1705	chr1	40029025	40029277	252	253.9	0.4	16	0.972	0.0005	False	.	.
1706	chr1	40052806	40053090	284	1086.3	1.3	17	0.950	0.0011	False	.	.
1707	chr1	40090332	40090495	163	164.7	0.6	17	0.989	0.0023	False	.	.
1708	chr1	40131550	40132101	551	551.0	0.4	19	0.910	0.0032	False	.	.
1709	chr1	40134738	40134867	129	128.9	0.5	19	0.986	0.0000	False	.	.
1710	chr1	40143959	40144090	131	133.0	0.0	19	0.987	0.0050	False	.	.
1711	chr1	40172729	40172911	182	184.0	0.1	17	0.970	0.0022	False	.	.
1712	chr1	40175540	40175790	250	250.9	0.2	17	0.890	0.0031	False	.	.
1713	chr1	40225296	40225892	596	1568.8	134.4	17	0.782	0.0006	False	.	.
1714	chr1	40286726	40287356	630	1651.8	4.7	19	0.905	0.0035	False	.	.
1715	chr1	40295057	40295371	314	632.7	2.2	19	0.949	0.0031	False	.	.
1716	chr1	40360007	40360595	588	2314.5	1.5	18	0.896	0.0050	False	.	.
1717	chr1	40388345	40388607	262	283.0	0.2	19	0.956	0.0033	False	.	.
1718	chr1	40436891	40437153	262	262.0	0.1	18	0.971	0.0013	False	.	.
1719	chr1	40460572	40460834	262	262.0	0.1	18	0.962	0.0009	False	.	.
1720	chr1	40462862	40463100	238	238.0	0.1	18	0.967	0.0000	False	.	.
1721	chr1	40484614	40485190	576	1968.3	5.4	17	0.873	0.0075	False	.	.
1722	chr1	40494569	40494743	174	172.8	1.7	16	0.943	0.0031	False	.	.
1723	chr1	40517900	40518493	593	592.2	0.8	16	0.930	0.0035	False	.	.
1724	chr1	40548819	40549103	284	1005.8	4.5	16	0.927	0.0038	False	.	.
1725	chr1	40554334	40554953	619	1120.5	10.4	16	0.855	0.0021	False	.	.
1726	chr1	40557993	40558815	822	790.8	41.4	16	0.979	0.0243	True	1	EXO5:-0.20:1.98e-02(Cells_Cultured_fibroblasts)
1727	chr1	40601084	40601437	353	352.4	2.3	17	0.932	0.0088	False	.	.
1728	chr1	40675343	40675672	329	328.8	0.4	17	0.938	0.0024	False	.	.
1729	chr1	40685274	40685400	126	102.7	15.0	16	0.939	0.0567	False	.	.
1730	chr1	40763100	40763317	217	216.8	0.4	16	0.995	0.0142	False	.	.
1731	chr1	40781856	40782023	167	174.3	22.1	18	0.943	0.0074	False	.	.
1732	chr1	40813735	40814342	607	1522.4	3.4	17	0.873	0.0092	False	.	.
1733	chr1	40817360	40817553	193	197.0	14.4	17	0.978	0.0029	False	.	.
1734	chr1	40910145	40910752	607	1235.1	1.6	19	0.918	0.0047	False	.	.
1735	chr1	40953418	40953972	554	1010.2	5.5	18	0.884	0.0133	False	.	.
1736	chr1	41062599	41062933	334	1336.9	0.6	17	0.900	0.0140	False	.	.
1737	chr1	41155399	41155526	127	134.9	1.5	17	0.981	0.0026	False	.	.
1738	chr1	41328953	41329598	645	630.7	16.1	16	0.970	0.0051	False	.	.
1739	chr1	41353427	41353586	159	159.0	0.1	17	0.965	0.0011	False	.	.
1740	chr1	41441612	41441880	268	267.9	0.2	17	0.968	0.0023	False	.	.
1741	chr1	41489549	41490018	469	464.9	2.3	18	0.964	0.0039	False	.	.
1742	chr1	41544563	41545829	1266	2189.5	412.4	16	0.189	0.0561	False	.	.
1743	chr1	41562478	41562609	131	135.1	4.1	16	0.964	0.0148	False	.	.
1744	chr1	41603073	41603658	585	585.0	0.0	17	0.954	0.0029	False	.	.
1745	chr1	41635540	41635674	134	84.6	21.5	17	0.995	0.1145	False	.	.
1746	chr1	41638202	41638454	252	236.8	21.4	17	0.945	0.0740	False	.	.
1747	chr1	41722402	41722569	167	172.4	6.0	18	0.911	0.0111	False	.	.
1748	chr1	41878654	41878874	220	224.0	0.4	17	0.927	0.0026	False	.	.
1749	chr1	41885675	41885817	142	140.7	2.2	18	0.939	0.0040	False	.	.
1750	chr1	41888714	41889233	519	515.0	9.5	18	0.896	0.0339	False	.	.
1751	chr1	41893725	41893925	200	199.9	1.0	18	0.962	0.0636	False	.	.
1752	chr1	42116557	42116714	157	159.0	0.1	19	0.989	0.0002	False	.	.
1753	chr1	42166627	42167662	1035	869.6	135.5	18	0.966	0.0134	False	.	.
1754	chr1	42222045	42222108	63	124.0	93.2	17	0.937	0.1184	False	.	.
1755	chr1	42277360	42277997	637	420.8	94.9	17	0.757	0.0071	False	.	.
1756	chr1	42320520	42320668	148	169.0	0.0	17	0.995	0.0000	False	.	.
1757	chr1	42324012	42324415	403	508.6	23.5	17	0.934	0.0066	False	.	.
1758	chr1	42437510	42438097	587	588.7	6.0	17	0.924	0.0014	False	.	.
1759	chr1	42451135	42451263	128	128.0	0.1	16	0.910	0.0058	False	.	.
1760	chr1	42520309	42521273	964	1554.5	5.1	17	0.848	0.0067	False	.	.
1761	chr1	42539591	42539715	124	123.9	0.2	16	0.987	0.0021	False	.	.
1762	chr1	42557630	42557733	103	109.5	9.9	16	0.996	0.0023	False	.	.
1763	chr1	42722650	42722819	169	1402.6	53.0	17	0.818	0.0071	False	.	.
1764	chr1	42725397	42725585	188	188.9	0.6	16	0.745	0.0060	False	.	.
1765	chr1	42750661	42751063	402	505.8	5.4	17	0.910	0.0134	False	.	.
1766	chr1	42760684	42761267	583	1605.2	1.4	17	0.926	0.0092	False	.	.
1767	chr1	42769117	42769834	717	717.0	0.2	17	0.953	0.0063	False	.	.
1768	chr1	42808339	42808494	155	1208.6	0.8	18	0.948	0.0158	False	.	.
1769	chr1	42832178	42832505	327	1344.4	186.1	19	0.872	0.0208	False	.	.
1770	chr1	42857476	42857621	145	145.0	0.0	18	0.989	0.0084	False	.	.
1771	chr1	42864045	42864708	663	662.0	3.5	18	0.867	0.0041	False	.	.
1772	chr1	42913328	42913463	135	144.9	6.5	19	0.979	0.0754	False	.	.
1773	chr1	42916572	42916906	334	334.0	0.1	19	0.982	0.0056	False	.	.
1774	chr1	42948928	42949257	329	328.9	0.6	18	0.906	0.0023	False	.	.
1775	chr1	42971176	42971430	254	2329.1	1.3	17	0.921	0.0148	False	.	.
1776	chr1	42986414	42987002	588	4504.1	5.6	17	0.903	0.0134	False	.	.
1777	chr1	43026692	43027007	315	611.5	1.9	17	0.963	0.0044	False	.	.
1778	chr1	43037033	43037226	193	196.4	3.0	16	0.954	0.0059	False	.	.
1779	chr1	43081623	43082475	852	856.7	3.6	17	0.908	0.0223	False	.	.
1780	chr1	43086523	43086653	130	130.1	0.2	17	0.966	0.0411	False	.	.
1781	chr1	43154175	43154326	151	150.7	0.5	17	0.879	0.0876	False	.	.
1782	chr1	43192346	43192943	597	597.1	0.4	19	0.962	0.0008	False	.	.
1783	chr1	43308300	43308504	204	233.5	12.5	17	0.981	0.0066	False	.	.
1784	chr1	43320458	43320698	240	240.5	0.6	17	0.959	0.0013	False	.	.
1785	chr1	43369209	43369817	608	853.1	2.7	17	0.835	0.0005	False	.	.
1786	chr1	43379003	43379619	616	616.0	0.2	18	0.959	0.0041	False	.	.
1787	chr1	43423317	43424182	865	873.0	14.8	16	0.948	0.0070	False	.	.
1788	chr1	43496784	43497393	609	611.4	1.6	17	0.806	0.0124	False	.	.
1789	chr1	43501685	43502455	770	788.8	59.4	16	0.903	0.0022	False	.	.
1790	chr1	43559586	43560032	446	771.1	5.7	17	0.965	0.0031	False	.	.
1791	chr1	43562147	43562709	562	562.1	0.4	16	0.965	0.0063	False	.	.
1792	chr1	43597121	43597290	169	169.7	0.8	16	0.990	0.0039	False	.	.
1793	chr1	43633078	43633228	150	152.0	1.6	17	0.964	0.0326	False	.	.
1794	chr1	43643861	43644417	556	555.8	0.3	16	0.949	0.0111	False	.	.
1795	chr1	43646740	43647351	611	1663.5	5.4	16	0.938	0.0188	False	.	.
1796	chr1	43672190	43672797	607	606.9	0.3	17	0.943	0.0105	False	.	.
1797	chr1	43717910	43718499	589	2464.6	2.1	17	0.861	0.0041	False	.	.
1798	chr1	43721298	43721889	591	854.5	0.9	18	0.904	0.0064	False	.	.
1799	chr1	43731203	43731831	628	1376.5	4.2	18	0.870	0.0074	False	.	.
1800	chr1	43746465	43747067	602	2708.8	2.8	18	0.895	0.0248	False	.	.
1801	chr1	43778653	43779237	584	585.1	0.2	17	0.908	0.0024	False	.	.
1802	chr1	43817324	43817887	563	574.3	8.3	17	0.946	0.0045	False	.	.
1803	chr1	43871404	43871888	484	1471.4	9.1	18	0.540	0.0066	False	.	.
1804	chr1	43911486	43911685	199	214.1	42.1	17	0.985	0.0898	False	.	.
1805	chr1	43917435	43917683	248	235.8	8.8	17	0.900	0.0054	False	.	.
1806	chr1	43922228	43923105	877	1625.9	1.3	18	0.924	0.0051	False	.	.
1807	chr1	43928319	43928894	575	1262.5	0.8	18	0.948	0.0012	False	.	.
1808	chr1	43941444	43942029	585	1550.7	1.3	17	0.897	0.0101	False	.	.
1809	chr1	43988238	43988508	270	1104.2	2.6	16	0.892	0.0145	False	.	.
1810	chr1	44054478	44055053	575	575.7	0.8	18	0.882	0.0040	False	.	.
1811	chr1	44073069	44073251	182	191.7	19.8	17	0.886	0.0105	False	.	.
1812	chr1	44079921	44080548	627	3065.7	4.9	17	0.875	0.0096	False	.	.
1813	chr1	44119108	44119240	132	131.9	0.4	18	0.947	0.0012	False	.	.
1814	chr1	44124333	44124684	351	351.7	0.8	17	0.872	0.0060	False	.	.
1815	chr1	44127600	44127811	211	204.2	7.4	17	0.972	0.0565	False	.	.
1816	chr1	44166370	44167022	652	2023.5	1.9	16	0.918	0.0081	False	.	.
1817	chr1	44192379	44192964	585	1133.4	1.7	17	0.918	0.0014	False	.	.
1818	chr1	44372137	44372714	577	578.0	0.4	18	0.942	0.0065	False	.	.
1819	chr1	44418743	44418994	251	251.0	0.2	18	0.974	0.0010	False	.	.
1820	chr1	44462730	44463355	625	1167.9	0.8	18	0.945	0.0065	False	.	.
1821	chr1	44509278	44509905	627	945.1	2.4	16	0.850	0.0072	False	.	.
1822	chr1	44528291	44528902	611	3281.8	5.0	16	0.908	0.0030	False	.	.
1823	chr1	44538638	44539219	581	580.6	0.9	17	0.895	0.0016	False	.	.
1824	chr1	44557088	44557211	123	123.5	1.2	17	0.961	0.0196	False	.	.
1825	chr1	44564928	44565094	166	163.6	6.4	17	0.980	0.0044	True	1	TMEM53:0.41:1.75e-02(Brain_Amygdala)
1826	chr1	44576034	44576166	132	132.0	0.3	18	0.979	0.0007	False	.	.
1827	chr1	44612960	44613425	465	527.4	25.9	17	0.994	0.0043	False	.	.
1828	chr1	44626766	44627370	604	747.8	2.4	18	0.777	0.0278	False	.	.
1829	chr1	44698863	44699186	323	545.6	1.1	18	0.915	0.0121	False	.	.
1830	chr1	44709544	44709844	300	1167.4	2.0	17	0.931	0.0046	False	.	.
1831	chr1	44729625	44730342	717	1102.1	123.0	17	0.930	0.0206	False	.	.
1832	chr1	44738445	44738802	357	358.0	4.8	17	0.893	0.0000	False	.	.
1833	chr1	44744619	44745159	540	2532.8	3.4	17	0.832	0.0043	False	.	.
1834	chr1	44751209	44752430	1221	1170.0	142.2	17	0.814	0.0049	False	.	.
1835	chr1	44814306	44814810	504	504.2	0.6	17	0.903	0.0041	False	.	.
1836	chr1	44816376	44816947	571	533.5	47.3	17	0.997	0.0576	False	.	.
1837	chr1	44819575	44819755	180	180.0	0.0	16	0.994	0.0014	False	.	.
1838	chr1	44824500	44824819	319	318.5	0.6	16	0.929	0.0000	False	.	.
1839	chr1	44876182	44876690	508	901.9	41.5	16	0.885	0.0053	False	.	.
1840	chr1	44901299	44901541	242	241.9	0.2	18	0.931	0.0000	False	.	.
1841	chr1	44913621	44918681	5060	6887.5	9.0	18	0.850	0.0107	False	.	.
1842	chr1	44933839	44934356	517	2661.4	171.8	16	0.924	0.0019	False	.	.
1843	chr1	44951790	44952402	612	1751.0	37.9	18	0.765	0.0024	False	.	.
1844	chr1	44967168	44968031	863	3277.9	2.4	17	0.887	0.0149	False	.	.
1845	chr1	44982946	44983210	264	3364.0	251.6	17	0.799	0.0089	False	.	.
1846	chr1	44996145	44997060	915	3101.0	1.9	17	0.928	0.0115	False	.	.
1847	chr1	45025813	45026076	263	272.7	30.9	17	0.976	0.0000	False	.	.
1848	chr1	45039880	45040134	254	254.0	0.2	18	0.974	0.0011	False	.	.
1849	chr1	45054844	45055424	580	4390.1	3.7	17	0.926	0.0040	False	.	.
1850	chr1	45105368	45106698	1330	1312.8	66.7	18	0.900	0.0063	False	.	.
1851	chr1	45115299	45115867	568	670.9	18.5	17	0.943	0.0101	False	.	.
1852	chr1	45160656	45161008	352	356.3	5.3	17	0.898	0.0047	False	.	.
1853	chr1	45222983	45223350	367	393.4	51.2	18	0.902	0.0036	False	.	.
1854	chr1	45247871	45248368	497	496.9	0.4	17	0.935	0.0026	False	.	.
1855	chr1	45303674	45303810	136	135.8	0.4	16	0.924	0.0042	False	.	.
1856	chr1	45313236	45314130	894	2664.8	138.5	16	0.946	0.0023	False	.	.
1857	chr1	45323204	45323797	593	1320.1	3.2	18	0.927	0.0254	False	.	.
1858	chr1	45330667	45331003	336	1036.8	70.0	18	0.858	0.0031	False	.	.
1859	chr1	45357740	45358325	585	1290.5	3.8	16	0.891	0.0157	False	.	.
1860	chr1	45359260	45359873	613	612.9	0.5	16	0.967	0.0047	False	.	.
1861	chr1	45368654	45368792	138	138.0	0.0	16	nan	0.0008	False	.	.
1862	chr1	45396519	45397129	610	1387.5	1.4	16	0.904	0.0026	False	.	.
1863	chr1	45399187	45399721	534	1475.4	7.1	17	0.861	0.0039	False	.	.
1864	chr1	45432756	45433361	605	1529.9	3.0	17	0.843	0.0029	False	.	.
1865	chr1	45441569	45442201	632	632.6	0.6	17	0.899	0.0061	False	.	.
1866	chr1	45464839	45465163	324	932.7	1.1	17	0.943	0.0025	False	.	.
1867	chr1	45471979	45472572	593	2105.5	1.0	17	0.886	0.0129	False	.	.
1868	chr1	45483017	45483606	589	4810.2	4.9	17	0.881	0.0122	False	.	.
1869	chr1	45497628	45497875	247	966.5	39.9	16	0.905	0.0015	False	.	.
1870	chr1	45499348	45499480	132	132.0	0.0	16	0.991	0.0067	False	.	.
1871	chr1	45520559	45520895	336	726.9	4.0	17	0.896	0.0201	False	.	.
1872	chr1	45523567	45523879	312	313.3	26.7	17	0.982	0.0009	False	.	.
1873	chr1	45525611	45526209	598	600.1	1.1	17	0.909	0.0062	False	.	.
1874	chr1	45548873	45549328	455	461.1	4.3	17	0.639	0.0030	False	.	.
1875	chr1	45556300	45557199	899	898.9	0.3	17	0.965	0.0053	False	.	.
1876	chr1	45564829	45565771	942	1577.1	1.4	17	0.908	0.0099	False	.	.
1877	chr1	45580694	45581901	1207	2560.6	3.6	16	0.939	0.0067	False	.	.
1878	chr1	45605467	45606060	593	592.3	0.8	19	0.935	0.0026	False	.	.
1879	chr1	45625041	45625336	295	863.0	1.4	17	0.907	0.0135	False	.	.
1880	chr1	45708402	45709052	650	5259.4	923.3	17	0.806	0.0110	False	.	.
1881	chr1	45740412	45740558	146	147.7	0.6	16	0.967	0.0095	False	.	.
1882	chr1	45776301	45777015	714	1508.4	0.7	18	0.917	0.0091	False	.	.
1883	chr1	45782069	45782693	624	623.4	1.2	17	0.918	0.0039	False	.	.
1884	chr1	45790350	45790514	164	164.9	0.7	17	0.975	0.0169	False	.	.
1885	chr1	45801508	45802099	591	593.1	0.7	17	0.887	0.0000	False	.	.
1886	chr1	45806742	45806982	240	239.9	0.2	16	0.971	0.0046	False	.	.
1887	chr1	45829864	45830451	587	1185.6	0.7	17	0.913	0.0013	False	.	.
1888	chr1	45837077	45837233	156	158.1	0.4	17	0.991	0.0042	False	.	.
1889	chr1	45861561	45861706	145	147.0	0.0	16	0.995	0.0043	False	.	.
1890	chr1	45888359	45888964	605	595.6	28.6	17	0.772	0.0066	False	.	.
1891	chr1	45897548	45898117	569	569.0	0.1	16	0.966	0.0047	False	.	.
1892	chr1	45977215	45977801	586	1201.4	0.7	17	0.929	0.0026	False	.	.
1893	chr1	46033112	46033454	342	342.0	0.5	18	0.925	0.0034	False	.	.
1894	chr1	46063933	46064566	633	633.0	0.4	18	0.944	0.0008	False	.	.
1895	chr1	46124524	46125105	581	579.7	0.8	16	0.909	0.0012	False	.	.
1896	chr1	46186487	46187097	610	610.1	1.3	17	0.839	0.0060	False	.	.
1897	chr1	46207547	46208148	601	2602.3	0.7	17	0.931	0.0098	False	.	.
1898	chr1	46313288	46313532	244	244.0	0.2	16	0.940	0.0015	False	.	.
1899	chr1	46318848	46319022	174	3034.2	1.9	16	0.935	0.0118	False	.	.
1900	chr1	46324542	46325154	612	1256.0	3.1	16	0.942	0.0061	False	.	.
1901	chr1	46336118	46336720	602	4706.6	173.9	17	0.847	0.0139	False	.	.
1902	chr1	46348806	46349434	628	3523.0	5.7	17	0.830	0.0101	False	.	.
1903	chr1	46352491	46352616	125	124.9	0.3	17	0.970	0.0042	False	.	.
1904	chr1	46357915	46358271	356	5369.6	9.3	17	0.879	0.0110	False	.	.
1905	chr1	46371137	46371728	591	1872.7	2.3	16	0.904	0.0040	False	.	.
1906	chr1	46375831	46376384	553	3174.0	3.8	16	0.844	0.0042	False	.	.
1907	chr1	46392795	46392945	150	150.0	0.1	16	0.973	0.0053	False	.	.
1908	chr1	46402849	46403120	271	270.8	0.3	17	0.936	0.0013	False	.	.
1909	chr1	46419580	46420125	545	1312.9	0.3	18	0.959	0.0028	False	.	.
1910	chr1	46426847	46427431	584	1079.3	1.5	18	0.883	0.0030	False	.	.
1911	chr1	46453600	46453740	140	140.0	0.0	18	0.985	0.0076	False	.	.
1912	chr1	46501165	46501314	149	157.2	8.9	16	0.950	0.0082	False	.	.
1913	chr1	46578584	46578926	342	342.0	0.5	18	0.933	0.0116	False	.	.
1914	chr1	46627822	46628363	541	715.0	2.7	18	0.883	0.0068	False	.	.
1915	chr1	46776117	46776716	599	771.6	46.8	16	0.849	0.0363	False	.	.
1916	chr1	46778074	46778422	348	415.9	0.3	17	0.981	0.0019	False	.	.
1917	chr1	46800144	46800342	198	201.4	9.2	16	0.925	0.0238	False	.	.
1918	chr1	46900745	46900913	168	168.0	0.0	17	nan	0.0000	False	.	.
1919	chr1	46907052	46907232	180	180.0	0.0	18	0.996	0.0000	False	.	.
1920	chr1	47121861	47122090	229	218.6	20.9	18	0.959	0.0000	False	.	.
1921	chr1	47172837	47173081	244	245.9	0.5	17	0.967	0.0000	False	.	.
1922	chr1	47184275	47184698	423	1375.3	43.7	17	0.290	0.0062	False	.	.
1923	chr1	47258990	47259587	597	609.8	5.2	18	0.861	0.0428	False	.	.
1924	chr1	47261612	47261922	310	799.6	0.7	17	0.920	0.0053	False	.	.
1925	chr1	47268170	47268777	607	766.6	1.4	17	0.956	0.0075	False	.	.
1926	chr1	47287986	47288113	127	126.9	0.2	17	0.920	0.0000	False	.	.
1927	chr1	47305164	47306044	880	881.0	0.9	16	0.885	0.0029	False	.	.
1928	chr1	47322350	47322682	332	634.5	2.4	16	0.885	0.0000	False	.	.
1929	chr1	47342650	47343273	623	10897.8	19.6	16	0.861	0.0136	False	.	.
1930	chr1	47359596	47359846	250	755.3	35.5	17	0.910	0.0324	False	.	.
1931	chr1	47429700	47430309	609	1187.9	0.6	16	0.960	0.0007	False	.	.
1932	chr1	47464342	47464509	167	169.0	0.0	18	0.987	0.0010	False	.	.
1933	chr1	47591402	47592165	763	827.0	11.4	17	0.969	0.0075	False	.	.
1934	chr1	47701767	47701993	226	226.0	0.0	17	0.967	0.0047	False	.	.
1935	chr1	47708426	47708630	204	161.1	25.1	17	0.990	0.0157	False	.	.
1936	chr1	47731829	47732008	179	172.5	11.5	17	0.985	0.0018	False	.	.
1937	chr1	47743019	47743621	602	1161.8	215.1	17	0.582	0.0056	False	.	.
1938	chr1	47787394	47787535	141	146.9	16.3	17	0.886	0.0007	False	.	.
1939	chr1	47827698	47827890	192	191.9	0.2	18	0.989	0.0049	False	.	.
1940	chr1	47907849	47908025	176	182.9	20.3	18	0.961	0.0014	False	.	.
1941	chr1	47909436	47909601	165	164.9	3.7	18	0.942	0.0209	False	.	.
1942	chr1	47936847	47937523	676	675.1	1.4	17	0.931	0.0013	False	.	.
1943	chr1	48035783	48036212	429	429.0	0.0	17	0.962	0.0020	False	.	.
1944	chr1	48103451	48103823	372	373.8	0.5	17	0.954	0.0037	False	.	.
1945	chr1	48174354	48174534	180	182.7	4.7	17	0.957	0.0091	False	.	.
1946	chr1	48192142	48193125	983	991.4	40.9	17	0.895	0.0031	False	.	.
1947	chr1	48213591	48213802	211	210.9	0.4	16	0.976	0.0133	False	.	.
1948	chr1	48225258	48225465	207	206.9	1.1	18	0.948	0.0016	False	.	.
1949	chr1	48227106	48227668	562	571.9	7.2	17	0.969	0.0202	False	.	.
1950	chr1	48232803	48233012	209	206.3	2.1	18	0.924	0.0036	False	.	.
1951	chr1	48244708	48244845	137	495.4	55.6	18	0.910	0.0007	False	.	.
1952	chr1	48347402	48347547	145	144.1	1.1	16	0.975	0.0131	False	.	.
1953	chr1	48435257	48435698	441	443.0	0.4	16	0.970	0.0033	False	.	.
1954	chr1	48442553	48442705	152	152.1	0.4	16	0.964	0.0019	False	.	.
1955	chr1	48444149	48444586	437	444.0	0.1	16	0.978	0.0001	False	.	.
1956	chr1	48479139	48479730	591	590.9	0.3	17	0.929	0.0015	False	.	.
1957	chr1	48483300	48484065	765	750.2	70.2	17	0.965	0.0061	False	.	.
1958	chr1	48597746	48597963	217	216.6	2.2	17	0.779	0.0248	False	.	.
1959	chr1	48689402	48689529	127	127.0	0.7	17	0.910	0.0536	False	.	.
1960	chr1	48818009	48818223	214	214.0	0.1	17	0.995	0.0014	False	.	.
1961	chr1	48912480	48912638	158	158.0	0.0	18	0.978	0.0000	False	.	.
1962	chr1	49112963	49113541	578	578.3	0.4	19	0.945	0.0019	False	.	.
1963	chr1	49170142	49170332	190	192.0	0.1	17	0.998	0.0058	False	.	.
1964	chr1	49196605	49196748	143	147.8	1.1	17	0.982	0.0020	False	.	.
1965	chr1	49207430	49207608	178	179.1	5.7	16	0.948	0.0034	False	.	.
1966	chr1	49292553	49292795	242	244.0	0.0	16	0.982	0.0004	False	.	.
1967	chr1	49336141	49336285	144	144.0	0.2	17	0.979	0.0018	False	.	.
1968	chr1	49372579	49372766	187	176.9	7.6	16	0.973	0.0043	False	.	.
1969	chr1	49377962	49378092	130	132.0	0.1	16	0.997	0.0238	False	.	.
1970	chr1	49395725	49395873	148	146.4	1.7	17	0.968	0.0460	False	.	.
1971	chr1	49426518	49426675	157	157.0	0.0	17	0.995	0.0001	False	.	.
1972	chr1	49427848	49428068	220	223.1	0.3	17	0.979	0.0027	False	.	.
1973	chr1	49541789	49542053	264	322.3	3.0	17	0.980	0.0029	False	.	.
1974	chr1	49546234	49546373	139	138.9	0.3	17	0.918	0.0000	False	.	.
1975	chr1	49555185	49555482	297	430.0	0.1	17	0.971	0.0005	False	.	.
1976	chr1	49678836	49678978	142	142.0	0.1	17	0.987	0.0051	False	.	.
1977	chr1	49705327	49705562	235	540.1	775.7	18	0.939	0.0064	False	.	.
1978	chr1	49737915	49738080	165	165.0	0.0	16	0.982	0.0000	False	.	.
1979	chr1	49845557	49845778	221	221.0	0.0	17	nan	0.0079	False	.	.
1980	chr1	49887131	49887259	128	128.2	1.0	17	0.984	0.0069	False	.	.
1981	chr1	49947950	49948581	631	751.5	101.5	17	0.900	0.0763	False	.	.
1982	chr1	49949957	49950203	246	248.1	1.4	16	0.982	0.0130	False	.	.
1983	chr1	49977144	49977378	234	236.0	0.1	17	0.980	0.0011	False	.	.
1984	chr1	49982752	49982949	197	197.1	0.5	17	0.974	0.0044	False	.	.
1985	chr1	50155962	50156124	162	162.2	0.7	17	0.983	0.0022	False	.	.
1986	chr1	50165709	50165843	134	171.6	1.2	18	0.978	0.0149	False	.	.
1987	chr1	50219647	50219797	150	144.4	6.9	17	0.971	0.0571	False	.	.
1988	chr1	50359069	50359292	223	223.0	0.7	18	0.889	0.0042	False	.	.
1989	chr1	50468301	50468829	528	515.1	48.4	17	0.915	0.0012	False	.	.
1990	chr1	50601679	50601806	127	126.9	0.6	16	0.955	0.0052	False	.	.
1991	chr1	50726426	50726680	254	1100.8	0.4	16	0.953	0.0027	False	.	.
1992	chr1	50739252	50739383	131	133.0	5.3	16	0.997	0.0444	False	.	.
1993	chr1	50758079	50758326	247	246.9	0.2	16	0.980	0.0024	False	.	.
1994	chr1	50814456	50814593	137	136.9	0.3	16	0.965	0.0000	False	.	.
1995	chr1	50826874	50827113	239	238.9	0.3	16	0.912	0.0032	False	.	.
1996	chr1	50854886	50855041	155	153.9	4.5	17	0.997	0.0005	False	.	.
1997	chr1	50900877	50901012	135	135.0	0.0	18	0.998	0.0000	False	.	.
1998	chr1	50917566	50917701	135	131.7	9.1	18	0.989	0.0074	False	.	.
[truncated: 71,583 more rows]
